# Supplementary material for: DNA methylation dynamics during embryonic development and postnatal maturation of the mouse auditory sensory epithelium
Source: Sci Rep. 2018 Nov 26;8:17348. doi: 10.1038/s41598-018-35587-x (PMC6255903; doi:10.1038/s41598-018-35587-x)
Supplement: Supplementary file 2 — Supplementary Table S1 [file 41598_2018_35587_MOESM2_ESM.xlsx]

## Sheet: LMRs E16.5
Table S1. UMR and LMR coordinates				DNA methylation dynamics during embryonic development and postnatal maturation of the mouse auditory sensory epithelium
				Yizhar-Barnea O*, Valensisi C*, Doni- Jayavelu N, Kishore K, Andrus C, Koffler-Brill T, Ushakov K, Perl K, Noy Y, Bhonker Y, Pelizzola M, Hawkins RD, Avraham KB.
chr
chr1
chr1	start	end
chr1	3119675	3120530
chr1	3191218	3192008
chr1	3191412	3192009
chr1	3361022	3361480
chr1	3395494	3396188
chr1	3399279	3400664
chr1	3399280	3400767
chr1	3444594	3445006
chr1	3465742	3466917
chr1	3514426	3515248
chr1	3549318	3550068
chr1	3549404	3550096
chr1	3647783	3649408
chr1	3913181	3914329
chr1	3981854	3982398
chr1	3981900	3982397
chr1	4228150	4228543
chr1	4243064	4243178
chr1	4394657	4394912
chr1	4412272	4413168
chr1	4412546	4414363
chr1	4416736	4417131
chr1	4422225	4422546
chr1	4426612	4427126
chr1	4432102	4433170
chr1	4432102	4432853
chr1	4480753	4481980
chr1	4480834	4481550
chr1	4500401	4500841
chr1	4500610	4501006
chr1	4515617	4516892
chr1	4518365	4518519
chr1	4598189	4599046
chr1	4640739	4641420
chr1	4641058	4641338
chr1	4644750	4645296
chr1	4645006	4645298
chr1	4653783	4654610
chr1	4653784	4654554
chr1	4657065	4657292
chr1	4657066	4657176
chr1	4668016	4668222
chr1	4670168	4672100
chr1	4672493	4672798
chr1	4689102	4689188
chr1	4689200	4689584
chr1	4760477	4760734
chr1	4766912	4766990
chr1	4768262	4768986
chr1	4768262	4768776
chr1	4769857	4770298
chr1	4770095	4770281
chr1	4802343	4802840
chr1	4829393	4829624
chr1	4843646	4844127
chr1	4843648	4844276
chr1	4910590	4911176
chr1	4914542	4915302
chr1	4970110	4971105
chr1	5069478	5070623
chr1	5069480	5070854
chr1	5183581	5183840
chr1	5227674	5228182
chr1	5227752	5229133
chr1	5228799	5229243
chr1	5261022	5261361
chr1	5464760	5465376
chr1	5469451	5470490
chr1	5904762	5905296
chr1	5904830	5905442
chr1	6135095	6135473
chr1	6272277	6272728
chr1	6282499	6282836
chr1	6282547	6282904
chr1	6306436	6307032
chr1	6406178	6406614
chr1	6406266	6406667
chr1	6409940	6410330
chr1	6410126	6410778
chr1	6418030	6419188
chr1	6447772	6448888
chr1	6447822	6449111
chr1	6452956	6454777
chr1	6453609	6454778
chr1	6483498	6484003
chr1	6526652	6527151
chr1	6658212	6658794
chr1	6664148	6664650
chr1	6729035	6729670
chr1	6729036	6730466
chr1	6733692	6734132
chr1	6734736	6735162
chr1	6760310	6761762
chr1	6760532	6761600
chr1	6859726	6860298
chr1	6860074	6860361
chr1	6866600	6867269
chr1	6898252	6898634
chr1	6980436	6981140
chr1	7046889	7047422
chr1	7047225	7047422
chr1	7051972	7052676
chr1	7120402	7120466
chr1	7132166	7132620
chr1	7132168	7132622
chr1	7138734	7139614
chr1	7138822	7139994
chr1	7201605	7201885
chr1	7204686	7205118
chr1	7205900	7207469
chr1	7205986	7207382
chr1	7312458	7312570
chr1	7313146	7314212
chr1	7319194	7319692
chr1	7319195	7319914
chr1	7415102	7416124
chr1	7498416	7498998
chr1	7499250	7500102
chr1	7518804	7519067
chr1	7671112	7672454
chr1	7776814	7778590
chr1	7776814	7778175
chr1	8123192	8123358
chr1	8410664	8410951
chr1	8410800	8410985
chr1	8468746	8469010
chr1	8581832	8582759
chr1	8582074	8582758
chr1	8744599	8745716
chr1	8744768	8745264
chr1	8859332	8859736
chr1	9208580	9209352
chr1	9208758	9209353
chr1	9237262	9238568
chr1	9468442	9468986
chr1	9469580	9469854
chr1	9510030	9511050
chr1	9541331	9541803
chr1	9550609	9550760
chr1	9550650	9550760
chr1	9564230	9565284
chr1	9564372	9565286
chr1	9601760	9602130
chr1	9609327	9609624
chr1	9621931	9623064
chr1	9629994	9630488
chr1	9629996	9630696
chr1	9638902	9639485
chr1	9648952	9649350
chr1	9658650	9659262
chr1	9658791	9659753
chr1	9695898	9698084
chr1	9696448	9698085
chr1	9744880	9745756
chr1	9756186	9756523
chr1	9757094	9758458
chr1	9757226	9758036
chr1	9768504	9769234
chr1	9768948	9769681
chr1	9772438	9773408
chr1	9772506	9773162
chr1	9787224	9788019
chr1	9787554	9788152
chr1	9806736	9807006
chr1	9823396	9823732
chr1	9823464	9823734
chr1	9853116	9853571
chr1	9908438	9908902
chr1	9908444	9908902
chr1	9916658	9917329
chr1	9917022	9917312
chr1	9952967	9954009
chr1	9953042	9953772
chr1	9958028	9958317
chr1	9972570	9973188
chr1	9972854	9973238
chr1	9988272	9989060
chr1	9988497	9988993
chr1	9993342	9993462
chr1	10003497	10004005
chr1	10008472	10009685
chr1	10008537	10009510
chr1	10014552	10014787
chr1	10236658	10237324
chr1	10284930	10286020
chr1	10330286	10331468
chr1	10396922	10397326
chr1	10403668	10404548
chr1	10403828	10404915
chr1	10505464	10506392
chr1	10505466	10506394
chr1	10596936	10597038
chr1	10622529	10623568
chr1	10681255	10682187
chr1	10711460	10712474
chr1	10717676	10717922
chr1	10717804	10718246
chr1	10719626	10720186
chr1	10719698	10720762
chr1	10757160	10758180
chr1	10793994	10795562
chr1	10794029	10795562
chr1	10835560	10836265
chr1	10835790	10837096
chr1	10877478	10878605
chr1	10879936	10880296
chr1	10942855	10943276
chr1	10943069	10943520
chr1	11018632	11019100
chr1	11018633	11019102
chr1	11089332	11089836
chr1	11089603	11090147
chr1	11277742	11278219
chr1	11329350	11330584
chr1	11329352	11330337
chr1	11565327	11565674
chr1	11657832	11658634
chr1	11657833	11658635
chr1	11738706	11739141
chr1	11759218	11759686
chr1	11763031	11763178
chr1	11774523	11775546
chr1	11774614	11775136
chr1	11925329	11925563
chr1	11925363	11925616
chr1	11937167	11937466
chr1	11937234	11937465
chr1	11953062	11954442
chr1	11958226	11958580
chr1	11967317	11967548
chr1	11982746	11984080
chr1	11983116	11984081
chr1	11999835	12001221
chr1	12000014	12001222
chr1	12066656	12067234
chr1	12066807	12067018
chr1	12150928	12152156
chr1	12193062	12193262
chr1	12238880	12239799
chr1	12239025	12239750
chr1	12276070	12276976
chr1	12276350	12276975
chr1	12285446	12286318
chr1	12285580	12286222
chr1	12292471	12292882
chr1	12308992	12309354
chr1	12397976	12398827
chr1	12397977	12398828
chr1	12413420	12414234
chr1	12436026	12436894
chr1	12436028	12437062
chr1	12489014	12489732
chr1	12507831	12508880
chr1	12507832	12508623
chr1	12510272	12510522
chr1	12571482	12573116
chr1	12571546	12572642
chr1	12576906	12577848
chr1	12577110	12577848
chr1	12582984	12583832
chr1	12583145	12583832
chr1	12587654	12587952
chr1	12587722	12587994
chr1	12636588	12637271
chr1	12670977	12671120
chr1	12671370	12672033
chr1	12671370	12671919
chr1	12697352	12698340
chr1	12697608	12698397
chr1	12704478	12705053
chr1	12704542	12705054
chr1	12710390	12711478
chr1	12710390	12711544
chr1	12717506	12719184
chr1	12717538	12719552
chr1	12720060	12720507
chr1	12723398	12723806
chr1	12723399	12723807
chr1	12734596	12735347
chr1	12734681	12735576
chr1	12736906	12737068
chr1	12744513	12745268
chr1	12748296	12748946
chr1	12764710	12764818
chr1	12774652	12775104
chr1	12775752	12775890
chr1	12776220	12777000
chr1	12785086	12786090
chr1	12785248	12785518
chr1	12794965	12795142
chr1	12795773	12796147
chr1	12811152	12812470
chr1	12811175	12812302
chr1	12823508	12824158
chr1	12842548	12842630
chr1	12863718	12864616
chr1	12863821	12864616
chr1	12865182	12865840
chr1	12865234	12866306
chr1	12875528	12876046
chr1	12875550	12876047
chr1	12903708	12906240
chr1	12905012	12906224
chr1	12907959	12908784
chr1	12912546	12912700
chr1	12912568	12912714
chr1	12929848	12930200
chr1	12934786	12935054
chr1	12984836	12985060
chr1	12985242	12985852
chr1	13004657	13005534
chr1	13004852	13005790
chr1	13010798	13011370
chr1	13011056	13011570
chr1	13015610	13016196
chr1	13040216	13041002
chr1	13049912	13050552
chr1	13050158	13050516
chr1	13050843	13050988
chr1	13052048	13052406
chr1	13052050	13052562
chr1	13057832	13058475
chr1	13074222	13074939
chr1	13074508	13075288
chr1	13076458	13076536
chr1	13080918	13081742
chr1	13081058	13081742
chr1	13093117	13093544
chr1	13094726	13094956
chr1	13094726	13095910
chr1	13095618	13096130
chr1	13134083	13134722
chr1	13134277	13134650
chr1	13151112	13151332
chr1	13197138	13197230
chr1	13219472	13219757
chr1	13245399	13245892
chr1	13256896	13257402
chr1	13267164	13267894
chr1	13267638	13267894
chr1	13289488	13289696
chr1	13291336	13291532
chr1	13308743	13309240
chr1	13321982	13322300
chr1	13322103	13323114
chr1	13332405	13332829
chr1	13332468	13332896
chr1	13386164	13386753
chr1	13389094	13389576
chr1	13390283	13390581
chr1	13423553	13423918
chr1	13423665	13423892
chr1	13466999	13467867
chr1	13493936	13495516
chr1	13493937	13496810
chr1	13500566	13500964
chr1	13531456	13532156
chr1	13531458	13532196
chr1	13533380	13533566
chr1	13535044	13535144
chr1	13575604	13576106
chr1	13649682	13650050
chr1	13649775	13650185
chr1	13655636	13656332
chr1	13668744	13669884
chr1	13668854	13669168
chr1	13669708	13669848
chr1	13682770	13683349
chr1	13706403	13706674
chr1	13706404	13706674
chr1	13770796	13771327
chr1	13770798	13771367
chr1	13771844	13772442
chr1	13779764	13780200
chr1	13783438	13784970
chr1	13783615	13784041
chr1	13787422	13787618
chr1	13787423	13787676
chr1	13788907	13790404
chr1	13788908	13790828
chr1	13808318	13808874
chr1	13835121	13835242
chr1	13836030	13836194
chr1	13839942	13840232
chr1	13846499	13847256
chr1	13846543	13847710
chr1	13855247	13855410
chr1	13855248	13855422
chr1	13860032	13861774
chr1	13860410	13861646
chr1	13930902	13931460
chr1	13931118	13931458
chr1	13992904	13993364
chr1	13992905	13993218
chr1	14001052	14002518
chr1	14001054	14001710
chr1	14004430	14005646
chr1	14097084	14099708
chr1	14097085	14100330
chr1	14108458	14109560
chr1	14109052	14109501
chr1	14136185	14137322
chr1	14136364	14137177
chr1	14150078	14151272
chr1	14161757	14163109
chr1	14161758	14164415
chr1	14165996	14166837
chr1	14180194	14182337
chr1	14180292	14182089
chr1	14185760	14186764
chr1	14192805	14193220
chr1	14196728	14197040
chr1	14202357	14202697
chr1	14208133	14208560
chr1	14208296	14208538
chr1	14244674	14245566
chr1	14244674	14245567
chr1	14268374	14268468
chr1	14274750	14275273
chr1	14285512	14286189
chr1	14285513	14286523
chr1	14288284	14289548
chr1	14291621	14293070
chr1	14291814	14292540
chr1	14293548	14294378
chr1	14293817	14294220
chr1	14294374	14294577
chr1	14297226	14299889
chr1	14297228	14298883
chr1	14312158	14313217
chr1	14312160	14314113
chr1	14314938	14317014
chr1	14315347	14316320
chr1	14349940	14350342
chr1	14350130	14350706
chr1	14356316	14357218
chr1	14363439	14363619
chr1	14456766	14457640
chr1	14460802	14461332
chr1	14462554	14463001
chr1	14464338	14465306
chr1	14464596	14465307
chr1	14472176	14472541
chr1	14472177	14472542
chr1	14486867	14488208
chr1	14487002	14488208
chr1	14490954	14491608
chr1	14511470	14512811
chr1	14511776	14512786
chr1	14563988	14567167
chr1	14564182	14564620
chr1	14565894	14567166
chr1	14570394	14571497
chr1	14570608	14571312
chr1	14572005	14572628
chr1	14572006	14572382
chr1	14620664	14621302
chr1	14626681	14627460
chr1	14635828	14636748
chr1	14661143	14662356
chr1	14661144	14662254
chr1	14672542	14673058
chr1	14678982	14679318
chr1	14680775	14680982
chr1	14700196	14700723
chr1	14700363	14700826
chr1	14708093	14708680
chr1	14708152	14708748
chr1	14716418	14716852
chr1	14716419	14716786
chr1	14729208	14729507
chr1	14739708	14740370
chr1	14739842	14740370
chr1	14775318	14775586
chr1	14800247	14801256
chr1	14800248	14801218
chr1	14815767	14816479
chr1	14815768	14816342
chr1	14818086	14819506
chr1	14818444	14819532
chr1	14837936	14838288
chr1	14837938	14838290
chr1	14841734	14842344
chr1	14841935	14842346
chr1	14898252	14898590
chr1	14920402	14920810
chr1	14980184	14980492
chr1	15005133	15005556
chr1	15005134	15005557
chr1	15007658	15008486
chr1	15007659	15008225
chr1	15129189	15129422
chr1	15129206	15129608
chr1	15195838	15197532
chr1	15266798	15267097
chr1	15358354	15358632
chr1	15483782	15484079
chr1	15644916	15645258
chr1	15652470	15652824
chr1	15652618	15652826
chr1	15683468	15684072
chr1	15791450	15792832
chr1	15791582	15792734
chr1	15794700	15794832
chr1	15849206	15849419
chr1	15880680	15881108
chr1	15886028	15886415
chr1	15895428	15895999
chr1	15902528	15902801
chr1	15904842	15905358
chr1	15908258	15909446
chr1	15908268	15909445
chr1	15911216	15911400
chr1	15926298	15927179
chr1	15926446	15927118
chr1	15996204	15996817
chr1	15996204	15996818
chr1	16051998	16052412
chr1	16052122	16052442
chr1	16053560	16054336
chr1	16116032	16116278
chr1	16130549	16130888
chr1	16134906	16136481
chr1	16153270	16153538
chr1	16177628	16177940
chr1	16177708	16177995
chr1	16187070	16187684
chr1	16187152	16187851
chr1	16201899	16202190
chr1	16228766	16229005
chr1	16229289	16230272
chr1	16229290	16230022
chr1	16236226	16236962
chr1	16236450	16236914
chr1	16248798	16249940
chr1	16249046	16250258
chr1	16261830	16262460
chr1	16264900	16265196
chr1	16268124	16269050
chr1	16271894	16272451
chr1	16292228	16292824
chr1	16304930	16305208
chr1	16305134	16305328
chr1	16433302	16433766
chr1	16440063	16440712
chr1	16485983	16486060
chr1	16485996	16486110
chr1	16626093	16626511
chr1	16687763	16688918
chr1	16687802	16689057
chr1	16987599	16988031
chr1	16996504	16997020
chr1	17003991	17004328
chr1	17003992	17004213
chr1	17008944	17010602
chr1	17008946	17010380
chr1	17120190	17120318
chr1	17123199	17123778
chr1	17123402	17123794
chr1	17146884	17147058
chr1	17146956	17147134
chr1	17163158	17163907
chr1	17163454	17164038
chr1	17207188	17207982
chr1	17297608	17298056
chr1	17394958	17395094
chr1	17415601	17416508
chr1	17416073	17416508
chr1	17493378	17493946
chr1	17628012	17629903
chr1	17655386	17657664
chr1	17717284	17718804
chr1	17980190	17980910
chr1	17980466	17981246
chr1	18106150	18107158
chr1	18106152	18107158
chr1	18190630	18191964
chr1	18223223	18224268
chr1	18223224	18224531
chr1	18292619	18293057
chr1	18320726	18322253
chr1	18320728	18322459
chr1	18339108	18339542
chr1	18340136	18340964
chr1	18359752	18361585
chr1	18359754	18360640
chr1	18563656	18564995
chr1	18638633	18640272
chr1	18639176	18640838
chr1	18956927	18957254
chr1	18961237	18962234
chr1	18961581	18961950
chr1	18973780	18974170
chr1	18976680	18977319
chr1	18976680	18977173
chr1	19029462	19030456
chr1	19033823	19034889
chr1	19056257	19056659
chr1	19056306	19056658
chr1	19088181	19088681
chr1	19178790	19179456
chr1	19178790	19179408
chr1	19245188	19245719
chr1	19251438	19251648
chr1	19460249	19460415
chr1	19562020	19562519
chr1	19562020	19562520
chr1	19582962	19583542
chr1	19605681	19605919
chr1	19639800	19640636
chr1	19672116	19673273
chr1	19672594	19673298
chr1	19674049	19674730
chr1	19674184	19674730
chr1	19680558	19681672
chr1	19680634	19681671
chr1	19699456	19699896
chr1	19767179	19768559
chr1	19767374	19768749
chr1	19881034	19881197
chr1	19881048	19881209
chr1	19888367	19890289
chr1	19899409	19900160
chr1	19899410	19899709
chr1	19900898	19901924
chr1	19901208	19901964
chr1	19927794	19928212
chr1	19951077	19952460
chr1	19951298	19952374
chr1	19968832	19968934
chr1	20216664	20217008
chr1	20301858	20302593
chr1	20302256	20302910
chr1	20311430	20311978
chr1	20311431	20311978
chr1	20344363	20345136
chr1	20344424	20345300
chr1	20408896	20409216
chr1	20428275	20428952
chr1	20449950	20450454
chr1	20450181	20450504
chr1	20502266	20502526
chr1	20554413	20555149
chr1	20554414	20554946
chr1	20612642	20613272
chr1	20612723	20613150
chr1	20617570	20618022
chr1	20654732	20655567
chr1	20673714	20675084
chr1	20674046	20675083
chr1	20733591	20733915
chr1	20733634	20733857
chr1	20744020	20744258
chr1	20787298	20787360
chr1	20817482	20817808
chr1	20843320	20845062
chr1	20843832	20845061
chr1	20848510	20848884
chr1	20863294	20864225
chr1	20863975	20864098
chr1	20867220	20867823
chr1	20868101	20868512
chr1	20885730	20886384
chr1	20885731	20886385
chr1	20893660	20893924
chr1	20900535	20900864
chr1	20906495	20906741
chr1	20907342	20909119
chr1	20907545	20909082
chr1	20912206	20913376
chr1	20913272	20913588
chr1	20922798	20923431
chr1	20922840	20923552
chr1	20928686	20928898
chr1	20928734	20929276
chr1	20933349	20933884
chr1	20933503	20933863
chr1	20940426	20940573
chr1	20941850	20942187
chr1	20995178	20995942
chr1	21007936	21008192
chr1	21011553	21011663
chr1	21025300	21026874
chr1	21043555	21043616
chr1	21051038	21051525
chr1	21052156	21053344
chr1	21052176	21053262
chr1	21070626	21070878
chr1	21075546	21076660
chr1	21075748	21077528
chr1	21089606	21090068
chr1	21101318	21102326
chr1	21101320	21102344
chr1	21124698	21125462
chr1	21124807	21125396
chr1	21153664	21154079
chr1	21154504	21155402
chr1	21154708	21155403
chr1	21161873	21162506
chr1	21161874	21162260
chr1	21162654	21162942
chr1	21162990	21163033
chr1	21166004	21167052
chr1	21166152	21167108
chr1	21228989	21230548
chr1	21229518	21230268
chr1	21231776	21232204
chr1	21231777	21232706
chr1	21237093	21237684
chr1	21287861	21288387
chr1	21411062	21411811
chr1	21411184	21411508
chr1	21453110	21453372
chr1	21461080	21461392
chr1	21487186	21487556
chr1	21499599	21500598
chr1	21499600	21500496
chr1	21521588	21521669
chr1	21600492	21601218
chr1	21600652	21601062
chr1	21650660	21651572
chr1	21650747	21651571
chr1	21826898	21827032
chr1	21870303	21871404
chr1	21870604	21871198
chr1	21890484	21891244
chr1	21940873	21941928
chr1	21941666	21941926
chr1	21963274	21963412
chr1	21963319	21963675
chr1	22036274	22036820
chr1	22036416	22036820
chr1	22040758	22040903
chr1	22103603	22104146
chr1	22103688	22104221
chr1	22104528	22105963
chr1	22118252	22119120
chr1	22118484	22118946
chr1	22206797	22207410
chr1	22207030	22207410
chr1	22268305	22269456
chr1	22268306	22269352
chr1	22293926	22294510
chr1	22293926	22294772
chr1	22311629	22311808
chr1	22311630	22311854
chr1	22320840	22321554
chr1	22375521	22375932
chr1	22375522	22375932
chr1	22377171	22377622
chr1	22377172	22377480
chr1	22480062	22480374
chr1	22487272	22487591
chr1	22487372	22487666
chr1	22510826	22511633
chr1	22523608	22523764
chr1	22523609	22523765
chr1	22626778	22627606
chr1	22626972	22627482
chr1	22641574	22642326
chr1	22641986	22642461
chr1	22646613	22646862
chr1	22646626	22647054
chr1	22671981	22672524
chr1	22671982	22672327
chr1	22692856	22693487
chr1	22789504	22789843
chr1	22789505	22789744
chr1	22797180	22797358
chr1	22894508	22895232
chr1	22894748	22895022
chr1	22974858	22975330
chr1	22987699	22988194
chr1	22989720	22990002
chr1	22989773	22990038
chr1	23061807	23062408
chr1	23061926	23062406
chr1	23064966	23065366
chr1	23064966	23065366
chr1	23102610	23102868
chr1	23102610	23102899
chr1	23119315	23119822
chr1	23121037	23123352
chr1	23149104	23149744
chr1	23187452	23188628
chr1	23187564	23188630
chr1	23200325	23200672
chr1	23202649	23203156
chr1	23214766	23215612
chr1	23221201	23222496
chr1	23263844	23264685
chr1	23263846	23264624
chr1	23270557	23271903
chr1	23270943	23271904
chr1	23272182	23272504
chr1	23272231	23272502
chr1	23286815	23287043
chr1	23286816	23287044
chr1	23321426	23321640
chr1	23321530	23321946
chr1	23323406	23323585
chr1	23323904	23324638
chr1	23324132	23324494
chr1	23443948	23444397
chr1	23445176	23445398
chr1	23445254	23445399
chr1	23490757	23491470
chr1	23490768	23491083
chr1	23538402	23538798
chr1	23538402	23538799
chr1	23589416	23589720
chr1	23589630	23590110
chr1	23656504	23656614
chr1	23689674	23689870
chr1	23705560	23705804
chr1	23706245	23707410
chr1	23720778	23721182
chr1	23722215	23722684
chr1	23722490	23722608
chr1	23747568	23748255
chr1	23747969	23748436
chr1	23757253	23757556
chr1	23772315	23772726
chr1	23772552	23772923
chr1	23776736	23776924
chr1	23792724	23793136
chr1	23792725	23793194
chr1	23821656	23822074
chr1	23825010	23825861
chr1	23826986	23827472
chr1	23935029	23935937
chr1	23948808	23948998
chr1	23958698	23960068
chr1	23958889	23960118
chr1	24097520	24097845
chr1	24097748	24097858
chr1	24102498	24102774
chr1	24107256	24109488
chr1	24107256	24108756
chr1	24115830	24116500
chr1	24120154	24120622
chr1	24133975	24134096
chr1	24137108	24137462
chr1	24137138	24137460
chr1	24169235	24169768
chr1	24169286	24169730
chr1	24171330	24172130
chr1	24171332	24171876
chr1	24175768	24176394
chr1	24187152	24187235
chr1	24212122	24212370
chr1	24218904	24219570
chr1	24219112	24219571
chr1	24221690	24222452
chr1	24221827	24222451
chr1	24230284	24231360
chr1	24230334	24231362
chr1	24245862	24246348
chr1	24245897	24246256
chr1	24248850	24249385
chr1	24286106	24286902
chr1	24286108	24286902
chr1	24302472	24303051
chr1	24302662	24303022
chr1	24304452	24305026
chr1	24335850	24336314
chr1	24367521	24367981
chr1	24367602	24368184
chr1	24378056	24378392
chr1	24492720	24493378
chr1	24505458	24505722
chr1	24511696	24512062
chr1	24511696	24512064
chr1	24516742	24516827
chr1	24549966	24550426
chr1	24549967	24550224
chr1	24553112	24553848
chr1	24553113	24554028
chr1	24572670	24572854
chr1	24588373	24588626
chr1	24633682	24634110
chr1	24633782	24634110
chr1	24698579	24698740
chr1	24699336	24699986
chr1	24699336	24699634
chr1	24827222	24828120
chr1	24869448	24870089
chr1	25033586	25034116
chr1	25033716	25034116
chr1	25064208	25064594
chr1	25087970	25088310
chr1	25178348	25179122
chr1	25181962	25182664
chr1	25189499	25189606
chr1	25263254	25263636
chr1	25263334	25263634
chr1	25430638	25430826
chr1	25435414	25435812
chr1	25462300	25463410
chr1	25462554	25463495
chr1	25504157	25504638
chr1	25504378	25504640
chr1	25510274	25510600
chr1	25510276	25510601
chr1	25527030	25527506
chr1	25542939	25543278
chr1	25542940	25544308
chr1	25588161	25588357
chr1	25698948	25699086
chr1	25824353	25826186
chr1	25824392	25826187
chr1	25826774	25827600
chr1	25826808	25827572
chr1	25835068	25835610
chr1	25835379	25836142
chr1	26388146	26389058
chr1	27466967	27468548
chr1	27625092	27626307
chr1	27998531	27998806
chr1	28433909	28434680
chr1	28476460	28477366
chr1	28476978	28477447
chr1	28563292	28564282
chr1	28563292	28564282
chr1	28792236	28792736
chr1	29346361	29346902
chr1	29550494	29551628
chr1	29552089	29553157
chr1	30136258	30136904
chr1	30262372	30262860
chr1	30361501	30362298
chr1	30414510	30415848
chr1	30519270	30519713
chr1	30536855	30537922
chr1	30536979	30537921
chr1	30540280	30540495
chr1	30548254	30549510
chr1	30548498	30549538
chr1	30550374	30550571
chr1	30550456	30551128
chr1	30554178	30555055
chr1	30554384	30554869
chr1	30584796	30585204
chr1	30595431	30595641
chr1	30636108	30636704
chr1	30639783	30640279
chr1	30681593	30682072
chr1	30700437	30700682
chr1	30775816	30776636
chr1	30776270	30776637
chr1	30778503	30779484
chr1	30778504	30779484
chr1	30780200	30780516
chr1	30780412	30780515
chr1	30824162	30824329
chr1	30937275	30937908
chr1	30937434	30937958
chr1	30946775	30947697
chr1	30947020	30947470
chr1	31015274	31015944
chr1	31113472	31113724
chr1	31142116	31142938
chr1	31142117	31142883
chr1	31149264	31150730
chr1	31149430	31150334
chr1	31153877	31154344
chr1	31153878	31154721
chr1	31205095	31205407
chr1	31209946	31211108
chr1	31209946	31210995
chr1	31878688	31879082
chr1	32209897	32210389
chr1	32361642	32363859
chr1	32407542	32408421
chr1	32420712	32421663
chr1	32446309	32448456
chr1	32859274	32859784
chr1	32946405	32946922
chr1	32959571	32960198
chr1	32968587	32969047
chr1	33026272	33027138
chr1	33026272	33027119
chr1	33042122	33043301
chr1	33137004	33137372
chr1	33271591	33272954
chr1	33271653	33272108
chr1	33354680	33355662
chr1	33354681	33355766
chr1	33357920	33358619
chr1	33362738	33363394
chr1	33362774	33363395
chr1	33371346	33371564
chr1	33371416	33371564
chr1	33420530	33421136
chr1	33420650	33421368
chr1	33494719	33495350
chr1	33494720	33495326
chr1	33495692	33496147
chr1	33497872	33498106
chr1	33499892	33500574
chr1	33500297	33500463
chr1	33565820	33566057
chr1	33672403	33672866
chr1	33714444	33715346
chr1	33714631	33715195
chr1	33724734	33724888
chr1	33724734	33724878
chr1	33739370	33739608
chr1	33739430	33739607
chr1	33741830	33742195
chr1	33741856	33742196
chr1	33742984	33743330
chr1	33743006	33743328
chr1	33763842	33764316
chr1	33763990	33764346
chr1	33778410	33778786
chr1	33844399	33844806
chr1	33875706	33876429
chr1	33883034	33883852
chr1	33883246	33883850
chr1	33896204	33896378
chr1	33903530	33903951
chr1	33906140	33906388
chr1	33906216	33906445
chr1	33910574	33911942
chr1	33911674	33911742
chr1	33912308	33912912
chr1	33945088	33945152
chr1	33964611	33964854
chr1	33966262	33966642
chr1	33966330	33966630
chr1	33969938	33970360
chr1	33971673	33972030
chr1	33979332	33980080
chr1	33979882	33980251
chr1	33982084	33982334
chr1	33993742	33993922
chr1	33994058	33994448
chr1	33994149	33994540
chr1	34003006	34003314
chr1	34003046	34003395
chr1	34016696	34017146
chr1	34016698	34017204
chr1	34018895	34019549
chr1	34020438	34020557
chr1	34032876	34033330
chr1	34034930	34035634
chr1	34034982	34035346
chr1	34035404	34035606
chr1	34041024	34041400
chr1	34044454	34045087
chr1	34051998	34053526
chr1	34052242	34053462
chr1	34060123	34061702
chr1	34060180	34061922
chr1	34069416	34069500
chr1	34073438	34075312
chr1	34074300	34075090
chr1	34075532	34076246
chr1	34076681	34077697
chr1	34076768	34077696
chr1	34097148	34097909
chr1	34100135	34100700
chr1	34103398	34105395
chr1	34103614	34105736
chr1	34106546	34107154
chr1	34106600	34107114
chr1	34107406	34107913
chr1	34116325	34116572
chr1	34116446	34116526
chr1	34121158	34121752
chr1	34121306	34121572
chr1	34139233	34139719
chr1	34140590	34140924
chr1	34143073	34143431
chr1	34145283	34146070
chr1	34150662	34151091
chr1	34150808	34151011
chr1	34159069	34159107
chr1	34167526	34167904
chr1	34201512	34201789
chr1	34218356	34218624
chr1	34399210	34399872
chr1	34399346	34400100
chr1	34402268	34402795
chr1	34402567	34402794
chr1	34453060	34453508
chr1	34453091	34453482
chr1	34462772	34463271
chr1	34485402	34486214
chr1	34485429	34486230
chr1	34503197	34505388
chr1	34510064	34511564
chr1	34510159	34511566
chr1	34571681	34572017
chr1	34601794	34602824
chr1	34642309	34642838
chr1	34642510	34642822
chr1	34666417	34666518
chr1	34688410	34688588
chr1	34700698	34701308
chr1	34700699	34701048
chr1	34716163	34716687
chr1	34717096	34717784
chr1	34721720	34721836
chr1	34721720	34721940
chr1	34721869	34721998
chr1	34732073	34732139
chr1	34738414	34738742
chr1	34738414	34738680
chr1	34740722	34741230
chr1	34753771	34754204
chr1	34783444	34784012
chr1	34793339	34793768
chr1	34847440	34847968
chr1	34867147	34867578
chr1	34867201	34867579
chr1	34877688	34878027
chr1	34891400	34891948
chr1	34891555	34891972
chr1	34952369	34953668
chr1	35002815	35003288
chr1	35005256	35005718
chr1	35005256	35005644
chr1	35232390	35233342
chr1	35243234	35243556
chr1	35243284	35243576
chr1	35250061	35250854
chr1	35257238	35258312
chr1	35257478	35257946
chr1	35266856	35267850
chr1	35266870	35267920
chr1	35332030	35332300
chr1	35332144	35332336
chr1	35336294	35336536
chr1	35347860	35348629
chr1	35358742	35359387
chr1	35359202	35359668
chr1	35385434	35385740
chr1	35458559	35459294
chr1	35524395	35525026
chr1	35560090	35560620
chr1	35602504	35603508
chr1	35630276	35631842
chr1	35630880	35631772
chr1	35642696	35642882
chr1	35653646	35653772
chr1	35654656	35654902
chr1	35685867	35686052
chr1	35696718	35698386
chr1	35697123	35697771
chr1	35750038	35750632
chr1	35786644	35787054
chr1	35786816	35787026
chr1	35806470	35807346
chr1	35816029	35816352
chr1	35825198	35826114
chr1	35825199	35825912
chr1	35846570	35847363
chr1	35849975	35850203
chr1	35869474	35870096
chr1	35869533	35870094
chr1	35875384	35875770
chr1	35885748	35885985
chr1	35905484	35906491
chr1	35941546	35942006
chr1	35941672	35942128
chr1	35942387	35942688
chr1	35942450	35942689
chr1	35944445	35944612
chr1	35971236	35971748
chr1	35971690	35972334
chr1	35972078	35972503
chr1	36003713	36004204
chr1	36004400	36004909
chr1	36007121	36007448
chr1	36009194	36009811
chr1	36012584	36012732
chr1	36013623	36014276
chr1	36016815	36018044
chr1	36017130	36017876
chr1	36030340	36030654
chr1	36030698	36030846
chr1	36030865	36030925
chr1	36037996	36038305
chr1	36038118	36038306
chr1	36059914	36060904
chr1	36060540	36060824
chr1	36061394	36061628
chr1	36072794	36073445
chr1	36072828	36073777
chr1	36113800	36113970
chr1	36125330	36125456
chr1	36133738	36134149
chr1	36134595	36134933
chr1	36183348	36183714
chr1	36249478	36250234
chr1	36249606	36250323
chr1	36264128	36264474
chr1	36269260	36269461
chr1	36269654	36269836
chr1	36273324	36273706
chr1	36276828	36277850
chr1	36277282	36277990
chr1	36278989	36279444
chr1	36288630	36288810
chr1	36295693	36296409
chr1	36298943	36300123
chr1	36299546	36300092
chr1	36304817	36305194
chr1	36304850	36305416
chr1	36309392	36310598
chr1	36321936	36322770
chr1	36323196	36323402
chr1	36367714	36367889
chr1	36379689	36380624
chr1	36383788	36385151
chr1	36396874	36397594
chr1	36457562	36457921
chr1	36462356	36463062
chr1	36462712	36463216
chr1	36474830	36475935
chr1	36474949	36475867
chr1	36478418	36479045
chr1	36486993	36487082
chr1	36492308	36492792
chr1	36501170	36502113
chr1	36515080	36515332
chr1	36533974	36534235
chr1	36536232	36536663
chr1	36539214	36539666
chr1	36550664	36550904
chr1	36554298	36555042
chr1	36560844	36562258
chr1	36566022	36566800
chr1	36567688	36568688
chr1	36567980	36568860
chr1	36571502	36572416
chr1	36575236	36576728
chr1	36579773	36581219
chr1	36580035	36581472
chr1	36585805	36586282
chr1	36585889	36586929
chr1	36590821	36591252
chr1	36592706	36593916
chr1	36595415	36596498
chr1	36596009	36596955
chr1	36619112	36619286
chr1	36630261	36632008
chr1	36630438	36630858
chr1	36634774	36635681
chr1	36636162	36636914
chr1	36637864	36639154
chr1	36638346	36639233
chr1	36640452	36640921
chr1	36646176	36646482
chr1	36647712	36647950
chr1	36672824	36673351
chr1	36679883	36680116
chr1	36680541	36681046
chr1	36683841	36684506
chr1	36683989	36684505
chr1	36696950	36697470
chr1	36698274	36698424
chr1	36737313	36738008
chr1	36737354	36737647
chr1	36744220	36745434
chr1	36744558	36744891
chr1	36745892	36746353
chr1	36746588	36746684
chr1	36766624	36767678
chr1	36808796	36808961
chr1	36831188	36831519
chr1	36845045	36845314
chr1	36884744	36885336
chr1	36884828	36885337
chr1	36914460	36914908
chr1	36918557	36921075
chr1	36919870	36921083
chr1	36921992	36922226
chr1	36934666	36934944
chr1	36962691	36963144
chr1	36984024	36984207
chr1	36984534	36984952
chr1	36985546	36986124
chr1	36985836	36986124
chr1	37001642	37002078
chr1	37009774	37010120
chr1	37009774	37010064
chr1	37011662	37012220
chr1	37013819	37013870
chr1	37025604	37026412
chr1	37035601	37035932
chr1	37035735	37036000
chr1	37074221	37074498
chr1	37077268	37077660
chr1	37087736	37088240
chr1	37087845	37088162
chr1	37088594	37089002
chr1	37097574	37097837
chr1	37105126	37105641
chr1	37105230	37105500
chr1	37122231	37123060
chr1	37122285	37122892
chr1	37124382	37125050
chr1	37124712	37125120
chr1	37165790	37167179
chr1	37165976	37166550
chr1	37167738	37168124
chr1	37185189	37185997
chr1	37185668	37185839
chr1	37187982	37188314
chr1	37188122	37188596
chr1	37198695	37199060
chr1	37207636	37208114
chr1	37218301	37219374
chr1	37218412	37218900
chr1	37231259	37231686
chr1	37231260	37231688
chr1	37237237	37237794
chr1	37237238	37238010
chr1	37239188	37239496
chr1	37250722	37251212
chr1	37250722	37251213
chr1	37272417	37273008
chr1	37272474	37272854
chr1	37314530	37315307
chr1	37319384	37319505
chr1	37324134	37324924
chr1	37335048	37337678
chr1	37336538	37337062
chr1	37341060	37341562
chr1	37347487	37347634
chr1	37350771	37351282
chr1	37350772	37351354
chr1	37369720	37370022
chr1	37382143	37382522
chr1	37382144	37382396
chr1	37389747	37390064
chr1	37496760	37497015
chr1	37499094	37499391
chr1	37499130	37499746
chr1	37504157	37504640
chr1	37504158	37504708
chr1	37511843	37512896
chr1	37512018	37512502
chr1	37534364	37535002
chr1	37534414	37534838
chr1	37544200	37544415
chr1	37544200	37544416
chr1	37546730	37546968
chr1	37565298	37566928
chr1	37565526	37566298
chr1	37580998	37581167
chr1	37600380	37600996
chr1	37610202	37610545
chr1	37634706	37635046
chr1	37639054	37639451
chr1	37640602	37641328
chr1	37665392	37666180
chr1	37666462	37666928
chr1	37678137	37678764
chr1	37688278	37688720
chr1	37691418	37691590
chr1	37693893	37694220
chr1	37694318	37695034
chr1	37698440	37698841
chr1	37698442	37699312
chr1	37716854	37717244
chr1	37716902	37717242
chr1	37726145	37726612
chr1	37733559	37734078
chr1	37733652	37735174
chr1	37742764	37743285
chr1	37742782	37743240
chr1	37762399	37763486
chr1	37831064	37831770
chr1	37868648	37868828
chr1	37903182	37903534
chr1	37903207	37903536
chr1	37922545	37922904
chr1	37922546	37922980
chr1	37923352	37923416
chr1	37928581	37928640
chr1	37928609	37928704
chr1	37930605	37932221
chr1	37931908	37932220
chr1	37953869	37954200
chr1	37956228	37957336
chr1	37956410	37957338
chr1	37964431	37965376
chr1	37964668	37965469
chr1	38131034	38131450
chr1	38142592	38143606
chr1	38158564	38158848
chr1	38171958	38172268
chr1	38172838	38173352
chr1	38185516	38185907
chr1	38185517	38185860
chr1	38193542	38193614
chr1	38198572	38198848
chr1	38200391	38200716
chr1	38204652	38204958
chr1	38210524	38210734
chr1	38210608	38210724
chr1	38213420	38213784
chr1	38218192	38218402
chr1	38221536	38221807
chr1	38221536	38221706
chr1	38237118	38237474
chr1	38242526	38242820
chr1	38248250	38248438
chr1	38252203	38252446
chr1	38255290	38255476
chr1	38255316	38255551
chr1	38257538	38257936
chr1	38259888	38260123
chr1	38260374	38260804
chr1	38260374	38260638
chr1	38260989	38262991
chr1	38261141	38261688
chr1	38262114	38262713
chr1	38292964	38293212
chr1	38304087	38304744
chr1	38304792	38306076
chr1	38304861	38306075
chr1	38308010	38308593
chr1	38310223	38310416
chr1	38341176	38341437
chr1	38341177	38341901
chr1	38357797	38358488
chr1	38358002	38358428
chr1	38359109	38359246
chr1	38363534	38364199
chr1	38384466	38385034
chr1	38384466	38384756
chr1	38387768	38387900
chr1	38393634	38394204
chr1	38393765	38394361
chr1	38394613	38395710
chr1	38398442	38398692
chr1	38401426	38402358
chr1	38401567	38402660
chr1	38410624	38410880
chr1	38436098	38438350
chr1	38436384	38437772
chr1	38438820	38438920
chr1	38438855	38438918
chr1	38439756	38440522
chr1	38456851	38457146
chr1	38470059	38471114
chr1	38470296	38471027
chr1	38478290	38478664
chr1	38497932	38498228
chr1	38498006	38498393
chr1	38502306	38502948
chr1	38506392	38507152
chr1	38506452	38507150
chr1	38509368	38509516
chr1	38511402	38512973
chr1	38511630	38513026
chr1	38514313	38514552
chr1	38528230	38529363
chr1	38538162	38538275
chr1	38539214	38539887
chr1	38545122	38545769
chr1	38545286	38546926
chr1	38548124	38548624
chr1	38552622	38553413
chr1	38552640	38553066
chr1	38561526	38561634
chr1	38562407	38563389
chr1	38571750	38571914
chr1	38571886	38572463
chr1	38574382	38574742
chr1	38574383	38574742
chr1	38577256	38578318
chr1	38577899	38578158
chr1	38606628	38607355
chr1	38606858	38607804
chr1	38607576	38607803
chr1	38619814	38620160
chr1	38631996	38632406
chr1	38635462	38637042
chr1	38635682	38636738
chr1	38641814	38642806
chr1	38641966	38642806
chr1	38657473	38657747
chr1	38657606	38657846
chr1	38670956	38671214
chr1	38695990	38696824
chr1	38720347	38720544
chr1	38730673	38730842
chr1	38735615	38735878
chr1	38735710	38736021
chr1	38740380	38740582
chr1	38757601	38758182
chr1	38757721	38758099
chr1	38760126	38760972
chr1	38760126	38761072
chr1	38764315	38765069
chr1	38764504	38765279
chr1	38769731	38770446
chr1	38769920	38770324
chr1	38787524	38788106
chr1	38796531	38797381
chr1	38796722	38797380
chr1	38847877	38848000
chr1	38848232	38848729
chr1	38856154	38856588
chr1	38856174	38856588
chr1	38861984	38862426
chr1	38862108	38862869
chr1	38869217	38869377
chr1	38869569	38870015
chr1	38934740	38934994
chr1	38936878	38937196
chr1	38936880	38937082
chr1	38939496	38940858
chr1	39000872	39001937
chr1	39001010	39002052
chr1	39006588	39007393
chr1	39007635	39007850
chr1	39010640	39011122
chr1	39024476	39025718
chr1	39024602	39025717
chr1	39029868	39029914
chr1	39029966	39030721
chr1	39046338	39047170
chr1	39056736	39057012
chr1	39056872	39057120
chr1	39064164	39064375
chr1	39106154	39106920
chr1	39106299	39106492
chr1	39106707	39106867
chr1	39122722	39123352
chr1	39122766	39123276
chr1	39136849	39137262
chr1	39161052	39161226
chr1	39179006	39179490
chr1	39186530	39187279
chr1	39196688	39196985
chr1	39196690	39196858
chr1	39203411	39203536
chr1	39205262	39205560
chr1	39207004	39207163
chr1	39212265	39213270
chr1	39237648	39238152
chr1	39237797	39238343
chr1	39247676	39248182
chr1	39247782	39248092
chr1	39281491	39281622
chr1	39281611	39281641
chr1	39291862	39292598
chr1	39291964	39292506
chr1	39306504	39306992
chr1	39332290	39332483
chr1	39335626	39336190
chr1	39339340	39339864
chr1	39340763	39341296
chr1	39344871	39345314
chr1	39345138	39345215
chr1	39359743	39359920
chr1	39361670	39362020
chr1	39362112	39362896
chr1	39362336	39362848
chr1	39393589	39394646
chr1	39393736	39394290
chr1	39401132	39401394
chr1	39408229	39409211
chr1	39411909	39412192
chr1	39417598	39418464
chr1	39417634	39418349
chr1	39418861	39419040
chr1	39423675	39424216
chr1	39454044	39454264
chr1	39458732	39459346
chr1	39479556	39480114
chr1	39479702	39480064
chr1	39482475	39482781
chr1	39505630	39506534
chr1	39505662	39506390
chr1	39509037	39510160
chr1	39509946	39510476
chr1	39510396	39510684
chr1	39522584	39522838
chr1	39526820	39527815
chr1	39527480	39527814
chr1	39530108	39530818
chr1	39530338	39530730
chr1	39533890	39534377
chr1	39537450	39537586
chr1	39537450	39537876
chr1	39552114	39552946
chr1	39552826	39552992
chr1	39555541	39555748
chr1	39571536	39572042
chr1	39571726	39571890
chr1	39605806	39606616
chr1	39605843	39606461
chr1	39606659	39606900
chr1	39606728	39607106
chr1	39609276	39609530
chr1	39610870	39611496
chr1	39614261	39614447
chr1	39614915	39615404
chr1	39618030	39618965
chr1	39618479	39618966
chr1	39622174	39622328
chr1	39636110	39637303
chr1	39636181	39637322
chr1	39646055	39646374
chr1	39656508	39657210
chr1	39678636	39679280
chr1	39678836	39679559
chr1	39691084	39691354
chr1	39695438	39695966
chr1	39702111	39703219
chr1	39702112	39703438
chr1	39703284	39703626
chr1	39732053	39732392
chr1	39732122	39732334
chr1	39734515	39734820
chr1	39735680	39736489
chr1	39735681	39736584
chr1	39738511	39738990
chr1	39738638	39739040
chr1	39740894	39742642
chr1	39740894	39741790
chr1	39746287	39747417
chr1	39746288	39747314
chr1	39749106	39750285
chr1	39749108	39750286
chr1	39751168	39751522
chr1	39751322	39751578
chr1	39758430	39758648
chr1	39758450	39758758
chr1	39772187	39773413
chr1	39772460	39773034
chr1	39773705	39774189
chr1	39805400	39805761
chr1	39812571	39812744
chr1	39824272	39824822
chr1	39831535	39831688
chr1	39838869	39839524
chr1	39839035	39839566
chr1	39839880	39840047
chr1	39846214	39846851
chr1	39854154	39854720
chr1	39854234	39854508
chr1	39859038	39859726
chr1	39859048	39859730
chr1	39867880	39868268
chr1	39867960	39868534
chr1	39868760	39870031
chr1	39869030	39869357
chr1	39869871	39870076
chr1	39884860	39885296
chr1	39884892	39885296
chr1	39895244	39895937
chr1	39896556	39897046
chr1	39907128	39907998
chr1	39921486	39921734
chr1	39922482	39924170
chr1	39922747	39924023
chr1	39924940	39925736
chr1	39926071	39926343
chr1	39930826	39931178
chr1	39930828	39931420
chr1	39932517	39932976
chr1	39932572	39933004
chr1	39937474	39939234
chr1	39940850	39941056
chr1	39941697	39943070
chr1	39942360	39943330
chr1	39946163	39947556
chr1	39946386	39947644
chr1	39949050	39949450
chr1	39949116	39950728
chr1	39949996	39950752
chr1	39952748	39953235
chr1	39952992	39953116
chr1	39955730	39956726
chr1	39962429	39962810
chr1	40000478	40000765
chr1	40033872	40034251
chr1	40052198	40052456
chr1	40052232	40052776
chr1	40057615	40058172
chr1	40071416	40073262
chr1	40071763	40072560
chr1	40085178	40086254
chr1	40106722	40107180
chr1	40106894	40107370
chr1	40115270	40115632
chr1	40115314	40115542
chr1	40116434	40116805
chr1	40133126	40133304
chr1	40139748	40140430
chr1	40139749	40140054
chr1	40152465	40152839
chr1	40161290	40161622
chr1	40163370	40163804
chr1	40181744	40182076
chr1	40222320	40222848
chr1	40224590	40225238
chr1	40224872	40225318
chr1	40230212	40230463
chr1	40233182	40234520
chr1	40254392	40255102
chr1	40255175	40255328
chr1	40275395	40275500
chr1	40275436	40275804
chr1	40284735	40285095
chr1	40284774	40284888
chr1	40290350	40290942
chr1	40290644	40290816
chr1	40317776	40318240
chr1	40357305	40358434
chr1	40362946	40363089
chr1	40375803	40376842
chr1	40378649	40379018
chr1	40378650	40379000
chr1	40465640	40466138
chr1	40473241	40473926
chr1	40479510	40479723
chr1	40515070	40515395
chr1	40515104	40515696
chr1	40544734	40545190
chr1	40547448	40547579
chr1	40547962	40548120
chr1	40548007	40548195
chr1	40575990	40576706
chr1	40579278	40580312
chr1	40579565	40580314
chr1	40580446	40580526
chr1	40597830	40598066
chr1	40600956	40601240
chr1	40600957	40601389
chr1	40607906	40608204
chr1	40617026	40617312
chr1	40634622	40635786
chr1	40634623	40635912
chr1	40650896	40651640
chr1	40651020	40652287
chr1	40658020	40658572
chr1	40658098	40658384
chr1	40659064	40659912
chr1	40659066	40660212
chr1	40665272	40668202
chr1	40665359	40668066
chr1	40677252	40677648
chr1	40692031	40692363
chr1	40734272	40734670
chr1	40734386	40734670
chr1	40744083	40744338
chr1	40746074	40746288
chr1	40759578	40759778
chr1	40768564	40769022
chr1	40797229	40797722
chr1	40797394	40797721
chr1	40802534	40803130
chr1	40815282	40815871
chr1	40815462	40815704
chr1	40826208	40826446
chr1	40845656	40848092
chr1	40864692	40865344
chr1	40870106	40870500
chr1	40873936	40874814
chr1	40874100	40874610
chr1	40878838	40879359
chr1	40879097	40879667
chr1	40885856	40886030
chr1	40886005	40886063
chr1	40887670	40888014
chr1	40887709	40888010
chr1	40890338	40890899
chr1	40890698	40891022
chr1	40918022	40918634
chr1	40918088	40918476
chr1	40924173	40925311
chr1	40924299	40925312
chr1	40943299	40944548
chr1	40968146	40968534
chr1	40988971	40989346
chr1	40988992	40990122
chr1	41001464	41002172
chr1	41001466	41001919
chr1	41027700	41028200
chr1	41034596	41035438
chr1	41034990	41035229
chr1	41035650	41036258
chr1	41035776	41036218
chr1	41063054	41063776
chr1	41063055	41064132
chr1	41122366	41122760
chr1	41122649	41122758
chr1	41128084	41129282
chr1	41128122	41130392
chr1	41131110	41131850
chr1	41131147	41131732
chr1	41153537	41153751
chr1	41153649	41153877
chr1	41156198	41156474
chr1	41157758	41157975
chr1	41158108	41158389
chr1	41158390	41158572
chr1	41166242	41166444
chr1	41167428	41167644
chr1	41264644	41265260
chr1	41270386	41271980
chr1	41270531	41271510
chr1	41272100	41272390
chr1	41277294	41278455
chr1	41277460	41277968
chr1	41278219	41279440
chr1	41339086	41339708
chr1	41350314	41350598
chr1	41358654	41359510
chr1	41358958	41359508
chr1	41380030	41380416
chr1	41381588	41382004
chr1	41388930	41390990
chr1	41389011	41390912
chr1	41420084	41420481
chr1	41420084	41420482
chr1	41426962	41428268
chr1	41431124	41431733
chr1	41431230	41431734
chr1	41555263	41556200
chr1	41555458	41556199
chr1	41578184	41578920
chr1	41578392	41578919
chr1	41603646	41604146
chr1	41605564	41606026
chr1	41616206	41616799
chr1	41651865	41652146
chr1	41652584	41653268
chr1	41652586	41653133
chr1	41670883	41671216
chr1	41705590	41705830
chr1	41712522	41713244
chr1	41712832	41713226
chr1	41742915	41743199
chr1	41742916	41743335
chr1	41752322	41752803
chr1	41759473	41759722
chr1	41759531	41759896
chr1	41809961	41810198
chr1	41810314	41811162
chr1	41810388	41811162
chr1	41885721	41885852
chr1	41888038	41888811
chr1	41888064	41888812
chr1	41889230	41890065
chr1	41889740	41890136
chr1	41890732	41891982
chr1	41890739	41891481
chr1	41892080	41892968
chr1	41892242	41892970
chr1	41905024	41905998
chr1	41916630	41917276
chr1	41916631	41917650
chr1	41918328	41919209
chr1	41918361	41920400
chr1	41959852	41960404
chr1	41960172	41960363
chr1	41967270	41967698
chr1	41969908	41970438
chr1	42026508	42027318
chr1	42026540	42027114
chr1	42096320	42096626
chr1	42107578	42107832
chr1	42152252	42152564
chr1	42231568	42231717
chr1	42232882	42233791
chr1	42232884	42233610
chr1	42243819	42244332
chr1	42253608	42254063
chr1	42261032	42262196
chr1	42261033	42262442
chr1	42266814	42267158
chr1	42277172	42277394
chr1	42277172	42277984
chr1	42277698	42278094
chr1	42294976	42296257
chr1	42295088	42296148
chr1	42352184	42352456
chr1	42352772	42353294
chr1	42387094	42387568
chr1	42398856	42399224
chr1	42412488	42413208
chr1	42412830	42413108
chr1	42416766	42418796
chr1	42416820	42418599
chr1	42439741	42440132
chr1	42472566	42472788
chr1	42472965	42473096
chr1	42473054	42473146
chr1	42479874	42480684
chr1	42479887	42480874
chr1	42489308	42489592
chr1	42506304	42506995
chr1	42524404	42524694
chr1	42527731	42527860
chr1	42539288	42539566
chr1	42539652	42539881
chr1	42543283	42543458
chr1	42588496	42589116
chr1	42588874	42589710
chr1	42605208	42605558
chr1	42623714	42624356
chr1	42623851	42625346
chr1	42625824	42626290
chr1	42625965	42626290
chr1	42634592	42635396
chr1	42636544	42637134
chr1	42654502	42655443
chr1	42654502	42655095
chr1	42660784	42661930
chr1	42660836	42661135
chr1	42663351	42663690
chr1	42667798	42670360
chr1	42673378	42674931
chr1	42673680	42675045
chr1	42677542	42678248
chr1	42718489	42719072
chr1	42718682	42719363
chr1	42770399	42770719
chr1	42771913	42772758
chr1	42771990	42772164
chr1	42773988	42774240
chr1	42779844	42780118
chr1	42780522	42780712
chr1	42780663	42780738
chr1	42787432	42787571
chr1	42811330	42811578
chr1	42818161	42818429
chr1	42821944	42822646
chr1	42822151	42822784
chr1	42826482	42826750
chr1	42905218	42905434
chr1	42914925	42915455
chr1	42915015	42915612
chr1	42917798	42918664
chr1	42917904	42918664
chr1	43005922	43006291
chr1	43017577	43018162
chr1	43017676	43018160
chr1	43041058	43041476
chr1	43041059	43041655
chr1	43042379	43042847
chr1	43087396	43087895
chr1	43128330	43128536
chr1	43139572	43139892
chr1	43159568	43159818
chr1	43167577	43168409
chr1	43167738	43168492
chr1	43171017	43171324
chr1	43185804	43186611
chr1	43185998	43187133
chr1	43191784	43192400
chr1	43192826	43192946
chr1	43203382	43203682
chr1	43211772	43212407
chr1	43211859	43212238
chr1	43215414	43215888
chr1	43215520	43215966
chr1	43224128	43224752
chr1	43225648	43225911
chr1	43225750	43226010
chr1	43235940	43237200
chr1	43250406	43251536
chr1	43264252	43264843
chr1	43264253	43264794
chr1	43269734	43270001
chr1	43299174	43299806
chr1	43299506	43299807
chr1	43302026	43302554
chr1	43305162	43306936
chr1	43305854	43306754
chr1	43310284	43311592
chr1	43310684	43311455
chr1	43338331	43338980
chr1	43358056	43358588
chr1	43358056	43358590
chr1	43359940	43361706
chr1	43395342	43397214
chr1	43396120	43396905
chr1	43404729	43405196
chr1	43408452	43409268
chr1	43426361	43426930
chr1	43455758	43455976
chr1	43458114	43459388
chr1	43463172	43463388
[truncated: 172,352 more rows]

## Sheet: LMRs P0
chr	start	end
chr1	3057454	3057752
chr1	3117048	3117712
chr1	3119304	3120484
chr1	3187116	3188294
chr1	3191500	3191964
chr1	3192060	3192168
chr1	3360833	3361190
chr1	3395495	3396004
chr1	3399280	3400612
chr1	3410924	3411240
chr1	3444036	3445046
chr1	3466256	3466918
chr1	3514924	3515188
chr1	3549022	3549154
chr1	3549440	3549840
chr1	3549960	3550088
chr1	3645414	3646269
chr1	3647998	3649408
chr1	3680914	3682164
chr1	3748525	3748882
chr1	3773086	3773458
chr1	3799699	3799811
chr1	3800297	3800492
chr1	3841274	3842184
chr1	3955310	3955953
chr1	3977935	3978080
chr1	3981738	3981901
chr1	3996388	3996518
chr1	4139008	4140262
chr1	4142574	4142732
chr1	4228150	4228570
chr1	4243164	4243292
chr1	4294108	4294400
chr1	4313412	4313767
chr1	4332508	4332784
chr1	4355068	4356450
chr1	4412271	4414218
chr1	4414628	4414778
chr1	4416760	4417216
chr1	4422388	4422452
chr1	4426662	4427613
chr1	4432102	4433006
chr1	4453703	4453950
chr1	4471408	4471476
chr1	4480222	4480310
chr1	4480979	4481550
chr1	4488472	4488712
chr1	4489016	4489431
chr1	4500400	4500868
chr1	4507916	4508240
chr1	4516592	4516893
chr1	4518364	4518516
chr1	4520526	4520834
chr1	4527456	4527728
chr1	4533646	4534737
chr1	4543965	4544440
chr1	4598562	4598942
chr1	4613086	4613490
chr1	4617582	4617808
chr1	4622176	4622670
chr1	4640739	4641380
chr1	4645101	4645235
chr1	4653494	4654610
chr1	4656007	4657175
chr1	4668068	4668212
chr1	4670781	4672100
chr1	4688634	4688818
chr1	4756123	4756557
chr1	4760594	4760740
chr1	4768098	4768775
chr1	4769856	4770257
chr1	4801456	4802811
chr1	4829393	4829468
chr1	4829492	4829622
chr1	4843568	4844128
chr1	4873826	4874662
chr1	4910564	4911230
chr1	4914542	4914954
chr1	4969894	4970044
chr1	5031754	5031926
chr1	5070024	5070862
chr1	5133969	5134844
chr1	5183582	5183842
chr1	5227872	5228240
chr1	5228798	5229242
chr1	5274512	5274540
chr1	5283252	5283405
chr1	5295960	5297109
chr1	5332374	5333378
chr1	5412454	5412556
chr1	5469178	5469452
chr1	5507070	5507860
chr1	5521858	5522704
chr1	5587658	5589220
chr1	5833980	5834622
chr1	5904615	5905297
chr1	5915316	5915710
chr1	5943464	5943968
chr1	6032168	6032868
chr1	6054766	6054986
chr1	6089934	6090038
chr1	6093530	6094616
chr1	6135094	6135460
chr1	6137358	6137610
chr1	6142249	6142896
chr1	6143086	6143544
chr1	6152443	6152623
chr1	6180031	6180546
chr1	6272276	6272727
chr1	6282518	6282872
chr1	6359912	6359954
chr1	6361700	6362080
chr1	6406138	6406668
chr1	6410126	6410778
chr1	6416373	6416519
chr1	6418030	6418459
chr1	6447702	6448888
chr1	6452212	6454778
chr1	6460958	6461128
chr1	6465122	6465258
chr1	6472131	6472926
chr1	6483698	6483954
chr1	6526348	6527150
chr1	6658213	6658816
chr1	6729179	6729820
chr1	6733692	6733982
chr1	6734819	6735278
chr1	6739158	6739422
chr1	6760538	6761601
chr1	6768496	6768638
chr1	6805204	6805574
chr1	6832838	6833216
chr1	6855914	6856328
chr1	6858591	6858632
chr1	6859004	6859256
chr1	6859884	6860300
chr1	6866600	6867214
chr1	6870249	6870862
chr1	6898190	6898486
chr1	6928718	6929238
chr1	6930908	6932294
chr1	6936836	6937316
chr1	6980392	6980582
chr1	7047225	7047422
chr1	7051971	7052676
chr1	7055762	7056080
chr1	7100704	7100800
chr1	7105012	7105394
chr1	7112866	7113132
chr1	7131550	7131755
chr1	7132054	7132621
chr1	7138758	7139994
chr1	7201726	7201868
chr1	7204808	7205016
chr1	7205900	7207469
chr1	7309118	7309648
chr1	7312414	7312570
chr1	7313380	7314204
chr1	7319026	7320006
chr1	7344780	7345304
chr1	7382692	7382762
chr1	7397050	7397060
chr1	7405704	7405818
chr1	7415564	7416284
chr1	7499066	7499533
chr1	7518838	7518977
chr1	7543482	7543950
chr1	7558584	7558766
chr1	7671112	7672428
chr1	7683999	7684162
chr1	7709928	7709961
chr1	7776271	7776510
chr1	7776814	7778590
chr1	7911634	7912755
chr1	8123158	8123386
chr1	8144361	8144816
chr1	8292710	8292968
chr1	8410682	8411061
chr1	8418660	8419382
chr1	8468854	8468991
chr1	8557818	8558148
chr1	8563690	8563820
chr1	8581860	8581998
chr1	8582340	8582434
chr1	8714976	8715476
chr1	8744682	8745264
chr1	8848890	8849745
chr1	8859332	8859754
chr1	8915422	8915986
chr1	8936292	8936420
chr1	8937861	8938491
chr1	8938915	8939173
chr1	9026395	9028200
chr1	9038088	9038588
chr1	9055136	9055463
chr1	9208758	9209352
chr1	9237231	9237670
chr1	9238560	9238584
chr1	9249902	9250356
chr1	9258272	9259684
chr1	9340154	9340632
chr1	9468443	9469004
chr1	9469519	9469828
chr1	9541330	9541464
chr1	9549136	9549305
chr1	9550324	9550768
chr1	9554499	9555046
chr1	9563912	9565598
chr1	9570218	9570440
chr1	9572130	9572440
chr1	9586970	9587212
chr1	9601866	9602038
chr1	9609416	9609658
chr1	9611719	9612182
chr1	9619590	9619962
chr1	9620610	9620812
chr1	9622676	9623052
chr1	9627737	9627904
chr1	9629724	9630959
chr1	9639000	9639458
chr1	9648848	9648980
chr1	9649038	9649053
chr1	9652504	9652827
chr1	9658570	9658650
chr1	9658874	9658996
chr1	9659025	9659511
chr1	9696864	9698084
chr1	9702886	9703381
chr1	9714538	9714734
chr1	9744880	9745939
chr1	9756314	9756528
chr1	9757310	9758036
chr1	9768901	9769590
chr1	9772505	9773162
chr1	9774221	9774416
chr1	9782166	9782596
chr1	9787394	9787965
chr1	9795788	9795920
chr1	9799230	9799478
chr1	9800102	9800190
chr1	9805470	9805688
chr1	9806776	9807282
chr1	9816208	9816558
chr1	9823434	9824085
chr1	9838370	9838892
chr1	9842792	9843038
chr1	9853258	9853406
chr1	9908603	9908851
chr1	9917156	9917302
chr1	9952562	9952676
chr1	9952967	9953716
chr1	9971642	9972470
chr1	9972854	9973224
chr1	9975724	9976370
chr1	9981834	9982010
chr1	9988498	9989234
chr1	10003504	10003966
chr1	10007254	10007876
chr1	10008885	10009685
chr1	10014552	10014787
chr1	10084324	10084692
chr1	10099826	10102244
chr1	10140648	10140836
chr1	10141638	10141906
chr1	10142862	10143164
chr1	10227407	10227640
chr1	10279035	10279449
chr1	10281952	10282206
chr1	10284786	10286020
chr1	10298962	10299062
chr1	10330300	10331320
chr1	10348372	10349417
chr1	10371802	10372422
chr1	10378173	10378406
chr1	10396922	10397436
chr1	10403669	10405174
chr1	10505418	10506144
chr1	10580962	10581118
chr1	10585997	10586702
chr1	10596496	10597058
chr1	10622278	10623466
chr1	10636366	10636784
chr1	10681256	10681987
chr1	10711904	10712632
chr1	10722384	10722833
chr1	10757022	10757670
chr1	10773660	10774291
chr1	10777986	10778214
chr1	10793994	10795716
chr1	10833197	10833573
chr1	10835790	10836250
chr1	10877478	10878910
chr1	10879936	10880232
chr1	10919224	10919927
chr1	10932350	10933088
chr1	10938454	10938630
chr1	10943064	10943600
chr1	10948914	10948984
chr1	10952294	10953084
chr1	10963818	10964048
chr1	11018486	11019496
chr1	11025139	11025312
chr1	11033642	11033740
chr1	11037906	11038000
chr1	11045818	11046094
chr1	11046886	11047284
chr1	11089476	11089882
chr1	11138254	11138368
chr1	11161950	11162090
chr1	11177949	11178052
chr1	11179977	11180106
chr1	11199852	11200130
chr1	11277863	11277936
chr1	11329306	11329344
chr1	11329354	11330880
chr1	11347940	11348444
chr1	11352920	11353098
chr1	11353132	11353242
chr1	11401050	11401614
chr1	11565194	11565223
chr1	11565422	11565820
chr1	11568280	11568366
chr1	11573870	11574534
chr1	11588229	11588492
chr1	11657832	11658634
chr1	11696252	11696436
chr1	11700932	11700978
chr1	11738706	11739140
chr1	11748614	11748832
chr1	11751440	11751882
chr1	11758564	11758989
chr1	11759540	11759828
chr1	11774342	11776012
chr1	11880282	11880996
chr1	11881772	11882440
chr1	11895294	11896120
chr1	11925392	11925572
chr1	11937234	11937466
chr1	11939438	11939870
chr1	11954240	11954356
chr1	11967352	11967548
chr1	11982746	11983859
chr1	11990270	11990438
chr1	11997654	11997966
chr1	11999944	12001350
chr1	12008756	12009184
chr1	12016606	12017248
chr1	12051222	12051918
chr1	12051954	12052026
chr1	12052226	12052469
chr1	12052688	12052848
chr1	12065054	12065060
chr1	12066784	12067890
chr1	12120862	12121174
chr1	12150480	12150818
chr1	12151332	12152300
chr1	12193074	12193242
chr1	12238879	12239496
chr1	12275856	12276976
chr1	12285506	12286222
chr1	12292022	12292746
chr1	12295886	12296470
chr1	12309006	12309578
chr1	12397977	12398870
chr1	12403894	12404362
chr1	12412778	12412838
chr1	12413722	12414178
chr1	12416584	12416884
chr1	12436122	12436668
chr1	12488617	12490286
chr1	12507490	12508880
chr1	12510212	12510434
chr1	12510552	12510722
chr1	12510862	12511188
chr1	12554406	12554542
chr1	12571546	12572414
chr1	12576906	12577848
chr1	12583390	12583832
chr1	12587746	12587800
chr1	12616775	12617192
chr1	12636588	12637114
chr1	12637796	12637890
chr1	12671408	12671648
chr1	12681354	12681420
chr1	12689296	12690324
chr1	12690504	12690538
chr1	12690740	12691098
chr1	12697608	12698276
chr1	12704506	12705054
chr1	12710608	12711646
chr1	12717538	12719552
chr1	12720216	12720566
chr1	12721390	12721706
chr1	12723366	12723952
chr1	12729397	12729890
chr1	12734313	12735575
chr1	12736480	12737200
chr1	12739354	12739482
chr1	12744426	12745469
chr1	12748300	12748946
chr1	12749216	12749342
chr1	12753996	12754666
chr1	12760768	12760830
chr1	12764372	12765012
chr1	12765640	12765974
chr1	12769092	12769228
chr1	12775722	12775802
chr1	12776114	12776551
chr1	12780742	12780788
chr1	12783848	12784126
chr1	12785222	12786342
chr1	12786442	12786598
chr1	12790542	12791094
chr1	12794744	12795388
chr1	12795863	12796096
chr1	12811174	12812486
chr1	12814252	12814780
chr1	12814950	12815242
chr1	12820560	12820744
chr1	12823974	12824162
chr1	12832700	12833262
chr1	12842451	12842482
chr1	12842598	12842672
chr1	12863942	12864616
chr1	12872034	12872204
chr1	12872222	12872696
chr1	12875426	12876148
chr1	12877923	12878592
chr1	12904305	12905437
chr1	12905734	12906088
chr1	12908017	12909206
chr1	12912176	12912523
chr1	12912790	12912868
chr1	12929848	12930114
chr1	12933644	12933851
chr1	12934538	12934840
chr1	12934900	12935054
chr1	12945384	12945482
chr1	12947440	12947850
chr1	12953204	12953308
chr1	12979442	12979462
chr1	12981180	12981294
chr1	12984616	12985100
chr1	12985188	12985334
chr1	12994045	12994330
chr1	12997782	12997981
chr1	13004553	13005912
chr1	13010838	13010984
chr1	13011138	13011522
chr1	13018596	13019002
chr1	13040352	13040776
chr1	13050158	13050566
chr1	13051990	13052562
chr1	13057780	13058286
chr1	13068318	13068468
chr1	13069694	13069968
chr1	13074268	13075550
chr1	13076424	13076536
chr1	13078300	13078432
chr1	13080919	13081548
chr1	13092384	13092534
chr1	13095505	13096264
chr1	13096755	13097336
chr1	13100374	13100491
chr1	13103366	13104316
chr1	13104358	13104475
chr1	13105044	13105164
chr1	13117892	13117968
chr1	13131816	13132665
chr1	13134427	13134650
chr1	13151132	13151332
chr1	13171260	13171386
chr1	13178632	13178726
chr1	13188252	13188378
chr1	13188912	13189017
chr1	13195646	13196374
chr1	13203777	13203923
chr1	13215706	13215905
chr1	13219364	13219757
chr1	13223440	13223466
chr1	13230468	13230622
chr1	13245398	13245554
chr1	13255548	13255609
chr1	13257294	13257402
chr1	13267165	13267894
chr1	13289622	13289696
chr1	13291286	13291532
chr1	13293418	13293672
chr1	13296564	13296978
chr1	13303369	13303714
chr1	13303874	13303982
chr1	13304003	13304086
chr1	13308682	13309042
chr1	13309240	13309554
chr1	13312636	13312718
chr1	13313482	13313618
chr1	13313900	13314179
chr1	13321966	13322594
chr1	13331878	13332146
chr1	13332470	13332758
chr1	13343348	13343600
chr1	13364524	13364828
chr1	13365358	13365438
chr1	13366540	13366838
chr1	13370246	13370356
chr1	13386174	13386752
chr1	13389158	13389576
chr1	13423778	13423912
chr1	13427858	13428178
chr1	13434716	13434913
chr1	13439322	13439468
chr1	13442522	13443120
chr1	13452616	13453240
chr1	13465252	13465364
chr1	13466998	13467153
chr1	13467834	13468550
chr1	13490122	13490272
chr1	13493936	13494526
chr1	13494744	13495647
chr1	13496391	13496810
chr1	13499810	13500022
chr1	13500566	13500856
chr1	13502098	13502210
chr1	13529533	13529611
chr1	13531458	13532195
chr1	13533096	13533156
chr1	13574326	13574454
chr1	13597896	13597968
chr1	13614728	13614962
chr1	13621278	13621430
chr1	13622178	13622248
chr1	13649686	13650140
chr1	13655636	13656098
chr1	13658739	13659018
chr1	13668854	13669849
chr1	13682770	13683514
chr1	13684060	13684620
chr1	13706404	13706674
chr1	13770797	13772441
chr1	13780010	13780200
chr1	13783810	13784040
chr1	13784322	13784964
chr1	13787140	13787386
chr1	13788716	13790602
chr1	13808318	13808747
chr1	13835136	13835410
chr1	13835814	13836354
chr1	13839826	13840368
chr1	13846522	13847257
chr1	13848686	13848824
chr1	13849215	13849290
chr1	13854998	13855411
chr1	13858542	13859092
chr1	13859994	13860102
chr1	13861028	13861758
chr1	13863042	13864268
chr1	13901557	13901897
chr1	13927150	13927808
chr1	13931118	13931184
chr1	13980220	13980332
chr1	13991242	13991736
chr1	13992354	13992636
chr1	13992854	13993365
chr1	14001054	14002164
chr1	14003264	14003531
chr1	14004708	14005158
chr1	14011542	14011754
chr1	14015696	14016002
chr1	14036244	14036548
chr1	14043978	14044045
chr1	14052710	14053014
chr1	14054122	14054267
chr1	14097400	14100192
chr1	14101219	14101416
chr1	14108458	14109502
chr1	14136184	14137286
chr1	14139530	14139912
chr1	14150877	14151492
chr1	14151646	14152130
chr1	14156232	14156280
chr1	14161726	14162062
chr1	14162230	14164048
chr1	14165838	14166774
chr1	14180256	14180798
chr1	14181296	14182336
chr1	14184341	14184395
chr1	14185854	14186768
chr1	14189619	14190056
chr1	14192830	14193220
chr1	14193310	14193728
chr1	14196564	14197040
chr1	14202288	14202820
chr1	14207546	14207588
chr1	14207966	14208620
chr1	14211840	14212898
chr1	14222824	14223116
chr1	14223474	14223544
chr1	14232020	14232596
chr1	14233287	14233966
chr1	14244892	14245256
chr1	14248356	14248750
chr1	14253934	14253990
chr1	14257200	14257356
chr1	14259768	14260238
chr1	14263722	14263830
chr1	14268433	14268456
chr1	14274020	14274108
chr1	14274976	14275544
chr1	14275772	14276522
chr1	14285546	14286189
chr1	14287336	14287572
chr1	14287792	14288181
chr1	14288606	14288905
chr1	14291815	14292854
chr1	14293772	14294075
chr1	14294246	14294720
chr1	14296900	14299611
chr1	14299726	14299767
chr1	14300440	14301100
chr1	14301382	14301484
chr1	14301774	14302842
chr1	14302966	14303029
chr1	14303282	14304230
chr1	14304270	14304458
chr1	14304470	14305684
chr1	14312160	14312662
chr1	14312798	14313536
chr1	14315032	14315874
chr1	14343852	14344190
chr1	14349224	14350156
chr1	14350174	14350746
chr1	14356317	14357256
chr1	14357732	14357994
chr1	14358019	14358308
chr1	14359700	14360586
chr1	14369358	14369460
chr1	14419270	14419596
chr1	14422800	14423319
chr1	14456830	14457640
chr1	14460996	14461140
chr1	14462554	14463000
chr1	14464454	14465306
chr1	14471196	14471744
chr1	14472176	14472732
chr1	14475176	14475462
chr1	14486868	14488208
chr1	14492792	14492996
chr1	14509422	14509604
chr1	14511470	14513522
chr1	14563988	14564466
chr1	14565340	14565884
chr1	14566186	14567472
chr1	14570178	14571498
chr1	14587864	14588180
chr1	14608988	14609346
chr1	14620614	14621340
chr1	14626542	14627460
chr1	14635724	14635827
chr1	14640614	14641146
chr1	14661424	14662072
chr1	14672542	14673294
chr1	14677144	14677234
chr1	14679586	14679957
chr1	14680680	14680922
chr1	14701830	14702128
chr1	14708038	14708748
chr1	14716418	14716858
chr1	14728944	14729326
chr1	14739730	14740444
chr1	14754354	14754384
chr1	14756518	14758076
chr1	14770560	14771025
chr1	14775280	14775586
chr1	14793003	14793178
chr1	14795158	14795554
chr1	14797074	14797287
chr1	14799677	14799802
chr1	14800248	14801240
chr1	14815517	14816672
chr1	14818444	14818856
chr1	14818906	14819506
chr1	14823328	14823551
chr1	14837852	14838289
chr1	14841732	14842832
chr1	14862516	14862848
chr1	14881942	14883020
chr1	14937178	14937681
chr1	14955944	14956328
chr1	14980184	14980808
chr1	15005140	15005556
chr1	15007150	15007498
chr1	15007650	15008224
chr1	15033186	15034363
chr1	15129042	15129442
chr1	15169628	15170282
chr1	15189052	15189259
chr1	15195942	15196818
chr1	15266438	15266678
chr1	15283724	15283998
chr1	15298576	15298774
chr1	15307780	15307898
chr1	15358250	15358712
chr1	15383228	15383730
chr1	15408404	15408712
chr1	15445971	15446329
chr1	15471064	15471958
chr1	15483720	15484214
chr1	15539106	15539294
chr1	15539700	15540272
chr1	15557578	15557998
chr1	15624448	15624572
chr1	15636902	15637662
chr1	15644570	15645207
chr1	15649578	15649980
chr1	15651922	15652034
chr1	15652115	15652226
chr1	15652329	15653028
chr1	15683469	15683999
chr1	15768349	15768816
chr1	15791504	15792734
chr1	15796517	15796898
chr1	15833401	15833489
chr1	15849192	15849436
chr1	15874522	15875238
chr1	15875628	15875748
chr1	15883518	15883606
chr1	15888962	15889060
chr1	15893373	15893418
chr1	15895144	15896000
chr1	15902444	15902872
chr1	15904295	15904474
chr1	15904522	15905522
chr1	15908252	15909748
chr1	15911177	15911400
chr1	15914688	15914864
chr1	15926300	15927210
chr1	15936134	15937136
chr1	15985678	15985944
chr1	15993300	15994396
chr1	15996306	15996538
chr1	15997172	15997310
chr1	16052044	16052538
chr1	16054602	16054718
chr1	16057544	16057575
chr1	16097904	16098102
chr1	16111352	16112128
chr1	16115222	16115388
chr1	16116032	16116274
chr1	16116496	16116850
chr1	16122930	16123114
chr1	16134862	16135422
chr1	16135912	16136430
chr1	16152822	16153362
chr1	16162446	16163014
chr1	16177404	16177798
chr1	16177877	16177994
chr1	16179057	16179480
chr1	16186507	16187851
chr1	16201900	16202190
chr1	16202356	16202714
chr1	16213709	16213872
chr1	16214152	16214410
chr1	16227475	16228053
chr1	16228452	16228538
chr1	16228948	16229032
chr1	16229290	16230108
chr1	16235312	16235372
chr1	16235882	16237040
chr1	16247920	16250468
chr1	16258630	16258772
chr1	16261878	16262697
chr1	16264900	16265196
chr1	16268170	16268934
chr1	16272076	16272462
chr1	16277954	16278055
chr1	16278416	16278564
chr1	16279371	16279622
chr1	16292228	16292852
chr1	16293206	16295306
chr1	16295530	16296080
chr1	16296256	16296286
chr1	16300632	16300960
chr1	16302066	16302608
chr1	16304926	16305442
chr1	16309020	16309456
chr1	16369896	16370084
chr1	16406788	16406956
chr1	16412396	16412648
chr1	16433274	16433748
chr1	16440104	16440712
chr1	16485982	16486060
chr1	16520710	16520821
chr1	16533131	16533428
chr1	16534442	16534512
chr1	16540462	16541096
chr1	16616520	16616548
chr1	16621484	16621700
chr1	16653006	16653258
chr1	16687738	16689056
chr1	16793594	16793944
chr1	16798392	16798717
chr1	16823848	16824392
chr1	16824632	16824716
chr1	16986272	16986624
chr1	16987608	16988030
chr1	17006665	17006844
chr1	17007654	17007826
chr1	17008945	17010090
chr1	17012108	17012194
chr1	17039972	17040334
chr1	17058129	17058382
chr1	17059818	17060326
chr1	17099038	17099439
chr1	17120174	17120526
chr1	17123256	17123794
chr1	17133734	17133790
chr1	17145162	17146000
chr1	17147039	17147134
chr1	17163274	17164038
chr1	17181984	17182280
chr1	17207188	17208038
chr1	17223964	17224106
chr1	17258232	17259326
chr1	17377436	17378168
chr1	17395046	17395118
chr1	17415600	17417317
chr1	17419348	17420222
chr1	17450487	17451546
chr1	17493378	17493946
chr1	17607082	17607144
chr1	17628160	17630062
chr1	17630384	17630434
chr1	17634223	17634298
chr1	17655386	17656088
chr1	17657164	17657678
chr1	17661532	17662140
chr1	17666030	17666254
chr1	17677998	17678966
chr1	17687002	17687612
chr1	17718352	17718804
chr1	17794305	17794580
chr1	17835178	17835358
chr1	17893558	17893954
chr1	17929514	17929734
chr1	17980464	17980910
chr1	17990234	17991936
chr1	18016642	18017068
chr1	18030264	18030814
chr1	18054330	18054926
chr1	18106151	18107248
chr1	18144526	18145122
chr1	18190014	18191907
chr1	18223224	18224318
chr1	18245756	18245933
chr1	18264402	18265930
chr1	18288978	18289190
chr1	18292512	18292710
chr1	18315593	18315644
chr1	18320889	18322458
chr1	18339108	18339370
chr1	18340442	18340813
chr1	18350612	18350954
chr1	18359496	18360436
chr1	18384110	18384228
chr1	18457286	18457713
chr1	18561484	18561950
chr1	18570592	18570784
chr1	18599372	18600288
chr1	18620072	18620564
chr1	18638998	18640346
chr1	18767206	18767670
chr1	18903772	18904052
chr1	18911426	18911810
chr1	18956928	18957124
chr1	18960968	18962188
chr1	18962609	18962790
chr1	18973822	18974170
chr1	18976764	18977164
chr1	19026045	19026814
chr1	19028212	19030338
chr1	19056400	19056658
chr1	19088006	19088747
chr1	19113388	19113638
chr1	19116788	19116978
chr1	19121398	19121882
chr1	19150700	19151013
chr1	19163608	19164014
chr1	19177968	19178208
chr1	19178790	19179456
chr1	19200238	19200462
chr1	19245188	19245718
chr1	19251342	19251578
chr1	19337229	19337530
chr1	19350542	19350734
chr1	19411492	19411960
chr1	19420482	19421100
chr1	19460150	19460240
chr1	19460282	19460368
chr1	19473530	19473966
chr1	19515450	19516064
chr1	19535038	19535288
chr1	19561862	19562500
chr1	19582417	19582686
chr1	19583105	19583278
chr1	19585648	19585928
chr1	19672616	19673294
chr1	19673698	19673830
chr1	19674114	19674646
chr1	19680814	19681788
chr1	19699303	19699894
chr1	19751030	19751054
chr1	19767040	19768710
chr1	19776604	19776718
chr1	19849914	19850300
chr1	19856114	19856492
chr1	19881330	19881552
chr1	19888638	19889710
chr1	19890606	19891028
chr1	19899440	19899702
chr1	19899908	19900043
chr1	19900924	19901238
chr1	19901952	19901996
chr1	19927766	19928095
chr1	19951188	19952204
chr1	19968876	19968933
chr1	19973405	19973478
chr1	19983368	19983586
chr1	19988944	19989549
chr1	19990894	19992290
chr1	20093344	20093592
chr1	20132343	20132512
chr1	20135116	20135350
chr1	20170722	20171838
chr1	20193870	20194614
chr1	20216534	20216692
chr1	20260068	20260565
chr1	20302024	20302570
chr1	20306030	20306324
chr1	20311436	20311764
chr1	20344548	20345178
chr1	20356256	20356670
chr1	20398402	20398556
chr1	20408896	20409240
chr1	20428508	20428807
chr1	20450139	20450504
chr1	20462098	20462406
chr1	20466555	20466848
chr1	20502246	20502388
chr1	20513654	20514272
chr1	20540933	20541250
chr1	20554400	20554946
chr1	20568914	20569063
chr1	20590605	20590750
chr1	20605400	20605672
chr1	20612719	20613272
chr1	20633470	20633682
chr1	20670860	20671139
chr1	20674090	20675084
chr1	20677892	20678525
chr1	20733650	20733812
chr1	20733884	20733934
chr1	20743888	20744004
chr1	20744190	20744578
chr1	20752280	20752940
chr1	20787036	20787374
chr1	20788562	20788668
chr1	20801781	20802118
chr1	20817770	20817790
chr1	20832468	20832804
chr1	20844116	20845072
chr1	20857392	20857658
chr1	20861272	20861409
chr1	20863975	20864340
chr1	20867504	20867756
chr1	20883172	20883845
chr1	20885912	20886264
chr1	20893567	20893814
chr1	20898502	20898634
chr1	20898767	20899064
chr1	20900422	20900876
chr1	20905716	20906020
chr1	20906476	20906712
chr1	20907342	20909074
chr1	20912318	20913324
chr1	20919650	20920133
chr1	20922334	20922687
chr1	20922798	20923554
chr1	20928554	20929212
chr1	20933503	20933884
chr1	20939180	20939550
chr1	20940202	20940310
chr1	20941958	20942255
chr1	20946504	20946682
chr1	20958570	20958764
chr1	20986466	20986584
chr1	20995408	20995704
chr1	20996640	20997334
chr1	20997987	20998596
chr1	21002623	21002907
chr1	21008100	21008343
chr1	21011662	21011726
chr1	21041170	21041612
chr1	21043188	21043242
chr1	21043608	21043771
chr1	21044504	21044575
chr1	21050840	21051370
chr1	21052122	21053422
chr1	21070556	21070848
chr1	21074066	21074532
chr1	21075406	21076660
chr1	21077316	21077528
chr1	21077722	21077834
chr1	21077853	21078036
chr1	21082756	21082786
chr1	21089528	21090068
chr1	21101310	21102240
chr1	21124800	21125336
chr1	21153801	21154080
chr1	21154462	21155518
chr1	21161874	21162346
chr1	21165948	21167244
chr1	21192008	21192056
chr1	21215240	21215446
chr1	21220934	21221096
chr1	21229398	21230268
chr1	21231776	21232336
chr1	21237484	21238321
chr1	21252878	21253158
chr1	21268769	21268876
chr1	21276098	21276524
chr1	21283576	21283781
chr1	21284054	21284250
chr1	21287862	21288542
chr1	21334308	21334412
chr1	21351255	21351522
chr1	21362144	21362206
chr1	21379812	21380164
chr1	21402932	21403059
chr1	21411184	21411962
chr1	21434928	21435136
chr1	21448102	21448628
chr1	21450968	21451594
chr1	21453090	21453208
chr1	21461251	21461374
chr1	21486280	21487482
chr1	21499600	21500598
chr1	21501324	21501546
chr1	21520696	21522136
chr1	21528836	21528980
chr1	21600632	21601202
chr1	21620736	21620996
chr1	21631670	21631944
chr1	21650674	21651746
chr1	21733455	21733723
chr1	21805212	21805446
chr1	21829834	21830150
chr1	21836552	21836768
chr1	21852360	21852504
chr1	21870726	21871404
chr1	21872477	21872816
chr1	21890678	21891244
chr1	21893174	21893432
chr1	21940948	21941938
chr1	21942370	21942422
chr1	21962778	21962866
chr1	21963214	21963576
chr1	22036177	22036892
chr1	22043206	22043397
chr1	22070240	22070434
chr1	22103604	22104279
chr1	22114411	22114584
chr1	22118484	22118842
chr1	22124766	22125445
chr1	22136764	22136880
chr1	22195618	22195904
chr1	22201562	22202200
chr1	22206584	22207462
chr1	22266832	22266948
chr1	22268109	22268240
chr1	22268308	22269371
chr1	22269556	22270228
chr1	22278796	22278908
chr1	22294070	22294614
chr1	22306748	22307013
chr1	22311602	22311853
chr1	22315361	22315916
chr1	22320680	22321554
chr1	22339082	22339246
chr1	22339366	22339478
chr1	22339739	22339952
chr1	22345140	22345406
chr1	22375442	22375878
chr1	22377278	22377510
chr1	22397504	22397782
chr1	22479918	22480509
chr1	22487372	22487648
chr1	22507475	22507584
chr1	22508892	22509100
chr1	22510892	22511618
chr1	22523586	22523700
chr1	22535029	22535486
chr1	22553454	22554048
chr1	22588764	22589252
chr1	22596266	22596804
chr1	22598737	22598920
chr1	22604314	22604688
chr1	22615018	22615872
chr1	22621034	22621188
chr1	22627028	22627606
chr1	22640214	22640821
chr1	22641962	22642398
chr1	22645212	22645882
chr1	22654540	22654678
chr1	22671850	22672524
chr1	22692780	22692830
chr1	22694818	22695459
chr1	22728196	22728354
chr1	22789273	22789924
chr1	22800457	22800564
chr1	22818063	22818172
chr1	22846056	22846316
chr1	22846894	22847033
chr1	22894668	22895478
chr1	22929618	22929834
chr1	22931218	22931536
chr1	22962054	22962462
chr1	22968656	22968911
chr1	22987698	22988342
chr1	22989706	22990176
chr1	23007966	23008173
chr1	23015786	23016002
chr1	23017560	23017886
chr1	23034258	23034536
chr1	23047976	23048532
chr1	23058848	23059158
chr1	23061654	23061700
chr1	23061842	23062354
chr1	23064774	23065366
chr1	23093341	23093420
chr1	23102610	23102994
chr1	23105524	23105796
chr1	23117344	23118322
chr1	23119316	23119822
chr1	23120996	23121716
chr1	23146384	23146774
chr1	23149104	23149744
chr1	23173180	23173296
chr1	23173504	23174016
chr1	23174314	23174348
chr1	23177492	23177682
chr1	23178484	23178840
chr1	23184824	23184968
chr1	23187452	23188734
chr1	23200304	23200906
chr1	23202436	23203156
chr1	23212160	23212410
chr1	23214648	23215612
chr1	23221264	23222442
chr1	23263845	23264995
chr1	23265600	23265788
chr1	23270594	23271968
chr1	23272106	23272682
chr1	23286816	23287044
chr1	23321372	23321902
chr1	23323354	23323584
chr1	23324088	23324639
chr1	23330258	23330578
chr1	23351792	23352212
chr1	23389408	23389656
chr1	23389842	23390000
chr1	23433836	23434333
chr1	23444242	23444748
chr1	23445228	23445344
chr1	23474208	23474492
chr1	23490680	23491084
chr1	23538312	23538722
chr1	23576214	23576594
chr1	23587430	23587593
chr1	23589522	23589846
chr1	23604546	23604632
chr1	23610098	23610456
chr1	23629346	23629542
chr1	23639196	23639380
chr1	23649112	23649378
chr1	23649690	23649890
chr1	23656327	23656470
chr1	23656534	23656688
chr1	23689622	23689935
chr1	23705646	23705900
chr1	23706355	23706626
chr1	23714632	23714824
chr1	23720794	23721109
chr1	23722609	23722742
chr1	23747842	23748406
chr1	23757252	23757556
chr1	23776716	23776952
chr1	23792608	23793194
chr1	23821656	23822190
chr1	23825332	23825448
chr1	23827088	23827472
chr1	23916012	23916286
chr1	23934914	23935612
chr1	23948490	23948876
chr1	23948942	23949082
chr1	23958892	23959641
chr1	24004448	24004818
chr1	24097520	24097870
chr1	24098776	24098862
chr1	24102578	24102832
chr1	24103988	24104384
chr1	24107256	24108333
chr1	24109190	24109390
chr1	24120406	24120473
chr1	24121628	24121903
chr1	24121976	24122058
chr1	24133790	24133928
chr1	24133980	24134114
chr1	24134692	24135453
chr1	24137108	24137461
chr1	24139692	24139918
chr1	24141762	24141826
chr1	24169322	24169442
chr1	24169518	24169982
chr1	24171154	24171876
chr1	24175482	24176394
chr1	24186542	24187250
chr1	24200568	24200648
chr1	24211932	24212336
chr1	24219111	24219822
chr1	24221594	24222686
chr1	24226010	24227520
chr1	24230210	24231402
chr1	24231918	24232216
chr1	24233593	24233755
chr1	24235322	24235442
chr1	24245070	24245320
chr1	24245897	24246255
chr1	24248850	24249384
chr1	24259464	24259664
chr1	24273712	24273750
chr1	24286026	24286746
chr1	24286930	24287020
chr1	24292344	24292428
chr1	24295754	24295979
chr1	24302663	24303052
chr1	24304476	24305027
chr1	24316426	24316702
chr1	24325870	24325950
chr1	24328910	24329260
chr1	24332970	24333100
chr1	24335872	24336168
chr1	24363028	24363132
chr1	24367522	24368081
chr1	24374810	24375360
chr1	24378056	24378426
chr1	24378518	24378812
chr1	24379461	24379834
chr1	24387366	24387610
chr1	24410312	24410532
chr1	24417095	24417546
chr1	24453619	24453708
chr1	24472270	24472498
chr1	24492760	24493340
chr1	24511696	24512063
chr1	24516758	24516830
chr1	24549802	24550422
chr1	24553516	24553904
chr1	24564306	24565362
chr1	24572584	24572854
chr1	24588286	24588564
chr1	24589844	24589959
chr1	24621928	24622100
chr1	24633594	24633628
chr1	24633729	24634110
chr1	24649980	24650444
chr1	24696674	24696908
chr1	24698578	24698980
chr1	24699206	24699594
chr1	24703410	24703434
chr1	24703980	24704704
chr1	24706032	24706254
chr1	24734860	24735084
chr1	24741700	24741982
chr1	24746489	24746794
chr1	24760690	24760910
chr1	24779785	24779979
chr1	24791148	24791283
chr1	24826882	24828012
chr1	24869836	24869976
chr1	24938369	24938584
chr1	25003939	25004112
chr1	25008958	25009336
chr1	25027668	25027922
chr1	25033816	25034282
chr1	25057305	25057540
chr1	25057583	25057992
chr1	25064202	25064594
chr1	25075252	25075292
chr1	25080432	25080792
chr1	25086098	25086164
chr1	25087958	25088404
chr1	25093272	25093680
chr1	25106780	25106969
chr1	25128830	25129221
chr1	25148509	25148642
chr1	25178577	25178704
chr1	25178782	25179055
chr1	25181804	25182868
chr1	25188082	25188274
chr1	25189386	25189455
chr1	25229484	25229721
chr1	25263364	25263466
chr1	25281554	25281771
chr1	25309408	25310441
chr1	25343396	25343663
chr1	25401358	25401556
chr1	25430534	25430828
chr1	25435564	25435814
chr1	25443808	25444014
chr1	25454537	25454838
chr1	25462554	25463496
chr1	25471120	25471962
chr1	25474604	25474732
chr1	25504008	25504639
chr1	25510156	25510600
chr1	25527114	25527258
chr1	25542868	25543456
chr1	25553836	25554052
chr1	25569864	25570220
chr1	25577970	25578058
chr1	25588044	25588300
chr1	25631716	25632702
chr1	25699697	25699814
chr1	25728022	25728176
chr1	25754291	25754868
chr1	25762840	25763062
chr1	25768892	25769490
chr1	25774582	25774846
chr1	25824354	25826187
chr1	25826802	25827470
chr1	25832502	25832650
chr1	25836121	25836328
chr1	25926196	25926932
chr1	25992570	25993818
chr1	26009188	26010406
chr1	26175272	26175446
chr1	26179736	26180144
chr1	26388088	26388218
chr1	26388616	26388960
chr1	26455062	26455552
chr1	26463306	26463448
chr1	26679652	26680191
chr1	26754404	26754759
chr1	26765206	26765256
chr1	26809188	26809636
chr1	26849906	26850494
chr1	27062462	27062586
chr1	27467556	27468547
chr1	27492268	27492306
chr1	27795309	27795656
chr1	27798989	27799162
chr1	27998532	27998806
chr1	28074808	28074922
chr1	28324320	28324367
chr1	28348776	28349620
chr1	28434078	28434746
chr1	28477096	28477330
chr1	28481934	28483400
chr1	28563688	28564268
chr1	28565786	28566088
chr1	28792708	28793219
chr1	28985477	28985554
chr1	29089148	29089897
chr1	29341488	29341802
chr1	29346794	29346862
chr1	29405884	29406104
chr1	29550903	29551864
chr1	29727663	29728274
chr1	29731756	29732364
chr1	29762814	29762980
chr1	29813650	29814366
chr1	29829754	29830138
chr1	29868966	29869206
chr1	29905312	29906268
chr1	30060736	30061316
chr1	30136196	30136666
chr1	30179956	30180267
chr1	30180945	30181626
chr1	30216870	30217410
chr1	30358200	30358376
chr1	30361302	30361626
chr1	30362014	30362298
chr1	30414804	30415848
chr1	30423598	30424222
chr1	30503231	30503654
chr1	30519544	30519852
chr1	30530822	30531218
chr1	30536764	30536870
chr1	30537010	30537846
chr1	30548498	30549203
chr1	30550400	30550622
chr1	30554178	30555980
chr1	30582669	30582959
chr1	30584796	30585203
chr1	30591078	30591202
chr1	30591448	30591560
chr1	30594804	30595518
chr1	30639778	30640530
chr1	30640732	30640836
chr1	30657474	30657586
chr1	30659942	30660012
chr1	30681688	30682072
chr1	30700437	30700681
chr1	30718844	30719236
chr1	30775520	30776637
chr1	30778474	30779208
chr1	30780412	30780515
chr1	30789310	30789444
chr1	30793007	30793242
chr1	30824114	30824278
chr1	30835259	30835320
chr1	30850010	30850269
chr1	30935554	30935830
chr1	30937348	30937902
chr1	30946930	30948081
chr1	30976538	30976756
chr1	30987753	30988040
chr1	31015302	31015641
chr1	31019460	31019536
chr1	31033968	31034264
chr1	31045114	31045664
chr1	31060334	31060698
chr1	31064340	31065048
chr1	31095800	31096282
chr1	31113472	31113788
chr1	31141976	31142582
chr1	31147058	31147990
chr1	31149274	31150730
chr1	31153978	31154366
chr1	31178172	31178635
chr1	31205154	31205348
chr1	31209946	31210780
chr1	31272836	31273558
chr1	31290920	31291112
chr1	31302710	31303162
chr1	31395296	31395498
chr1	31535318	31535905
chr1	31602780	31602850
chr1	31639902	31640102
chr1	31759398	31760268
chr1	31807978	31808448
chr1	32040793	32041214
chr1	32083462	32083682
chr1	32174418	32174917
chr1	32175076	32175232
chr1	32186658	32186903
chr1	32209699	32210176
chr1	32220278	32221072
chr1	32222848	32223960
chr1	32253484	32253690
chr1	32361768	32362836
chr1	32393488	32393578
chr1	32394905	32395188
chr1	32408186	32408422
chr1	32421322	32421604
chr1	32446192	32447745
chr1	32452928	32453047
chr1	32553940	32554192
chr1	32625916	32626138
chr1	32704724	32704854
chr1	32706602	32706750
chr1	32828307	32828422
chr1	32836540	32836666
chr1	32859274	32859581
chr1	32867168	32867490
chr1	32872998	32873096
chr1	32902224	32902361
chr1	32946412	32946744
chr1	32968148	32968797
chr1	32999978	33000538
chr1	33026762	33026972
chr1	33042268	33043964
chr1	33079210	33081515
chr1	33084215	33084718
chr1	33113888	33114534
chr1	33137020	33137216
chr1	33148728	33149416
chr1	33244999	33245070
chr1	33245096	33245164
chr1	33269918	33270160
chr1	33271498	33272010
chr1	33289106	33289960
chr1	33354680	33355628
chr1	33357920	33358446
chr1	33362736	33363006
chr1	33363068	33363372
chr1	33371392	33371580
chr1	33384220	33384546
chr1	33420649	33421368
chr1	33438528	33438692
chr1	33461313	33461460
chr1	33494720	33495338
chr1	33495526	33496105
chr1	33497786	33498228
chr1	33500297	33500506
chr1	33501521	33501685
chr1	33501891	33502194
chr1	33533146	33533658
chr1	33565820	33566058
chr1	33608322	33608975
chr1	33610236	33610356
chr1	33610401	33610452
chr1	33658316	33658844
chr1	33672577	33672866
chr1	33684594	33684780
chr1	33690093	33690390
chr1	33708000	33708818
chr1	33710867	33710982
chr1	33711320	33711592
chr1	33714194	33715346
chr1	33721664	33721812
chr1	33724714	33724940
chr1	33739370	33739618
chr1	33740152	33740232
chr1	33741831	33742150
chr1	33742984	33743158
chr1	33753934	33754176
chr1	33754254	33754311
chr1	33763960	33764442
chr1	33789384	33789570
chr1	33802978	33803078
chr1	33807443	33807756
chr1	33813242	33813370
chr1	33833552	33833744
chr1	33875052	33876024
chr1	33883122	33883851
chr1	33884310	33884644
chr1	33892914	33893087
chr1	33896156	33896379
chr1	33903530	33904000
chr1	33906227	33906444
chr1	33909036	33909161
chr1	33910828	33910912
chr1	33911480	33911840
chr1	33912468	33912804
chr1	33923084	33923184
chr1	33925466	33925638
chr1	33945280	33945416
chr1	33964684	33964908
chr1	33966260	33966630
chr1	33968729	33968746
chr1	33969220	33969451
chr1	33971672	33972215
chr1	33979882	33980586
chr1	33982202	33982294
chr1	33982976	33983121
chr1	33993784	33993976
chr1	33994008	33994395
chr1	34002923	34003012
chr1	34003045	34003394
chr1	34016650	34017204
chr1	34019004	34019646
chr1	34020254	34020404
chr1	34020804	34021010
chr1	34028810	34029140
chr1	34029972	34030396
chr1	34030809	34030992
chr1	34032730	34032758
chr1	34032860	34033100
chr1	34034982	34035606
chr1	34040056	34040316
chr1	34041012	34041690
chr1	34044616	34045088
chr1	34051952	34052090
chr1	34052324	34053558
chr1	34060400	34061471
chr1	34062730	34062902
chr1	34068650	34068726
chr1	34069418	34070004
chr1	34073748	34074206
chr1	34074278	34075232
chr1	34076769	34077684
chr1	34091128	34091422
chr1	34097072	34097158
chr1	34099573	34100700
chr1	34103613	34104662
chr1	34104864	34104964
chr1	34105047	34105518
chr1	34106700	34107000
chr1	34107090	34107188
chr1	34107405	34107692
chr1	34107913	34107970
chr1	34109307	34110054
chr1	34110434	34110496
chr1	34116371	34116526
chr1	34117742	34118109
chr1	34127830	34127980
chr1	34139220	34139290
chr1	34140363	34140421
chr1	34140700	34141034
chr1	34143240	34143682
chr1	34145366	34146018
chr1	34150550	34151162
chr1	34156430	34156482
chr1	34164536	34164948
chr1	34175102	34175174
chr1	34183694	34183818
chr1	34201512	34201708
chr1	34208656	34208756
chr1	34218382	34218626
chr1	34225792	34225892
chr1	34239460	34239542
chr1	34254108	34254218
chr1	34289308	34289386
chr1	34290264	34290820
chr1	34298736	34298786
chr1	34298816	34298873
chr1	34298992	34299082
chr1	34299800	34299886
chr1	34304236	34304559
chr1	34355376	34355410
chr1	34357786	34358030
chr1	34381786	34382038
chr1	34387228	34387637
chr1	34399211	34399876
chr1	34402062	34402794
chr1	34403894	34404248
chr1	34408474	34408642
chr1	34409072	34409278
chr1	34453074	34453661
chr1	34458488	34458552
chr1	34462914	34463272
chr1	34467564	34467652
chr1	34479338	34479426
chr1	34481670	34482215
chr1	34483668	34484040
chr1	34484526	34484842
chr1	34485402	34486236
chr1	34504995	34505306
chr1	34510179	34511565
chr1	34516752	34517014
chr1	34517310	34517626
chr1	34530286	34530478
chr1	34534880	34536046
chr1	34537604	34537780
chr1	34543864	34544150
chr1	34571810	34572120
chr1	34600160	34600258
chr1	34602200	34602824
chr1	34632812	34633153
chr1	34674766	34675006
chr1	34682786	34683018
chr1	34688410	34688659
chr1	34700212	34700363
chr1	34700686	34700966
chr1	34716598	34716687
chr1	34717096	34717488
chr1	34720188	34720330
chr1	34721608	34722066
chr1	34732138	34732378
chr1	34738493	34738736
chr1	34738766	34738904
chr1	34740974	34741170
chr1	34742198	34742748
chr1	34752256	34752523
chr1	34753782	34754205
chr1	34783444	34784056
chr1	34793616	34793868
chr1	34804382	34804492
chr1	34805918	34805990
chr1	34806014	34806716
chr1	34829402	34830080
chr1	34838054	34838128
chr1	34839695	34839938
chr1	34847810	34847950
chr1	34852936	34853156
chr1	34861686	34861886
chr1	34861900	34861980
chr1	34867200	34867578
chr1	34877736	34878027
chr1	34891432	34891916
chr1	34893784	34894194
chr1	34953056	34953568
chr1	34961680	34961786
chr1	34988910	34988932
chr1	34994812	34994990
chr1	35003020	35003308
chr1	35005256	35005656
chr1	35017770	35018412
chr1	35032788	35032984
chr1	35144073	35144568
chr1	35232389	35233002
chr1	35243238	35244061
chr1	35257478	35257834
chr1	35258052	35258237
chr1	35258662	35259544
chr1	35266871	35267834
chr1	35299214	35299942
chr1	35332143	35332336
chr1	35338520	35338626
chr1	35358942	35359564
chr1	35385526	35385740
chr1	35386587	35386772
chr1	35388194	35388252
chr1	35401129	35401440
chr1	35424488	35424872
chr1	35442928	35443408
chr1	35458292	35459294
chr1	35465171	35465429
chr1	35468420	35468644
chr1	35511792	35512136
chr1	35522816	35523196
chr1	35528244	35528322
chr1	35538018	35538562
chr1	35560168	35560456
chr1	35602570	35603298
chr1	35619522	35619812
chr1	35630184	35631888
chr1	35651166	35651200
chr1	35653584	35654008
chr1	35654656	35654849
chr1	35659756	35659802
chr1	35685714	35686192
chr1	35694314	35695480
chr1	35697123	35698498
chr1	35722908	35723388
chr1	35726444	35727312
chr1	35750192	35750844
chr1	35754367	35754666
chr1	35768784	35768864
chr1	35770236	35770706
chr1	35786728	35787054
chr1	35806471	35807308
chr1	35822196	35822566
chr1	35822634	35823132
chr1	35823634	35824774
chr1	35825310	35826114
chr1	35826848	35826928
chr1	35834326	35834470
chr1	35839686	35839772
chr1	35846626	35847068
chr1	35849686	35850128
chr1	35869690	35870084
chr1	35870942	35871052
chr1	35875770	35875840
chr1	35879596	35879832
chr1	35885624	35885966
chr1	35889892	35890074
chr1	35890848	35890982
chr1	35904842	35905074
chr1	35905350	35906340
chr1	35927062	35927400
chr1	35935388	35935716
chr1	35936740	35936956
chr1	35941906	35942146
chr1	35942388	35942554
chr1	35944450	35944787
chr1	35957692	35958014
chr1	35971242	35971700
chr1	35972078	35972370
chr1	35973432	35973846
chr1	35974532	35974726
chr1	35982594	35982948
chr1	35992236	35992542
chr1	36003713	36004792
chr1	36009064	36009494
chr1	36012307	36012642
chr1	36013822	36014330
chr1	36015808	36015942
chr1	36016814	36017960
chr1	36030410	36030839
chr1	36038036	36038306
chr1	36059914	36060636
chr1	36070670	36070997
chr1	36072144	36072290
chr1	36072827	36073676
chr1	36074784	36074880
chr1	36075702	36076238
chr1	36088340	36088978
chr1	36089369	36089890
chr1	36090050	36090562
chr1	36106352	36106554
chr1	36114326	36114556
chr1	36125248	36125412
chr1	36128844	36128946
chr1	36129254	36129479
chr1	36131152	36131502
chr1	36134595	36134933
chr1	36173616	36173806
chr1	36212592	36212781
chr1	36246752	36247050
chr1	36249870	36250171
chr1	36250288	36250422
chr1	36250755	36251396
chr1	36251504	36251894
chr1	36252664	36253180
chr1	36263989	36264522
chr1	36269170	36269438
chr1	36269630	36269945
chr1	36270511	36271072
chr1	36272486	36273018
chr1	36273324	36273702
chr1	36277282	36277734
chr1	36279090	36279486
chr1	36288638	36288828
chr1	36296410	36296838
chr1	36299069	36300078
chr1	36304918	36305228
chr1	36309076	36310024
chr1	36313043	36313138
chr1	36322246	36322536
chr1	36323196	36323548
chr1	36324092	36324526
chr1	36371108	36371131
chr1	36371890	36372126
chr1	36378446	36378562
chr1	36384352	36384410
chr1	36384700	36385151
chr1	36387078	36387186
chr1	36388894	36389202
chr1	36390322	36390472
chr1	36396846	36397726
chr1	36397966	36398136
chr1	36399596	36399968
chr1	36401588	36401880
chr1	36435006	36435666
chr1	36441114	36441440
chr1	36457432	36457921
chr1	36462284	36463062
chr1	36469192	36469648
chr1	36469923	36470341
chr1	36473163	36473993
chr1	36475150	36476592
chr1	36476658	36476700
chr1	36478194	36478782
chr1	36482778	36483246
chr1	36484554	36484856
chr1	36485282	36485468
chr1	36489772	36489892
chr1	36491432	36491661
chr1	36492428	36493190
chr1	36501354	36501634
chr1	36523466	36523655
chr1	36530505	36530782
chr1	36533906	36534235
chr1	36536366	36536694
chr1	36550673	36550792
chr1	36554316	36555282
chr1	36560113	36560306
chr1	36561028	36561653
chr1	36562158	36562260
chr1	36568054	36568688
chr1	36568818	36568962
chr1	36569852	36570314
chr1	36573904	36574314
chr1	36575374	36575766
chr1	36575982	36576762
chr1	36579774	36581472
chr1	36584184	36584365
chr1	36585766	36586874
chr1	36589608	36589749
chr1	36590286	36590646
chr1	36590821	36591252
chr1	36592846	36593636
chr1	36595487	36596206
chr1	36598626	36598956
chr1	36603476	36603708
chr1	36604412	36604584
chr1	36607104	36607257
chr1	36615318	36615568
chr1	36618994	36619764
chr1	36620654	36621036
chr1	36628650	36629048
chr1	36630438	36632008
chr1	36634048	36634156
chr1	36634792	36635262
chr1	36636162	36636591
chr1	36637866	36639154
chr1	36640164	36640544
chr1	36646012	36646482
chr1	36647638	36648000
chr1	36665964	36666021
chr1	36672820	36673340
chr1	36674954	36675239
chr1	36679752	36680296
chr1	36683841	36684514
chr1	36685550	36685808
chr1	36697222	36697471
chr1	36723582	36724006
chr1	36729608	36729918
chr1	36737298	36737846
chr1	36742496	36742534
chr1	36743278	36743334
chr1	36744128	36745142
chr1	36745790	36746174
chr1	36746628	36746770
chr1	36755478	36756170
chr1	36766694	36767678
chr1	36767782	36767798
chr1	36768715	36768856
chr1	36770786	36770824
chr1	36782792	36782938
chr1	36793746	36793780
chr1	36794146	36794350
chr1	36804492	36804554
chr1	36808726	36809002
chr1	36813522	36813674
chr1	36831152	36831432
chr1	36845194	36845492
chr1	36860526	36860686
chr1	36884594	36885258
chr1	36904132	36904240
chr1	36904810	36904906
chr1	36914512	36914990
chr1	36918594	36919485
chr1	36920018	36921464
chr1	36921992	36922098
chr1	36925808	36926040
chr1	36927633	36927940
chr1	36934144	36934332
chr1	36934406	36934944
chr1	36944208	36944426
chr1	36949480	36950162
chr1	36977120	36977228
chr1	36984024	36984952
chr1	36985800	36986096
chr1	36986720	36986962
chr1	36995762	36996144
chr1	36996670	36997148
chr1	37001642	37002294
chr1	37009774	37010104
chr1	37011662	37011958
chr1	37013826	37014036
chr1	37045394	37045990
chr1	37046018	37046190
chr1	37060840	37061048
chr1	37074176	37074610
chr1	37085144	37085274
chr1	37087846	37088240
chr1	37088593	37088766
chr1	37091866	37092074
chr1	37099310	37099476
chr1	37099630	37099888
chr1	37105073	37105630
chr1	37109882	37110280
chr1	37122310	37123066
chr1	37124383	37125050
chr1	37140976	37141061
chr1	37146098	37146636
chr1	37154322	37154516
chr1	37165816	37166550
chr1	37168082	37168262
chr1	37182428	37182846
chr1	37185668	37185726
chr1	37186472	37186620
chr1	37187982	37188112
chr1	37188406	37188735
chr1	37194506	37194860
chr1	37196146	37196406
chr1	37207635	37208202
chr1	37218226	37218928
chr1	37220260	37220560
chr1	37227316	37227630
chr1	37231186	37231870
chr1	37235688	37235780
chr1	37236673	37236894
chr1	37237444	37238009
chr1	37239299	37239478
chr1	37244826	37245020
chr1	37250627	37251212
chr1	37272338	37273054
chr1	37286345	37286653
chr1	37286736	37286968
chr1	37288224	37288282
chr1	37314388	37315048
chr1	37316827	37317330
chr1	37322048	37322156
chr1	37324480	37324924
chr1	37336538	37337624
chr1	37347277	37347978
chr1	37350772	37351254
chr1	37372486	37372656
chr1	37379442	37379735
chr1	37382282	37382396
chr1	37389642	37390110
chr1	37410352	37410420
chr1	37450321	37450392
chr1	37459198	37459577
chr1	37477462	37477732
chr1	37478147	37478600
chr1	37496886	37496986
chr1	37499224	37499390
chr1	37500832	37501092
chr1	37501180	37501326
chr1	37504254	37504642
chr1	37512111	37512582
chr1	37518224	37518764
chr1	37518880	37518978
chr1	37525422	37525512
[truncated: 235,283+ more rows]

## Sheet: LMRs P22
chr	start	end
chr1	3057567	3057926
chr1	3118900	3120605
chr1	3119112	3120848
chr1	3137984	3138635
chr1	3166018	3166576
chr1	3360834	3361860
chr1	3361022	3361295
chr1	3399280	3400436
chr1	3399528	3400250
chr1	3552662	3553006
chr1	3647537	3649024
chr1	3841273	3842244
chr1	3869083	3870020
chr1	3900218	3901080
chr1	3955310	3956108
chr1	3978914	3979400
chr1	3979210	3979399
chr1	4142457	4142732
chr1	4146606	4147818
chr1	4226380	4226821
chr1	4226380	4226900
chr1	4228150	4228543
chr1	4228174	4228544
chr1	4293868	4294772
chr1	4293870	4294504
chr1	4332132	4332784
chr1	4355068	4356552
chr1	4412094	4413726
chr1	4412442	4414364
chr1	4416760	4417132
chr1	4416912	4417131
chr1	4426611	4427472
chr1	4426810	4427614
chr1	4431974	4433007
chr1	4432102	4433006
chr1	4480424	4481216
chr1	4488528	4491094
chr1	4488594	4488886
chr1	4498830	4499778
chr1	4498830	4499780
chr1	4500612	4501008
chr1	4507424	4507950
chr1	4508004	4508556
chr1	4516136	4516894
chr1	4518303	4518519
chr1	4518364	4518518
chr1	4598668	4598941
chr1	4617572	4617990
chr1	4622342	4622736
chr1	4622343	4622736
chr1	4623174	4623793
chr1	4641057	4641490
chr1	4641058	4641338
chr1	4653850	4654389
chr1	4653900	4654611
chr1	4656446	4657138
chr1	4689208	4689389
chr1	4756123	4756556
chr1	4760594	4760848
chr1	4766764	4766940
chr1	4768262	4768890
chr1	4768332	4768776
chr1	4769857	4770215
chr1	4780123	4780406
chr1	4801762	4802758
chr1	4801762	4802792
chr1	4843646	4844127
chr1	4881000	4881352
chr1	4910590	4911104
chr1	4910644	4911272
chr1	4914542	4915302
chr1	4956445	4957642
chr1	4969552	4971105
chr1	4970164	4971106
chr1	5031118	5031788
chr1	5054373	5055572
chr1	5068722	5070862
chr1	5069480	5070624
chr1	5183581	5183976
chr1	5183642	5183842
chr1	5227816	5229210
chr1	5227896	5228182
chr1	5228496	5229026
chr1	5232486	5233358
chr1	5238584	5238952
chr1	5260990	5261182
chr1	5310614	5311398
chr1	5481244	5482079
chr1	5522070	5523468
chr1	5587541	5589203
chr1	5587940	5589087
chr1	5758378	5759632
chr1	5904616	5905298
chr1	5904762	5905442
chr1	5915152	5915720
chr1	5915154	5915710
chr1	6132834	6133388
chr1	6135094	6135472
chr1	6135095	6135672
chr1	6244224	6244980
chr1	6272276	6272726
chr1	6272277	6272728
chr1	6280291	6280444
chr1	6282499	6283091
chr1	6282550	6283114
chr1	6287846	6288348
chr1	6306632	6307284
chr1	6361608	6362387
chr1	6406177	6406667
chr1	6406268	6406668
chr1	6409997	6410778
chr1	6410116	6410633
chr1	6417494	6418942
chr1	6452138	6452956
chr1	6453609	6454778
chr1	6454414	6454777
chr1	6483632	6483908
chr1	6526652	6527151
chr1	6594558	6595047
chr1	6664148	6664650
chr1	6728938	6729792
chr1	6729035	6729791
chr1	6730202	6730761
chr1	6733818	6734230
chr1	6733819	6734132
chr1	6734777	6735415
chr1	6734820	6735163
chr1	6760532	6761600
chr1	6760533	6761624
chr1	6810280	6810752
chr1	6866600	6867269
chr1	6866600	6867270
chr1	6905175	6906494
chr1	6928392	6929246
chr1	6930726	6931586
chr1	6980278	6980678
chr1	7046750	7047422
chr1	7047225	7047780
chr1	7100484	7101010
chr1	7104744	7105454
chr1	7112661	7113586
chr1	7131460	7131632
chr1	7132054	7132622
chr1	7138248	7140063
chr1	7138526	7140234
chr1	7204686	7205118
chr1	7206180	7207469
chr1	7312458	7312570
chr1	7312662	7314212
chr1	7313440	7314211
chr1	7319195	7319914
chr1	7498501	7499113
chr1	7499380	7499533
chr1	7659972	7662288
chr1	7671112	7672500
chr1	7683816	7683931
chr1	7776594	7778590
chr1	7776814	7778556
chr1	7781379	7781831
chr1	8034862	8035229
chr1	8123108	8123374
chr1	8244726	8246196
chr1	8262157	8262980
chr1	8265534	8267002
chr1	8288776	8288998
chr1	8410598	8410988
chr1	8410690	8410740
chr1	8468662	8469010
chr1	8534392	8534944
chr1	8581766	8583172
chr1	8582376	8582758
chr1	8744598	8745386
chr1	8841930	8842964
chr1	8915328	8915703
chr1	8936292	8936604
chr1	8937538	8939207
chr1	8937860	8938675
chr1	8943278	8944774
chr1	9054022	9055462
chr1	9208580	9209352
chr1	9208580	9209118
chr1	9237133	9238594
chr1	9237232	9237735
chr1	9242965	9244284
chr1	9296652	9297158
chr1	9320699	9321017
chr1	9467614	9469944
chr1	9541330	9541629
chr1	9548570	9548898
chr1	9550324	9550760
chr1	9550609	9550728
chr1	9554389	9555046
chr1	9564230	9565256
chr1	9564372	9565090
chr1	9578481	9578941
chr1	9601300	9601568
chr1	9601762	9602216
chr1	9601869	9602038
chr1	9611718	9612246
chr1	9611720	9612482
chr1	9619164	9620129
chr1	9619424	9619962
chr1	9621663	9621930
chr1	9629836	9630958
chr1	9629996	9632418
chr1	9631569	9632131
chr1	9648952	9648988
chr1	9649380	9649816
chr1	9649382	9649404
chr1	9659081	9659262
chr1	9744880	9746139
chr1	9745671	9745821
chr1	9756272	9756523
chr1	9757094	9757373
chr1	9768721	9769822
chr1	9772505	9773267
chr1	9772506	9773268
chr1	9774221	9774384
chr1	9787223	9787757
chr1	9806424	9807616
chr1	9806735	9807340
chr1	9823396	9823528
chr1	9823464	9823904
chr1	9853162	9853760
chr1	9853444	9853761
chr1	9908496	9908902
chr1	9952936	9953772
chr1	9952967	9953403
chr1	9971296	9972309
chr1	9971948	9972402
chr1	9972854	9973360
chr1	9972910	9973188
chr1	9988497	9989202
chr1	9988498	9989203
chr1	10003523	10003982
chr1	10004292	10004412
chr1	10007116	10007877
chr1	10007254	10007876
chr1	10014552	10014787
chr1	10018732	10019469
chr1	10140453	10140720
chr1	10278894	10279804
chr1	10279025	10279668
chr1	10285081	10286020
chr1	10330286	10330668
chr1	10330286	10330744
chr1	10331110	10331802
chr1	10396922	10397684
chr1	10396922	10397685
chr1	10403761	10405416
chr1	10403827	10404548
chr1	10505464	10506019
chr1	10505466	10506210
chr1	10596496	10596966
chr1	10596496	10596994
chr1	10622278	10622989
chr1	10622494	10623568
chr1	10681192	10682114
chr1	10681256	10681756
chr1	10717325	10717922
chr1	10717678	10717922
chr1	10718958	10720186
chr1	10719654	10720186
chr1	10757160	10757559
chr1	10757160	10757560
chr1	10793655	10795562
chr1	10793994	10795562
chr1	10833038	10833572
chr1	10835736	10836265
chr1	10835790	10836264
chr1	10879936	10880445
chr1	10942856	10943520
chr1	10943068	10943357
chr1	11011103	11011648
chr1	11018632	11019100
chr1	11018633	11019102
chr1	11026974	11027371
chr1	11026976	11027318
chr1	11033338	11034049
chr1	11054377	11055205
chr1	11054378	11055206
chr1	11089574	11090538
chr1	11177900	11178252
chr1	11277742	11277902
chr1	11329301	11330337
chr1	11329344	11330686
chr1	11352996	11353224
chr1	11401128	11401730
chr1	11496476	11496782
chr1	11565224	11565674
chr1	11565326	11565950
chr1	11566886	11568436
chr1	11640536	11640938
chr1	11657832	11658402
chr1	11657833	11658403
chr1	11738706	11738824
chr1	11748329	11749083
chr1	11758988	11759967
chr1	11774514	11775579
chr1	11774614	11775578
chr1	11858805	11859418
chr1	11939596	11939918
chr1	11967253	11967402
chr1	11983056	11984081
chr1	11983116	11983858
chr1	12000356	12001221
chr1	12000358	12001222
chr1	12051166	12052070
chr1	12052198	12052672
chr1	12066807	12066996
chr1	12066808	12067234
chr1	12275833	12276686
chr1	12275946	12276976
chr1	12285446	12286222
chr1	12285480	12286153
chr1	12397976	12398827
chr1	12397977	12398828
chr1	12412777	12412929
chr1	12489012	12490027
chr1	12500454	12500808
chr1	12507632	12508581
chr1	12507831	12509054
chr1	12510504	12510758
chr1	12510551	12510722
chr1	12520948	12521440
chr1	12571260	12572642
chr1	12571983	12572687
chr1	12577109	12577453
chr1	12577110	12577454
chr1	12587470	12587800
chr1	12587682	12587885
chr1	12616776	12617467
chr1	12636830	12637114
chr1	12640954	12641446
chr1	12670914	12671714
chr1	12671018	12671312
chr1	12689996	12690368
chr1	12697853	12698398
chr1	12704540	12705303
chr1	12710819	12711544
chr1	12717534	12719400
chr1	12717822	12719552
chr1	12723245	12723614
chr1	12734100	12735574
chr1	12734313	12735348
chr1	12736522	12737067
chr1	12736820	12737068
chr1	12744512	12745064
chr1	12744513	12745470
chr1	12748336	12748946
chr1	12763728	12764480
chr1	12764506	12765038
chr1	12764560	12765139
chr1	12768245	12768500
chr1	12770970	12771669
chr1	12775622	12776433
chr1	12776907	12776982
chr1	12785140	12786092
chr1	12785246	12786207
chr1	12786396	12786708
chr1	12790455	12791018
chr1	12790456	12791548
chr1	12794807	12796146
chr1	12806314	12806586
chr1	12811290	12811862
chr1	12814958	12815242
chr1	12819999	12820670
chr1	12820513	12820744
chr1	12837828	12838288
chr1	12863104	12863294
chr1	12863821	12864616
chr1	12863826	12864616
chr1	12865128	12865908
chr1	12865258	12866306
chr1	12871916	12872476
chr1	12872219	12872478
chr1	12875135	12876046
chr1	12875529	12876192
chr1	12905012	12905585
chr1	12908244	12908784
chr1	12946977	12947888
chr1	12947350	12948154
chr1	12954103	12954485
chr1	12979446	12979682
chr1	12984862	12985006
chr1	12984916	12985004
chr1	12985242	12985392
chr1	13004348	13005750
chr1	13005010	13005989
chr1	13011138	13011700
chr1	13040216	13040900
chr1	13040218	13040870
chr1	13050158	13050663
chr1	13050230	13050712
chr1	13051856	13052510
chr1	13051964	13052662
chr1	13057836	13058005
chr1	13074130	13074928
chr1	13076430	13076983
chr1	13078300	13078432
chr1	13081058	13081464
chr1	13136000	13136250
chr1	13151112	13151332
chr1	13151113	13151332
chr1	13171142	13171953
chr1	13171261	13171638
chr1	13177090	13177194
chr1	13188832	13189088
chr1	13195451	13195948
chr1	13197138	13197408
chr1	13203776	13204030
chr1	13204573	13204971
chr1	13240017	13240553
chr1	13242513	13242582
chr1	13245399	13245710
chr1	13245554	13246612
chr1	13255928	13256108
chr1	13257126	13257569
chr1	13266953	13267894
chr1	13267638	13267894
chr1	13273312	13274570
chr1	13293342	13293549
chr1	13293344	13293610
chr1	13303876	13304151
chr1	13305669	13306198
chr1	13308582	13309240
chr1	13308744	13309158
chr1	13312358	13314232
chr1	13321890	13322593
chr1	13332470	13332897
chr1	13332506	13332896
chr1	13335982	13336225
chr1	13342931	13343403
chr1	13343016	13343780
chr1	13364830	13365266
chr1	13366446	13367382
chr1	13366520	13366794
chr1	13366898	13367828
chr1	13370614	13370708
chr1	13389011	13390303
chr1	13467419	13468550
chr1	13494006	13494376
chr1	13494008	13494526
chr1	13494756	13496226
chr1	13494774	13495647
chr1	13499760	13500006
chr1	13499872	13500034
chr1	13500565	13500856
chr1	13500566	13500774
chr1	13531456	13532194
chr1	13531458	13532374
chr1	13574142	13574682
chr1	13575724	13576208
chr1	13614670	13614914
chr1	13649682	13649939
chr1	13649704	13650050
chr1	13668742	13669796
chr1	13668744	13669574
chr1	13682860	13683514
chr1	13684121	13684268
chr1	13684153	13684532
chr1	13706317	13706674
chr1	13706403	13706674
chr1	13770796	13771844
chr1	13770806	13772442
chr1	13784470	13784836
chr1	13784472	13785055
chr1	13788907	13789942
chr1	13788908	13789864
chr1	13846796	13847160
chr1	13846806	13847216
chr1	13858614	13858899
chr1	13858615	13858900
chr1	13860798	13861772
chr1	13860942	13861514
chr1	13930900	13931722
chr1	13992968	13993284
chr1	13993064	13993285
chr1	14000846	14001932
chr1	14001054	14001942
chr1	14011366	14011687
chr1	14097365	14099084
chr1	14099138	14100330
chr1	14108304	14109501
chr1	14108305	14109502
chr1	14136508	14136974
chr1	14136510	14137178
chr1	14144162	14144338
chr1	14150935	14151431
chr1	14150936	14151432
chr1	14161658	14163527
chr1	14161978	14164047
chr1	14165746	14166836
chr1	14180194	14180798
chr1	14180229	14180798
chr1	14181514	14182104
chr1	14186324	14186768
chr1	14189034	14190653
chr1	14192758	14193220
chr1	14193272	14193728
chr1	14193446	14193728
chr1	14196564	14196896
chr1	14207961	14208560
chr1	14211682	14212933
chr1	14212781	14213236
chr1	14218787	14219349
chr1	14218938	14219350
chr1	14222830	14223527
chr1	14232019	14234341
chr1	14232170	14232668
chr1	14244674	14245218
chr1	14244891	14245218
chr1	14247926	14248782
chr1	14248519	14248840
chr1	14265006	14265334
chr1	14267043	14267742
chr1	14275080	14275274
chr1	14285361	14286190
chr1	14285656	14286189
chr1	14288400	14288756
chr1	14292066	14292936
chr1	14292067	14292936
chr1	14293817	14293934
chr1	14293868	14294074
chr1	14296228	14298646
chr1	14297639	14298646
chr1	14301403	14301887
chr1	14302620	14302796
chr1	14302864	14303177
chr1	14303176	14303580
chr1	14303618	14303763
chr1	14357817	14358077
chr1	14456807	14457640
chr1	14464596	14465306
chr1	14464596	14465307
chr1	14471706	14472541
chr1	14471905	14472460
chr1	14512359	14513246
chr1	14512812	14513458
chr1	14566208	14567134
chr1	14570607	14571134
chr1	14570746	14571312
chr1	14572006	14572382
chr1	14590080	14590366
chr1	14608921	14609622
chr1	14620662	14621499
chr1	14626680	14627459
chr1	14626681	14627097
chr1	14661143	14662072
chr1	14661144	14662072
chr1	14672754	14673058
chr1	14716418	14716852
chr1	14739886	14740370
chr1	14740006	14740444
chr1	14754224	14754306
chr1	14795138	14795935
chr1	14800248	14801218
chr1	14800433	14801256
chr1	14815767	14816479
chr1	14815920	14816726
chr1	14818030	14818836
chr1	14818674	14819288
chr1	14837852	14838408
chr1	14837936	14838288
chr1	14862279	14862886
chr1	14920242	14920654
chr1	14920402	14920810
chr1	14980184	14980857
chr1	15007658	15008224
chr1	15007659	15008225
chr1	15033251	15034362
chr1	15129189	15129422
chr1	15132321	15132968
chr1	15195838	15197532
chr1	15195838	15198062
chr1	15266250	15266966
chr1	15266438	15266798
chr1	15358062	15358712
chr1	15358354	15358632
chr1	15408405	15408832
chr1	15483223	15484562
chr1	15483720	15484214
chr1	15538518	15539701
chr1	15538931	15539170
chr1	15637284	15638046
chr1	15649299	15650160
chr1	15649578	15649980
chr1	15652114	15652665
chr1	15652487	15653029
chr1	15683468	15683998
chr1	15683470	15684192
chr1	15770615	15771100
chr1	15790634	15792734
chr1	15791582	15792734
chr1	15815224	15815546
chr1	15874696	15875704
chr1	15883394	15883535
chr1	15893372	15893446
chr1	15902496	15902801
chr1	15904840	15905356
chr1	15904842	15905358
chr1	15908236	15909446
chr1	15908308	15909445
chr1	15926446	15927178
chr1	15929836	15931282
chr1	15936134	15937347
chr1	15965731	15965882
chr1	15984962	15985944
chr1	15993584	15994395
chr1	16052122	16052442
chr1	16091804	16092071
chr1	16115376	16117138
chr1	16116166	16116286
chr1	16134904	16135287
chr1	16138957	16139294
chr1	16153180	16153479
chr1	16172618	16172696
chr1	16177187	16179480
chr1	16177772	16177995
chr1	16186680	16187851
chr1	16201899	16202631
chr1	16213470	16214584
chr1	16213930	16214410
chr1	16227475	16228256
chr1	16228453	16228766
chr1	16229289	16229892
chr1	16236450	16236960
chr1	16236451	16236850
chr1	16248915	16250024
chr1	16249044	16250124
chr1	16262016	16262698
chr1	16264900	16265196
chr1	16268160	16268708
chr1	16268748	16268882
chr1	16271894	16272516
chr1	16271896	16272452
chr1	16293823	16294349
chr1	16294025	16294582
chr1	16294582	16295307
chr1	16295549	16295912
chr1	16295710	16296105
chr1	16304925	16305328
chr1	16308648	16309539
chr1	16412177	16412648
chr1	16433302	16433766
chr1	16440100	16440382
chr1	16440100	16441026
chr1	16570913	16571026
chr1	16570914	16571027
chr1	16587144	16587192
chr1	16633442	16633914
chr1	16660715	16661220
chr1	16661006	16661318
chr1	16687574	16689057
chr1	16687933	16689056
chr1	16689547	16689750
chr1	16793762	16794307
chr1	16793763	16793898
chr1	16986272	16986624
chr1	16987500	16988174
chr1	16987554	16987881
chr1	17016096	17016220
chr1	17040483	17042692
chr1	17059818	17060269
chr1	17059982	17061180
chr1	17120118	17120336
chr1	17123256	17123794
chr1	17123299	17123734
chr1	17145100	17146000
chr1	17160298	17161216
chr1	17163158	17163907
chr1	17163158	17163979
chr1	17377436	17378622
chr1	17377806	17378621
chr1	17395046	17395194
chr1	17415600	17416508
chr1	17416508	17416822
chr1	17449368	17451122
chr1	17628012	17630084
chr1	17657044	17657915
chr1	17657314	17657664
chr1	17686854	17687612
chr1	17686898	17687612
chr1	17694584	17695966
chr1	17717284	17718804
chr1	17717983	17719013
chr1	17888053	17889496
chr1	17929344	17930197
chr1	17980190	17980910
chr1	17980379	17980911
chr1	18016566	18016642
chr1	18053997	18055392
chr1	18054224	18054362
chr1	18082051	18082727
chr1	18106150	18107298
chr1	18106152	18107158
chr1	18144800	18145780
chr1	18181081	18181578
chr1	18189420	18191906
chr1	18223014	18224404
chr1	18223223	18224530
chr1	18292160	18293056
chr1	18320554	18321738
chr1	18359454	18361339
chr1	18359455	18360640
chr1	18383231	18383530
chr1	18553214	18553456
chr1	18599252	18600189
chr1	18620062	18620564
chr1	18638633	18640544
chr1	18638634	18640273
chr1	18767206	18767827
chr1	18770063	18770683
chr1	18956928	18957255
chr1	18960834	18962310
chr1	18961236	18962790
chr1	18973840	18974244
chr1	18976680	18977172
chr1	18976680	18977173
chr1	19056306	19056658
chr1	19088089	19088746
chr1	19094568	19094864
chr1	19178790	19179456
chr1	19178790	19179498
chr1	19180683	19181314
chr1	19244978	19246376
chr1	19245188	19246378
chr1	19251376	19251732
chr1	19290813	19291684
chr1	19350542	19350775
chr1	19354683	19356246
chr1	19354907	19356245
chr1	19417952	19418268
chr1	19420458	19421778
chr1	19562020	19562445
chr1	19562172	19562520
chr1	19582035	19582686
chr1	19639874	19641330
chr1	19659075	19659348
chr1	19671970	19675036
chr1	19673754	19674730
chr1	19679820	19681788
chr1	19680292	19681672
chr1	19699304	19700087
chr1	19716397	19716968
chr1	19767179	19768620
chr1	19767536	19768690
chr1	19770798	19771548
chr1	19776968	19777499
chr1	19849914	19850326
chr1	19855344	19857706
chr1	19881050	19881206
chr1	19888367	19889698
chr1	19888639	19889699
chr1	19899409	19899918
chr1	19899410	19899682
chr1	19900078	19900193
chr1	19901572	19901964
chr1	19927561	19928095
chr1	19951076	19952459
chr1	19951077	19952118
chr1	19972951	19973614
chr1	20058236	20058792
chr1	20134998	20135528
chr1	20135116	20135527
chr1	20190278	20190683
chr1	20190475	20190626
chr1	20216534	20217008
chr1	20247666	20248807
chr1	20260068	20260564
chr1	20301958	20302710
chr1	20302064	20302675
chr1	20311066	20311978
chr1	20311489	20311978
chr1	20344547	20345300
chr1	20398147	20398750
chr1	20408750	20409087
chr1	20428508	20428806
chr1	20450100	20450548
chr1	20450136	20450504
chr1	20503330	20503674
chr1	20508352	20508678
chr1	20508452	20508678
chr1	20513654	20514748
chr1	20551340	20551926
chr1	20554413	20555149
chr1	20554414	20554946
chr1	20568682	20568978
chr1	20612559	20613359
chr1	20612560	20613272
chr1	20677892	20678525
chr1	20733591	20733858
chr1	20733688	20733984
chr1	20744140	20744208
chr1	20786732	20786843
chr1	20787240	20787361
chr1	20788444	20788668
chr1	20801582	20802118
chr1	20844248	20845061
chr1	20844248	20845062
chr1	20845557	20845896
chr1	20845558	20846046
chr1	20861150	20861996
chr1	20861290	20861996
chr1	20867535	20867780
chr1	20868266	20868512
chr1	20874908	20875302
chr1	20883142	20883844
chr1	20883256	20883846
chr1	20885731	20886385
chr1	20893660	20893924
chr1	20898401	20899064
chr1	20900422	20901526
chr1	20900423	20901406
chr1	20905605	20905709
chr1	20905708	20906058
chr1	20906168	20906366
chr1	20907342	20908752
chr1	20907646	20909042
chr1	20910163	20910480
chr1	20912048	20912794
chr1	20912803	20913446
chr1	20915474	20915816
chr1	20922533	20924340
chr1	20922736	20923695
chr1	20933169	20933884
chr1	20933503	20933889
chr1	20939083	20939454
chr1	20939084	20939454
chr1	20940071	20940285
chr1	20942127	20942256
chr1	20958570	20958764
chr1	20974524	20974874
chr1	20995504	20995942
chr1	20996630	20997334
chr1	20996768	20996996
chr1	20998016	20998255
chr1	21011500	21011616
chr1	21014360	21015118
chr1	21026594	21026738
chr1	21040991	21041612
chr1	21043394	21043772
chr1	21044443	21044821
chr1	21052008	21053623
chr1	21052156	21053448
chr1	21054316	21054385
chr1	21070555	21070844
chr1	21070792	21070888
chr1	21075370	21076737
chr1	21075642	21076554
chr1	21077779	21077852
chr1	21089465	21090202
chr1	21101192	21101993
chr1	21101192	21102344
chr1	21124648	21125628
chr1	21124709	21125397
chr1	21153835	21154906
chr1	21154504	21155302
chr1	21154960	21155394
chr1	21161873	21162345
chr1	21161874	21162260
chr1	21162750	21163426
chr1	21162846	21163033
chr1	21212940	21214044
chr1	21220895	21221160
chr1	21229472	21230160
chr1	21229518	21230327
chr1	21231776	21232706
chr1	21231777	21232488
chr1	21237388	21238014
chr1	21237510	21238321
chr1	21252319	21253182
chr1	21252919	21253352
chr1	21271106	21271430
chr1	21288128	21288646
chr1	21411184	21411866
chr1	21411184	21411962
chr1	21461108	21461390
chr1	21461229	21461410
chr1	21486626	21487274
chr1	21487186	21487386
chr1	21499600	21500820
chr1	21499872	21500820
chr1	21521888	21522165
chr1	21600632	21601218
chr1	21600776	21601218
chr1	21620520	21621202
chr1	21650596	21651571
chr1	21804918	21805720
chr1	21829778	21830433
chr1	21829780	21830533
chr1	21870781	21871197
chr1	21870991	21871404
chr1	21890440	21891244
chr1	21890476	21891450
chr1	21919458	21919643
chr1	21940948	21941855
chr1	21942370	21942654
chr1	21963214	21963584
chr1	22036176	22036730
chr1	22036275	22036893
chr1	22062094	22063384
chr1	22070277	22070652
chr1	22103670	22103922
chr1	22118252	22119270
chr1	22195393	22196778
chr1	22195664	22197462
chr1	22201410	22202262
chr1	22201495	22201865
chr1	22206796	22207278
chr1	22206797	22207410
chr1	22258485	22258982
chr1	22266602	22266924
chr1	22268274	22269372
chr1	22268305	22269370
chr1	22293926	22294473
chr1	22293926	22294510
chr1	22306620	22306850
chr1	22311629	22311773
chr1	22315360	22316155
chr1	22315362	22316156
chr1	22320860	22322015
chr1	22320990	22322014
chr1	22339031	22339255
chr1	22339692	22339962
chr1	22375338	22375736
chr1	22375572	22376279
chr1	22377171	22377509
chr1	22377458	22377912
chr1	22397502	22397782
chr1	22480062	22480374
chr1	22487272	22487591
chr1	22487372	22487666
chr1	22512678	22512869
chr1	22523478	22523765
chr1	22534914	22535358
chr1	22534980	22535486
chr1	22596166	22596399
chr1	22598572	22599126
chr1	22626778	22627701
chr1	22627107	22627482
chr1	22640426	22640821
chr1	22640428	22640822
chr1	22641862	22642461
chr1	22671768	22672327
chr1	22671981	22672326
chr1	22692794	22693486
chr1	22692794	22693487
chr1	22694498	22695459
chr1	22714020	22714336
chr1	22714022	22714338
chr1	22728158	22728416
chr1	22789504	22789913
chr1	22789505	22789914
chr1	22800368	22800706
chr1	22862970	22863466
chr1	22894748	22895134
chr1	22930883	22931516
chr1	22931218	22931518
chr1	22968424	22968912
chr1	22974545	22975330
chr1	22987912	22988232
chr1	22988133	22988287
chr1	22989564	22990317
chr1	22989719	22990316
chr1	23028073	23028254
chr1	23034176	23034776
chr1	23061698	23062347
chr1	23061807	23062296
chr1	23063822	23065366
chr1	23092984	23093688
chr1	23093297	23093494
chr1	23102792	23102920
chr1	23117288	23117940
chr1	23120995	23121716
chr1	23149018	23149324
chr1	23173191	23174004
chr1	23174226	23174348
chr1	23176806	23177272
chr1	23184788	23185014
chr1	23187452	23188628
chr1	23187564	23188630
chr1	23200324	23200672
chr1	23202143	23203206
chr1	23202648	23203155
chr1	23207030	23207366
chr1	23214571	23215612
chr1	23221201	23222496
chr1	23263844	23264994
chr1	23263846	23264970
chr1	23265600	23266644
chr1	23270558	23272504
chr1	23271351	23274173
chr1	23286815	23287043
chr1	23286816	23287044
chr1	23321032	23322248
chr1	23321225	23321902
chr1	23323527	23323818
chr1	23324056	23324640
chr1	23324131	23324638
chr1	23358788	23359238
chr1	23379585	23379928
chr1	23389468	23390161
chr1	23389468	23390424
chr1	23444255	23444889
chr1	23444286	23444748
chr1	23486924	23488124
chr1	23487158	23488122
chr1	23490478	23491316
chr1	23490566	23490722
chr1	23490768	23491752
chr1	23495421	23496120
chr1	23495456	23496131
chr1	23538402	23538646
chr1	23538426	23538722
chr1	23545990	23546553
chr1	23589630	23590110
chr1	23604402	23604725
chr1	23604524	23604726
chr1	23607352	23608639
chr1	23649214	23649438
chr1	23656326	23656504
chr1	23656615	23656760
chr1	23689674	23689870
chr1	23704702	23705901
chr1	23706245	23706974
chr1	23706523	23706850
chr1	23720856	23721681
chr1	23748015	23748255
chr1	23772314	23772638
chr1	23772796	23773319
chr1	23776630	23776951
chr1	23776682	23776924
chr1	23792409	23794018
chr1	23827098	23827510
chr1	23833674	23833982
chr1	23934943	23935610
chr1	23934959	23935719
chr1	23959020	23959772
chr1	23959102	23959704
chr1	23974220	23974302
chr1	24010176	24010431
chr1	24090081	24090367
chr1	24090082	24090556
chr1	24097258	24097844
chr1	24097734	24097860
chr1	24102390	24102934
chr1	24107256	24108406
chr1	24107442	24108216
chr1	24115828	24116268
chr1	24128114	24128545
chr1	24133942	24134078
chr1	24134598	24135452
chr1	24134598	24135642
chr1	24137108	24137666
chr1	24140053	24140316
chr1	24169235	24169768
chr1	24169236	24169983
chr1	24171128	24172130
chr1	24171129	24171876
chr1	24175947	24176394
chr1	24186746	24187331
chr1	24186904	24187330
chr1	24194000	24194557
chr1	24194188	24194459
chr1	24194912	24196998
chr1	24195326	24197321
chr1	24198146	24199232
chr1	24200450	24200633
chr1	24211850	24212370
chr1	24212002	24212370
chr1	24218876	24219601
chr1	24219112	24219571
chr1	24221581	24222686
chr1	24221690	24221841
chr1	24225984	24227404
chr1	24226935	24227402
chr1	24230160	24232215
chr1	24230334	24231148
chr1	24238168	24238262
chr1	24240508	24240872
chr1	24242612	24242924
chr1	24244906	24245176
chr1	24245047	24245322
chr1	24245863	24246350
chr1	24246050	24246348
chr1	24248790	24249162
chr1	24248905	24249665
chr1	24250178	24250484
chr1	24259464	24259764
chr1	24285899	24286902
chr1	24286548	24286947
chr1	24302662	24303092
chr1	24302663	24303024
chr1	24304530	24304935
chr1	24328347	24329150
chr1	24362395	24362604
chr1	24367470	24368082
chr1	24367521	24368346
chr1	24378056	24378811
chr1	24416870	24417778
chr1	24428578	24428672
chr1	24492622	24493230
chr1	24492894	24493378
chr1	24511616	24512062
chr1	24516742	24516827
chr1	24549829	24550559
chr1	24553564	24553848
chr1	24558764	24559082
chr1	24572648	24573028
chr1	24588373	24588626
chr1	24633729	24634088
chr1	24633782	24634110
chr1	24698254	24698843
chr1	24699221	24699432
chr1	24703054	24703507
chr1	24703244	24703698
chr1	24705694	24706008
chr1	24705988	24706290
chr1	24741700	24742161
chr1	24761422	24761552
chr1	24816554	24816918
chr1	24827820	24828369
chr1	24853080	24853590
chr1	24869850	24870051
chr1	24900314	24901729
chr1	25008958	25009336
chr1	25033540	25034302
chr1	25042260	25043094
chr1	25057582	25058043
chr1	25057584	25058044
chr1	25063681	25064594
chr1	25064008	25064702
chr1	25085108	25085427
chr1	25105249	25106202
chr1	25105250	25105942
chr1	25106708	25106968
chr1	25128830	25129348
chr1	25132270	25132838
chr1	25165880	25166600
chr1	25178458	25179092
chr1	25178496	25179055
chr1	25182155	25182446
chr1	25182156	25182665
chr1	25229460	25230081
chr1	25281620	25281770
chr1	25281622	25281772
chr1	25319180	25319500
chr1	25343214	25343662
chr1	25430574	25430986
chr1	25430766	25431187
chr1	25435414	25435950
chr1	25435414	25435814
chr1	25443798	25444144
chr1	25462554	25463410
chr1	25462554	25463496
chr1	25474604	25474748
chr1	25491824	25492331
chr1	25504008	25504638
chr1	25504158	25504721
chr1	25510210	25510601
chr1	25510274	25510600
chr1	25510848	25511024
chr1	25527030	25527342
chr1	25542576	25543456
chr1	25542833	25544089
chr1	25548504	25548708
chr1	25588058	25588356
chr1	25588059	25588292
chr1	25631640	25632702
chr1	25693283	25693518
chr1	25753845	25754816
chr1	25824118	25826298
chr1	25824379	25826140
chr1	25826774	25827497
chr1	25826776	25827635
chr1	25832454	25832622
chr1	25835092	25835609
chr1	25835904	25836120
chr1	25835905	25836122
chr1	25952630	25954052
chr1	25974608	25975088
chr1	26133536	26135551
chr1	26388068	26389058
chr1	26388068	26389162
chr1	26586870	26588062
chr1	26760224	26760379
chr1	26781174	26781714
chr1	26788900	26789060
chr1	26849906	26850609
chr1	27057534	27058776
chr1	27292033	27294231
chr1	27451635	27453421
chr1	27467556	27469004
chr1	27467556	27469004
chr1	27590624	27592685
chr1	27687370	27690122
chr1	27721169	27721704
chr1	27740308	27741310
chr1	27794416	27795603
chr1	27798754	27799162
chr1	28016242	28016791
chr1	28144760	28145081
chr1	28328612	28329147
chr1	28328614	28328949
chr1	28348538	28349264
chr1	28465532	28465646
chr1	28476460	28477628
chr1	28792581	28793726
chr1	29405448	29406160
chr1	29596056	29597056
chr1	30017530	30018276
chr1	30060650	30061378
chr1	30145562	30146176
chr1	30145696	30146414
chr1	30181060	30185228
chr1	30204508	30205738
chr1	30216759	30217756
chr1	30262372	30263290
chr1	30361302	30361844
chr1	30405715	30406222
chr1	30414510	30415892
chr1	30497274	30497506
chr1	30527926	30528053
chr1	30537004	30537800
chr1	30537303	30537530
chr1	30548498	30551128
chr1	30548738	30549204
chr1	30550456	30550571
chr1	30554642	30555136
chr1	30555138	30555981
chr1	30584795	30585202
chr1	30584796	30585204
chr1	30594804	30595685
chr1	30594805	30595775
chr1	30639783	30640266
chr1	30681594	30682073
chr1	30700437	30700796
chr1	30700500	30700932
chr1	30718790	30719064
chr1	30772976	30773089
chr1	30775836	30776698
chr1	30775836	30776611
chr1	30778455	30779209
chr1	30778543	30779793
chr1	30780352	30780630
chr1	30780412	30780515
chr1	30794506	30794666
chr1	30847758	30848352
chr1	30847870	30848364
chr1	30937434	30937918
chr1	30937436	30937830
chr1	31008958	31009345
chr1	31015274	31015972
chr1	31015274	31015944
chr1	31017535	31017821
chr1	31019464	31019630
chr1	31058376	31059427
chr1	31058804	31059426
chr1	31095956	31096450
chr1	31101552	31103067
chr1	31102390	31103394
chr1	31113472	31113724
chr1	31113472	31113783
chr1	31141210	31142938
chr1	31149684	31149986
chr1	31149926	31150394
chr1	31150254	31150855
chr1	31153877	31154344
chr1	31153878	31154886
chr1	31209840	31211108
chr1	31209946	31210922
chr1	31214778	31215531
chr1	31500404	31502483
chr1	31678692	31679569
chr1	32048342	32049538
chr1	32209896	32210388
chr1	32221562	32224425
chr1	32363198	32363858
chr1	32393359	32393578
chr1	32397794	32397982
chr1	32420777	32421849
chr1	32985686	32986074
chr1	32985985	32986122
chr1	32999790	33000538
chr1	33026272	33027012
chr1	33042122	33043962
chr1	33245201	33245378
chr1	33271004	33272009
chr1	33271592	33271926
chr1	33289080	33289850
chr1	33354680	33355748
chr1	33354681	33355766
chr1	33357918	33359188
chr1	33361120	33361332
chr1	33362646	33363371
chr1	33362808	33363394
chr1	33371006	33371133
chr1	33371284	33371716
chr1	33420648	33421910
chr1	33421017	33421368
chr1	33494719	33495325
chr1	33495414	33496146
chr1	33495522	33496293
chr1	33673672	33673966
chr1	33684648	33684810
chr1	33689930	33690201
chr1	33690092	33690390
chr1	33714517	33715346
chr1	33714631	33715345
chr1	33724707	33724807
chr1	33724708	33724826
chr1	33739370	33739658
chr1	33739430	33739658
chr1	33742607	33743328
chr1	33742812	33743330
chr1	33755010	33755117
chr1	33766937	33767359
chr1	33788426	33788756
chr1	33793262	33793520
chr1	33803028	33803258
chr1	33875080	33875758
chr1	33883071	33883800
chr1	33883247	33883850
chr1	33897686	33897816
chr1	33903530	33904000
chr1	33911565	33912008
chr1	33912310	33912824
chr1	33912408	33912912
chr1	33924515	33925748
chr1	33940509	33940612
chr1	33964400	33965057
chr1	33964612	33965092
chr1	33966260	33966630
chr1	33966264	33966603
chr1	33967024	33967511
chr1	33968454	33968715
chr1	33969828	33970312
chr1	33971590	33972182
chr1	33979882	33980829
chr1	33982084	33982295
chr1	33993834	33994194
chr1	33993988	33994260
chr1	34002204	34002786
chr1	34003056	34003315
chr1	34007514	34008110
chr1	34016602	34017092
chr1	34016792	34017204
chr1	34019524	34019728
chr1	34020852	34022311
chr1	34023336	34023717
chr1	34028810	34029416
chr1	34028977	34029417
chr1	34029948	34030222
chr1	34030477	34030670
chr1	34032734	34032906
chr1	34034928	34035590
chr1	34034930	34035774
chr1	34036226	34036288
chr1	34036374	34036482
chr1	34041024	34041400
chr1	34041026	34041690
chr1	34043588	34043750
chr1	34043614	34044020
chr1	34044616	34045087
chr1	34044617	34045288
chr1	34048342	34048499
chr1	34048498	34048616
chr1	34051640	34053462
chr1	34051675	34052938
chr1	34053302	34053463
chr1	34059680	34061702
chr1	34059958	34061700
chr1	34062730	34062890
chr1	34069190	34069500
chr1	34069418	34069564
chr1	34073800	34074206
chr1	34074431	34075154
chr1	34074442	34075232
chr1	34077026	34077697
chr1	34090792	34090996
chr1	34090994	34092108
chr1	34095030	34095446
chr1	34097816	34098110
chr1	34100438	34100700
chr1	34103231	34104662
chr1	34103292	34104358
chr1	34105283	34105634
chr1	34106699	34106996
chr1	34110369	34110714
chr1	34116446	34116526
chr1	34117631	34117948
chr1	34117742	34118132
chr1	34122850	34123691
chr1	34126908	34127928
chr1	34133398	34133698
chr1	34139154	34139290
chr1	34140590	34141034
chr1	34143538	34143681
chr1	34145366	34146008
chr1	34150550	34151090
chr1	34150550	34151170
chr1	34156290	34156436
chr1	34164650	34164894
chr1	34164652	34164894
chr1	34175084	34175207
chr1	34187844	34188174
chr1	34189077	34189712
chr1	34201488	34201788
chr1	34201512	34201789
chr1	34202857	34202949
chr1	34218356	34218716
chr1	34218356	34218850
chr1	34219062	34219211
chr1	34237719	34237962
chr1	34237734	34237962
chr1	34239988	34240348
chr1	34240057	34240349
chr1	34261122	34261292
chr1	34268532	34268792
chr1	34290192	34290410
chr1	34298656	34298792
chr1	34298934	34298996
chr1	34299784	34299917
chr1	34300540	34300778
chr1	34304050	34304559
chr1	34304173	34304646
chr1	34315444	34315770
chr1	34316450	34316974
chr1	34387704	34388192
chr1	34387934	34388254
chr1	34399332	34399872
chr1	34399600	34400100
chr1	34402137	34402715
chr1	34410046	34410178
chr1	34453060	34453328
chr1	34453091	34453482
chr1	34462784	34463271
chr1	34462784	34463120
chr1	34467548	34467770
chr1	34479012	34479706
chr1	34481815	34482334
chr1	34484499	34484707
chr1	34503344	34504494
chr1	34510064	34511564
chr1	34510159	34511720
chr1	34516592	34518692
chr1	34516752	34517014
chr1	34571756	34571941
chr1	34583695	34584812
chr1	34602189	34602734
chr1	34631782	34633152
chr1	34665081	34665552
chr1	34666388	34666885
chr1	34666390	34666482
chr1	34666597	34666760
chr1	34674864	34675126
chr1	34688496	34688700
chr1	34699834	34701046
chr1	34700212	34700346
chr1	34700676	34700871
chr1	34714111	34714269
chr1	34716545	34716687
chr1	34716586	34717714
chr1	34717039	34717740
chr1	34721470	34722230
chr1	34721608	34721960
chr1	34732191	34732344
chr1	34738286	34738678
chr1	34738414	34738743
chr1	34740592	34741232
chr1	34745778	34746316
chr1	34783444	34784206
chr1	34783638	34784056
chr1	34805950	34806293
chr1	34806379	34806604
chr1	34813550	34813768
chr1	34829022	34830337
chr1	34830570	34831694
chr1	34833548	34833952
chr1	34834664	34835426
chr1	34838046	34838337
chr1	34838048	34838231
chr1	34839490	34840189
chr1	34839491	34840135
chr1	34851672	34852134
chr1	34858428	34858900
chr1	34860214	34860450
chr1	34860314	34860522
chr1	34867201	34867579
chr1	34891423	34891916
chr1	34891424	34891918
chr1	34893522	34894255
chr1	34961664	34961908
chr1	34961664	34961876
chr1	35003068	35003656
chr1	35005006	35005644
chr1	35005256	35005643
chr1	35032484	35032938
chr1	35032652	35033218
chr1	35094922	35095572
chr1	35206902	35207220
chr1	35207106	35207451
chr1	35243222	35243676
chr1	35243428	35243872
chr1	35257640	35257992
chr1	35258052	35258285
chr1	35264998	35266108
chr1	35266810	35267208
chr1	35275088	35275306
chr1	35298818	35299778
chr1	35380566	35382088
chr1	35384791	35385952
chr1	35385434	35385740
chr1	35388177	35388618
chr1	35400998	35401261
chr1	35416419	35417120
chr1	35442966	35443408
chr1	35458182	35458958
chr1	35458184	35458959
chr1	35495647	35496273
chr1	35511834	35512306
chr1	35524395	35525126
chr1	35602496	35603772
chr1	35630690	35631538
chr1	35653217	35653780
chr1	35653413	35653682
chr1	35770404	35770745
chr1	35786816	35787052
chr1	35786903	35787054
chr1	35806470	35807273
chr1	35811454	35811824
chr1	35815952	35816272
chr1	35825150	35826012
chr1	35825448	35826038
chr1	35826486	35827574
chr1	35839658	35840066
chr1	35846400	35847069
chr1	35846440	35847031
chr1	35849635	35850096
chr1	35849686	35850256
chr1	35869526	35869883
chr1	35869527	35869911
chr1	35875340	35875587
chr1	35878612	35880264
chr1	35879596	35879884
chr1	35885700	35885984
chr1	35889858	35889951
chr1	35905484	35906340
chr1	35926040	35927445
chr1	35926392	35927446
chr1	35935112	35935608
chr1	35935223	35935606
chr1	35941842	35942147
chr1	35941956	35942128
chr1	35942450	35942689
chr1	35973432	35973638
chr1	35973788	35974102
chr1	36003630	36003916
chr1	36003714	36003966
chr1	36004476	36004714
chr1	36009124	36009494
chr1	36009196	36009494
chr1	36014014	36014192
chr1	36016754	36017691
chr1	36016918	36017961
chr1	36037997	36038213
chr1	36060008	36060731
chr1	36072060	36072290
chr1	36073000	36073777
chr1	36073084	36073716
chr1	36075448	36076522
chr1	36076210	36076437
chr1	36079647	36080002
chr1	36089494	36089930
chr1	36089970	36090562
chr1	36090016	36090562
chr1	36095935	36096451
chr1	36115374	36115632
chr1	36125266	36125456
chr1	36131502	36131896
chr1	36134594	36135274
chr1	36134595	36134933
chr1	36138128	36138322
chr1	36138242	36138321
chr1	36147522	36147685
chr1	36162646	36163032
chr1	36249154	36250172
chr1	36250539	36251664
chr1	36251504	36252098
chr1	36252694	36253180
chr1	36252694	36253257
chr1	36263989	36264474
chr1	36264186	36264548
chr1	36273340	36273654
chr1	36278989	36279547
chr1	36279099	36279546
chr1	36283968	36284385
chr1	36296481	36296784
chr1	36298950	36299546
chr1	36299012	36299642
chr1	36304598	36305218
chr1	36313878	36314203
chr1	36321936	36322544
chr1	36322770	36323402
chr1	36323162	36324714
chr1	36323870	36324526
chr1	36333143	36333705
chr1	36379518	36380055
chr1	36396874	36397464
chr1	36397406	36397895
chr1	36399698	36399968
chr1	36440950	36441572
chr1	36457402	36457878
chr1	36457496	36457921
chr1	36461862	36462886
chr1	36462169	36463062
chr1	36473709	36473777
chr1	36473744	36474060
chr1	36474745	36475998
chr1	36475144	36476659
chr1	36480038	36480748
chr1	36492290	36492816
chr1	36501047	36501725
chr1	36523382	36523730
chr1	36533279	36533341
chr1	36533908	36534154
chr1	36534718	36535059
chr1	36535860	36536801
chr1	36536031	36537052
chr1	36539352	36539522
chr1	36554516	36554922
chr1	36559950	36560470
chr1	36560844	36561134
chr1	36561086	36561653
chr1	36563730	36564224
chr1	36573872	36574886
chr1	36575932	36576728
chr1	36579450	36581238
chr1	36579774	36581322
chr1	36585890	36586366
chr1	36589606	36589870
chr1	36589608	36590564
chr1	36590852	36591252
chr1	36592866	36593370
chr1	36595792	36596774
chr1	36596110	36596498
chr1	36603459	36603833
chr1	36603476	36603884
chr1	36611316	36611832
chr1	36612256	36612382
chr1	36612282	36612469
chr1	36619112	36619286
chr1	36628666	36628966
chr1	36634800	36635681
chr1	36634900	36637202
chr1	36637864	36639154
chr1	36637866	36638858
chr1	36647638	36648000
chr1	36664306	36664862
chr1	36672689	36673070
chr1	36672813	36673432
chr1	36674856	36675498
chr1	36680055	36680583
chr1	36680056	36681108
chr1	36683841	36684641
chr1	36683989	36684505
chr1	36737212	36737648
chr1	36737312	36738008
chr1	36739354	36739638
chr1	36739440	36740251
chr1	36744128	36744196
chr1	36744428	36745526
chr1	36744596	36745618
chr1	36746592	36746794
chr1	36746639	36746796
chr1	36766956	36767838
chr1	36767574	36767795
chr1	36768660	36768960
chr1	36781826	36781944
chr1	36793826	36794294
chr1	36793959	36794178
chr1	36808869	36808961
chr1	36808870	36808962
chr1	36813116	36813774
chr1	36813408	36814070
chr1	36830799	36831617
chr1	36860272	36861589
chr1	36860652	36861590
chr1	36871262	36871630
chr1	36871263	36871873
chr1	36879181	36879956
chr1	36883560	36884461
chr1	36883751	36885236
chr1	36913188	36913360
chr1	36914530	36914908
chr1	36914640	36915152
chr1	36918500	36919118
chr1	36918557	36921328
chr1	36920305	36920866
chr1	36922030	36922165
chr1	36925719	36926040
chr1	36926876	36927140
chr1	36934332	36934518
chr1	36934516	36935106
chr1	36934729	36935040
chr1	36949474	36950162
chr1	36949619	36950163
chr1	36962702	36963014
chr1	36962704	36963179
chr1	36984050	36984771
chr1	36985792	36986096
chr1	36985836	36986124
chr1	36986721	36987240
chr1	36995726	36995967
chr1	36996585	36997480
chr1	37000502	37000850
chr1	37001048	37002123
chr1	37001780	37002078
chr1	37002294	37003207
chr1	37009774	37010110
chr1	37009860	37010130
chr1	37045548	37045869
chr1	37053590	37054127
chr1	37064672	37064956
chr1	37077992	37078143
chr1	37078040	37078357
chr1	37085092	37085321
chr1	37087838	37088317
chr1	37097572	37097721
chr1	37105072	37105641
chr1	37105073	37105642
chr1	37122230	37123186
chr1	37122380	37123060
chr1	37124382	37125050
chr1	37124802	37125002
chr1	37146098	37146446
chr1	37146099	37146448
chr1	37165816	37166590
chr1	37165917	37166464
chr1	37168014	37168204
chr1	37169778	37169910
chr1	37188406	37189056
chr1	37196220	37196459
chr1	37207322	37208301
chr1	37218187	37219351
chr1	37218226	37218774
chr1	37230450	37231686
chr1	37231122	37231688
chr1	37237452	37237927
chr1	37237476	37238106
chr1	37239230	37239546
chr1	37244826	37244873
chr1	37248246	37249057
chr1	37250626	37251212
chr1	37250722	37251213
chr1	37253548	37253868
chr1	37272329	37272953
chr1	37272417	37273054
chr1	37313018	37313202
chr1	37314730	37315962
chr1	37321324	37322049
chr1	37324404	37324925
chr1	37336693	37337650
chr1	37336871	37337300
chr1	37347169	37347850
chr1	37347346	37347849
chr1	37350671	37351282
chr1	37350936	37351660
chr1	37474206	37474414
chr1	37477833	37478700
chr1	37478362	37479226
chr1	37500746	37501040
chr1	37500832	37501040
chr1	37512006	37513100
chr1	37512018	37513101
chr1	37518172	37518976
chr1	37530265	37530362
chr1	37534444	37534838
chr1	37534662	37534838
chr1	37565220	37565654
chr1	37565384	37566098
chr1	37572864	37573582
chr1	37573396	37573738
chr1	37580998	37581135
chr1	37584098	37584886
chr1	37601204	37601646
chr1	37611076	37611374
chr1	37611076	37611376
chr1	37614163	37614390
chr1	37615082	37615240
chr1	37616346	37616736
chr1	37616528	37616890
chr1	37626644	37626932
chr1	37628553	37628898
chr1	37633579	37633824
chr1	37634360	37635030
chr1	37638847	37639532
chr1	37639134	37639628
chr1	37662718	37662908
chr1	37665206	37665860
chr1	37666887	37666994
chr1	37678298	37678765
chr1	37687131	37687332
chr1	37687539	37688680
chr1	37687540	37688926
chr1	37689619	37689823
chr1	37691283	37691458
chr1	37694220	37694611
chr1	37694297	37695034
chr1	37698946	37699312
chr1	37716902	37717242
chr1	37718420	37718452
chr1	37726000	37726428
chr1	37728120	37728380
chr1	37728180	37728380
chr1	37733559	37734078
chr1	37742846	37743284
chr1	37742872	37743122
chr1	37744898	37745116
chr1	37762118	37763538
chr1	37763411	37763474
chr1	37868648	37868828
chr1	37868688	37868826
chr1	37900453	37900644
chr1	37903206	37903534
chr1	37903207	37904014
chr1	37922422	37922970
chr1	37922424	37922971
chr1	37931523	37932220
chr1	37931538	37932221
chr1	37953656	37954030
chr1	37954620	37954993
chr1	37954621	37955080
chr1	37956410	37957336
chr1	37964431	37965376
chr1	37964432	37965596
chr1	37977837	37978111
chr1	38158564	38158848
chr1	38171992	38172216
chr1	38172810	38172957
chr1	38181162	38181282
chr1	38181196	38181340
chr1	38185516	38185860
chr1	38185517	38185908
chr1	38198464	38198588
chr1	38198464	38198818
chr1	38210245	38210608
chr1	38210640	38210794
chr1	38216212	38216766
chr1	38218307	38218678
chr1	38221284	38222188
chr1	38221536	38222190
chr1	38239948	38240508
chr1	38241442	38241638
chr1	38241476	38241879
chr1	38242372	38242794
chr1	38248297	38248438
chr1	38257636	38257885
chr1	38262114	38262934
chr1	38262114	38262976
chr1	38263404	38263726
chr1	38268858	38269073
chr1	38304309	38304582
chr1	38304790	38305609
chr1	38304940	38305928
chr1	38308024	38308966
chr1	38310274	38310874
chr1	38320138	38320724
chr1	38320138	38320725
chr1	38324261	38324468
chr1	38329362	38329739
chr1	38334125	38334618
chr1	38336076	38336540
chr1	38358002	38358406
chr1	38358003	38358934
chr1	38363198	38363532
chr1	38384576	38384695
chr1	38384578	38384756
chr1	38384832	38385119
chr1	38384903	38385034
chr1	38393054	38393884
chr1	38393508	38393888
chr1	38395329	38395562
chr1	38398308	38399087
chr1	38398309	38398456
chr1	38401566	38402078
chr1	38401955	38402358
chr1	38410624	38411074
chr1	38428872	38429686
chr1	38436256	38437142
chr1	38436270	38437142
chr1	38450424	38451066
chr1	38450663	38451144
chr1	38470297	38470808
chr1	38470427	38470580
chr1	38470910	38471114
chr1	38478163	38478604
chr1	38502787	38503075
chr1	38506642	38507104
chr1	38511402	38511796
chr1	38512471	38512907
chr1	38512824	38513027
chr1	38514313	38514488
chr1	38514314	38514443
chr1	38538036	38538204
chr1	38546706	38546938
chr1	38552890	38553107
chr1	38553065	38553409
chr1	38556650	38556770
chr1	38560719	38561052
chr1	38562297	38563476
chr1	38565206	38565354
chr1	38565453	38565772
chr1	38574382	38574742
chr1	38578024	38578764
chr1	38578084	38578357
chr1	38582254	38582448
chr1	38590912	38591448
chr1	38601990	38602480
chr1	38607656	38607889
chr1	38607888	38608536
chr1	38619976	38620602
chr1	38628992	38629558
chr1	38628994	38629734
chr1	38629754	38629994
chr1	38631996	38632244
chr1	38636378	38636791
chr1	38641654	38642806
chr1	38641966	38642806
chr1	38657605	38658070
chr1	38657606	38658124
chr1	38666436	38666954
chr1	38680953	38681122
chr1	38681000	38681201
chr1	38695954	38697042
chr1	38695990	38696492
chr1	38696606	38697043
chr1	38720310	38720721
chr1	38720347	38720526
chr1	38729593	38729862
chr1	38735694	38736032
chr1	38735975	38736072
chr1	38749437	38749988
chr1	38749446	38749902
chr1	38764540	38764799
chr1	38769614	38770607
chr1	38769919	38770322
chr1	38777721	38777886
chr1	38787476	38787930
chr1	38787477	38787931
chr1	38790208	38791182
chr1	38795624	38795868
chr1	38796848	38797164
chr1	38797112	38797381
chr1	38799187	38799714
chr1	38848000	38848075
chr1	38856144	38856588
chr1	38856174	38856588
chr1	38861984	38862869
chr1	38869784	38870052
chr1	38914618	38914698
chr1	38934740	38934994
chr1	38936776	38937128
chr1	38936880	38937129
chr1	38939496	38940858
chr1	38957148	38957329
chr1	39000948	39002118
chr1	39001010	39001884
chr1	39006588	39006951
chr1	39007586	39007850
chr1	39010588	39011089
chr1	39010678	39011122
chr1	39020418	39020794
chr1	39024766	39025717
chr1	39029772	39030721
chr1	39029838	39031826
chr1	39046870	39047170
chr1	39064038	39064292
chr1	39069376	39069778
chr1	39069514	39069685
chr1	39078515	39079134
chr1	39082398	39082484
chr1	39086168	39086590
chr1	39086286	39086546
chr1	39099379	39099540
chr1	39105378	39106993
chr1	39105588	39106867
chr1	39122367	39122980
chr1	39123118	39123392
chr1	39144348	39145095
chr1	39186530	39187279
chr1	39196627	39197204
chr1	39196628	39197138
chr1	39204806	39205462
chr1	39205160	39205586
chr1	39206890	39207332
chr1	39229170	39229758
chr1	39229404	39229756
[truncated: 204,145+ more rows]

## Sheet: UMRs E16.5
chr	start	end
chr1	3670305	3673606
chr1	3670306	3672846
chr1	4491374	4499780
chr1	4571366	4572511
chr1	4571368	4572512
chr1	4784586	4786320
chr1	4784810	4786320
chr1	4807164	4808882
chr1	4807362	4808974
chr1	4857184	4859054
chr1	4857184	4859055
chr1	5017836	5024454
chr1	5017838	5024773
chr1	5082871	5083896
chr1	5082872	5083896
chr1	5915224	5918158
chr1	5916474	5918157
chr1	6213713	6215732
chr1	6213714	6215733
chr1	6358782	6359753
chr1	6382292	6383945
chr1	6382426	6383522
chr1	6441204	6441803
chr1	7087844	7090388
chr1	7087866	7090390
chr1	7397023	7398815
chr1	7397274	7398936
chr1	9297970	9300874
chr1	9298468	9300876
chr1	9544791	9548192
chr1	9544792	9547308
chr1	9699219	9701304
chr1	9699220	9701306
chr1	9747324	9748898
chr1	9747420	9748898
chr1	9797259	9799561
chr1	9797350	9799478
chr1	9847383	9849157
chr1	9847594	9849156
chr1	9942474	9944593
chr1	9942701	9944740
chr1	9966767	9968584
chr1	9966768	9968526
chr1	10037196	10040356
chr1	10037196	10040588
chr1	10231382	10233921
chr1	10231532	10233978
chr1	10993016	10994718
chr1	10993108	10995029
chr1	11413512	11415514
chr1	11413716	11415070
chr1	12690613	12694736
chr1	12835217	12837160
chr1	12835505	12837161
chr1	12990170	12993124
chr1	12990198	12993413
chr1	13124220	13129840
chr1	13124308	13129627
chr1	13371363	13375274
chr1	13371364	13375336
chr1	13425882	13427165
chr1	13588786	13590449
chr1	13588788	13590426
chr1	13659800	13660852
chr1	13659841	13661124
chr1	14304270	14305532
chr1	14304468	14311316
chr1	14305796	14311316
chr1	14502996	14509473
chr1	14502997	14509103
chr1	14754584	14757976
chr1	14754812	14758076
chr1	14917914	14919344
chr1	14917960	14919560
chr1	15286001	15287702
chr1	15286018	15287792
chr1	15805210	15806725
chr1	15805270	15806608
chr1	15892131	15893221
chr1	15892290	15893124
chr1	16092784	16093572
chr1	16092786	16093574
chr1	16103394	16107972
chr1	16103463	16106958
chr1	16293205	16296534
chr1	16293464	16296184
chr1	16518231	16520653
chr1	16518232	16520654
chr1	16617518	16619938
chr1	16655860	16657857
chr1	16656065	16657990
chr1	16664999	16666114
chr1	16665088	16665984
chr1	17096240	17097587
chr1	17096240	17099598
chr1	17726474	17728410
chr1	17726474	17728411
chr1	18056850	18059018
chr1	18057036	18059184
chr1	19095951	19113638
chr1	19096118	19113638
chr1	19204514	19243259
chr1	19205186	19238366
chr1	19239704	19242966
chr1	20818808	20820842
chr1	20818809	20820690
chr1	20889808	20891712
chr1	20889809	20891686
chr1	21077953	21080026
chr1	21077999	21079952
chr1	21271226	21272536
chr1	21271446	21272704
chr1	21959752	21962866
chr1	21959753	21962800
chr1	22532816	22534462
chr1	22532953	22534589
chr1	22803586	22806993
chr1	22804200	22806992
chr1	23255631	23257752
chr1	23255836	23257906
chr1	23382094	23383844
chr1	23382094	23383258
chr1	23760888	23765118
chr1	23761231	23764825
chr1	23921428	23922752
chr1	23921428	23922914
chr1	24004984	24005962
chr1	24004984	24005963
chr1	24099130	24101061
chr1	24099131	24101174
chr1	24193998	24199467
chr1	24194000	24199176
chr1	24585891	24587748
chr1	24586364	24587714
chr1	24678072	24679548
chr1	24678138	24679506
chr1	25228260	25229458
chr1	25228260	25229722
chr1	25828904	25832074
chr1	25828906	25831900
chr1	30871878	30875116
chr1	30872160	30874885
chr1	30948185	30950784
chr1	30948186	30950926
chr1	32171814	32174916
chr1	32171816	32173860
chr1	33669145	33670933
chr1	33669146	33670988
chr1	33719562	33720960
chr1	33720076	33720959
chr1	33755938	33758180
chr1	33756020	33758293
chr1	33813230	33815044
chr1	33813370	33815045
chr1	33906900	33909160
chr1	33906902	33909162
chr1	34004752	34008110
chr1	34004861	34008286
chr1	34010862	34012304
chr1	34010909	34012305
chr1	34235845	34237150
chr1	34432385	34436033
chr1	34432538	34435613
chr1	34438682	34440528
chr1	34439166	34440664
chr1	34458417	34460596
chr1	34458514	34460524
chr1	34471914	34473516
chr1	34531584	34537912
chr1	34534796	34537766
chr1	34578340	34580604
chr1	34578440	34580604
chr1	34677376	34679730
chr1	34677378	34679513
chr1	34749116	34752236
chr1	34749140	34752066
chr1	34801374	34802507
chr1	34801580	34802680
chr1	34841226	34843631
chr1	34841228	34843632
chr1	34849514	34850600
chr1	34849694	34850822
chr1	36064608	36065928
chr1	36064672	36065951
chr1	36067596	36071058
chr1	36067684	36070948
chr1	36243129	36244903
chr1	36243402	36244664
chr1	36252694	36256082
chr1	36302826	36303756
chr1	36303122	36304034
chr1	36307335	36309226
chr1	36307508	36309132
chr1	36368138	36369480
chr1	36368166	36368974
chr1	36444298	36445649
chr1	36444298	36445752
chr1	36470489	36472564
chr1	36470706	36472314
chr1	36511124	36513838
chr1	36511266	36514432
chr1	36546664	36547682
chr1	36555123	36559656
chr1	36690890	36692078
chr1	36691076	36692164
chr1	36708994	36710536
chr1	36709838	36710450
chr1	36770664	36771207
chr1	36784390	36785906
chr1	36784568	36785972
chr1	36937538	36940544
chr1	36937794	36940476
chr1	37028437	37030572
chr1	37028644	37030504
chr1	37299546	37300762
chr1	37299546	37300669
chr1	37429256	37430921
chr1	37429256	37431136
chr1	37540046	37541752
chr1	37540144	37541753
chr1	37613985	37615814
chr1	37718517	37721082
chr1	37718758	37720942
chr1	37864112	37865992
chr1	37864368	37866178
chr1	37871622	37872948
chr1	37871732	37872899
chr1	37889688	37891156
chr1	37889794	37891157
chr1	37996295	37999157
chr1	37996360	37999118
chr1	38128334	38130798
chr1	38128335	38130630
chr1	38564942	38566980
chr1	38565099	38566981
chr1	38626048	38628780
chr1	38765985	38768666
chr1	38766379	38768258
chr1	38835592	38837083
chr1	38835743	38836810
chr1	38897024	38898488
chr1	38897266	38898566
chr1	38986776	38988592
chr1	38986996	38988772
chr1	39191508	39195626
chr1	39191836	39195625
chr1	39366890	39369442
chr1	39367099	39369443
chr1	39477488	39479316
chr1	39477530	39479242
chr1	39534876	39536812
chr1	39534876	39535836
chr1	39536267	39536957
chr1	39575748	39578369
chr1	39575846	39578187
chr1	39719065	39721772
chr1	39720522	39721832
chr1	39760936	39762594
chr1	39761156	39762594
chr1	39899894	39903626
chr1	39900017	39903424
chr1	39934784	39937293
chr1	39934927	39936878
chr1	40266203	40266900
chr1	40324606	40326488
chr1	40324664	40326934
chr1	40679746	40682386
chr1	40679936	40682658
chr1	40789768	40791050
chr1	40789907	40791051
chr1	41274466	41276847
chr1	41274547	41276688
chr1	42257422	42260184
chr1	42257483	42260210
chr1	42490692	42492324
chr1	42490872	42492326
chr1	42683724	42715412
chr1	42683782	42715318
chr1	42850780	42852245
chr1	42850798	42852202
chr1	42952178	42953990
chr1	42952720	42954116
chr1	43091608	43093332
chr1	43091646	43093392
chr1	43097662	43099631
chr1	43097933	43099778
chr1	43162870	43164284
chr1	43444248	43447405
chr1	43444342	43448364
chr1	43826150	43828512
chr1	43826594	43828418
chr1	43933070	43935339
chr1	43933071	43935340
chr1	44100957	44103542
chr1	44101000	44103662
chr1	44117686	44120536
chr1	44117687	44120536
chr1	44146945	44148962
chr1	44147057	44148798
chr1	44198490	44199244
chr1	44550119	44554049
chr1	44551006	44553687
chr1	45794842	45796611
chr1	45794934	45796368
chr1	45924881	45926912
chr1	45924956	45927191
chr1	46065958	46067356
chr1	46066116	46067356
chr1	46852042	46854772
chr1	46852042	46854670
chr1	50924912	50929336
chr1	50925353	50929026
chr1	51477207	51479112
chr1	51477208	51479112
chr1	51914824	51916106
chr1	51914826	51916456
chr1	52008234	52009673
chr1	52008290	52009989
chr1	52113423	52114758
chr1	52113446	52114756
chr1	52118910	52120525
chr1	52118912	52120148
chr1	52231608	52233846
chr1	52231608	52233890
chr1	52498998	52501138
chr1	52499000	52501484
chr1	52630364	52631630
chr1	52630366	52631470
chr1	52726742	52728117
chr1	52816766	52818241
chr1	52843548	52845861
chr1	52844364	52845813
chr1	52951336	52954023
chr1	52951337	52954024
chr1	53296421	53297875
chr1	53296422	53297759
chr1	53351882	53353593
chr1	53351883	53354306
chr1	53706272	53707158
chr1	53706326	53707292
chr1	53784178	53785364
chr1	53784178	53785806
chr1	54192632	54195438
chr1	54193022	54195728
chr1	54250165	54251240
chr1	54250398	54251203
chr1	54438402	54439154
chr1	54438404	54439218
chr1	54556322	54558537
chr1	54556322	54558544
chr1	54924800	54926956
chr1	54925313	54927121
chr1	55025831	55027847
chr1	55025918	55027765
chr1	55052016	55053617
chr1	55052096	55053594
chr1	55086090	55089488
chr1	55086199	55089259
chr1	55130650	55133482
chr1	55130706	55132380
chr1	55192036	55195010
chr1	55192084	55194757
chr1	55223935	55227672
chr1	55224443	55227975
chr1	55362954	55364285
chr1	55405266	55407589
chr1	56969083	56985192
chr1	56969115	56984989
chr1	57377217	57378578
chr1	57377218	57378580
chr1	57405824	57407492
chr1	57405824	57407428
chr1	57773767	57776665
chr1	57773768	57777300
chr1	57969344	57970418
chr1	57995604	57997134
chr1	57995666	57997135
chr1	58391838	58394598
chr1	58391870	58394308
chr1	58422590	58424596
chr1	58422614	58424448
chr1	58443940	58446436
chr1	58444761	58446436
chr1	58503978	58505367
chr1	58504104	58505366
chr1	58585376	58587194
chr1	58585436	58587196
chr1	58652104	58653610
chr1	58652198	58653356
chr1	58710883	58714337
chr1	58711074	58714640
chr1	58795053	58797181
chr1	58795116	58796944
chr1	58972533	58974408
chr1	58972534	58974408
chr1	59119364	59120738
chr1	59119428	59120808
chr1	59236438	59238619
chr1	59236438	59238579
chr1	59448515	59450619
chr1	59480240	59489506
chr1	59480585	59489507
chr1	59515330	59517195
chr1	59515332	59517322
chr1	59669574	59671533
chr1	59669751	59671646
chr1	59684100	59686156
chr1	59684395	59686660
chr1	59762020	59766718
chr1	59762022	59766192
chr1	59912102	59915102
chr1	59912102	59914934
chr1	60042306	60044223
chr1	60042349	60044180
chr1	60096802	60099446
chr1	60097044	60099444
chr1	60179457	60181944
chr1	60179607	60181944
chr1	60342764	60344060
chr1	60342842	60344290
chr1	60408318	60410926
chr1	60408508	60411278
chr1	60565054	60567829
chr1	60565282	60567892
chr1	61638258	61639432
chr1	61638318	61639996
chr1	62702326	62711206
chr1	62702327	62709029
chr1	62795471	62796560
chr1	63112602	63115696
chr1	63112823	63115676
chr1	63175884	63178013
chr1	63175939	63178230
chr1	63246656	63249175
chr1	63272181	63275530
chr1	63445425	63447108
chr1	63445500	63446836
chr1	63613760	63615048
chr1	63613942	63615047
chr1	63729992	63731372
chr1	63730031	63731372
chr1	64118577	64122758
chr1	64118594	64123050
chr1	64531313	64532570
chr1	64531503	64535174
chr1	64533150	64534998
chr1	64616392	64618262
chr1	64616563	64618424
chr1	64689786	64692178
chr1	64734275	64735119
chr1	64734534	64739360
chr1	64735932	64739402
chr1	64955988	64957262
chr1	64956188	64957377
chr1	65177438	65180410
chr1	65177492	65180526
chr1	65185710	65187912
chr1	65185906	65187966
chr1	65310749	65312664
chr1	65310840	65312664
chr1	66174784	66177228
chr1	66174786	66178184
chr1	66467537	66469008
chr1	66467546	66469008
chr1	66700386	66702338
chr1	66700473	66702224
chr1	66815185	66818597
chr1	66815408	66818598
chr1	66861840	66864481
chr1	66861885	66864586
chr1	67038160	67039740
chr1	67038234	67039041
chr1	69104850	69108938
chr1	69104850	69108939
chr1	69684412	69689551
chr1	69684503	69689533
chr1	69826635	69827395
chr1	71101784	71103386
chr1	71101785	71103780
chr1	71556592	71558080
chr1	71556656	71558022
chr1	71651409	71655336
chr1	72210572	72212860
chr1	72211126	72213016
chr1	72225031	72227357
chr1	72235897	72238384
chr1	72235940	72237779
chr1	72243416	72244938
chr1	72243609	72245242
chr1	72254042	72256166
chr1	72254152	72256024
chr1	72283820	72285018
chr1	72283852	72284913
chr1	72306536	72308881
chr1	72535184	72537894
chr1	72535352	72537916
chr1	72576260	72577975
chr1	72582703	72583737
chr1	72582741	72583914
chr1	72710668	72712358
chr1	72710743	72712360
chr1	72823450	72828010
chr1	72823450	72828157
chr1	72869991	72876871
chr1	72870067	72876372
chr1	72877512	72879150
chr1	72877994	72879420
chr1	72944947	72946652
chr1	72944972	72946724
chr1	73826040	73827452
chr1	74036335	74037668
chr1	74067696	74070152
chr1	74067966	74069670
chr1	74097052	74100706
chr1	74110082	74113478
chr1	74110714	74113706
chr1	74123365	74125702
chr1	74235781	74238062
chr1	74235782	74238003
chr1	74283976	74286042
chr1	74284262	74286398
chr1	74303352	74304958
chr1	74303486	74304936
chr1	74331940	74333796
chr1	74332016	74333864
chr1	74367658	74368706
chr1	74386492	74387585
chr1	74386566	74387638
chr1	74391726	74393001
chr1	74395713	74398491
chr1	74396062	74398539
chr1	74504682	74507262
chr1	74504830	74507261
chr1	74587136	74588919
chr1	74587347	74588610
chr1	74600677	74601886
chr1	74600738	74601828
chr1	74661464	74662997
chr1	74661626	74663196
chr1	74712949	74714112
chr1	74748434	74749310
chr1	74748440	74749744
chr1	74767302	74773805
chr1	74783375	74784774
chr1	74788715	74808892
chr1	74799823	74808858
chr1	74816584	74817518
chr1	74816600	74817562
chr1	74854012	74859276
chr1	74854022	74860141
chr1	74880558	74888917
chr1	74890702	74895046
chr1	74897344	74902880
chr1	74947805	74952851
chr1	74948072	74952860
chr1	75124318	75125672
chr1	75124318	75125674
chr1	75140972	75143660
chr1	75141258	75143560
chr1	75167844	75169792
chr1	75168012	75169616
chr1	75179289	75181132
chr1	75179539	75180856
chr1	75191752	75192926
chr1	75191854	75193340
chr1	75210350	75211516
chr1	75210679	75211515
chr1	75217852	75220030
chr1	75217978	75220112
chr1	75235917	75237478
chr1	75235918	75237478
chr1	75262706	75264618
chr1	75276892	75278632
chr1	75277150	75278633
chr1	75316218	75318405
chr1	75316340	75318404
chr1	75343922	75345844
chr1	75373498	75375924
chr1	75374686	75375762
chr1	75381589	75382824
chr1	75381787	75383162
chr1	75421526	75423575
chr1	75422114	75423462
chr1	75435365	75436802
chr1	75435772	75436644
chr1	75445553	75452362
chr1	75456546	75459618
chr1	75477159	75478274
chr1	75477160	75480440
chr1	75486059	75488231
chr1	75486288	75488315
chr1	75504459	75507170
chr1	75504607	75507237
chr1	75520853	75522380
chr1	75521550	75522253
chr1	75545691	75546996
chr1	75545878	75547142
chr1	77101472	77103208
chr1	77101708	77103305
chr1	77510737	77518076
chr1	77510911	77517332
chr1	78138721	78143270
chr1	78139096	78142337
chr1	78186628	78191677
chr1	78186859	78191162
chr1	78192115	78213615
chr1	78192238	78206081
chr1	78207666	78220110
chr1	78213874	78219970
chr1	78308852	78312725
chr1	78308946	78312543
chr1	78488056	78490139
chr1	78488255	78489828
chr1	78536298	78538320
chr1	78536790	78538110
chr1	78657238	78659648
chr1	78657274	78659648
chr1	79670816	79674014
chr1	79670854	79672871
chr1	79759743	79762717
chr1	79760610	79762460
chr1	79775570	79776875
chr1	79775652	79776826
chr1	79857690	79859325
chr1	79857690	79860018
chr1	80338745	80341484
chr1	80338842	80341486
chr1	80756716	80759516
chr1	80756928	80759516
chr1	82282636	82287458
chr1	82282636	82287206
chr1	82289753	82294457
chr1	82289766	82294456
chr1	82316123	82317402
chr1	82316364	82317402
chr1	82586136	82587590
chr1	82586302	82588256
chr1	82724522	82725971
chr1	82724628	82726043
chr1	82838735	82840706
chr1	82838788	82840814
chr1	83406687	83408670
chr1	83406688	83408690
chr1	84282884	84285010
chr1	84283102	84285092
chr1	84694395	84696496
chr1	84709290	84710926
chr1	84709308	84710924
chr1	84837541	84841012
chr1	84837639	84840852
chr1	84933427	84935728
chr1	84933428	84935647
chr1	85792899	85795418
chr1	85793072	85795419
chr1	85894086	85896090
chr1	85894205	85896864
chr1	86017846	86019324
chr1	86017938	86019216
chr1	86045416	86047656
chr1	86045492	86048174
chr1	86063966	86065534
chr1	86064062	86065448
chr1	86154076	86155331
chr1	86154188	86155770
chr1	86301861	86304247
chr1	86302236	86304517
chr1	86357878	86360758
chr1	86357895	86361109
chr1	86433705	86435138
chr1	86439597	86444365
chr1	86439627	86444117
chr1	86471998	86472962
chr1	86472130	86472950
chr1	86486898	86488310
chr1	86486898	86488268
chr1	86501434	86505563
chr1	86501456	86505919
chr1	86524594	86526811
chr1	86524672	86529781
chr1	86581371	86583535
chr1	86582140	86583692
chr1	86586640	86589094
chr1	86586640	86587672
chr1	86669212	86671254
chr1	86669490	86671192
chr1	86703252	86704646
chr1	86703378	86704647
chr1	87127294	87128205
chr1	87152793	87157608
chr1	87153076	87157734
chr1	87184129	87187704
chr1	87184750	87187776
chr1	87205128	87206575
chr1	87205300	87206712
chr1	87212942	87215296
chr1	87213224	87214994
chr1	87262230	87266466
chr1	87263068	87267839
chr1	87268653	87272644
chr1	87269569	87271697
chr1	87326570	87328158
chr1	87326718	87328482
chr1	87475140	87476140
chr1	87508458	87511034
chr1	87508773	87512096
chr1	87755512	87756964
chr1	87755602	87757003
chr1	87852044	87855179
chr1	87852717	87855026
chr1	88007646	88008958
chr1	88007786	88008958
chr1	88205254	88206004
chr1	88276540	88278081
chr1	88276644	88277952
chr1	88698792	88703014
chr1	88698894	88700960
chr1	88701540	88702816
chr1	89069400	89073354
chr1	89453818	89457364
chr1	89454133	89457668
chr1	89516477	89518907
chr1	89516707	89518331
chr1	89579681	89582535
chr1	89579682	89582122
chr1	89750268	89751263
chr1	89750410	89751300
chr1	89921295	89925784
chr1	89921514	89924612
chr1	89926359	89936932
chr1	89926558	89937500
chr1	89939277	89943626
chr1	89967576	89969452
chr1	89967577	89969442
chr1	89992004	89992966
chr1	90201766	90209036
chr1	90202182	90209036
chr1	90602760	90604256
chr1	90602852	90604381
chr1	90914010	90915417
chr1	90927338	90928967
chr1	90927364	90928958
chr1	90998218	90999807
chr1	90998335	90999790
chr1	91052394	91054250
chr1	91052523	91053918
chr1	91179129	91180672
chr1	91249190	91251300
chr1	91249190	91251616
chr1	91297720	91298782
chr1	91297722	91298993
chr1	91344629	91346160
chr1	91345416	91346208
chr1	91365723	91367313
chr1	91397632	91399486
chr1	91397847	91399487
chr1	91412175	91415336
chr1	91412426	91415809
chr1	91457666	91461181
chr1	91458350	91461248
chr1	91494083	91495762
chr1	91539348	91540864
chr1	91800164	91803217
chr1	91800220	91803216
chr1	92178403	92181482
chr1	92178404	92181482
chr1	92473084	92474570
chr1	92473127	92474569
chr1	92641184	92642494
chr1	92641309	92642427
chr1	92830184	92833166
chr1	92830561	92833154
chr1	92906536	92907890
chr1	92906536	92907697
chr1	92910056	92912557
chr1	92910130	92912642
chr1	92934061	92935826
chr1	92934170	92936098
chr1	93100052	93102780
chr1	93100058	93102682
chr1	93175787	93177490
chr1	93235017	93237023
chr1	93235136	93237396
chr1	93305429	93306209
chr1	93305430	93306287
chr1	93341538	93344349
chr1	93341540	93344350
chr1	93401182	93402040
chr1	93401309	93402015
chr1	93443913	93446158
chr1	93444732	93446312
chr1	93477550	93480770
chr1	93477550	93480424
chr1	93511126	93512966
chr1	93511288	93512980
chr1	93634403	93636518
chr1	93634431	93636864
chr1	93685076	93687217
chr1	93685352	93687132
chr1	93753552	93756002
chr1	93753636	93755964
chr1	93801336	93802675
chr1	93801343	93802744
chr1	93803278	93804656
chr1	93803364	93804656
chr1	93824534	93826313
chr1	93824780	93826051
chr1	95312930	95314644
chr1	95313314	95314644
chr1	95664416	95669010
chr1	95664504	95669008
chr1	96870683	96872779
chr1	96870696	96873096
chr1	97660350	97662564
chr1	97660351	97662672
chr1	97768761	97771072
chr1	97768894	97770932
chr1	97976152	97977858
chr1	97976343	97977880
chr1	98094308	98096322
chr1	98094308	98096724
chr1	100229136	100232628
chr1	100230870	100232629
chr1	104768018	104770208
chr1	104768236	104769992
chr1	104993714	104994454
chr1	104993753	104994794
chr1	105355018	105358081
chr1	105355155	105357248
chr1	105662392	105665106
chr1	105662846	105665106
chr1	105842919	105845400
chr1	105843018	105845170
chr1	105989500	105992282
chr1	105989648	105992236
chr1	106170926	106175148
chr1	106170974	106174196
chr1	106712772	106715115
chr1	106758244	106760482
chr1	106758532	106760378
chr1	106795367	106797178
chr1	106795368	106797093
chr1	109981517	109984033
chr1	109981650	109983856
chr1	111863549	111866017
chr1	111863550	111866018
chr1	112415240	112417076
chr1	112415872	112418234
chr1	118310276	118312150
chr1	118310278	118312204
chr1	118321335	118322822
chr1	118321480	118322658
chr1	118387970	118390651
chr1	118387972	118390652
chr1	118457942	118459969
chr1	118458330	118459970
chr1	118627296	118629038
chr1	118627856	118628880
chr1	118980578	118984266
chr1	118980596	118983359
chr1	119047350	119054906
chr1	119047390	119054788
chr1	119418626	119425170
chr1	119418952	119424858
chr1	119503959	119505490
chr1	119504022	119505490
chr1	119524836	119526592
chr1	119647698	119648830
chr1	119647810	119648723
chr1	119835546	119838310
chr1	119835547	119838412
chr1	119912716	119913650
chr1	119912802	119913601
chr1	119996976	119997852
chr1	119997077	119997975
chr1	120006502	120008376
chr1	120006647	120008307
chr1	120072968	120074724
chr1	120073066	120074542
chr1	120120008	120121911
chr1	120120115	120122506
chr1	120264537	120265718
chr1	120264670	120265370
chr1	120340012	120343568
chr1	120340074	120343858
chr1	120590046	120617842
chr1	120590176	120618043
chr1	121096378	121097688
chr1	121096419	121098824
chr1	121176017	121180940
chr1	121176134	121180685
chr1	121326620	121328656
chr1	121326721	121328655
chr1	121430304	121432242
chr1	121430896	121432243
chr1	121527504	121528876
chr1	121566868	121568362
chr1	121567000	121568363
chr1	124044058	124046742
chr1	124044306	124046942
chr1	125434180	125436540
chr1	125434180	125436368
chr1	125559793	125562160
chr1	125559794	125561754
chr1	125909700	125913657
chr1	125909700	125913658
chr1	126492224	126493364
chr1	126492254	126493854
chr1	126736074	126739460
chr1	126736823	126739594
chr1	126829242	126831209
chr1	126829242	126831300
chr1	127204472	127206898
chr1	127204490	127206796
chr1	127676098	127680250
chr1	127676178	127679342
chr1	127773072	127775588
chr1	127773187	127776606
chr1	127868534	127869396
chr1	127868576	127869487
chr1	128101589	128104495
chr1	128101590	128104610
chr1	128243603	128245496
chr1	128243620	128245326
chr1	128358563	128360613
chr1	128358730	128360372
chr1	128415986	128417564
chr1	128416750	128417859
chr1	128471872	128473190
chr1	128471873	128473520
chr1	128589822	128593508
chr1	128594830	128597300
chr1	128831818	128833806
chr1	128832028	128833551
chr1	129272700	129274556
chr1	129273218	129274800
chr1	130461670	130463266
chr1	130461914	130463505
chr1	130714806	130718366
chr1	130714807	130718311
chr1	130878164	130879106
chr1	131095394	131098549
chr1	131095486	131098548
chr1	131137056	131138974
chr1	131152814	131154092
chr1	131152842	131154170
chr1	131244134	131247153
chr1	131244498	131247571
chr1	131524318	131529184
chr1	131525148	131529183
chr1	131826895	131829770
chr1	131827151	131829236
chr1	131866760	131868106
chr1	131866987	131868301
chr1	131909656	131911712
chr1	131909656	131911786
chr1	131962162	131964150
chr1	131962234	131963842
chr1	131970538	131973224
chr1	131970574	131972729
chr1	132006759	132009196
chr1	132006872	132009206
chr1	132067252	132068252
chr1	132067272	132068370
chr1	132137070	132140431
chr1	132138106	132140292
chr1	132188396	132193027
chr1	132189522	132193242
chr1	132194628	132198112
chr1	132194629	132197702
chr1	132199421	132201412
chr1	132199422	132202161
chr1	132211619	132212628
chr1	132211841	132212638
chr1	132298010	132299098
chr1	132298080	132299573
chr1	132315590	132316853
chr1	132315838	132316444
chr1	132388894	132392150
chr1	132416800	132418672
chr1	132476464	132478238
chr1	132476566	132478152
chr1	132540812	132543446
chr1	132540947	132543446
chr1	132738866	132742103
chr1	132799220	132801142
chr1	132878828	132882052
chr1	132878854	132881650
chr1	133024434	133026024
chr1	133024436	133026137
chr1	133032816	133034721
chr1	133033052	133034720
chr1	133044758	133048101
chr1	133044790	133047540
chr1	133128982	133134568
chr1	133163188	133165270
chr1	133163369	133165512
chr1	133180828	133183899
chr1	133180830	133183900
chr1	133328856	133331348
chr1	133329084	133330266
chr1	133363078	133364648
chr1	133363240	133363940
chr1	133417924	133418662
chr1	133418062	133419316
chr1	133422135	133424860
chr1	133422202	133424798
chr1	133491944	133493902
chr1	133491984	133493938
chr1	133609244	133610232
chr1	133609246	133610827
chr1	133660367	133662093
chr1	133660403	133661656
chr1	133799457	133801504
chr1	133854303	133856576
chr1	133854369	133856617
chr1	133907850	133909446
chr1	133907852	133909594
chr1	134060641	134061768
chr1	134060642	134064237
chr1	134062196	134065696
chr1	134078148	134081201
chr1	134078550	134080306
chr1	134092332	134093780
chr1	134096227	134099974
chr1	134098452	134100150
chr1	134232531	134236226
chr1	134232600	134236335
chr1	134243076	134244742
chr1	134243756	134244661
chr1	134298610	134300558
chr1	134298822	134299826
chr1	134343612	134345146
chr1	134343614	134345086
chr1	134360892	134362784
chr1	134361039	134362783
chr1	134400008	134406772
chr1	134404458	134406574
chr1	134414394	134416498
chr1	134414591	134416496
chr1	134454694	134456992
chr1	134454861	134456929
chr1	134493860	134496298
chr1	134494139	134495388
chr1	134512742	134514066
chr1	134513022	134514146
chr1	134554499	134557806
chr1	134554971	134557544
chr1	134559668	134562764
chr1	134559778	134562436
chr1	134644822	134648903
chr1	134644901	134647948
chr1	134708138	134710530
chr1	134708154	134710314
chr1	134955066	134956294
chr1	134955200	134956460
chr1	134961584	134963476
chr1	134961677	134963477
chr1	135084685	135085794
chr1	135084800	135087113
chr1	135103840	135106468
chr1	135103952	135106468
chr1	135145846	135148650
chr1	135145846	135149235
chr1	135258160	135259432
chr1	135258182	135259784
chr1	135282799	135284034
chr1	135282800	135284526
chr1	135312817	135314321
chr1	135312944	135314322
chr1	135368158	135369472
chr1	135368221	135369445
chr1	135373738	135375764
chr1	135374101	135375686
chr1	135428736	135431052
chr1	135428794	135431126
chr1	135508792	135511418
chr1	135509348	135511206
chr1	135583036	135586316
chr1	135685435	135688956
chr1	135686157	135689074
chr1	135698087	135700258
chr1	135698340	135700212
chr1	135728402	135730405
chr1	135728741	135730459
chr1	135765912	135767088
chr1	135765978	135767022
chr1	135793370	135795195
chr1	135793422	135795169
chr1	135817414	135819794
chr1	135817758	135819883
chr1	135916192	135920780
chr1	135916499	135920577
chr1	136007150	136008474
chr1	136007256	136008546
chr1	136016900	136019432
chr1	136017674	136019450
chr1	136050376	136053058
chr1	136050651	136052558
chr1	136130744	136133216
chr1	136130746	136133236
chr1	136136716	136140876
chr1	136136977	136140764
chr1	136173490	136174938
chr1	136228358	136235130
chr1	136228360	136235068
chr1	136258980	136261076
chr1	136259100	136262358
chr1	136343643	136347312
chr1	136343759	136347284
chr1	136414882	136415908
chr1	136465658	136467068
chr1	136465792	136466980
chr1	136569684	136570866
chr1	136569746	136571006
chr1	136624096	136625148
chr1	136781105	136782632
chr1	136781378	136782682
chr1	136945224	136955530
chr1	137897936	137903903
chr1	137897990	137903904
chr1	138617278	138620524
chr1	138617279	138620524
chr1	138835045	138850405
chr1	138835343	138850228
chr1	138856285	138857070
chr1	138962597	138965978
chr1	138962628	138965096
chr1	139421216	139423521
chr1	139421440	139423344
chr1	139454020	139456114
chr1	139454021	139456114
chr1	140244505	140246854
chr1	140244821	140246856
chr1	143701523	143703813
chr1	143701524	143703814
chr1	143738794	143740391
chr1	143738820	143740390
chr1	143776102	143777477
chr1	143776103	143778292
chr1	144001450	144005220
chr1	144002928	144005220
chr1	146493896	146496110
chr1	146493897	146499414
chr1	146496774	146499250
chr1	146724573	146725128
chr1	146724577	146727721
chr1	150098714	150100191
chr1	150098716	150100218
chr1	150392225	150394528
chr1	150392268	150394567
chr1	150991376	150993988
chr1	150991512	150994170
chr1	151341714	151347595
chr1	151342348	151347594
chr1	151426840	151429641
chr1	151427210	151429642
chr1	151498814	151501562
chr1	151499469	151501561
chr1	151570760	151572365
chr1	151570820	151572320
chr1	151754676	151756696
chr1	151754677	151756698
chr1	152088422	152091610
chr1	152385820	152387026
chr1	152385974	152387024
chr1	152399099	152401558
chr1	152399308	152401387
chr1	152623819	152626420
chr1	152623864	152625604
chr1	152765306	152768480
chr1	152765646	152768479
chr1	152900856	152905012
chr1	152901398	152905017
chr1	152954616	152956954
chr1	152954618	152956957
chr1	153071626	153072912
chr1	153071662	153072929
chr1	153185151	153186884
chr1	153185448	153186984
chr1	153330276	153334040
chr1	153330370	153334763
chr1	153424218	153425758
chr1	153424584	153425256
chr1	153484024	153487931
chr1	153485076	153487892
chr1	153549164	153549865
chr1	153549232	153550328
chr1	153641296	153642848
chr1	153641333	153642780
chr1	153652569	153654234
chr1	153652716	153654119
chr1	153702858	153704622
chr1	153702945	153704718
chr1	153739236	153740881
chr1	153749048	153750361
chr1	153749050	153750330
chr1	153899080	153901790
chr1	154204602	154205258
chr1	154204774	154205218
chr1	154725629	154727822
chr1	154881978	154885456
chr1	154883014	154884766
chr1	155082117	155084494
chr1	155082244	155084494
chr1	155084876	155087580
chr1	155084979	155087481
chr1	155097347	155100120
chr1	155097552	155100084
chr1	155158145	155159616
chr1	155158210	155159617
chr1	155243738	155245330
chr1	155243776	155245410
chr1	155415422	155418136
chr1	155416221	155418058
chr1	155526938	155529431
chr1	155526958	155529076
chr1	155557749	155559089
chr1	155557750	155559042
chr1	155721464	155723540
chr1	155721598	155723738
chr1	155727528	155745268
chr1	155727844	155744800
chr1	155811868	155813576
chr1	155811930	155813691
chr1	155971922	155975236
chr1	155972014	155974484
chr1	156034588	156037385
chr1	156034589	156037228
chr1	156040570	156042058
chr1	156040608	156042424
chr1	156202534	156206164
chr1	156202824	156206025
chr1	156302592	156304404
chr1	156302744	156304236
chr1	156310210	156311241
chr1	156310398	156311287
chr1	156420298	156421083
chr1	156420454	156421386
chr1	156472788	156474900
chr1	156472790	156474386
chr1	156558349	156559941
chr1	156558408	156559987
chr1	156672463	156674898
chr1	156672464	156674962
chr1	156717662	156720152
chr1	156717762	156720612
chr1	156937340	156940645
chr1	156937878	156940558
chr1	157410666	157413648
chr1	157411006	157413595
chr1	157449360	157450648
chr1	157458372	157459221
chr1	157458378	157459220
chr1	158354744	158357020
chr1	158355254	158357328
chr1	159231305	159233780
chr1	159231456	159233584
chr1	160044144	160045573
chr1	160044262	160045476
chr1	160194746	160196076
chr1	160194746	160195989
chr1	160211170	160213976
chr1	160211354	160213826
chr1	160791522	160793560
chr1	160791564	160793438
chr1	160905752	160908159
chr1	160906458	160908160
chr1	161033565	161040782
chr1	161033756	161040518
chr1	161069565	161072300
chr1	161069670	161072398
chr1	161130638	161131872
chr1	161130834	161131873
chr1	161142157	161143096
chr1	161142208	161143097
chr1	161170523	161171440
chr1	161170524	161171440
chr1	161875092	161878054
chr1	161875598	161878338
chr1	161968570	161969798
chr1	161968642	161969730
chr1	162004202	162005532
chr1	162004313	162005670
chr1	162476098	162478459
chr1	162476100	162478321
chr1	162547450	162548968
chr1	162547451	162549119
chr1	162569810	162572026
chr1	162569928	162572096
chr1	162738144	162741158
chr1	162738549	162741122
chr1	163308482	163315694
chr1	163308626	163315460
chr1	163402708	163404438
chr1	163403004	163404440
chr1	163779088	163780428
chr1	163779088	163780430
chr1	163929087	163931190
chr1	163929194	163930886
chr1	163993919	163995586
chr1	163993920	163995624
chr1	164247622	164250409
chr1	164247725	164251270
chr1	164275397	164276064
chr1	164275398	164276094
chr1	164306577	164308438
chr1	164306578	164308274
chr1	164456604	164459406
chr1	164898552	164900186
chr1	164898797	164899904
chr1	165192850	165195614
chr1	165192916	165195268
chr1	165235641	165237526
chr1	165235642	165237666
chr1	165281108	165283684
chr1	165459142	165461615
chr1	165459184	165462086
chr1	165633099	165635436
chr1	165641206	165643116
chr1	165641400	165643392
chr1	165707336	165708880
chr1	165707336	165708786
chr1	165762772	165764714
chr1	165762946	165764546
chr1	165779570	165781226
chr1	165779570	165781418
chr1	165839760	165841480
chr1	165840596	165841538
chr1	165844278	165845882
chr1	165844279	165845940
chr1	166000259	166004201
chr1	166000260	166004144
chr1	166046748	166049774
chr1	166047310	166049669
chr1	166153204	166155562
chr1	166153206	166155244
chr1	166253546	166255153
chr1	166308399	166309816
chr1	166308659	166309815
chr1	166378236	166380431
chr1	166378304	166380432
chr1	166408678	166410216
chr1	166408866	166410406
chr1	166999926	167002959
chr1	167000025	167003228
chr1	167269534	167271120
chr1	167282955	167286014
chr1	167283272	167285890
chr1	167307972	167309308
chr1	167308280	167309307
chr1	167339904	167341378
chr1	167339904	167341386
chr1	167349542	167351054
chr1	167349628	167351272
chr1	167391864	167394916
chr1	167392018	167394792
chr1	167597672	167600196
chr1	167597848	167599870
chr1	167659844	167661866
chr1	167659846	167661524
chr1	167686610	167695233
chr1	167687032	167695596
chr1	167801816	167804016
chr1	167802056	167804216
chr1	168355430	168358934
chr1	168356006	168358935
chr1	168427166	168432974
chr1	169530638	169532624
chr1	169530698	169532624
chr1	169968555	169970606
chr1	169968556	169970608
chr1	170173593	170175744
chr1	170173594	170175744
chr1	170214402	170215669
chr1	170214420	170215668
chr1	170255280	170255710
chr1	170255314	170256568
chr1	170588112	170590812
chr1	170588421	170591046
chr1	170643598	170644834
chr1	170643838	170645086
chr1	170866798	170869199
chr1	170867013	170869136
chr1	170884100	170886190
chr1	170884473	170885862
chr1	170907142	170908992
chr1	170907562	170909125
chr1	171032543	171035495
chr1	171032544	171035190
chr1	171036382	171039230
chr1	171036500	171039228
chr1	171044108	171045650
chr1	171044200	171045875
chr1	171062968	171067926
chr1	171063746	171066310
chr1	171066538	171074053
chr1	171076760	171081450
chr1	171077383	171081618
chr1	171084859	171086234
chr1	171085060	171086262
chr1	171101580	171103597
chr1	171101660	171103874
chr1	171110706	171112442
chr1	171110730	171112442
chr1	171149828	171151595
chr1	171149900	171151652
chr1	171192484	171196644
chr1	171192486	171194824
chr1	171195052	171196646
chr1	171220698	171223165
chr1	171220864	171223096
chr1	171246500	171248934
chr1	171246500	171252802
chr1	171249546	171252678
chr1	171269847	171271848
chr1	171269848	171271520
chr1	171280016	171281894
chr1	171280140	171282182
chr1	171287094	171288770
chr1	171287094	171288370
chr1	171293897	171295209
chr1	171294067	171295345
chr1	171328322	171331184
chr1	171328549	171330922
chr1	171345076	171346493
chr1	171345076	171346764
chr1	171360109	171361816
chr1	171360110	171361817
chr1	171379729	171380662
chr1	171379898	171381124
chr1	171410858	171412686
chr1	171410887	171412829
chr1	171435963	171439698
chr1	171501420	171504846
chr1	171501515	171504847
chr1	172025298	172028398
chr1	172052514	172054820
chr1	172052806	172054948
chr1	172081828	172083690
chr1	172081828	172083618
chr1	172126068	172127592
chr1	172126116	172127736
chr1	172147436	172150048
chr1	172147452	172150218
chr1	172205328	172207854
chr1	172205481	172207854
chr1	172243708	172244873
chr1	172243878	172245200
chr1	172311068	172313994
chr1	172340710	172341981
chr1	172341031	172342240
chr1	172375876	172377508
chr1	172375941	172377531
chr1	172481064	172484040
chr1	172499399	172505176
chr1	172499597	172500954
chr1	172503290	172505180
chr1	172549170	172551196
chr1	172549191	172551115
chr1	172560894	172563897
chr1	172561323	172563922
chr1	172632181	172633572
chr1	172632182	172633432
chr1	173365751	173368643
chr1	173366364	173368642
chr1	174499443	174504038
chr1	174499880	174503968
chr1	174921378	174922122
chr1	175491516	175493074
chr1	175491828	175493160
chr1	175624872	175626255
chr1	175624874	175626936
chr1	175691292	175693848
chr1	175691294	175693762
chr1	175880361	175881918
chr1	175880362	175881918
chr1	176274355	176276206
chr1	176274426	176276144
chr1	176812526	176815332
chr1	176812527	176815334
chr1	176834938	176836733
chr1	176835340	176836596
chr1	177256278	177259352
chr1	177256278	177259546
chr1	177321118	177323528
chr1	177322379	177323697
chr1	177338441	177339424
chr1	177440237	177447108
chr1	177440510	177448114
chr1	177794172	177797262
chr1	177794173	177797182
chr1	177982957	177984276
chr1	177982958	177984256
chr1	178186665	178189115
chr1	178186886	178188886
chr1	178275742	178276464
chr1	178275744	178276968
chr1	178317848	178321297
chr1	178317858	178320704
chr1	178333754	178339576
chr1	178334532	178338988
chr1	178367636	178369838
chr1	178367948	178369908
chr1	178405204	178407048
chr1	178405360	178407119
chr1	178526400	178531276
chr1	178526804	178531265
chr1	179516516	179518451
chr1	179516517	179518305
chr1	179545296	179548636
chr1	179545297	179547714
chr1	179667175	179669576
chr1	179667180	179669574
chr1	179801977	179804400
chr1	179802184	179804400
chr1	179958531	179962086
chr1	179958762	179962088
chr1	180194680	180196382
chr1	180195006	180196480
chr1	180225605	180226824
chr1	180255204	180256977
chr1	180255204	180257084
chr1	180264540	180265964
chr1	180264541	180265964
chr1	180328924	180334056
chr1	180328924	180333984
chr1	180364880	180365971
chr1	180365020	180366074
chr1	180386530	180389460
chr1	180386602	180389022
chr1	180432776	180435387
chr1	180432873	180435388
chr1	180481601	180484577
chr1	180481701	180484378
chr1	180547400	180549428
chr1	180547550	180549736
chr1	180568288	180570479
chr1	180568536	180570294
chr1	180639685	180642188
chr1	180639776	180641712
chr1	180695658	180697778
chr1	180696340	180697684
chr1	180725265	180727308
chr1	180725266	180727228
chr1	180763132	180764304
chr1	180767606	180769137
chr1	180767744	180769172
chr1	180777096	180779119
chr1	180777271	180778972
chr1	180811620	180814819
chr1	180811620	180814820
chr1	180850205	180851838
chr1	180893819	180894994
chr1	180903686	180905174
chr1	180903726	180905280
chr1	180933308	180938138
chr1	180933834	180935535
chr1	180936164	180937258
chr1	180941148	180942834
chr1	180941544	180943288
chr1	181015144	181017776
chr1	181016581	181017942
chr1	181143316	181145598
chr1	181143398	181145385
chr1	181150780	181152161
chr1	181150890	181151902
chr1	181209536	181213163
chr1	181209962	181212913
chr1	181255140	181257400
chr1	181255730	181257478
chr1	181272450	181274258
chr1	181272525	181274361
chr1	181351834	181354662
chr1	181351963	181354472
chr1	181839453	181843534
chr1	181839548	181843516
chr1	182017344	182021496
chr1	182017616	182021494
chr1	182088556	182090661
chr1	182088654	182090865
chr1	182113186	182116556
chr1	182113236	182116403
chr1	182124382	182125642
chr1	182124709	182125865
chr1	182280866	182283668
chr1	182340238	182342282
chr1	182340331	182342222
chr1	182408217	182410215
chr1	182408228	182410216
chr1	182516086	182518183
chr1	182516244	182518962
chr1	182527382	182529533
chr1	182527426	182529266
chr1	182763058	182765098
chr1	182763328	182766004
chr1	182958708	182960701
chr1	182958968	182960489
chr1	183296058	183298764
chr1	183296256	183298617
chr1	183344608	183346090
chr1	183344746	183346206
chr1	183368342	183370419
chr1	183368486	183370232
chr1	183388552	183389820
chr1	183388554	183389901
chr1	184032696	184036424
chr1	184032786	184036008
chr1	184713932	184738582
chr1	184714099	184738790
chr1	184771281	184772456
chr1	184771316	184772457
chr1	184810029	184811688
chr1	184810103	184811379
chr1	184844316	184846795
chr1	184844460	184846874
chr1	184851319	184852720
chr1	184851480	184852778
chr1	184882248	184883418
chr1	184882250	184883826
chr1	184997640	185000447
chr1	184998034	185000388
chr1	185202802	185204876
chr1	185202903	185204914
chr1	185328368	185329640
chr1	185328369	185329608
chr1	185331570	185333028
chr1	185331730	185333020
chr1	185362293	185364292
chr1	185362457	185364293
chr1	185454464	185456162
chr1	185455017	185456163
chr1	186116636	186117522
chr1	186116748	186117522
chr1	186700073	186706639
chr1	186701178	186706572
chr1	186748278	186750144
chr1	186748374	186750078
chr1	186833147	186834970
chr1	186833148	186834971
chr1	187215056	187216262
chr1	187215056	187216263
chr1	187604818	187610424
chr1	187651235	187652769
chr1	187996857	187998594
chr1	187996900	187998548
chr1	189006436	189010418
chr1	189006568	189008087
chr1	189341346	189344751
chr1	189341837	189345116
chr1	189686606	189689780
chr1	189686963	189689781
chr1	189725820	189729910
chr1	189727245	189730050
chr1	189920796	189923200
chr1	189921026	189923152
chr1	190148530	190149908
chr1	190148619	190149776
chr1	190167720	190175886
chr1	190167721	190175840
chr1	190910999	190912234
chr1	190927849	190929614
chr1	190927884	190929640
chr1	190976918	190979992
chr1	190977150	190980206
chr1	191024794	191027242
chr1	191024796	191027243
chr1	191062136	191063886
chr1	191062136	191063832
chr1	191097201	191100190
chr1	191097228	191099862
chr1	191125434	191126387
chr1	191181973	191187426
chr1	191182168	191187116
chr1	191223976	191225144
chr1	191224086	191225770
chr1	191317398	191319368
chr1	191317400	191318838
chr1	191325659	191327112
chr1	191325660	191326873
chr1	191395442	191398214
chr1	191395442	191398215
chr1	191573735	191576824
chr1	191573736	191576537
chr1	191716556	191719744
chr1	191717326	191719736
chr1	191820813	191822290
chr1	191820814	191822292
chr1	191905674	191908090
chr1	191905675	191907968
chr1	192091682	192093314
chr1	192091754	192093459
chr1	192136125	192139170
chr1	192136214	192138218
chr1	192190356	192191794
chr1	192770166	192771372
chr1	192770208	192771438
chr1	192833086	192833986
chr1	192833087	192835716
chr1	192834114	192835685
chr1	192850756	192856720
chr1	192850772	192856742
chr1	193034729	193036699
chr1	193034827	193036627
chr1	193129233	193130730
chr1	193129348	193130812
chr1	193152390	193154044
chr1	193152620	193154105
chr1	193172772	193173972
chr1	193172774	193173770
chr1	193272302	193273700
chr1	193272336	193274256
chr1	194618752	194621082
chr1	194618786	194621675
chr1	194938400	194939526
chr1	194975876	194977808
chr1	194975992	194978254
chr1	195130430	195132302
chr1	195130432	195131862
chr1	195241412	195242561
chr1	195241464	195242560
chr10	3365623	3367754
chr10	3365689	3367868
chr10	3739684	3743384
chr10	3739685	3743386
chr10	3972654	3974320
chr10	3972694	3974320
chr10	4209915	4211540
chr10	4210097	4211540
chr10	4265500	4267531
chr10	4265502	4267532
chr10	4333282	4335117
chr10	4333284	4335118
chr10	4346362	4347392
chr10	4346624	4347548
chr10	4386104	4390360
chr10	4386214	4389518
chr10	4431740	4433792
chr10	4431742	4433762
chr10	4711431	4713438
chr10	4711520	4712736
chr10	5193402	5195416
chr10	5193508	5195368
chr10	5549713	5551082
chr10	5802906	5806828
chr10	5803352	5806766
chr10	5822798	5825404
chr10	5822968	5825852
chr10	5920818	5923578
chr10	5921214	5923889
chr10	6787888	6789208
chr10	6788102	6789757
chr10	7210372	7213704
chr10	7210374	7213705
chr10	7390274	7393926
chr10	7390292	7394068
chr10	7491520	7492894
chr10	7491577	7492804
chr10	7589186	7591700
chr10	7589300	7592046
chr10	7661931	7664136
chr10	7662060	7664019
chr10	7667070	7668214
chr10	7667072	7668408
chr10	7680202	7682261
chr10	7680356	7682527
chr10	7725664	7727423
chr10	7725699	7727648
chr10	7779888	7781324
chr10	7780200	7781323
chr10	7792001	7793415
chr10	7792144	7793497
chr10	7867142	7868126
chr10	7867212	7867717
chr10	7953811	7957530
chr10	7954057	7957530
chr10	8516910	8519601
chr10	8516960	8519602
chr10	8761720	8763404
chr10	8761858	8763435
chr10	8884490	8887191
chr10	8884711	8887276
chr10	9673912	9677464
chr10	9898858	9902520
chr10	9898860	9902521
chr10	10556892	10558581
chr10	10556904	10558539
chr10	10688528	10690174
chr10	10688848	10690049
chr10	11079980	11082606
chr10	11080135	11082617
chr10	11148834	11150431
chr10	11148952	11150642
chr10	11279884	11282955
chr10	11280072	11282954
chr10	11342969	11344278
chr10	11342970	11344280
chr10	12547230	12550694
chr10	12547923	12550619
chr10	12866464	12870112
chr10	12866725	12870027
chr10	12921712	12923756
chr10	12921806	12923982
chr10	12940996	12941941
chr10	12941267	12941988
chr10	12963294	12964957
chr10	12963373	12964482
chr10	13007866	13009326
chr10	13008082	13009326
chr10	13060055	13061744
chr10	13060132	13061669
chr10	13192548	13193608
chr10	13192549	13193422
chr10	13322606	13324610
chr10	13322985	13324610
chr10	13473284	13475484
chr10	13473476	13475681
chr10	13500618	13501478
chr10	13552521	13553906
chr10	13552556	13553907
chr10	13868254	13870565
chr10	13868451	13870318
chr10	13963711	13969592
chr10	13963898	13969592
chr10	13982573	13984026
chr10	13982632	13983896
chr10	14544670	14546510
chr10	14704672	14706042
chr10	14704674	14706043
chr10	14759364	14760910
chr10	14759912	14760912
chr10	17721135	17724034
chr10	17721233	17726566
chr10	17724552	17729662
chr10	17726896	17730002
chr10	17946104	17948680
chr10	17946514	17948746
chr10	18021771	18023098
chr10	18054860	18057296
chr10	18054982	18058814
chr10	18194080	18195230
chr10	18233872	18235696
chr10	18234491	18235602
chr10	18317630	18320133
chr10	18317636	18320179
chr10	18406722	18410608
chr10	18407057	18410888
chr10	18468584	18471176
chr10	18468584	18470979
chr10	18545191	18546426
chr10	18545254	18546646
chr10	18549076	18550742
chr10	18549174	18550664
chr10	18743032	18744618
chr10	18743374	18744176
chr10	18844198	18845897
chr10	18844236	18845732
chr10	19014110	19016532
chr10	19014110	19016870
chr10	19351372	19364108
chr10	19351372	19364102
chr10	19591334	19593138
chr10	19591334	19593114
chr10	19711600	19713035
chr10	19711601	19713080
chr10	19848748	19853158
chr10	19848832	19853062
chr10	19907177	19908244
chr10	19907368	19907926
chr10	19932911	19935658
chr10	20147864	20150304
chr10	20148056	20150304
chr10	20311381	20313632
chr10	20311382	20313649
chr10	20347171	20348706
chr10	20347172	20348454
chr10	20547897	20549732
chr10	20548124	20549951
chr10	20722680	20725848
chr10	20722751	20725905
chr10	20952041	20953479
chr10	20952068	20953478
chr10	21157943	21162164
chr10	21157944	21162349
chr10	21295520	21296928
chr10	21295622	21297091
chr10	21881787	21884442
chr10	21881788	21884474
chr10	21991248	21995617
chr10	21991266	21995763
chr10	22148211	22160422
chr10	22148228	22160048
chr10	22272852	22274969
chr10	22272966	22275070
chr10	22644148	22645620
chr10	22730192	22732294
chr10	22730194	22732239
chr10	22811354	22823756
chr10	22811536	22823754
chr10	22841074	22845830
chr10	22841199	22845714
chr10	23344852	23351190
chr10	23345158	23350864
chr10	23785776	23788569
chr10	23785777	23788570
chr10	23796308	23797992
chr10	23796310	23798190
chr10	24149112	24149943
chr10	24222584	24225200
chr10	24222844	24225208
chr10	24594102	24596836
chr10	24594541	24596834
chr10	24710937	24712826
chr10	24711162	24712825
chr10	24869607	24870554
chr10	24869656	24870700
chr10	25296408	25298220
chr10	25296467	25298190
chr10	25359050	25361922
chr10	25359051	25362046
chr10	26077650	26079388
chr10	26077652	26079004
chr10	26372664	26376952
chr10	26372753	26377083
chr10	26771830	26773932
chr10	26771831	26773934
chr10	28073871	28077084
chr10	28073872	28077426
chr10	29142558	29145102
chr10	29142690	29145530
chr10	29146080	29148914
chr10	29146080	29148570
chr10	29312478	29314299
chr10	29312684	29314242
chr10	29360055	29362710
chr10	29360056	29362710
chr10	29532677	29536658
chr10	29532678	29537190
chr10	30199494	30200826
chr10	30199762	30200824
chr10	30599675	30601070
chr10	30599825	30600620
chr10	30617666	30619068
chr10	30617748	30619108
chr10	30802032	30804052
chr10	30802033	30804238
chr10	30841612	30844852
chr10	31312906	31314102
chr10	31444902	31446224
chr10	31606668	31610424
chr10	31606848	31610424
chr10	32889070	32891248
chr10	32889276	32891102
chr10	33623230	33624916
chr10	33623672	33624918
chr10	33950498	33951638
chr10	33950530	33951638
chr10	34018380	34020761
chr10	34018530	34020760
chr10	34127200	34127846
chr10	34127316	34128005
chr10	34205770	34208238
chr10	34205772	34208886
chr10	34281178	34283532
chr10	34281253	34283707
chr10	34296484	34298496
chr10	34296486	34298212
chr10	34417841	34418812
chr10	34417897	34418876
chr10	36506008	36509630
chr10	36506040	36509044
chr10	36973898	36975666
chr10	36973900	36975480
chr10	37134758	37141610
chr10	37134759	37141756
chr10	38964882	38966870
chr10	38964941	38966610
chr10	39133396	39134897
chr10	39133528	39134898
chr10	39170060	39172100
chr10	39368657	39372116
chr10	39368828	39371759
chr10	39612800	39615210
chr10	39612990	39615069
chr10	39730777	39734172
chr10	39730778	39734450
chr10	39898483	39899362
chr10	39898560	39899485
chr10	39926292	39926985
chr10	39926434	39927330
chr10	39959472	39960790
chr10	39959657	39960726
chr10	40024297	40025858
chr10	40024574	40025760
chr10	40141370	40142596
chr10	40141448	40142596
chr10	40246156	40247563
chr10	40246218	40247434
chr10	40256592	40259606
chr10	40256728	40260514
[truncated: 29,917 more rows]

## Sheet: UMRs P0
chr	start	end
chr1	3670278	3673099
chr1	4490396	4498980
chr1	4571280	4572356
chr1	4688950	4689582
chr1	4784810	4786320
chr1	4807230	4808960
chr1	4857046	4859054
chr1	5017870	5024870
chr1	5082882	5083896
chr1	5916445	5918158
chr1	6213468	6215852
chr1	6358768	6359753
chr1	6382364	6383946
chr1	6441112	6441782
chr1	7087724	7090389
chr1	7397246	7398978
chr1	9298398	9300738
chr1	9544698	9548214
chr1	9699146	9701356
chr1	9747324	9748814
chr1	9797351	9799076
chr1	9847664	9849156
chr1	9942250	9944719
chr1	9966862	9968556
chr1	10037196	10040710
chr1	10231532	10233990
chr1	10717106	10720322
chr1	10992930	10995038
chr1	11413474	11415028
chr1	12691472	12695838
chr1	12835218	12837160
chr1	12865052	12866230
chr1	12990178	12993142
chr1	13124468	13129594
chr1	13371292	13375275
chr1	13426114	13427240
chr1	13588746	13590426
chr1	13659772	13660738
chr1	14305996	14311172
chr1	14502744	14509102
chr1	14754726	14756500
chr1	14917829	14919316
chr1	15286000	15287752
chr1	15805288	15806744
chr1	15892290	15893196
chr1	16092782	16093724
chr1	16103006	16107880
chr1	16517925	16520644
chr1	16617504	16619916
chr1	16655830	16657990
chr1	16664966	16666174
chr1	17096122	17098265
chr1	17726474	17728418
chr1	18056920	18059184
chr1	19095432	19113302
chr1	19205308	19238560
chr1	19238684	19243259
chr1	20477562	20478737
chr1	20818808	20820689
chr1	20889836	20891764
chr1	20951200	20952272
chr1	21078208	21080044
chr1	21218222	21219516
chr1	21271106	21272672
chr1	21959752	21962654
chr1	22532892	22534580
chr1	22804542	22807014
chr1	23255630	23258014
chr1	23381991	23383845
chr1	23761158	23765292
chr1	23921428	23922760
chr1	24005072	24005962
chr1	24099130	24101174
chr1	24194106	24199638
chr1	24586054	24587736
chr1	24678014	24679508
chr1	25228248	25229223
chr1	25828690	25831990
chr1	30872245	30875125
chr1	30948170	30950847
chr1	32171815	32174006
chr1	33669062	33670934
chr1	33719638	33720818
chr1	33756006	33758293
chr1	33813518	33815044
chr1	33906901	33908973
chr1	34004752	34008160
chr1	34010862	34012280
chr1	34121194	34122126
chr1	34235714	34237608
chr1	34432543	34435814
chr1	34438732	34440664
chr1	34458586	34460566
chr1	34471914	34473454
chr1	34536161	34537588
chr1	34578595	34580982
chr1	34677377	34679559
chr1	34749140	34752066
chr1	34801374	34802586
chr1	34841096	34843632
chr1	34849693	34850822
chr1	36064610	36065950
chr1	36067734	36070028
chr1	36243360	36244864
chr1	36254624	36256240
chr1	36303012	36303850
chr1	36307454	36308870
chr1	36367827	36369572
chr1	36444446	36445593
chr1	36470560	36472614
chr1	36511340	36513764
chr1	36546476	36548560
chr1	36555394	36559740
chr1	36690928	36692188
chr1	36708994	36710537
chr1	36770936	36771308
chr1	36784624	36785876
chr1	36937300	36940414
chr1	37028522	37030572
chr1	37299578	37300646
chr1	37429363	37431010
chr1	37540142	37541752
chr1	37718758	37720774
chr1	37864204	37866109
chr1	37871692	37872948
chr1	37889688	37891108
chr1	37996502	37999144
chr1	38128286	38130630
chr1	38565129	38566980
chr1	38626047	38629854
chr1	38766379	38768234
chr1	38835592	38837212
chr1	38897144	38898420
chr1	38987094	38988828
chr1	39192002	39195626
chr1	39366959	39369470
chr1	39477637	39479241
chr1	39534840	39536875
chr1	39575748	39578000
chr1	39649766	39651368
chr1	39720338	39721805
chr1	39761206	39762550
chr1	39900154	39903526
chr1	39934834	39937414
chr1	40266166	40267322
chr1	40324592	40326378
chr1	40679883	40682480
chr1	40789768	40791010
chr1	41274746	41277000
chr1	42257694	42260230
chr1	42490936	42492214
chr1	42683668	42715082
chr1	42850780	42852276
chr1	42952548	42953990
chr1	43091609	43093288
chr1	43097848	43099908
chr1	43163032	43164284
chr1	43444093	43448296
chr1	43826453	43828482
chr1	43933070	43935226
chr1	44041622	44043465
chr1	44100957	44103542
chr1	44117686	44120516
chr1	44147086	44149056
chr1	44198413	44199406
chr1	44550808	44554048
chr1	45501418	45503708
chr1	45794752	45796367
chr1	45924862	45926632
chr1	46066117	46067642
chr1	46851980	46854832
chr1	50924911	50929335
chr1	51477140	51479112
chr1	51914774	51916516
chr1	52113431	52114650
chr1	52118911	52120380
chr1	52231608	52233928
chr1	52499000	52501483
chr1	52630197	52631530
chr1	52726172	52727738
chr1	52816270	52818398
chr1	52844484	52845788
chr1	52951246	52954404
chr1	53296184	53297876
chr1	53313166	53314362
chr1	53351882	53353692
chr1	53706272	53707411
chr1	53784178	53785805
chr1	54192631	54195729
chr1	54250298	54251262
chr1	54438222	54439316
chr1	54556128	54558538
chr1	54924824	54927050
chr1	55025828	55027814
chr1	55052097	55053594
chr1	55086052	55089438
chr1	55130550	55132497
chr1	55224770	55228100
chr1	55236679	55239013
chr1	55362597	55364210
chr1	55405158	55407588
chr1	56969114	56985216
chr1	57377142	57378552
chr1	57405792	57407582
chr1	57773768	57776919
chr1	57969302	57970488
chr1	57995604	57997206
chr1	58029362	58030950
chr1	58391870	58394308
chr1	58422731	58424448
chr1	58444760	58446436
chr1	58503882	58505274
chr1	58585299	58587195
chr1	58652158	58653357
chr1	58711038	58714617
chr1	58794779	58796944
chr1	58972534	58974787
chr1	59119410	59120756
chr1	59236194	59238736
chr1	59448452	59450200
chr1	59480256	59489468
chr1	59515412	59517323
chr1	59592024	59593420
chr1	59669575	59671710
chr1	59684100	59686518
chr1	59762021	59766592
chr1	59912102	59915102
chr1	60042280	60044160
chr1	60096802	60099530
chr1	60179552	60181944
chr1	60342664	60344291
chr1	60408473	60411277
chr1	60565100	60567886
chr1	61638317	61639796
chr1	62702442	62708520
chr1	63112265	63115903
chr1	63129116	63130739
chr1	63175874	63178444
chr1	63246656	63249288
chr1	63254356	63257760
chr1	63271234	63275530
chr1	63309032	63309908
chr1	63445500	63446724
chr1	63613648	63615048
chr1	63729992	63731474
chr1	64118577	64123000
chr1	64531679	64534772
chr1	64616462	64618460
chr1	64689644	64693548
chr1	64734276	64735195
chr1	64736049	64739360
chr1	64791162	64793367
chr1	64956188	64957263
chr1	65177250	65180525
chr1	65185674	65187965
chr1	65311014	65312500
chr1	66174785	66178183
chr1	66467540	66469008
chr1	66700530	66701834
chr1	66815408	66818372
chr1	66861841	66864482
chr1	67038178	67039497
chr1	69104906	69108938
chr1	69684354	69689540
chr1	69826636	69827396
chr1	71101770	71103838
chr1	71556656	71558080
chr1	71651352	71654644
chr1	71837064	71838127
chr1	72210648	72213076
chr1	72225030	72227438
chr1	72235840	72237728
chr1	72243608	72245074
chr1	72254232	72256292
chr1	72283824	72284913
chr1	72306510	72309166
chr1	72535572	72537916
chr1	72582704	72583910
chr1	72710826	72712998
chr1	72823490	72828230
chr1	72869956	72876776
chr1	72877880	72879150
chr1	72944948	72946791
chr1	74036107	74037454
chr1	74068376	74069624
chr1	74090078	74092423
chr1	74096670	74100234
chr1	74110770	74113808
chr1	74123641	74125702
chr1	74235782	74238076
chr1	74283956	74286320
chr1	74303078	74304882
chr1	74332070	74333694
chr1	74368010	74368648
chr1	74386576	74387684
chr1	74389534	74393538
chr1	74396998	74398538
chr1	74504830	74507232
chr1	74587172	74588826
chr1	74600606	74601828
chr1	74661386	74663195
chr1	74712906	74714550
chr1	74748434	74749228
chr1	74767988	74773657
chr1	74783521	74784708
chr1	74788335	74796490
chr1	74797230	74801552
chr1	74801714	74808910
chr1	74816648	74817561
chr1	74854036	74859402
chr1	74880630	74889812
chr1	74890596	74894567
chr1	74897310	74902828
chr1	74947758	74952902
chr1	75124318	75125768
chr1	75141258	75143762
chr1	75168012	75169798
chr1	75179539	75180938
chr1	75191318	75193340
chr1	75208901	75209656
chr1	75210454	75211522
chr1	75217853	75220150
chr1	75235976	75237590
chr1	75250944	75252406
chr1	75262972	75264704
chr1	75276914	75278632
chr1	75316315	75318274
chr1	75337570	75339762
chr1	75342510	75345392
chr1	75359982	75361162
chr1	75374642	75375661
chr1	75380762	75383176
chr1	75387608	75388875
chr1	75398520	75400882
chr1	75421666	75423575
chr1	75435364	75436644
chr1	75443114	75450963
chr1	75456720	75459672
chr1	75477072	75477999
chr1	75478212	75480397
chr1	75482528	75483156
chr1	75486518	75488256
chr1	75504384	75507100
chr1	75520987	75522748
chr1	75545590	75546922
chr1	77101490	77103550
chr1	77510760	77517376
chr1	78080890	78082266
chr1	78138912	78143270
chr1	78186810	78191084
chr1	78192246	78205514
chr1	78208192	78213234
chr1	78213614	78219676
chr1	78309245	78312304
chr1	78488055	78489829
chr1	78511180	78512372
chr1	78536766	78538836
chr1	78657288	78659768
chr1	79670854	79673694
chr1	79760534	79762546
chr1	79775652	79777142
chr1	79857602	79859154
chr1	80338180	80341462
chr1	80756920	80759334
chr1	81593352	81595294
chr1	82282716	82287516
chr1	82289794	82294460
chr1	82316138	82317402
chr1	82586178	82587590
chr1	82724586	82725908
chr1	82838976	82840882
chr1	83406852	83408690
chr1	84282900	84285164
chr1	84694646	84696496
chr1	84709136	84710474
chr1	84837486	84840852
chr1	84933428	84935729
chr1	85793198	85795684
chr1	85894086	85896240
chr1	86017938	86019217
chr1	86045487	86047534
chr1	86064062	86065658
chr1	86154076	86155330
chr1	86302560	86304530
chr1	86357773	86360758
chr1	86433617	86435914
chr1	86439586	86444226
chr1	86472130	86472962
chr1	86486896	86488438
chr1	86501084	86505842
chr1	86524594	86532766
chr1	86581598	86583534
chr1	86586680	86587672
chr1	86669492	86671128
chr1	86703268	86704722
chr1	87077872	87079789
chr1	87127278	87128210
chr1	87152352	87156802
chr1	87173189	87174951
chr1	87184427	87186228
chr1	87186280	87187704
chr1	87212854	87215211
chr1	87262231	87266578
chr1	87268992	87272311
chr1	87326571	87328380
chr1	87475060	87476084
chr1	87508856	87511170
chr1	87755558	87757004
chr1	87852666	87855572
chr1	88007595	88008934
chr1	88205224	88206004
chr1	88276472	88278022
chr1	88698840	88702816
chr1	89069421	89073321
chr1	89091794	89093424
chr1	89453770	89457928
chr1	89579760	89582122
chr1	89750352	89751382
chr1	89921274	89924086
chr1	89926400	89936932
chr1	89939680	89943640
chr1	89967580	89969202
chr1	89992082	89992914
chr1	90201766	90208726
chr1	90227358	90229002
chr1	90440601	90443462
chr1	90603040	90604146
chr1	90914599	90915784
chr1	90927174	90929056
chr1	90998335	90999804
chr1	91052390	91054272
chr1	91179103	91180481
chr1	91249190	91251596
chr1	91297696	91299062
chr1	91344668	91345952
chr1	91365872	91367347
chr1	91397860	91399486
chr1	91412632	91415446
chr1	91458264	91460310
chr1	91494023	91495498
chr1	91538018	91541337
chr1	91799366	91803238
chr1	92178162	92181408
chr1	92473084	92474622
chr1	92641184	92642428
chr1	92830590	92833128
chr1	92848096	92848894
chr1	92906536	92907890
chr1	92910160	92912318
chr1	92934056	92936282
chr1	93100050	93102542
chr1	93175892	93177491
chr1	93235168	93236980
chr1	93305354	93306286
chr1	93342132	93344350
chr1	93401182	93401929
chr1	93443960	93446158
chr1	93477662	93480770
chr1	93511252	93513070
chr1	93634462	93636588
chr1	93667584	93669366
chr1	93685076	93687158
chr1	93753618	93756497
chr1	93801343	93802493
chr1	93803264	93804656
chr1	93824535	93826414
chr1	94034896	94036056
chr1	95312931	95314644
chr1	95664458	95669138
chr1	96870683	96872988
chr1	97660180	97662706
chr1	97768734	97770996
chr1	97976350	97977796
chr1	98094466	98096178
chr1	100230656	100232616
chr1	104767920	104770170
chr1	104993736	104994612
chr1	105354870	105357777
chr1	105662272	105665220
chr1	105780118	105781284
chr1	105843022	105845170
chr1	105989394	105992282
chr1	105993006	105994246
chr1	106170966	106175702
chr1	106711642	106715176
chr1	106758634	106760569
chr1	106795368	106796974
chr1	109981662	109983866
chr1	111863202	111865972
chr1	112416376	112417076
chr1	118310264	118312188
chr1	118321416	118322704
chr1	118387971	118390716
chr1	118457796	118460020
chr1	118627464	118628749
chr1	118980582	118983232
chr1	119047452	119049482
chr1	119049688	119054907
chr1	119418994	119424858
chr1	119503960	119505510
chr1	119524826	119526679
chr1	119647298	119649114
chr1	119835630	119838244
chr1	119912421	119913610
chr1	119996954	119998024
chr1	120006800	120008722
chr1	120072834	120074610
chr1	120120016	120122020
chr1	120264515	120265801
chr1	120340074	120343860
chr1	120590046	120618101
chr1	121096418	121097684
chr1	121175862	121180826
chr1	121326532	121328586
chr1	121430304	121432140
chr1	121527458	121528929
chr1	121566868	121568278
chr1	124043612	124046782
chr1	125433736	125436710
chr1	125559794	125562250
chr1	125909700	125913720
chr1	126492255	126493794
chr1	126736854	126738800
chr1	126829038	126831362
chr1	127204366	127206795
chr1	127676098	127680182
chr1	127773187	127776384
chr1	127868576	127869488
chr1	128101943	128104239
chr1	128243688	128245326
chr1	128358606	128360468
chr1	128415324	128417786
chr1	128471860	128473226
chr1	128590071	128593834
chr1	128832028	128833632
chr1	129272682	129274554
chr1	130461914	130463366
chr1	130714923	130718261
chr1	130877834	130879092
chr1	131095486	131098548
chr1	131136994	131139002
chr1	131152900	131154050
chr1	131244558	131247183
chr1	131524058	131529184
chr1	131827056	131829546
chr1	131866988	131868302
chr1	131909642	131911786
chr1	131962206	131964194
chr1	132006786	132009348
chr1	132067332	132068338
chr1	132137822	132140014
chr1	132157246	132159350
chr1	132189636	132192850
chr1	132195213	132198112
chr1	132199571	132202160
chr1	132211618	132212636
chr1	132298212	132299490
chr1	132315776	132316854
chr1	132389594	132392198
chr1	132416644	132418912
chr1	132476546	132478186
chr1	132540994	132543446
chr1	132741041	132742208
chr1	132799220	132801344
chr1	132879948	132881880
chr1	133024655	133026054
chr1	133032968	133034608
chr1	133044758	133047630
chr1	133129197	133134542
chr1	133163430	133165369
chr1	133180552	133183578
chr1	133328996	133329892
chr1	133363188	133364694
chr1	133417344	133418991
chr1	133422134	133424838
chr1	133468194	133472226
chr1	133491771	133493938
chr1	133609250	133610826
chr1	133660302	133661726
chr1	133797526	133801778
chr1	133907912	133909446
chr1	134060641	134061670
chr1	134062196	134064236
chr1	134078148	134080306
chr1	134092466	134094467
chr1	134098314	134099976
chr1	134234348	134236095
chr1	134243997	134244901
chr1	134298639	134299748
chr1	134343744	134345024
chr1	134361126	134363004
chr1	134404482	134406714
chr1	134414392	134416586
chr1	134454572	134456991
chr1	134493935	134495770
chr1	134512894	134514220
chr1	134555496	134557586
chr1	134559778	134562436
chr1	134645080	134647741
chr1	134708170	134710232
chr1	134954928	134956382
chr1	134961676	134963418
chr1	134987594	134988371
chr1	135085042	135085720
chr1	135103970	135106506
chr1	135145990	135149410
chr1	135258136	135259652
chr1	135282800	135284526
chr1	135312984	135314372
chr1	135368172	135369445
chr1	135374101	135375678
chr1	135428534	135431062
chr1	135509010	135511322
chr1	135563284	135566326
chr1	135583035	135586142
chr1	135684993	135689072
chr1	135698236	135699962
chr1	135728662	135730116
chr1	135765574	135767132
chr1	135793294	135795169
chr1	135818119	135820086
chr1	135916598	135920120
chr1	136007244	136008514
chr1	136017675	136019432
chr1	136050401	136052752
chr1	136130194	136132905
chr1	136139592	136140763
chr1	136228314	136235130
chr1	136259160	136261000
chr1	136343642	136347312
chr1	136414881	136415908
chr1	136465708	136466980
chr1	136569716	136570998
chr1	136624026	136626130
chr1	136781336	136782876
chr1	136945010	136954292
chr1	136957906	136959271
chr1	137897970	137903904
chr1	138617454	138620524
chr1	138838564	138850196
chr1	138855745	138857086
chr1	138962486	138965096
chr1	139421260	139423388
chr1	139454060	139455914
chr1	140244506	140246855
chr1	143701530	143703682
chr1	143738796	143740592
chr1	143776170	143778362
chr1	144002022	144005220
chr1	146494066	146496030
chr1	146496958	146499490
chr1	146724574	146725539
chr1	150099282	150100476
chr1	150392228	150394568
chr1	150991422	150994170
chr1	151343534	151347594
chr1	151427258	151429696
chr1	151499320	151501638
chr1	151570713	151572386
chr1	151685290	151687256
chr1	151754279	151756854
chr1	152088296	152091609
chr1	152385820	152387140
chr1	152398918	152402021
chr1	152623590	152625612
chr1	152765664	152768480
chr1	152901256	152905266
chr1	152954568	152956602
chr1	153185491	153186984
chr1	153307380	153309750
chr1	153330187	153334147
chr1	153424214	153425782
chr1	153482830	153487931
chr1	153549230	153550044
chr1	153641322	153642798
chr1	153652608	153654016
chr1	153702944	153704718
chr1	153739504	153741084
chr1	153749042	153750362
chr1	153899247	153902350
chr1	154117470	154118529
chr1	154204736	154205684
chr1	154725551	154727204
chr1	154883168	154885090
chr1	155082356	155084494
chr1	155085016	155087656
chr1	155097330	155100072
chr1	155158134	155159557
chr1	155211732	155213780
chr1	155243710	155245329
chr1	155416220	155418058
chr1	155557760	155559130
chr1	155728300	155744434
chr1	155811896	155813612
chr1	155971846	155974428
chr1	156034766	156037524
chr1	156040594	156042620
chr1	156202824	156206118
chr1	156302744	156304252
chr1	156310516	156311241
chr1	156420408	156421384
chr1	156472789	156474900
chr1	156558310	156559988
chr1	156672464	156674898
chr1	156717844	156719988
chr1	156780618	156782468
chr1	156937666	156941094
chr1	157410666	157413594
chr1	157449360	157450649
chr1	157458350	157459161
chr1	158355254	158357372
chr1	158361684	158363084
chr1	159231529	159233780
chr1	159523510	159525618
chr1	160044144	160045424
chr1	160194748	160196036
chr1	160211334	160213826
chr1	160308660	160311476
chr1	160790870	160793412
chr1	160905732	160909078
chr1	161033580	161040820
chr1	161069671	161072576
chr1	161130698	161131872
chr1	161142158	161143226
chr1	161170514	161171586
chr1	161248761	161251854
chr1	161875424	161878062
chr1	161968676	161969950
chr1	162003943	162005670
chr1	162476116	162478302
chr1	162547420	162549120
chr1	162569650	162572027
chr1	162738416	162741130
chr1	163308481	163315582
chr1	163402910	163404442
chr1	163779088	163780654
chr1	163929330	163930846
chr1	163993884	163995710
chr1	164247716	164250107
chr1	164275398	164276309
chr1	164306578	164308274
chr1	164456560	164459394
chr1	164898552	164899904
chr1	165113662	165115097
chr1	165119382	165120910
chr1	165192980	165195268
chr1	165235642	165237664
chr1	165280846	165283593
chr1	165458668	165462085
chr1	165632966	165635436
chr1	165641246	165643385
chr1	165707281	165709212
chr1	165762946	165764726
chr1	165779840	165781417
chr1	165840477	165841538
chr1	165844172	165845874
chr1	166000260	166004202
chr1	166047014	166049724
chr1	166153206	166155460
chr1	166253752	166255222
chr1	166308600	166309715
chr1	166378237	166380394
chr1	166408642	166410626
chr1	167000082	167002960
chr1	167269574	167271150
chr1	167283274	167285934
chr1	167308088	167309308
chr1	167340038	167340914
chr1	167349702	167351006
chr1	167392136	167394839
chr1	167597846	167600196
chr1	167659845	167661957
chr1	167687529	167695141
chr1	167802056	167803633
chr1	167887388	167889356
chr1	167929388	167930408
chr1	168357021	168359152
chr1	168381303	168384868
chr1	168391604	168393462
chr1	168427258	168432992
chr1	168708403	168709966
chr1	169530442	169532578
chr1	169968556	169970516
chr1	170173594	170175686
chr1	170214426	170215758
chr1	170255314	170255946
chr1	170588400	170590812
chr1	170643891	170644892
chr1	170866799	170869136
chr1	170884041	170886190
chr1	170907286	170908868
chr1	171032494	171035134
chr1	171036436	171039146
chr1	171044226	171045590
chr1	171063790	171066362
chr1	171069672	171070928
chr1	171071026	171073955
chr1	171077315	171081600
chr1	171084946	171086261
chr1	171101650	171103752
chr1	171110728	171112442
chr1	171113528	171114438
chr1	171149778	171151820
chr1	171192753	171194823
chr1	171195177	171196645
chr1	171220942	171223202
chr1	171246542	171248684
chr1	171249936	171252650
chr1	171269872	171271482
chr1	171279938	171281950
chr1	171287061	171288429
chr1	171293896	171295284
chr1	171328390	171330982
chr1	171345138	171346918
chr1	171360108	171361944
chr1	171379728	171380710
chr1	171410862	171412832
chr1	171436864	171438587
chr1	171501514	171504846
chr1	172025184	172029280
chr1	172052720	172054948
chr1	172081766	172083698
chr1	172126116	172127682
chr1	172147440	172150144
chr1	172205327	172207569
chr1	172243745	172244982
chr1	172311028	172313418
chr1	172325910	172326878
chr1	172340674	172342112
chr1	172375836	172377436
chr1	172481209	172483661
chr1	172499666	172501480
chr1	172503214	172505132
chr1	172532068	172533192
chr1	172549190	172551254
chr1	172561606	172563832
chr1	172616460	172618014
chr1	172632182	172633492
chr1	173365750	173368638
chr1	174499880	174503967
chr1	174921308	174922050
chr1	175491376	175493160
chr1	175624824	175626256
chr1	175691238	175693860
chr1	175880358	175881758
chr1	176274452	176276144
chr1	176812598	176815466
chr1	176835272	176836480
chr1	177256812	177259400
chr1	177322006	177323716
chr1	177338468	177339532
chr1	177440600	177445944
chr1	177517806	177519596
chr1	177794016	177797182
chr1	177982958	177984264
chr1	178186702	178189115
chr1	178275616	178276968
chr1	178317768	178320426
chr1	178334532	178339426
chr1	178367636	178369837
chr1	178405204	178407120
chr1	178526356	178531275
chr1	179106634	179108498
chr1	179516516	179518305
chr1	179545306	179547498
chr1	179667364	179669575
chr1	179801810	179804336
chr1	179958482	179962087
chr1	180195006	180196502
chr1	180225514	180226669
chr1	180255220	180257083
chr1	180264526	180265992
chr1	180328778	180333228
chr1	180365020	180366075
chr1	180386530	180388954
chr1	180482012	180484426
chr1	180568328	180570479
chr1	180640345	180642188
chr1	180696070	180697680
chr1	180725266	180727308
chr1	180767556	180769140
chr1	180777096	180779110
chr1	180793328	180794686
chr1	180810572	180814820
chr1	180849650	180851822
chr1	180893975	180894998
chr1	180903770	180905298
chr1	180936562	180937282
chr1	180941422	180943588
chr1	181016572	181017777
chr1	181143398	181145300
chr1	181150781	181151930
chr1	181209274	181212964
chr1	181255870	181257516
chr1	181272449	181274480
chr1	181351834	181354452
chr1	181839454	181843392
chr1	182017344	182021534
chr1	182088770	182090820
chr1	182113497	182116656
chr1	182124434	182125700
chr1	182280866	182283484
chr1	182340127	182342298
chr1	182408227	182410241
chr1	182516230	182518330
chr1	182763112	182765880
chr1	182958968	182960701
chr1	183220724	183221722
chr1	183296058	183299344
chr1	183344745	183346090
chr1	183368436	183370148
chr1	183388554	183389808
chr1	184032910	184036556
chr1	184715576	184738731
chr1	184771316	184772398
chr1	184810206	184811672
chr1	184844732	184846946
chr1	184851458	184852962
chr1	184882333	184883394
chr1	184998244	185000714
chr1	185202904	185204876
chr1	185328402	185329607
chr1	185331422	185333019
chr1	185362457	185364678
chr1	185454418	185455958
chr1	186116252	186117522
chr1	186409231	186410362
chr1	186700334	186706860
chr1	186748268	186749972
chr1	186833294	186834970
chr1	187215056	187216262
chr1	187604810	187610556
chr1	187651178	187652770
chr1	187996874	187998514
chr1	189006474	189008140
chr1	189341482	189344352
chr1	189687508	189689780
chr1	189727054	189729870
chr1	189920961	189923267
chr1	190167721	190175686
chr1	190911024	190912665
chr1	190927850	190929580
chr1	190977176	190980031
chr1	191024710	191027180
chr1	191062372	191063870
chr1	191097301	191099134
chr1	191125846	191126466
chr1	191182168	191187378
chr1	191224053	191225334
chr1	191317384	191319008
chr1	191325660	191326930
chr1	191395636	191398256
chr1	191573826	191576824
chr1	191717235	191719744
chr1	191820908	191822260
chr1	191905778	191908279
chr1	191989670	191990696
chr1	192091682	192093314
chr1	192135848	192139170
chr1	192190256	192191674
chr1	192770166	192771552
chr1	192833574	192835750
chr1	192853036	192856855
chr1	193034729	193036638
chr1	193129126	193130714
chr1	193152620	193153772
chr1	193172852	193173972
chr1	193272302	193273967
chr1	194618752	194621814
chr1	194938400	194939568
chr1	194975829	194978685
chr1	195130431	195132338
chr1	195241334	195242560
chr10	3365506	3367724
chr10	3739606	3743385
chr10	3972693	3974400
chr10	4123557	4127102
chr10	4210140	4211438
chr10	4265556	4267532
chr10	4333936	4335450
chr10	4386206	4390810
chr10	4431686	4433664
chr10	4711576	4713298
chr10	5549713	5550878
chr10	5802880	5806828
chr10	5822681	5825420
chr10	5920716	5923722
chr10	6787878	6790040
chr10	7210373	7213612
chr10	7390292	7393891
chr10	7491520	7493006
chr10	7589186	7591688
chr10	7661830	7664166
chr10	7667071	7668340
chr10	7680213	7682436
chr10	7725642	7727324
chr10	7779824	7781366
chr10	7792144	7793496
chr10	7867259	7867718
chr10	7953812	7957622
chr10	8516898	8519736
chr10	8761696	8763435
chr10	8883506	8887190
chr10	9673793	9678604
chr10	9898859	9902520
chr10	10320126	10321686
chr10	10556918	10558658
chr10	10688748	10690175
chr10	11080356	11082579
chr10	11148762	11150423
chr10	11280073	11282954
chr10	11342970	11344144
chr10	12546862	12550482
chr10	12866724	12870112
chr10	12921712	12923756
chr10	12941196	12941898
chr10	12963332	12964957
chr10	13007972	13009326
chr10	13060118	13061729
chr10	13192600	13193480
chr10	13322606	13324546
chr10	13473476	13475680
chr10	13500619	13501788
chr10	13552471	13553916
chr10	13868376	13870072
chr10	13963904	13969342
chr10	13982632	13984002
chr10	14544402	14546616
chr10	14704673	14706042
chr10	14759412	14760872
chr10	17721022	17730002
chr10	17946604	17948746
chr10	18021760	18023596
chr10	18054860	18057212
chr10	18234448	18235715
chr10	18317842	18320116
chr10	18406722	18410698
chr10	18430097	18431898
chr10	18468520	18470938
chr10	18545191	18546200
chr10	18549158	18550463
chr10	18743192	18744176
chr10	18844280	18845824
chr10	19014090	19016745
chr10	19351386	19360354
chr10	19360934	19364102
chr10	19591360	19593138
chr10	19712284	19713080
chr10	19848860	19852946
chr10	19907446	19907927
chr10	19933096	19935766
chr10	20148156	20150376
chr10	20311504	20313717
chr10	20347540	20348402
chr10	20547798	20549732
chr10	20722752	20725554
chr10	20952008	20953540
chr10	21054170	21056348
chr10	21157916	21162348
chr10	21295572	21296996
chr10	21881788	21883098
chr10	21991166	21995618
chr10	22058292	22059314
chr10	22148211	22160208
chr10	22272853	22275002
chr10	22644122	22645578
chr10	22730224	22732197
chr10	22811544	22823376
chr10	22841318	22845831
chr10	23347040	23351188
chr10	23785610	23788678
chr10	23796128	23798506
chr10	24148968	24150402
chr10	24222718	24225196
chr10	24594574	24597305
chr10	24711014	24712586
chr10	24869608	24870700
chr10	25199723	25200584
chr10	25296388	25298356
chr10	25359202	25361956
chr10	25927669	25930560
chr10	26077632	26079232
chr10	26372663	26377198
chr10	26771830	26774046
chr10	28073872	28077084
chr10	29142626	29145310
chr10	29146080	29148914
chr10	29312684	29314300
chr10	29360080	29362754
chr10	29532591	29536659
chr10	30199810	30200746
chr10	30599750	30601069
chr10	30617434	30619070
chr10	30802040	30804180
chr10	30841611	30845002
chr10	31313034	31314184
chr10	31445026	31446224
chr10	31606328	31610167
chr10	32889308	32891102
chr10	33623622	33624964
chr10	33950484	33951676
chr10	34018399	34020760
chr10	34127278	34128024
chr10	34206119	34208360
chr10	34281142	34284190
chr10	34296485	34298264
chr10	34417745	34418876
chr10	34482912	34484460
chr10	36506069	36509634
chr10	36973920	36975666
chr10	37134602	37142008
chr10	38964718	38966610
chr10	39133492	39134898
chr10	39170804	39172480
chr10	39289890	39293170
chr10	39368717	39371596
chr10	39557428	39559366
chr10	39612641	39615069
chr10	39730778	39734173
chr10	39898660	39899463
chr10	39926256	39927330
chr10	39959576	39960702
chr10	40024574	40025804
chr10	40141210	40142710
chr10	40191363	40192366
chr10	40246280	40247476
chr10	40256716	40260212
chr10	40299724	40303644
chr10	40348100	40350506
chr10	40682514	40683916
chr10	40882081	40885142
chr10	41070678	41073004
chr10	41302312	41304764
chr10	41449558	41451085
chr10	41475560	41478007
chr10	41489031	41491590
chr10	41518322	41521330
chr10	41809106	41811634
chr10	41886946	41888968
chr10	42017884	42018945
chr10	42070646	42073148
chr10	42220237	42222586
chr10	42273757	42279052
chr10	42345827	42348418
chr10	42477820	42478820
chr10	42501648	42503292
chr10	42571826	42574394
chr10	42576396	42593634
chr10	42611736	42615758
chr10	42629455	42637640
chr10	42678504	42680176
chr10	42713750	42715684
chr10	42760932	42762978
chr10	42949460	42951606
chr10	42994216	42996982
chr10	43001886	43003850
chr10	43021101	43022349
chr10	43170560	43176024
chr10	43220378	43222352
chr10	43477118	43480950
chr10	43539920	43541354
chr10	43577414	43581494
chr10	43721499	43724444
chr10	43901014	43902764
chr10	44002197	44005034
chr10	44005494	44006816
chr10	44148249	44149451
chr10	44267396	44269390
chr10	44456537	44460720
chr10	44526558	44530560
chr10	45066298	45068577
chr10	45288842	45290114
chr10	45334677	45336597
chr10	45467814	45471907
chr10	45472274	45474270
chr10	45484950	45487272
chr10	45577444	45579190
chr10	49782060	49783951
chr10	49787842	49790071
chr10	50592026	50593648
chr10	50890071	50911923
chr10	51589762	51591038
chr10	51676682	51678614
chr10	52021148	52026464
chr10	52027170	52030436
chr10	52232526	52235640
chr10	52380566	52382861
chr10	52416194	52418878
chr10	52689928	52691965
chr10	52703622	52705147
chr10	53378458	53380636
chr10	53580168	53581429
chr10	53595790	53598628
chr10	53628824	53630432
chr10	53750090	53751712
chr10	54073896	54077044
chr10	56114764	56116000
chr10	56228084	56229178
chr10	56375976	56380294
chr10	57485824	57488274
chr10	57531524	57532842
chr10	57631780	57633140
chr10	57794324	57795926
chr10	58254782	58256392
chr10	58322746	58324582
chr10	58445998	58448132
chr10	58497358	58498728
chr10	58650864	58652988
chr10	58812016	58814452
chr10	59220616	59223518
chr10	59322372	59325280
chr10	59615490	59617360
chr10	59702020	59703914
chr10	59878946	59880834
chr10	59898660	59900386
chr10	59908920	59910692
chr10	59911258	59912156
chr10	59920541	59921814
chr10	59942570	59944004
chr10	59950026	59953282
chr10	59956914	59958842
chr10	59964363	59965583
chr10	59969400	59971056
chr10	60002097	60003908
chr10	60105603	60108593
chr10	60191521	60193369
chr10	60217952	60219772
chr10	60277249	60278300
chr10	60346525	60348163
chr10	60685519	60687986
chr10	60752150	60753466
chr10	60806728	60808862
chr10	60812870	60817559
chr10	60826328	60827656
chr10	60829274	60832598
chr10	60834263	60835522
chr10	61088985	61089944
chr10	61145720	61148294
chr10	61272068	61274044
chr10	61381204	61384401
chr10	61417802	61419642
chr10	61451356	61453372
chr10	61475002	61476978
chr10	61594898	61595606
chr10	61624692	61626248
chr10	61647791	61649600
chr10	61679590	61681232
chr10	61694838	61696854
chr10	61714966	61715872
chr10	61781380	61784766
chr10	61825648	61827638
chr10	61928481	61930137
chr10	61935946	61937840
chr10	61976784	61980194
chr10	62109222	62111471
chr10	62127983	62138556
chr10	62230654	62231702
chr10	62338040	62341274
chr10	62404840	62405786
chr10	62448792	62450442
chr10	62485548	62488148
chr10	62507504	62508914
chr10	62577602	62578782
chr10	62601126	62602894
chr10	62650004	62652416
chr10	62725082	62726710
chr10	62791210	62793136
chr10	62864328	62866772
chr10	62885465	62887938
chr10	62919825	62921444
chr10	62946606	62947779
chr10	62979668	62981043
chr10	63021350	63026784
chr10	63089288	63090448
chr10	63099454	63100997
chr10	63242876	63245078
chr10	63337024	63339990
chr10	63380919	63383424
chr10	63385850	63387426
chr10	63428416	63430512
chr10	64086396	64090746
chr10	66813528	66815040
chr10	66919582	66922502
chr10	67002150	67005358
chr10	67095458	67100732
chr10	67125840	67128030
chr10	67184812	67189180
chr10	67284214	67285834
chr10	67534753	67539637
chr10	67547716	67549846
chr10	67645848	67648797
chr10	67911560	67913354
chr10	67979100	67980356
chr10	68135138	68137522
chr10	68191224	68193966
chr10	68275080	68281158
chr10	68282323	68283552
chr10	68353444	68356576
chr10	68540522	68542544
chr10	68723527	68724924
chr10	69211987	69214406
chr10	69350908	69353333
chr10	69397458	69401058
chr10	69533256	69536456
chr10	69570246	69573082
chr10	69705855	69708324
chr10	69923676	69927210
chr10	70095958	70099865
chr10	70244252	70246440
chr10	70439840	70441825
chr10	70519538	70522008
chr10	70598268	70600454
chr10	71158500	71160332
chr10	71237207	71238672
chr10	71283928	71285859
chr10	71343912	71345538
chr10	71346806	71349412
chr10	72654286	72655762
chr10	73096339	73100842
chr10	74966606	74968887
chr10	75035912	75037907
chr10	75059128	75062931
chr10	75211728	75213538
chr10	75315922	75318182
chr10	75516430	75518850
chr10	75558502	75560940
chr10	75666159	75668409
chr10	75763622	75765678
chr10	75772522	75773976
chr10	75779658	75783134
chr10	75796902	75798836
chr10	75833280	75836486
chr10	75837026	75838312
chr10	75858637	75861329
chr10	75880828	75883558
chr10	75892838	75893940
chr10	75920666	75922556
chr10	75931656	75933272
chr10	75935316	75936606
chr10	75949886	75952181
chr10	76031954	76033434
chr10	76237050	76238502
chr10	76247582	76248831
chr10	76344012	76346906
chr10	76441938	76443706
chr10	76468139	76469454
chr10	76530834	76532266
chr10	76583820	76584840
chr10	76622886	76624008
chr10	76731992	76733978
chr10	76961068	76962544
chr10	77032170	77034876
chr10	77163758	77166848
chr10	77258410	77260092
chr10	77339396	77340416
chr10	77416696	77418932
chr10	77514966	77516698
chr10	77581022	77582795
chr10	77605392	77607081
chr10	77621904	77623574
chr10	77677108	77678770
chr10	77684098	77687425
chr10	77901737	77903766
chr10	77969412	77970447
chr10	77977974	77979565
chr10	78008599	78010802
chr10	78043352	78044005
chr10	78068525	78070185
chr10	78169164	78170214
chr10	78184454	78185846
chr10	78243694	78245650
chr10	78350646	78353298
chr10	78390812	78392590
chr10	78411832	78413392
chr10	78425233	78426478
chr10	78463918	78465420
chr10	78481466	78482667
chr10	78573894	78575532
chr10	78590568	78592410
chr10	78746990	78748068
chr10	78752160	78753312
chr10	78779946	78780901
chr10	79096602	79098040
chr10	79321260	79323078
chr10	79532332	79534190
chr10	79553515	79555522
chr10	79611547	79613068
chr10	79613169	79614345
chr10	79636598	79639532
chr10	79668530	79670476
chr10	79680797	79683608
chr10	79703778	79705550
chr10	79716204	79718348
chr10	79746073	79747061
chr10	79754810	79755570
chr10	79765880	79768164
chr10	79776966	79778742
chr10	79779048	79781486
chr10	79793295	79795484
chr10	79803488	79804308
chr10	79840389	79842358
chr10	79851412	79858979
chr10	79872930	79875155
chr10	79881864	79882828
chr10	79908151	79909438
chr10	79915895	79917575
chr10	79918250	79922108
chr10	79925084	79929908
chr10	79959458	79961132
chr10	79970364	79971673
chr10	79983300	79987539
chr10	79987805	79990364
chr10	79996200	79998460
chr10	80013784	80015412
chr10	80018740	80020573
chr10	80038910	80040034
chr10	80053008	80055396
chr10	80101939	80102882
chr10	80114038	80118912
chr10	80136992	80139685
chr10	80141061	80143152
chr10	80147456	80153580
chr10	80157838	80162186
chr10	80164200	80166180
chr10	80166912	80169082
chr10	80172712	80173717
chr10	80179043	80181075
chr10	80189894	80191314
chr10	80225886	80228880
chr10	80248776	80250176
chr10	80259844	80262154
chr10	80264504	80265804
chr10	80291902	80293826
chr10	80295414	80296612
chr10	80298562	80299884
chr10	80302178	80303641
chr10	80304644	80305242
chr10	80314870	80315653
chr10	80319835	80320874
chr10	80322736	80324116
chr10	80329304	80331446
chr10	80340043	80343798
chr10	80347356	80349495
chr10	80355202	80357240
chr10	80357460	80358543
chr10	80385456	80389145
chr10	80397633	80400870
chr10	80405838	80407644
chr10	80431380	80434578
chr10	80464032	80465320
chr10	80475091	80475954
chr10	80488447	80505600
chr10	80513416	80514611
chr10	80534872	80536328
chr10	80538316	80539720
chr10	80560521	80562482
chr10	80575900	80579768
chr10	80589376	80591090
chr10	80602514	80603718
chr10	80621380	80624714
chr10	80655633	80657461
chr10	80674830	80677640
chr10	80700950	80703435
chr10	80740777	80742980
chr10	80754419	80756856
chr10	80797236	80799758
chr10	80806970	80808036
chr10	80808370	80810024
chr10	80825832	80828168
chr10	80842743	80844838
chr10	80854285	80856158
chr10	80899852	80901364
chr10	80916921	80918786
chr10	80921836	80922680
chr10	80928418	80934142
chr10	80934902	80937124
chr10	80938952	80940364
chr10	80961006	80962602
chr10	80985036	80986335
chr10	81013931	81015324
chr10	81021210	81022332
chr10	81025012	81025837
chr10	81036856	81037749
chr10	81059534	81060690
chr10	81069522	81070899
chr10	81105332	81106996
chr10	81127420	81130226
chr10	81132887	81139022
chr10	81139166	81141542
chr10	81167130	81169878
chr10	81174250	81178086
chr10	81182568	81183574
chr10	81192508	81193464
chr10	81194008	81195590
chr10	81229728	81231610
chr10	81232770	81233660
chr10	81252532	81253518
chr10	81257009	81258484
chr10	81266132	81267232
chr10	81284540	81286400
chr10	81287856	81289714
chr10	81289994	81291860
chr10	81292450	81294892
chr10	81316806	81317624
chr10	81319586	81321916
chr10	81332330	81333016
chr10	81342836	81343793
chr10	81346607	81347127
chr10	81349048	81351292
chr10	81356892	81358790
chr10	81363618	81366050
chr10	81377631	81379299
chr10	81384000	81385413
chr10	81400806	81402996
chr10	81407036	81408182
chr10	81411048	81412641
chr10	81416348	81417544
chr10	81424182	81425611
chr10	81425820	81427794
chr10	81429262	81432074
chr10	81452186	81453489
chr10	81459808	81461578
chr10	81464139	81465830
chr10	81471766	81473990
chr10	81476086	81478265
chr10	81481462	81483074
chr10	81495358	81497441
chr10	81502644	81503038
chr10	81544037	81545770
chr10	81559024	81561378
chr10	81563303	81566346
chr10	81570092	81574644
chr10	81574846	81576266
chr10	81600314	81601970
chr10	81605028	81606844
chr10	81627129	81628450
chr10	81633210	81634346
chr10	81642714	81644230
chr10	81648450	81649830
chr10	81704764	81705808
chr10	81994566	81997598
chr10	82047908	82048736
chr10	82083084	82083984
chr10	82127674	82128557
chr10	82178010	82179058
chr10	82354109	82355025
chr10	82622368	82623876
chr10	82629108	82630838
chr10	82698656	82700200
chr10	82762332	82764856
chr10	82811701	82812394
chr10	82858324	82861627
chr10	82984320	82987818
chr10	83336364	83338352
chr10	83359787	83361282
chr10	83533042	83534616
chr10	83543376	83545222
chr10	83647890	83649384
chr10	83722016	83723817
chr10	84438816	84442726
chr10	84532140	84534802
chr10	84575924	84577916
chr10	84621988	84623238
chr10	84753710	84760974
chr10	84916672	84918396
chr10	85044224	85046099
chr10	85101618	85104082
chr10	85183406	85186170
chr10	85386272	85390348
chr10	85458276	85459596
chr10	85598201	85599482
chr10	85624450	85625328
chr10	85828750	85830232
chr10	85870896	85872724
chr10	85915964	85917744
chr10	85926176	85929407
chr10	85956706	85958460
chr10	86021520	86023094
chr10	86299890	86303778
chr10	86497352	86499247
chr10	86685060	86686306
chr10	86703568	86707048
chr10	86778140	86780594
chr10	87057224	87059140
chr10	87484714	87495906
chr10	87500670	87502574
chr10	87857527	87861411
chr10	88146190	88147634
chr10	88200549	88201864
chr10	88356308	88357664
chr10	88378906	88381224
chr10	88502924	88504708
chr10	88602394	88605664
chr10	88730386	88732686
chr10	88825972	88827380
chr10	88885463	88886914
chr10	89256286	89258325
chr10	89343684	89345472
chr10	89442658	89445036
chr10	89685096	89686783
chr10	89731330	89732925
chr10	89744290	89746194
chr10	89871978	89874786
chr10	90828104	90831682
chr10	90969326	90970940
chr10	91081822	91083752
chr10	91122528	91124604
chr10	91169844	91172484
chr10	91180296	91183078
chr10	91270147	91271872
chr10	92161623	92163556
chr10	92721600	92722964
chr10	93080965	93082016
chr10	93160054	93163176
chr10	93261368	93263710
chr10	93276174	93276989
chr10	93294520	93296534
chr10	93308506	93312046
chr10	93430639	93431550
chr10	93452298	93454640
chr10	93539445	93540597
chr10	93588690	93590268
chr10	93593818	93594804
chr10	93639988	93642648
chr10	93830431	93834922
chr10	93888594	93890726
chr10	94034588	94037630
chr10	94147593	94149350
chr10	94198350	94199790
chr10	94311046	94312868
chr10	94513771	94517452
chr10	94687768	94689730
chr10	94940654	94946471
chr10	94990624	94992505
chr10	95142752	95147124
chr10	95264526	95265660
chr10	95309524	95311448
chr10	95321972	95324476
chr10	95413706	95418444
chr10	95500722	95502266
chr10	95514254	95516498
chr10	95561574	95565988
chr10	95939878	95942276
chr10	96397190	96399256
chr10	96615962	96624112
chr10	97312376	97314249
chr10	98913139	98917430
chr10	99106394	99108872
chr10	99203106	99204976
chr10	99227990	99230056
chr10	99260589	99266996
chr10	99460512	99462496
chr10	100015120	100019016
chr10	100486366	100488364
chr10	100588744	100589560
chr10	103025210	103032848
chr10	103034512	103036933
chr10	103367071	103369546
chr10	105571842	105575706
chr10	105840795	105842230
chr10	106468845	106471382
chr10	107122318	107124552
chr10	107271056	107273240
chr10	108088247	108090194
chr10	108161114	108164416
chr10	108330566	108334214
chr10	108445910	108447176
chr10	109009562	109012312
chr10	109684110	109685595
chr10	110454532	110456834
chr10	110744188	110746344
chr10	110877818	110880438
chr10	110918596	110921105
chr10	111008699	111011929
chr10	111163750	111166751
chr10	111297732	111299224
chr10	111335762	111336716
chr10	111419406	111420887
chr10	111472098	111475488
chr10	111505420	111511586
chr10	111535438	111537489
chr10	111972372	111973984
chr10	112269720	112272512
chr10	112928240	112929396
chr10	114799958	114803020
chr10	115250326	115252852
chr10	115314197	115316412
chr10	115361532	115363165
chr10	115382663	115386950
chr10	115584680	115588800
chr10	115617410	115618796
chr10	116017544	116019776
chr10	116300816	116302320
chr10	116330503	116331542
chr10	116472082	116476026
chr10	116579432	116583132
chr10	116727382	116728544
chr10	116948940	116951198
chr10	117045376	117047124
chr10	117062844	117064644
chr10	117147342	117151300
chr10	117223506	117225080
chr10	117374558	117378118
chr10	117392781	117393978
chr10	117417429	117418932
chr10	117435112	117436289
chr10	117570384	117572388
chr10	117628282	117630588
chr10	117675358	117676932
chr10	117709633	117711402
chr10	117745066	117746676
chr10	117791833	117793316
chr10	117844305	117846730
chr10	117905402	117906879
chr10	118141116	118142798
chr10	118866300	118871419
chr10	119238029	119241164
chr10	119452981	119456356
chr10	119691282	119693370
chr10	119818368	119821109
chr10	120112137	120113594
chr10	120201012	120202576
chr10	120208579	120209838
chr10	120226714	120228136
chr10	120271381	120273116
chr10	120390970	120392478
chr10	120420494	120422520
chr10	120473058	120479251
chr10	120551479	120553678
chr10	120563858	120565451
chr10	120721345	120723024
chr10	120735622	120737078
chr10	120744348	120745720
chr10	120850394	120851600
chr10	120897847	120899590
chr10	120977070	120980321
chr10	121032678	121034994
chr10	121297020	121297922
chr10	121309148	121311486
chr10	121349922	121352106
chr10	121364490	121366413
chr10	121474538	121477822
chr10	121504984	121506112
chr10	121506596	121507582
chr10	121585903	121587592
chr10	121624952	121626954
chr10	121640526	121642864
chr10	121739500	121740776
chr10	121836732	121838032
chr10	122045895	122048208
chr10	122096274	122098020
chr10	122448070	122449762
chr10	122678322	122681110
chr10	122791274	122793529
chr10	122802168	122802590
chr10	122911786	122913824
chr10	122983824	122986980
chr10	123075420	123077122
chr10	123195614	123197848
chr10	123263592	123266980
chr10	125387908	125389956
chr10	125784986	125787964
chr10	125844206	125845673
chr10	125965477	125969556
chr10	126900472	126901794
chr10	126905518	126906330
chr10	126925944	126929324
chr10	126956560	126958350
chr10	126978084	126985041
chr10	127030032	127031094
chr10	127040490	127042750
chr10	127048221	127050644
chr10	127058192	127061181
chr10	127062848	127064804
chr10	127068734	127071252
chr10	127077494	127082405
chr10	127090390	127092662
chr10	127120117	127121606
chr10	127164698	127168414
chr10	127169874	127171407
chr10	127176234	127180982
chr10	127187627	127191081
chr10	127194416	127196994
chr10	127210728	127212142
chr10	127262296	127263518
chr10	127266028	127267276
chr10	127287830	127292432
chr10	127310978	127312693
chr10	127325908	127327316
chr10	127338730	127342878
chr10	127380102	127382009
chr10	127507878	127510248
chr10	127510413	127514556
chr10	127514712	127517314
chr10	127521555	127522840
chr10	127524542	127537218
chr10	127599521	127601042
chr10	127618864	127622776
chr10	127641748	127644440
chr10	127661232	127662774
chr10	127663608	127669510
chr10	127676177	127678325
chr10	127738610	127740899
chr10	128014994	128016007
chr10	128032862	128037824
chr10	128057886	128060702
chr10	128082487	128084562
chr10	128090749	128094095
chr10	128096560	128098458
chr10	128193803	128195962
chr10	128211019	128212500
chr10	128212784	128213708
chr10	128231116	128233466
chr10	128270046	128271114
chr10	128302390	128304030
chr10	128321856	128323626
chr10	128337124	128339202
chr10	128367782	128369697
chr10	128376276	128378270
chr10	128408868	128410407
chr10	128410458	128412970
chr10	128458207	128461140
chr10	128491989	128494938
chr10	128496455	128499880
chr10	128524006	128527022
chr10	128546855	128549634
chr10	128564419	128567110
chr10	128586212	128590780
chr10	128625332	128627074
chr10	128644830	128647421
chr10	128668340	128669957
chr10	128673170	128675041
chr10	128694720	128696949
chr10	128703498	128705996
chr10	128742862	128745762
chr10	128746911	128749308
chr10	128803062	128806372
chr10	128821144	128822976
chr10	128888326	128893114
chr10	128895034	128898142
chr10	128909125	128911044
chr10	128922775	128924032
chr10	128933024	128935094
chr10	130469736	130470938
chr11	3123075	3124784
chr11	3201508	3203614
chr11	3264926	3267368
chr11	3288182	3294212
chr11	3330492	3332998
chr11	3370900	3372013
chr11	3407860	3409680
chr11	3451179	3453184
chr11	3513982	3515656
chr11	3516576	3517940
chr11	3534774	3536186
chr11	3538652	3539798
chr11	3628778	3629758
chr11	3648134	3649840
chr11	3761180	3762682
chr11	3774126	3775596
chr11	3863417	3864648
chr11	3894369	3896308
chr11	3912099	3915219
chr11	3931088	3932417
chr11	3963434	3965062
chr11	3983216	3984750
chr11	3997942	3998907
chr11	4094308	4097324
chr11	4116656	4119023
chr11	4134732	4136034
chr11	4159485	4161428
chr11	4186303	4187870
chr11	4218034	4219834
chr11	4266124	4267698
chr11	4307798	4309432
chr11	4592772	4595470
chr11	4637216	4638472
chr11	4703554	4705892
chr11	4745470	4747946
chr11	4761625	4763898
chr11	4848054	4850200
chr11	4873320	4875113
chr11	4894802	4896202
chr11	4946644	4949592
chr11	4986298	4987861
chr11	5057627	5060202
chr11	5061043	5062824
chr11	5064399	5066110
chr11	5096562	5101056
chr11	5151322	5152687
chr11	5243792	5245187
chr11	5260720	5262340
chr11	5442202	5445776
chr11	5520226	5522443
chr11	5540414	5542631
chr11	5556158	5557091
chr11	5706836	5707934
chr11	5740522	5741732
chr11	5761455	5762814
chr11	5787878	5789330
chr11	5837094	5838434
chr11	5860924	5863768
chr11	5877266	5879087
chr11	5897286	5898142
chr11	5901800	5902756
chr11	5954947	5956686
chr11	6007014	6007866
chr11	6063960	6066746
chr11	6199344	6200806
chr11	6267004	6268354
chr11	6273840	6275362
chr11	6290770	6292714
chr11	6388860	6390528
chr11	6414829	6418108
chr11	6443074	6445346
chr11	6474228	6476768
chr11	6527287	6529130
chr11	6545974	6548242
chr11	6603762	6606562
chr11	6625182	6626794
chr11	7062088	7065818
chr11	7212104	7215368
chr11	8466826	8469914
chr11	8622642	8625684
chr11	8662710	8665216
chr11	9010162	9011908
chr11	9048172	9049416
chr11	9115430	9120237
chr11	11113431	11117518
chr11	11461446	11462553
chr11	11684836	11687230
chr11	11807784	11810316
chr11	11821412	11823330
chr11	11831004	11833452
chr11	12035142	12039570
chr11	12464026	12465500
chr11	16257136	16258990
chr11	16259464	16261926
chr11	16507148	16509120
chr11	16751788	16753752
chr11	16950696	16952180
chr11	17051478	17052864
chr11	17158566	17160820
chr11	17210722	17212834
chr11	17257092	17258524
chr11	17952856	17954184
chr11	18868928	18879828
chr11	18943934	18946372
chr11	19007620	19009156
chr11	19014225	19021848
chr11	19025797	19028324
chr11	19919038	19921030
chr11	19923336	19926732
chr11	20111470	20113630
chr11	20200534	20204085
chr11	20248161	20250310
chr11	20330930	20333980
chr11	20400288	20401261
chr11	20444910	20446438
chr11	20454858	20456806
chr11	20531628	20533107
chr11	20541726	20544434
chr11	20631175	20633498
chr11	20655144	20657226
chr11	20739749	20744388
chr11	20829899	20832172
chr11	21091362	21094356
chr11	21238122	21240761
chr11	21368894	21372888
chr11	21571006	21573028
chr11	21991144	21999202
chr11	21999376	22005238
chr11	22285980	22288288
chr11	22512076	22513412
chr11	22857966	22861090
chr11	22981217	22982726
chr11	22989990	22992216
chr11	23007217	23009076
chr11	23067296	23068592
chr11	23254960	23258304
chr11	23305421	23307928
chr11	23496624	23498846
chr11	23632684	23634174
chr11	23664834	23667542
chr11	23769317	23772086
chr11	23894010	23895716
chr11	24049040	24050037
chr11	24060334	24062850
chr11	24073292	24082670
chr11	24305013	24305992
chr11	25356388	25358816
chr11	26209710	26210952
chr11	26386937	26388030
chr11	26592375	26594110
chr11	28581791	28584764
chr11	28852356	28854680
chr11	29130135	29131715
chr11	29171428	29174959
chr11	29246511	29247830
[truncated: 15,946 more rows]

## Sheet: UMRs P22
chr	start	end
chr1	3670188	3672752
chr1	3670355	3672846
chr1	4491173	4498334
chr1	4491374	4498586
chr1	4571420	4572422
chr1	4571718	4572423
chr1	4784810	4786320
chr1	4784848	4786482
chr1	4807324	4808974
chr1	4807342	4808974
chr1	4856839	4858952
chr1	4857046	4859511
chr1	5017858	5024871
chr1	5018024	5024772
chr1	5082871	5083896
chr1	5082872	5083896
chr1	5916456	5918158
chr1	5916565	5918542
chr1	6213378	6215733
chr1	6213430	6217062
chr1	6358782	6359870
chr1	6358783	6360015
chr1	6382292	6383945
chr1	6382292	6383522
chr1	6441189	6441838
chr1	7087866	7091343
chr1	7087963	7090512
chr1	7396970	7398977
chr1	7397052	7399000
chr1	9298397	9300874
chr1	9298554	9301714
chr1	9544792	9546710
chr1	9699219	9701358
chr1	9699220	9701306
chr1	9747270	9748898
chr1	9747324	9748898
chr1	9796964	9799478
chr1	9797259	9799333
chr1	9847779	9849156
chr1	9847780	9848964
chr1	9942118	9944719
chr1	9942118	9944752
chr1	9966904	9968536
chr1	9966930	9968536
chr1	10037028	10040587
chr1	10037028	10040904
chr1	10230840	10233978
chr1	10231380	10233978
chr1	10993016	10994586
chr1	10993016	10994718
chr1	11413422	11415029
chr1	11413511	11414926
chr1	12691069	12693759
chr1	12691473	12694428
chr1	12835217	12837160
chr1	12835466	12837161
chr1	12840004	12842452
chr1	12990238	12993223
chr1	12990628	12993088
chr1	13124094	13127534
chr1	13124524	13129332
chr1	13127635	13129946
chr1	13371363	13375274
chr1	13371364	13375276
chr1	13425880	13427221
chr1	13426165	13427256
chr1	13588576	13590511
chr1	13588611	13590425
chr1	13659416	13660905
chr1	13659742	13661012
chr1	14304270	14305608
chr1	14304339	14306784
chr1	14306636	14310794
chr1	14307232	14310662
chr1	14502996	14507498
chr1	14754726	14758186
chr1	14754752	14757566
chr1	14917916	14919281
chr1	14917959	14919532
chr1	15286264	15287792
chr1	15286264	15287865
chr1	15805178	15806782
chr1	15805211	15806918
chr1	15892339	15893263
chr1	15892388	15893221
chr1	16092784	16093572
chr1	16092786	16093724
chr1	16103096	16107892
chr1	16517926	16520514
chr1	16518231	16520514
chr1	16616697	16619938
chr1	16617136	16620200
chr1	16655796	16657857
chr1	16655862	16657990
chr1	16664936	16666278
chr1	16664998	16666028
chr1	17096240	17098586
chr1	17096369	17099032
chr1	17726724	17728517
chr1	17726724	17728465
chr1	18056850	18059300
chr1	18057036	18059184
chr1	19095433	19113512
chr1	19096029	19113638
chr1	19204768	19238559
chr1	19204932	19238560
chr1	19239240	19242472
chr1	19239704	19243260
chr1	20818808	20820667
chr1	20818809	20820690
chr1	20889907	20891685
chr1	20951248	20952053
chr1	20951464	20952368
chr1	21078082	21080026
chr1	21078398	21080026
chr1	21271446	21272704
chr1	21271456	21272646
chr1	21958913	21963000
chr1	21959753	21962866
chr1	22532816	22534462
chr1	22532892	22534462
chr1	22804820	22807023
chr1	22805067	22806993
chr1	23255630	23259098
chr1	23255631	23259913
chr1	23381992	23383959
chr1	23382148	23383844
chr1	23761267	23765303
chr1	23761388	23765302
chr1	23920179	23922950
chr1	23921422	23922752
chr1	24004564	24005962
chr1	24004565	24005963
chr1	24098991	24100822
chr1	24099131	24101046
chr1	24586197	24587715
chr1	24586660	24587747
chr1	24677966	24679548
chr1	24678006	24679546
chr1	25228102	25229222
chr1	25228260	25229182
chr1	25828904	25832074
chr1	25828906	25832074
chr1	30871878	30875382
chr1	30872342	30875134
chr1	30946592	30950846
chr1	30946944	30950785
chr1	32171814	32174916
chr1	32171816	32174868
chr1	33669145	33670983
chr1	33669146	33670984
chr1	33719560	33720816
chr1	33719562	33720816
chr1	33756320	33758293
chr1	33756336	33758212
chr1	33813167	33815044
chr1	33813311	33815045
chr1	33906900	33909048
chr1	33907019	33909198
chr1	34004752	34006781
chr1	34005012	34006913
chr1	34010862	34012375
chr1	34010908	34012304
chr1	34120256	34122299
chr1	34120512	34121956
chr1	34235732	34237652
chr1	34235985	34237552
chr1	34432417	34435731
chr1	34432489	34435730
chr1	34438646	34440527
chr1	34438682	34440528
chr1	34458448	34460488
chr1	34458602	34460562
chr1	34471743	34473364
chr1	34471914	34473459
chr1	34536197	34537843
chr1	34578440	34580604
chr1	34578668	34580604
chr1	34677274	34679664
chr1	34677519	34679559
chr1	34749168	34752182
chr1	34749174	34752290
chr1	34801125	34802554
chr1	34801375	34802483
chr1	34840814	34843632
chr1	34840922	34843552
chr1	34849514	34850465
chr1	34849694	34850822
chr1	36064553	36065994
chr1	36064610	36066102
chr1	36067684	36070088
chr1	36067756	36070670
chr1	36243086	36244680
chr1	36243129	36244950
chr1	36269090	36269764
chr1	36302827	36303850
chr1	36307344	36310657
chr1	36307454	36309393
chr1	36367675	36370317
chr1	36367836	36369480
chr1	36444298	36445737
chr1	36444298	36445738
chr1	36470750	36472562
chr1	36511266	36513599
chr1	36511268	36513838
chr1	36546506	36548270
chr1	36546664	36548996
chr1	36555150	36559564
chr1	36556120	36559198
chr1	36690980	36692370
chr1	36691146	36692272
chr1	36708109	36710450
chr1	36708862	36710449
chr1	36770768	36771200
chr1	36770870	36771308
chr1	36784391	36786123
chr1	36784567	36785876
chr1	36938000	36940476
chr1	37028522	37030257
chr1	37028523	37030438
chr1	37299372	37300994
chr1	37299478	37300762
chr1	37429107	37430950
chr1	37429108	37431140
chr1	37540046	37541708
chr1	37540144	37541710
chr1	37718517	37720942
chr1	37718579	37720942
chr1	37864168	37866304
chr1	37864170	37866238
chr1	37871372	37872966
chr1	37871623	37872950
chr1	37889402	37891156
chr1	37889936	37891157
chr1	37996295	37999157
chr1	37996436	37999156
chr1	38128674	38130660
chr1	38626322	38628627
chr1	38626356	38628823
chr1	38835593	38837170
chr1	38897130	38898374
chr1	38897131	38898488
chr1	38986996	38988828
chr1	38987206	38988889
chr1	39191252	39195625
chr1	39191837	39195626
chr1	39366725	39369805
chr1	39366956	39369385
chr1	39477317	39479316
chr1	39477638	39479316
chr1	39534876	39536874
chr1	39534930	39536814
chr1	39575747	39578187
chr1	39575748	39578369
chr1	39649752	39651428
chr1	39649765	39651426
chr1	39720568	39721772
chr1	39720568	39721806
chr1	39761205	39762506
chr1	39761380	39762594
chr1	39900082	39903934
chr1	39900128	39903952
chr1	39935234	39937420
chr1	39935236	39937421
chr1	40324332	40325946
chr1	40324526	40326350
chr1	40679934	40682480
chr1	40679936	40682591
chr1	40789618	40791143
chr1	40789768	40791142
chr1	42491236	42492100
chr1	42491488	42492326
chr1	42538819	42540014
chr1	42539020	42540122
chr1	42683146	42715100
chr1	42683510	42707018
chr1	42707148	42715082
chr1	42850780	42852270
chr1	42850804	42852175
chr1	42952448	42954100
chr1	42952500	42954179
chr1	43091574	43093332
chr1	43092098	43093392
chr1	43097932	43100440
chr1	43097933	43099778
chr1	43162870	43164260
chr1	43162870	43164279
chr1	43444220	43448228
chr1	43444342	43448229
chr1	43826150	43828610
chr1	43826427	43828418
chr1	43933070	43935578
chr1	43933071	43935508
chr1	44041621	44043713
chr1	44041622	44043466
chr1	44100790	44103100
chr1	44100957	44103315
chr1	44117686	44120536
chr1	44117687	44120536
chr1	44146972	44149056
chr1	44147058	44149056
chr1	44198165	44199474
chr1	44198252	44199407
chr1	44551098	44554048
chr1	44551098	44553848
chr1	45501052	45503876
chr1	45501342	45503712
chr1	45794648	45796612
chr1	45794712	45796611
chr1	45924956	45926590
chr1	45924956	45926622
chr1	46065956	46067652
chr1	46066385	46067714
chr1	46851945	46854832
chr1	46851946	46854854
chr1	50925344	50929132
chr1	50925398	50929334
chr1	51477207	51479112
chr1	51477354	51479112
chr1	51914877	51916382
chr1	51914926	51916456
chr1	52113237	52114756
chr1	52113238	52114758
chr1	52118856	52120696
chr1	52118912	52120238
chr1	52231608	52233928
chr1	52231608	52233928
chr1	52499000	52502606
chr1	52499027	52502604
chr1	52630430	52631631
chr1	52630655	52631630
chr1	52726014	52727742
chr1	52726172	52727723
chr1	52816270	52818095
chr1	52816434	52818241
chr1	52844070	52845970
chr1	52844434	52845861
chr1	52951336	52953981
chr1	52951337	52954024
chr1	53296310	53297885
chr1	53296422	53297876
chr1	53312866	53314232
chr1	53312866	53314402
chr1	53351882	53353593
chr1	53351883	53353692
chr1	53706273	53707072
chr1	53706404	53707241
chr1	53784178	53785806
chr1	53784213	53785804
chr1	54193192	54195728
chr1	54193328	54195438
chr1	54250298	54251296
chr1	54250390	54251294
chr1	54438222	54439356
chr1	54438294	54439169
chr1	54556322	54558280
chr1	54556322	54558540
chr1	54924800	54926956
chr1	54925103	54926838
chr1	55025738	55027882
chr1	55025740	55028010
chr1	55052096	55053594
chr1	55052098	55053990
chr1	55085724	55089278
chr1	55086102	55089488
chr1	55130445	55132498
chr1	55130510	55132428
chr1	55224094	55227398
chr1	55224636	55228100
chr1	55236680	55239308
chr1	55236724	55238901
chr1	55362388	55364285
chr1	55362398	55364058
chr1	55404411	55407458
chr1	55405048	55407545
chr1	56969288	56985079
chr1	56969618	56984853
chr1	57377139	57378515
chr1	57377217	57378578
chr1	57405769	57407868
chr1	57405824	57408290
chr1	57773768	57776027
chr1	57773877	57776529
chr1	57969344	57970517
chr1	57969450	57970722
chr1	57995604	57997134
chr1	57995605	57997135
chr1	58029296	58031077
chr1	58029362	58030881
chr1	58391685	58394882
chr1	58391840	58395022
chr1	58421802	58424448
chr1	58422501	58424354
chr1	58444448	58446696
chr1	58444570	58446766
chr1	58503882	58505414
chr1	58503978	58505026
chr1	58585196	58587391
chr1	58585298	58587390
chr1	58652040	58653987
chr1	58710814	58714855
chr1	58710873	58714948
chr1	58794822	58796944
chr1	58794891	58796978
chr1	58972416	58975348
chr1	58972418	58975155
chr1	59119230	59120738
chr1	59119294	59120702
chr1	59236193	59238619
chr1	59236438	59238371
chr1	59252274	59254232
chr1	59252643	59254199
chr1	59480256	59484940
chr1	59515166	59517322
chr1	59515624	59517195
chr1	59669386	59671710
chr1	59669574	59671709
chr1	59684395	59687181
chr1	59762020	59766888
chr1	59762314	59766889
chr1	59912102	59915102
chr1	59912102	59915102
chr1	60042306	60043964
chr1	60042306	60043966
chr1	60096801	60099444
chr1	60096802	60099594
chr1	60179607	60181944
chr1	60179681	60181944
chr1	60342398	60344290
chr1	60342588	60344290
chr1	60408542	60411236
chr1	60408544	60411278
chr1	60565054	60567892
chr1	60565054	60567706
chr1	60667770	60669500
chr1	60667771	60669420
chr1	61638204	61639870
chr1	61638259	61640086
chr1	62702430	62711166
chr1	62702546	62708112
chr1	63112205	63116064
chr1	63112366	63115902
chr1	63175822	63177984
chr1	63175823	63178074
chr1	63246656	63249377
chr1	63246665	63249058
chr1	63271234	63275792
chr1	63309170	63309938
chr1	63309360	63309756
chr1	63445244	63446215
chr1	63613512	63615047
chr1	63613703	63615048
chr1	63729992	63731526
chr1	63730031	63731439
chr1	64118344	64123208
chr1	64118438	64123049
chr1	64530953	64535590
chr1	64531742	64535590
chr1	64615016	64618594
chr1	64615623	64618594
chr1	64689688	64692254
chr1	64689689	64693096
chr1	64735913	64739320
chr1	64736082	64739358
chr1	64956188	64957262
chr1	64956188	64957408
chr1	65176536	65180412
chr1	65176846	65180410
chr1	65185573	65187964
chr1	65185610	65188082
chr1	65310856	65312664
chr1	65311014	65312664
chr1	66174784	66177817
chr1	66174786	66177228
chr1	66467539	66468738
chr1	66467547	66468830
chr1	66700443	66702225
chr1	66700473	66702336
chr1	66815408	66818340
chr1	66815620	66818340
chr1	66861840	66864481
chr1	66861842	66864476
chr1	67038160	67039740
chr1	67038161	67039400
chr1	69104850	69108939
chr1	69104922	69108812
chr1	69684232	69689534
chr1	69684354	69689533
chr1	71101882	71103744
chr1	71101906	71103892
chr1	71556504	71557874
chr1	71556626	71558080
chr1	71651544	71655062
chr1	71651776	71654626
chr1	72210596	72213016
chr1	72210773	72212922
chr1	72225030	72226714
chr1	72225134	72227586
chr1	72235796	72238384
chr1	72235940	72237501
chr1	72243609	72244940
chr1	72243697	72244868
chr1	72253874	72256164
chr1	72254042	72256166
chr1	72283722	72285018
chr1	72283820	72284848
chr1	72306422	72310357
chr1	72306422	72310584
chr1	72533958	72537638
chr1	72535420	72537916
chr1	72582566	72583737
chr1	72582568	72584019
chr1	72710627	72712512
chr1	72710796	72712464
chr1	72823646	72826557
chr1	72869864	72876776
chr1	72869864	72876580
chr1	72944410	72946652
chr1	72944902	72946724
chr1	73998138	74000770
chr1	74036335	74037454
chr1	74036590	74038182
chr1	74097195	74100659
chr1	74097596	74100215
chr1	74123572	74125775
chr1	74235737	74238126
chr1	74235738	74238974
chr1	74283928	74286320
chr1	74283930	74286321
chr1	74302576	74304854
chr1	74303303	74304936
chr1	74368010	74368606
chr1	74368034	74368690
chr1	74386350	74387756
chr1	74386377	74387684
chr1	74389654	74393240
chr1	74389698	74393384
chr1	74395962	74398482
chr1	74396168	74398491
chr1	74504830	74507232
chr1	74504830	74507262
chr1	74585088	74588866
chr1	74586460	74589021
chr1	74600576	74601798
chr1	74600577	74602039
chr1	74661386	74663194
chr1	74661386	74663358
chr1	74712949	74714112
chr1	74712950	74714550
chr1	74748434	74749356
chr1	74748436	74749806
chr1	74766772	74773805
chr1	74768290	74773804
chr1	74782539	74784964
chr1	74783375	74784801
chr1	74791048	74792662
chr1	74793227	74795900
chr1	74799741	74804990
chr1	74801917	74804585
chr1	74805135	74808937
chr1	74816648	74817561
chr1	74816656	74817600
chr1	74854182	74859252
chr1	74879929	74889540
chr1	74880288	74888917
chr1	74890092	74895523
chr1	74890662	74896080
chr1	74897832	74902922
chr1	74898246	74903099
chr1	74947228	74952499
chr1	74947822	74952599
chr1	75124318	75125794
chr1	75124318	75125674
chr1	75140666	75143762
chr1	75140680	75143660
chr1	75168012	75169648
chr1	75168052	75169586
chr1	75179230	75180838
chr1	75179805	75181468
chr1	75190651	75193114
chr1	75191148	75193310
chr1	75208900	75209956
chr1	75208987	75209843
chr1	75210158	75211516
chr1	75210238	75211515
chr1	75217230	75220112
chr1	75217832	75220111
chr1	75235976	75237478
chr1	75262912	75264622
chr1	75263068	75264623
chr1	75276892	75278706
chr1	75277167	75278518
chr1	75316216	75318406
chr1	75316218	75318405
chr1	75360069	75361656
chr1	75374961	75375754
chr1	75380866	75383154
chr1	75380974	75382819
chr1	75387150	75389048
chr1	75387280	75388684
chr1	75421561	75423500
chr1	75421699	75423187
chr1	75435309	75436738
chr1	75435424	75436738
chr1	75442948	75451384
chr1	75443296	75451012
chr1	75458142	75459748
chr1	75477054	75480440
chr1	75477170	75480449
chr1	75486518	75488256
chr1	75486742	75488072
chr1	75504656	75507252
chr1	75504878	75507276
chr1	75520988	75522656
chr1	75521155	75522380
chr1	75545684	75546892
chr1	77512410	77517358
chr1	77512552	77517270
chr1	78139096	78142230
chr1	78139152	78141999
chr1	78187114	78191016
chr1	78192238	78206081
chr1	78192693	78205908
chr1	78206682	78219360
chr1	78207132	78213355
chr1	78213874	78219590
chr1	78308852	78312045
chr1	78309200	78312304
chr1	78487867	78490138
chr1	78487868	78489830
chr1	78511246	78512372
chr1	78511275	78512231
chr1	78536742	78538764
chr1	78536882	78538320
chr1	78654550	78659804
chr1	78657258	78659648
chr1	79670702	79673759
chr1	79670872	79673617
chr1	79714978	79722620
chr1	79715049	79730536
chr1	79758972	79762639
chr1	79759618	79762667
chr1	79775568	79776826
chr1	79775570	79776875
chr1	79857533	79859325
chr1	80338180	80341453
chr1	80338180	80341486
chr1	80708696	80711170
chr1	80708697	80711171
chr1	80755876	80759516
chr1	80756930	80759208
chr1	82282636	82287822
chr1	82282636	82294674
chr1	82289742	82294672
chr1	82316123	82317576
chr1	82316158	82317496
chr1	82586080	82588634
chr1	82586179	82587590
chr1	82724627	82726119
chr1	82724628	82726212
chr1	82838814	82840706
chr1	82838816	82840814
chr1	83037830	83038792
chr1	83037862	83038894
chr1	83406688	83408690
chr1	83406836	83408960
chr1	84282884	84285009
chr1	84283215	84285076
chr1	84694532	84697842
chr1	84694900	84696708
chr1	84709216	84710616
chr1	84709514	84710926
chr1	84836987	84840788
chr1	84836988	84840853
chr1	84933427	84936184
chr1	84933428	84936102
chr1	85792899	85795656
chr1	85793072	85795447
chr1	85894166	85896090
chr1	86017836	86018678
chr1	86018050	86019324
chr1	86064062	86065471
chr1	86064112	86065658
chr1	86154076	86155331
chr1	86154182	86155330
chr1	86302666	86304654
chr1	86302796	86304428
chr1	86357774	86360740
chr1	86357878	86360758
chr1	86433514	86436411
chr1	86433616	86436024
chr1	86439444	86444365
chr1	86471436	86472978
chr1	86471842	86473037
chr1	86486766	86488443
chr1	86486898	86488496
chr1	86503436	86505842
chr1	86503446	86505302
chr1	86524538	86532765
chr1	86524594	86532766
chr1	86581371	86583874
chr1	86581582	86583692
chr1	86586588	86587972
chr1	86586712	86587887
chr1	86668322	86671160
chr1	86669210	86671192
chr1	86703268	86704830
chr1	86703352	86704806
chr1	87098563	87099242
chr1	87127256	87129410
chr1	87127258	87128102
chr1	87152954	87157532
chr1	87184136	87185572
chr1	87184522	87185910
chr1	87185633	87187776
chr1	87185990	87187704
chr1	87205210	87206641
chr1	87205478	87207014
chr1	87213010	87215702
chr1	87213100	87214994
chr1	87262406	87266624
chr1	87262876	87266468
chr1	87268788	87271951
chr1	87269614	87271950
chr1	87326400	87328262
chr1	87326570	87328158
chr1	87464478	87467046
chr1	87475052	87475987
chr1	87475302	87475876
chr1	87508984	87511169
chr1	87509222	87512183
chr1	87755566	87757038
chr1	87755566	87757040
chr1	87852482	87855150
chr1	87852717	87855026
chr1	88007646	88008958
chr1	88007786	88008892
chr1	88205254	88205969
chr1	88205334	88206038
chr1	88276036	88278081
chr1	88276037	88277952
chr1	88700141	88701622
chr1	88700192	88703397
chr1	89069400	89073504
chr1	89069421	89072862
chr1	89089132	89090708
chr1	89100302	89102461
chr1	89135417	89137736
chr1	89453819	89455801
chr1	89579681	89582059
chr1	89579682	89580855
chr1	89921294	89923858
chr1	89921898	89923962
chr1	89926756	89927993
chr1	89926856	89928284
chr1	89928198	89936470
chr1	89928908	89936390
chr1	89939677	89943730
chr1	89939689	89943731
chr1	89967577	89969214
chr1	89967802	89969214
chr1	89992102	89992914
chr1	89992102	89992916
chr1	90203388	90208345
chr1	90602843	90604232
chr1	90602852	90604256
chr1	90927166	90928949
chr1	90927174	90929468
chr1	90998050	90999925
chr1	90998193	90999864
chr1	91052346	91054252
chr1	91179019	91180672
chr1	91179180	91180556
chr1	91249065	91251912
chr1	91249154	91252300
chr1	91297658	91298993
chr1	91297720	91299258
chr1	91344492	91345750
chr1	91344816	91345717
chr1	91365848	91367183
chr1	91365902	91367254
chr1	91397404	91399434
chr1	91397720	91399487
chr1	91412079	91414332
chr1	91412554	91415212
chr1	91457666	91460126
chr1	91458128	91460897
chr1	91494022	91495458
chr1	91537978	91541474
chr1	91538979	91541400
chr1	91799758	91802804
chr1	91801572	91802804
chr1	92177586	92181482
chr1	92177858	92181482
chr1	92472996	92474424
chr1	92473084	92474730
chr1	92640588	92642475
chr1	92641172	92642282
chr1	92830522	92833262
chr1	92846100	92848716
chr1	92848140	92849282
chr1	92906446	92908194
chr1	92906446	92907890
chr1	92909904	92912202
chr1	92910207	92912434
chr1	92933673	92936283
chr1	92933980	92936282
chr1	93100052	93102750
chr1	93100127	93102474
chr1	93175792	93177490
chr1	93176019	93177213
chr1	93235067	93236944
chr1	93305294	93306738
chr1	93305295	93306287
chr1	93341166	93344350
chr1	93341852	93344349
chr1	93401309	93401857
chr1	93443594	93446158
chr1	93444164	93446713
chr1	93477550	93480770
chr1	93477662	93480770
chr1	93511120	93513138
chr1	93511286	93513208
chr1	93633891	93636578
chr1	93634403	93636392
chr1	93685036	93687217
chr1	93685077	93687244
chr1	93753284	93756496
chr1	93753455	93756004
chr1	93801210	93804656
chr1	93801342	93802493
chr1	93803278	93804642
chr1	93824534	93826394
chr1	93824984	93826248
chr1	95312930	95314644
chr1	95313314	95314644
chr1	95664278	95668659
chr1	95664458	95668552
chr1	96870696	96872778
chr1	96871004	96872779
chr1	97659932	97662786
chr1	97660124	97662786
chr1	97768598	97771374
chr1	97768762	97771074
chr1	97976404	97977880
chr1	98094465	98096724
chr1	98094466	98096246
chr1	99771697	99773313
chr1	99771942	99773318
chr1	100228861	100232628
chr1	100230556	100232629
chr1	104768018	104770356
chr1	104768115	104769992
chr1	104993752	104994612
chr1	104993892	104994370
chr1	105354740	105357316
chr1	105354927	105357226
chr1	105662624	105665614
chr1	105662625	105665552
chr1	105780084	105781375
chr1	105780148	105781394
chr1	105842919	105845291
chr1	105843090	105845292
chr1	105989499	105992372
chr1	105989585	105992464
chr1	105992976	105994267
chr1	105993154	105994266
chr1	106170924	106175946
chr1	106170926	106175398
chr1	106711649	106714969
chr1	106758416	106760940
chr1	106758788	106760887
chr1	106795367	106797026
chr1	106795368	106797027
chr1	109981314	109984493
chr1	109981650	109984032
chr1	111863414	111865796
chr1	111863466	111866098
chr1	112415874	112417110
chr1	112416242	112418234
chr1	118310276	118312187
chr1	118310278	118312188
chr1	118321294	118322657
chr1	118321332	118322633
chr1	118387970	118391080
chr1	118387972	118390788
chr1	118456794	118460156
chr1	118456798	118460346
chr1	118627296	118628879
chr1	118627472	118628880
chr1	119047390	119049444
chr1	119047624	119049352
chr1	119049932	119054391
chr1	119051438	119054696
chr1	119418960	119423916
chr1	119418994	119424775
chr1	119503716	119505490
chr1	119503879	119505490
chr1	119524624	119526456
chr1	119524788	119526112
chr1	119647808	119649254
chr1	119647810	119649173
chr1	119835546	119838310
chr1	119835547	119838412
chr1	119912311	119913591
chr1	119912384	119913412
chr1	119996833	119997975
chr1	119997048	119997692
chr1	120006690	120008184
chr1	120006800	120008229
chr1	120072744	120074566
chr1	120072834	120074250
chr1	120119942	120121969
chr1	120120010	120122206
chr1	120264333	120265920
chr1	120264344	120265962
chr1	120339882	120343420
chr1	120340142	120343331
chr1	120592895	120604789
chr1	120592990	120604074
chr1	120604308	120617438
chr1	120604868	120608608
chr1	120609181	120618101
chr1	121096207	121097718
chr1	121096418	121097878
chr1	121175862	121180784
chr1	121175862	121180785
chr1	121326272	121328655
chr1	121326273	121329378
chr1	121429836	121432294
chr1	121430134	121432293
chr1	121527180	121528524
chr1	121527262	121528805
chr1	121566868	121568362
chr1	121566869	121568244
chr1	124043945	124046940
chr1	124044059	124046662
chr1	125433736	125437030
chr1	125559646	125561904
chr1	125559794	125562284
chr1	125909984	125913484
chr1	125909985	125913658
chr1	126492344	126493370
chr1	126492344	126493938
chr1	126736486	126738752
chr1	126736912	126738751
chr1	126829350	126831350
chr1	126829368	126831394
chr1	127204476	127206916
chr1	127204668	127206795
chr1	127676178	127679240
chr1	127676180	127679324
chr1	127773187	127776718
chr1	127773204	127776629
chr1	127868534	127869506
chr1	127868576	127869506
chr1	128101942	128104521
chr1	128101944	128104240
chr1	128243688	128245649
chr1	128243688	128245650
chr1	128358688	128360469
chr1	128358730	128360664
chr1	128415986	128417786
chr1	128415987	128418091
chr1	128471872	128473190
chr1	128471873	128473212
chr1	128590070	128593576
chr1	128590148	128593834
chr1	128832105	128833722
chr1	128832178	128833632
chr1	129272700	129274517
chr1	129272721	129274366
chr1	130461670	130463366
chr1	130714807	130718394
chr1	130714922	130718369
chr1	130877885	130878885
chr1	130877986	130879027
chr1	131095150	131098442
chr1	131095606	131098443
chr1	131137224	131139338
chr1	131137225	131139460
chr1	131152775	131154224
chr1	131152842	131154242
chr1	131244558	131246860
chr1	131245006	131247184
chr1	131523076	131529184
chr1	131827056	131829662
chr1	131827056	131830858
chr1	131866900	131868301
chr1	131866902	131867818
chr1	131909656	131911786
chr1	131909656	131911786
chr1	131962162	131964054
chr1	131962234	131964172
chr1	132006522	132009348
chr1	132006687	132009347
chr1	132066992	132068370
chr1	132067270	132068174
chr1	132138824	132139955
chr1	132138867	132140306
chr1	132188396	132192596
chr1	132189647	132192411
chr1	132199554	132201268
chr1	132199572	132201804
chr1	132298154	132299254
chr1	132315590	132316671
chr1	132315714	132316731
chr1	132388893	132392148
chr1	132388894	132392150
chr1	132416702	132420512
chr1	132416791	132420512
chr1	132476462	132478210
chr1	132476566	132478306
chr1	132540622	132543552
chr1	132540872	132544015
chr1	132741041	132742878
chr1	132798856	132800844
chr1	132799516	132801380
chr1	132878512	132881816
chr1	132878964	132881868
chr1	133024250	133026054
chr1	133024540	133026158
chr1	133032968	133034608
chr1	133033162	133034607
chr1	133044757	133047187
chr1	133044758	133046929
chr1	133130352	133136591
chr1	133163195	133165476
chr1	133163460	133165292
chr1	133180828	133183161
chr1	133180830	133183304
chr1	133328192	133329876
chr1	133328856	133329784
chr1	133363210	133364591
chr1	133363222	133364592
chr1	133416505	133419062
chr1	133417344	133418991
chr1	133422030	133424860
chr1	133422052	133424859
chr1	133491944	133493714
chr1	133492156	133494081
chr1	133609084	133610976
chr1	133609244	133610826
chr1	133660247	133661656
chr1	133799852	133801835
chr1	133799888	133801905
chr1	133907912	133909446
chr1	133908090	133909590
chr1	134060626	134061498
chr1	134060641	134061583
chr1	134062703	134064012
chr1	134062750	134064236
chr1	134077332	134080046
chr1	134077432	134080461
chr1	134234324	134236188
chr1	134234374	134236226
chr1	134298768	134299664
chr1	134343614	134345024
chr1	134343922	134345184
chr1	134360876	134362783
chr1	134360940	134363158
chr1	134399880	134406676
chr1	134405028	134406713
chr1	134414392	134416688
chr1	134414394	134416808
chr1	134454692	134457870
chr1	134454824	134457224
chr1	134493682	134495388
chr1	134494140	134495390
chr1	134512868	134514146
chr1	134513142	134514066
chr1	134555539	134557463
chr1	134555631	134557602
chr1	134559778	134562405
chr1	134559856	134563338
chr1	134644684	134647554
chr1	134644742	134647866
chr1	134708118	134710075
chr1	134708175	134710049
chr1	134954928	134956459
chr1	134955068	134956460
chr1	134961545	134963382
chr1	134961726	134963296
chr1	134987456	134988473
chr1	135104344	135106376
chr1	135104844	135106378
chr1	135145989	135149616
chr1	135146075	135149108
chr1	135257807	135259653
chr1	135258328	135259652
chr1	135282382	135284550
chr1	135282511	135284550
chr1	135312274	135314321
chr1	135312944	135314322
chr1	135368158	135369358
chr1	135368221	135369527
chr1	135374239	135375686
chr1	135374305	135375686
chr1	135428598	135431124
chr1	135428698	135431053
chr1	135462190	135463668
chr1	135509426	135511151
chr1	135509952	135511170
chr1	135583244	135586030
chr1	135583440	135584743
chr1	135584923	135586223
chr1	135685920	135689154
chr1	135686176	135689072
chr1	135698344	135701012
chr1	135698382	135701012
chr1	135728142	135730233
chr1	135728556	135731066
chr1	135765540	135767141
chr1	135765641	135767604
chr1	135793221	135794709
chr1	135793380	135795016
chr1	135818317	135819796
chr1	135916436	135919892
chr1	135916598	135920048
chr1	136007256	136008530
chr1	136007337	136008474
chr1	136017348	136019434
chr1	136017676	136019602
chr1	136050523	136052490
chr1	136130472	136132481
chr1	136130638	136132550
chr1	136139742	136140762
chr1	136139930	136140877
chr1	136231368	136235057
chr1	136232224	136235130
chr1	136259188	136261734
chr1	136259192	136260698
chr1	136343624	136347252
chr1	136343643	136347253
chr1	136414786	136415907
chr1	136414788	136415662
chr1	136465658	136466981
chr1	136465792	136466980
chr1	136569684	136570596
chr1	136569714	136570797
chr1	136624095	136626068
chr1	136624096	136626080
chr1	136781290	136782518
chr1	136781378	136782924
chr1	136944892	136954287
chr1	136944946	136950967
chr1	136951710	136954318
chr1	137897548	137903903
chr1	137897670	137903904
chr1	138617278	138620663
chr1	138617279	138620592
chr1	138838662	138846144
chr1	138846606	138850230
chr1	138856239	138857071
chr1	138856362	138857122
chr1	138962734	138965096
chr1	138962740	138964988
chr1	139421215	139423487
chr1	139421370	139423398
chr1	139454060	139456114
chr1	139454108	139455942
chr1	140244506	140246686
chr1	140244820	140246854
chr1	143701523	143703813
chr1	143701524	143703814
chr1	143738852	143740592
chr1	143738915	143740436
chr1	143776102	143777468
chr1	143776238	143778292
chr1	144002841	144005144
chr1	144002900	144005144
chr1	146493896	146499634
chr1	146493897	146496112
chr1	146496490	146499252
chr1	150099159	150100166
chr1	150099187	150100476
chr1	150392200	150394528
chr1	150392200	150394456
chr1	150991512	150994170
chr1	150991513	150994170
chr1	151342848	151348074
chr1	151343034	151347319
chr1	151426840	151429674
chr1	151426842	151429793
chr1	151498492	151501712
chr1	151499215	151501710
chr1	151570915	151572508
chr1	151570944	151572110
chr1	151754676	151757502
chr1	152087538	152091608
chr1	152088422	152091610
chr1	152385974	152387140
chr1	152386288	152387140
chr1	152398954	152401625
chr1	152399099	152401516
chr1	152623230	152625603
chr1	152623504	152625604
chr1	152765306	152768479
chr1	152765306	152768480
chr1	152900856	152905308
chr1	152900856	152905012
chr1	152954616	152956643
chr1	152954618	152956957
chr1	153185448	153186884
chr1	153185516	153186424
chr1	153330186	153334146
chr1	153424218	153425674
chr1	153424220	153425814
chr1	153482964	153487935
chr1	153482964	153487931
chr1	153549230	153550020
chr1	153549342	153550303
chr1	153641308	153642782
chr1	153641382	153642780
chr1	153652646	153654016
chr1	153652716	153654044
chr1	153738597	153740881
chr1	153739428	153740847
chr1	153899059	153902264
chr1	153899189	153902051
chr1	154117066	154118479
chr1	154117386	154119034
chr1	154205024	154205744
chr1	154725550	154727501
chr1	154725630	154727525
chr1	154883333	154885035
chr1	154883380	154884964
chr1	155082555	155084494
chr1	155082670	155084575
chr1	155097346	155100084
chr1	155097552	155100161
chr1	155158145	155159864
chr1	155158146	155159617
chr1	155243720	155245229
chr1	155243820	155245026
chr1	155415422	155418058
chr1	155416220	155418136
chr1	155557712	155559310
chr1	155557750	155559312
chr1	155720732	155723058
chr1	155721476	155723701
chr1	155728301	155744435
chr1	155811868	155813690
chr1	155811902	155813576
chr1	155971576	155974483
chr1	155971576	155974484
chr1	156034766	156037732
chr1	156034767	156037734
chr1	156040513	156042650
chr1	156040514	156042182
chr1	156202626	156206063
chr1	156203008	156206088
chr1	156302789	156304238
chr1	156302794	156304236
chr1	156310623	156311241
chr1	156420296	156421467
chr1	156420298	156421626
chr1	156472788	156474900
chr1	156472790	156474900
chr1	156558160	156559977
chr1	156558178	156560120
chr1	156672758	156675116
chr1	156672913	156675116
chr1	156717761	156719959
chr1	156717762	156720135
chr1	156938201	156940988
chr1	156938202	156940704
chr1	157410438	157413345
chr1	157411004	157413344
chr1	157458158	157459298
chr1	157458160	157459162
chr1	158354796	158357620
chr1	158355191	158357328
chr1	158361816	158363178
chr1	158361910	158363084
chr1	159231322	159233780
chr1	159231536	159233781
chr1	159523326	159525070
chr1	159523328	159525274
chr1	160044114	160045624
chr1	160044116	160045573
chr1	160194660	160196076
chr1	160194746	160195989
chr1	160211400	160213950
chr1	160790869	160793560
chr1	160791522	160793560
chr1	160905752	160908998
chr1	160905770	160909032
chr1	161033472	161041222
chr1	161033566	161040868
chr1	161069670	161072576
chr1	161069672	161072576
chr1	161130638	161131872
chr1	161130639	161131873
chr1	161142134	161143303
chr1	161142208	161142970
chr1	161170523	161172180
chr1	161170524	161171440
chr1	161249529	161251676
chr1	161874510	161877928
chr1	161875092	161878054
chr1	161968570	161970044
chr1	161968973	161970268
chr1	162476115	162478060
chr1	162476116	162478502
chr1	162547136	162549328
chr1	162547344	162549775
chr1	162569721	162572200
chr1	162569810	162572198
chr1	162738144	162741130
chr1	162738144	162741170
chr1	162858078	162860079
chr1	162858342	162860161
chr1	163308710	163315436
chr1	163308758	163311206
chr1	163311420	163315466
chr1	163402926	163404386
chr1	163402952	163404440
chr1	163779088	163780428
chr1	163779088	163780834
chr1	163929295	163930812
chr1	163993861	163995658
chr1	163993919	163995725
chr1	164247422	164251192
chr1	164248205	164251252
chr1	164275397	164276093
chr1	164275398	164276310
chr1	164306577	164308192
chr1	164306578	164308274
chr1	164456559	164459763
chr1	164456604	164459374
chr1	164898004	164900555
chr1	164898680	164900088
chr1	165192850	165195402
chr1	165192916	165195036
chr1	165235408	165237666
chr1	165235696	165237698
chr1	165280830	165283436
chr1	165280926	165283114
chr1	165458418	165462086
chr1	165458668	165461884
chr1	165615931	165618658
chr1	165616474	165618677
chr1	165631612	165635402
chr1	165631613	165635495
chr1	165641160	165643392
chr1	165707142	165708831
chr1	165707422	165709056
chr1	165762579	165764906
chr1	165762984	165764713
chr1	165779570	165781184
chr1	165779730	165781344
chr1	165840651	165841343
chr1	165844278	165845880
chr1	165844444	165845754
chr1	166000062	166004143
chr1	166000260	166004202
chr1	166047647	166049683
chr1	166047760	166049684
chr1	166153106	166155304
chr1	166153204	166155404
chr1	166253540	166255094
chr1	166253646	166255095
chr1	166308532	166309628
chr1	166378304	166381000
chr1	166378461	166380729
chr1	166408643	166410262
chr1	166408677	166410652
chr1	167000024	167003342
chr1	167000130	167003325
chr1	167269258	167271120
chr1	167269326	167271972
chr1	167283232	167286114
chr1	167283406	167286014
chr1	167307925	167309307
chr1	167308016	167309308
chr1	167339304	167341120
chr1	167339756	167341145
chr1	167349424	167351054
chr1	167349486	167351220
chr1	167392674	167394794
chr1	167392862	167394486
chr1	167597672	167600052
chr1	167597750	167599830
chr1	167659846	167661894
chr1	167660048	167661680
chr1	167687030	167694770
chr1	167687414	167691567
chr1	167691714	167694757
chr1	167801940	167803507
chr1	167802376	167803862
chr1	167929080	167930466
chr1	167929618	167930464
chr1	168429604	168432974
chr1	168708338	168709966
chr1	168708404	168710168
chr1	169530355	169532624
chr1	169530962	169532712
chr1	169746271	169748568
chr1	169747304	169748830
chr1	169968140	169970466
chr1	169968256	169970276
chr1	170173593	170175744
chr1	170173594	170175744
chr1	170214376	170215821
chr1	170214450	170215669
chr1	170255276	170256107
chr1	170255276	170255976
chr1	170588252	170590616
chr1	170588939	170590812
chr1	170643623	170644605
chr1	170644001	170644834
chr1	170866587	170869200
chr1	170866798	170869199
chr1	170884041	170886191
chr1	170884130	170886190
chr1	170907142	170908823
chr1	170907208	170908864
chr1	171032494	171035432
chr1	171032544	171034578
chr1	171036382	171038924
chr1	171036500	171039228
chr1	171044200	171045672
chr1	171044200	171045930
chr1	171063571	171066382
chr1	171069754	171073956
chr1	171077383	171081618
chr1	171084946	171086078
chr1	171101660	171103288
chr1	171101660	171103430
chr1	171110706	171112442
chr1	171110726	171112424
chr1	171113563	171114832
chr1	171113564	171114832
chr1	171149698	171152224
chr1	171149704	171152022
chr1	171158876	171160208
chr1	171159018	171160098
chr1	171192752	171194526
chr1	171192800	171194421
chr1	171195176	171196644
chr1	171195224	171196646
chr1	171220844	171223202
chr1	171221242	171223204
chr1	171246208	171252503
chr1	171246484	171252770
chr1	171269848	171271381
chr1	171269884	171271356
chr1	171280048	171281876
chr1	171280160	171281950
chr1	171287094	171288514
chr1	171287094	171288515
chr1	171294012	171295209
chr1	171294067	171295345
chr1	171328168	171331528
chr1	171328275	171330923
chr1	171345076	171346917
chr1	171345076	171346732
chr1	171360109	171361968
chr1	171360110	171361968
chr1	171372910	171376198
chr1	171379464	171380660
chr1	171379729	171380662
chr1	171410857	171412829
chr1	171410858	171413562
chr1	171436944	171439590
chr1	171437216	171439698
chr1	171501514	171505025
chr1	171501515	171504920
chr1	172025184	172027861
chr1	172052806	172054848
chr1	172053250	172054706
chr1	172081684	172084230
chr1	172081828	172083835
chr1	172126068	172127532
chr1	172126070	172127736
chr1	172147436	172150144
chr1	172147492	172150145
chr1	172205304	172207892
chr1	172205340	172207722
chr1	172310698	172313814
chr1	172311068	172313284
chr1	172325938	172326868
chr1	172340360	172342242
chr1	172340544	172341914
chr1	172375940	172377640
chr1	172375941	172377531
chr1	172481154	172482552
chr1	172481315	172483434
chr1	172499614	172501496
chr1	172499724	172501284
chr1	172531992	172533312
chr1	172532094	172533440
chr1	172549534	172551522
chr1	172549774	172551260
chr1	172561714	172563733
chr1	172616218	172617886
chr1	172616364	172617990
chr1	172632058	172633572
chr1	172632181	172633431
chr1	173365751	173368643
chr1	173366688	173368642
chr1	174499880	174503827
chr1	174500068	174503826
chr1	174921308	174921942
chr1	174921364	174922122
chr1	175624698	175626381
chr1	175624781	175626255
chr1	175691294	175693762
chr1	175691313	175693882
chr1	175880320	175881852
chr1	175880362	175881632
chr1	176274198	176276449
chr1	176274880	176276450
chr1	176811573	176815334
chr1	176812526	176815332
chr1	176835340	176836733
chr1	176835402	176836592
chr1	177256278	177259353
chr1	177256951	177259258
chr1	177322146	177323728
chr1	177322286	177323372
chr1	177338476	177339416
chr1	177338476	177339769
chr1	177440600	177444527
chr1	177794502	177797181
chr1	177794504	177797182
chr1	177982957	177984256
chr1	177982958	177983840
chr1	178186626	178189430
chr1	178186672	178189115
chr1	178275649	178276968
chr1	178275744	178276968
chr1	178317667	178321938
chr1	178317668	178322876
chr1	178333754	178339620
chr1	178334251	178338828
chr1	178367950	178369838
chr1	178368050	178369844
chr1	178405204	178407111
chr1	178405204	178407120
chr1	178526166	178531496
chr1	178526446	178531274
chr1	179516516	179518188
chr1	179516778	179518305
chr1	179545275	179547712
chr1	179545297	179547714
chr1	179667142	179669395
chr1	179667180	179669744
chr1	179801977	179804474
chr1	179801978	179804400
chr1	179958977	179962088
chr1	180194872	180196594
chr1	180195006	180196386
chr1	180225218	180226669
chr1	180225605	180226824
chr1	180255104	180257200
chr1	180255204	180257082
chr1	180328868	180333070
chr1	180364821	180366242
chr1	180364870	180366244
chr1	180386602	180389022
chr1	180386603	180389023
chr1	180403530	180406199
chr1	180403596	180408353
chr1	180407212	180408465
chr1	180432696	180435308
chr1	180432844	180435308
chr1	180482595	180484426
chr1	180547550	180549152
chr1	180547642	180549384
chr1	180568454	180570460
chr1	180568455	180570668
chr1	180640028	180642049
chr1	180640280	180642246
chr1	180695878	180697636
chr1	180695878	180697432
chr1	180725266	180727433
chr1	180725433	180727352
chr1	180767606	180769171
chr1	180767948	180769138
chr1	180777000	180779063
chr1	180777108	180779120
chr1	180793464	180795078
chr1	180793623	180794784
chr1	180810356	180815094
chr1	180810356	180814820
chr1	180847817	180851857
chr1	180847818	180851858
chr1	180903769	180905328
chr1	180903770	180905282
chr1	180936235	180937258
chr1	180936402	180937258
chr1	180941422	180943438
chr1	180941591	180943588
chr1	181014868	181018020
chr1	181014868	181017814
chr1	181143398	181145308
chr1	181143399	181145375
chr1	181150780	181151902
chr1	181150781	181151902
chr1	181209259	181213163
chr1	181209522	181212844
chr1	181255828	181257777
chr1	181255926	181258100
chr1	181351834	181354364
chr1	181352104	181354142
chr1	181839454	181843300
chr1	181839547	181843362
chr1	182017943	182021494
chr1	182018032	182022190
chr1	182113184	182114842
chr1	182124382	182125688
chr1	182124604	182125798
chr1	182280425	182283258
chr1	182280464	182283534
chr1	182339232	182342141
chr1	182339480	182342298
chr1	182408017	182410398
chr1	182408228	182410512
chr1	182516315	182518014
chr1	182516316	182517522
chr1	182763112	182765564
chr1	182763214	182765448
chr1	182959029	182960676
chr1	182959152	182960588
chr1	183220723	183221721
chr1	183220744	183221722
chr1	183295888	183299125
chr1	183296058	183298764
chr1	183344634	183346204
chr1	183344746	183346206
chr1	183368299	183370162
chr1	183368504	183370066
chr1	183388552	183389780
chr1	183388554	183389901
chr1	184032852	184036217
chr1	184033088	184036424
chr1	184715377	184727198
chr1	184730584	184736572
chr1	184810244	184811514
chr1	184810687	184811688
chr1	184844240	184846874
chr1	184844461	184846480
chr1	184851412	184852884
chr1	184882248	184883418
chr1	184882374	184883432
chr1	184998436	185000447
chr1	184998480	185000714
chr1	185202644	185204876
chr1	185202926	185205092
chr1	185328089	185329608
chr1	185328276	185329607
chr1	185331488	185333005
chr1	185331570	185333020
chr1	185362024	185364996
chr1	185362306	185364998
chr1	185454406	185456233
chr1	185454464	185456210
chr1	186116217	186117522
chr1	186116282	186117522
chr1	186702331	186706769
chr1	186747957	186750144
chr1	186748280	186750078
chr1	186833147	186834970
chr1	186833292	186834971
chr1	187215056	187216430
chr1	187215056	187216328
chr1	187605046	187610342
chr1	187605248	187607933
chr1	187608058	187610530
chr1	187651218	187652864
chr1	187651248	187652745
chr1	187996438	187999570
chr1	187996900	187999150
chr1	189006436	189008141
chr1	189006690	189008197
chr1	189341554	189344228
chr1	189342471	189344228
chr1	189686582	189689780
chr1	189686963	189689781
chr1	189727206	189729951
chr1	189727281	189729761
chr1	189920962	189923052
chr1	189921124	189923152
chr1	190167721	190175764
chr1	190168054	190175639
chr1	190911020	190913070
chr1	190927800	190929676
chr1	190927873	190929675
chr1	190976958	190979978
chr1	190977250	190980031
chr1	191024944	191027079
chr1	191025108	191027122
chr1	191061204	191063886
chr1	191062136	191063922
chr1	191096888	191099654
chr1	191097301	191099726
chr1	191125420	191126484
chr1	191125877	191126465
chr1	191181974	191186968
chr1	191182168	191187101
chr1	191224008	191225144
chr1	191224097	191225770
chr1	191316581	191318845
chr1	191317448	191318838
chr1	191325626	191327015
chr1	191325627	191326906
chr1	191394960	191398214
chr1	191395442	191398278
chr1	191573735	191576824
chr1	191574032	191576659
chr1	191717260	191719496
chr1	191717814	191719545
chr1	191820908	191822388
chr1	191821016	191822343
chr1	191905674	191908598
chr1	191905778	191907968
chr1	191989719	191990763
chr1	191989720	191990764
chr1	192091630	192093248
chr1	192091683	192093392
chr1	192135818	192139026
chr1	192135875	192139232
chr1	192190288	192191430
chr1	192769996	192771810
chr1	192770208	192771436
chr1	192834417	192835630
chr1	192834494	192835750
chr1	192853948	192856690
chr1	192853949	192856656
chr1	193034827	193036614
chr1	193034828	193036594
chr1	193129125	193130710
chr1	193129126	193130812
chr1	193152702	193153505
chr1	193152813	193154081
chr1	193172702	193173894
chr1	193172772	193174054
chr1	193271320	193273966
chr1	193272349	193273880
chr1	194618752	194621894
chr1	194618786	194621402
chr1	194938400	194939526
chr1	194938402	194939528
chr1	194975828	194978594
chr1	194975830	194978670
chr1	195130002	195132432
chr1	195130430	195132468
chr1	195241280	195242560
chr1	195241280	195242366
chr10	3365506	3367703
chr10	3365688	3367754
chr10	3739684	3742170
chr10	3972626	3974502
chr10	3972692	3974500
chr10	4265500	4267531
chr10	4265562	4267532
chr10	4332940	4335449
chr10	4333072	4335413
chr10	4346624	4347600
chr10	4386068	4392273
chr10	4386128	4392568
chr10	4431740	4433863
chr10	4431742	4433762
chr10	4711520	4713198
chr10	4711663	4713380
chr10	5549712	5551254
chr10	5549713	5551255
chr10	5802676	5806828
chr10	5803204	5806827
chr10	5822798	5825852
chr10	5920818	5923574
chr10	5920954	5923578
chr10	7210538	7213611
chr10	7210677	7213705
chr10	7390275	7394150
chr10	7390326	7393926
chr10	7491520	7493212
chr10	7491548	7492896
chr10	7589243	7591630
chr10	7589256	7592046
chr10	7661541	7664668
chr10	7661910	7664256
chr10	7667070	7668406
chr10	7667072	7668214
chr10	7680212	7682654
chr10	7680270	7682528
chr10	7725640	7727482
chr10	7725641	7727423
chr10	7779886	7781323
chr10	7779888	7781324
chr10	7792001	7793749
chr10	7792002	7794199
chr10	7867116	7867812
chr10	7867465	7867887
chr10	7953036	7957530
chr10	7953438	7957530
chr10	8516826	8519707
chr10	8516911	8519768
chr10	8756876	8758692
chr10	8756877	8758694
chr10	8761594	8763308
chr10	8761695	8763073
chr10	8883249	8886992
chr10	8883540	8887190
chr10	9673718	9678738
chr10	9674242	9678485
chr10	9898950	9902496
chr10	9899041	9902496
chr10	10556984	10558656
chr10	10557162	10558658
chr10	10688848	10690057
chr10	10689056	10690174
chr10	11080184	11082540
chr10	11080186	11082323
chr10	11148716	11150370
chr10	11148716	11150432
chr10	11280186	11283268
chr10	11280187	11282717
chr10	11342969	11344278
chr10	11342970	11344280
chr10	12546862	12550006
chr10	12546863	12549514
chr10	12866172	12870027
chr10	12866464	12869442
chr10	12921536	12923871
chr10	12921538	12923576
chr10	12941202	12941894
chr10	12963333	12964958
chr10	12963372	12964583
chr10	13007866	13009426
chr10	13007980	13009326
chr10	13192548	13193534
chr10	13192549	13193480
chr10	13322304	13324686
chr10	13322606	13324610
chr10	13473476	13475843
chr10	13473562	13475626
chr10	13500579	13501709
chr10	13500590	13501787
chr10	13552470	13554242
chr10	13552556	13554048
chr10	13868028	13870072
chr10	13868416	13870318
chr10	13963710	13969592
chr10	13963711	13969592
chr10	13982572	13984025
chr10	13982573	13983938
chr10	14543704	14546211
chr10	14544054	14546242
chr10	14703706	14706043
chr10	14704460	14706042
chr10	14759274	14761382
chr10	14759364	14760872
chr10	17721118	17724035
chr10	17724264	17726677
chr10	17945972	17949044
chr10	17946804	17948974
chr10	18021772	18023609
chr10	18021825	18023608
chr10	18054860	18057212
chr10	18055058	18057726
chr10	18234371	18235792
chr10	18234491	18235712
chr10	18317940	18320133
chr10	18318071	18320134
chr10	18406773	18410034
chr10	18407042	18410210
chr10	18545184	18546368
chr10	18549174	18550463
chr10	18549174	18550626
chr10	18743204	18744176
chr10	18743284	18744108
chr10	18844371	18845896
chr10	18844624	18845529
chr10	19013884	19017434
chr10	19014110	19016184
chr10	19351464	19358500
chr10	19361342	19363727
chr10	19590930	19593484
chr10	19591334	19593759
chr10	19711521	19713124
chr10	19711522	19713080
chr10	19848926	19853196
chr10	19849422	19853158
chr10	19907160	19907926
chr10	19907446	19907928
chr10	19933208	19936826
chr10	20148223	20150268
chr10	20148234	20150388
chr10	20311241	20313760
chr10	20311382	20313718
chr10	20347171	20348728
chr10	20347172	20348728
chr10	20722390	20725478
chr10	20722390	20725554
chr10	20951964	20953564
chr10	20951966	20953565
chr10	21157820	21161984
chr10	21157821	21161917
chr10	21295520	21296999
chr10	21295521	21297000
chr10	21668962	21670493
chr10	21669042	21670494
chr10	21881810	21883072
chr10	21881846	21882978
chr10	21991166	21996436
chr10	22058244	22059305
chr10	22058418	22059304
chr10	22148207	22160083
chr10	22148228	22160422
chr10	22272854	22274968
chr10	22272866	22275069
chr10	22644420	22645800
chr10	22730004	22732463
chr10	22730192	22732409
chr10	22811578	22820592
chr10	22841199	22845832
chr10	22841775	22845830
chr10	23347128	23351190
chr10	23347553	23350950
chr10	23785698	23788569
chr10	23785882	23788440
chr10	23796166	23798523
chr10	23796167	23798190
chr10	24148852	24150401
chr10	24148932	24150325
chr10	24222843	24224896
chr10	24222974	24224897
chr10	24594804	24597602
chr10	24594806	24597544
chr10	24623974	24625462
chr10	24710982	24712680
chr10	24711107	24712825
chr10	24869512	24870700
chr10	24869607	24870554
chr10	25199599	25200576
chr10	25199789	25200666
chr10	25296354	25298220
chr10	25296532	25298299
chr10	25359050	25361922
chr10	26077687	26079388
chr10	26077704	26079450
chr10	26372662	26376924
chr10	26372664	26377084
chr10	26771831	26774481
chr10	26771870	26774045
chr10	28073871	28077084
chr10	28073926	28076928
chr10	29142558	29145104
chr10	29142650	29145528
chr10	29146080	29148914
chr10	29146080	29148610
chr10	29312684	29314330
chr10	29312728	29314330
chr10	29360055	29362710
chr10	29360056	29362710
chr10	29532677	29536658
chr10	29532678	29537190
chr10	30199810	30200824
chr10	30199810	30200826
chr10	30599674	30601140
chr10	30599675	30601070
chr10	30617434	30619068
chr10	30617434	30619069
chr10	30801945	30804238
chr10	30802033	30804238
chr10	30841891	30844792
chr10	30841914	30844674
chr10	31312852	31314264
chr10	31313412	31314177
chr10	31445018	31446136
chr10	31445228	31446224
chr10	31606562	31610380
chr10	31607002	31610167
chr10	32889068	32891102
chr10	32889278	32891240
chr10	33623622	33625336
chr10	33623810	33625138
chr10	33950498	33951604
chr10	33950498	33951814
chr10	34018379	34020528
chr10	34018530	34020761
chr10	34127199	34127671
chr10	34127200	34127864
chr10	34205089	34208310
chr10	34206376	34208360
chr10	34281252	34283670
chr10	34296635	34298685
chr10	34296636	34298832
chr10	34417214	34418876
chr10	34417658	34418876
chr10	36506008	36508674
chr10	36506144	36509678
chr10	36973900	36975667
chr10	36973938	36975666
chr10	37134497	37141836
chr10	37134498	37141804
[truncated: 29,565 more rows]
