# Supplementary material for: DNA methylation dynamics during embryonic development and postnatal maturation of the mouse auditory sensory epithelium
Source: Sci Rep. 2018 Nov 26;8:17348. doi: 10.1038/s41598-018-35587-x (PMC6255903; doi:10.1038/s41598-018-35587-x)
Supplement: Supplementary file 3 — Supplementary Table S2 [file 41598_2018_35587_MOESM3_ESM.xlsx]

## Sheet: summary tables
Table S2. Otic enhancers from the VISTA Enhancer Browser				DNA methylation dynamics during embryonic development and postnatal maturation of the mouse auditory sensory epithelium
				Yizhar-Barnea O*, Valensisi C*, Doni- Jayavelu N, Kishore K, Andrus C, Koffler-Brill T, Ushakov K, Perl K, Noy Y, Bhonker Y, Pelizzola M, Hawkins RD, Avraham KB.
mm9 LMRs overlapping with VISTA enhancers mm9
E16.5
P0	# LMRs overlapping vista enhancers	# vista enhancers overlapping LMRs
P22	15	8	mm613,mm642,mm1351,mm832,mm389,mm131,mm1626,mm1619
	15	11	mm613,mm1338,mm642,mm1620,mm1623,mm1351,mm832,mm389,mm131,mm1626,mm1619
	35	12	mm613,mm1663,mm1338,mm642,mm1620,mm1623,mm1351,mm832,mm389,mm131,mm1626,mm1619
lifted over to hg19 LMRs overlapping with VISTA enhancers hg19
E16.5
P0	# LMRs overlapping vista enhancers	# vista enhancers overlapping LMRs
P22	13	5	hs1244,hs543,hs1627,hs1080,hs1745
	14	8	hs579,hs2384,hs1244,hs521,hs543,hs1627,hs1080,hs1745
	13	7	hs1244,hs521,hs543,hs676,hs1627,hs1080,hs1745
unique enhancer lists
mm9
mm613
mm642	hg19
mm1351	hs1244
mm832	hs543
mm389	hs1627
mm131	hs1080
mm1626	hs1745
mm1619	hs579
mm1338	hs2384
mm1620	hs521
mm1623	hs676
mm1663

## Sheet: hg19
E16.5
chr	start	end	VISTA Enhancer ID
chr2	67052101	67052901	hs1244
chr5	50960132	50961567	hs543
chr7	90753895	90758080	hs1627
chr7	114261073	114263089	hs1080
chrX	123350827	123352587	hs1745
P0
chr	start	end	VISTA Enhancer ID
chr12	17824855	17826335	hs579
chr2	20778294	20779806	hs2384
chr2	67052101	67052901	hs1244
chr2	236773458	236774696	hs521
chr5	50960132	50961567	hs543
chr7	90753895	90758080	hs1627
chr7	114261073	114263089	hs1080
chrX	123350827	123352587	hs1745
P22
chr	start	end	VISTA Enhancer ID
chr2	67052101	67052901	hs1244
chr2	236773458	236774696	hs521									Positive
chr5	50960132	50961567	hs543
chr6	97544611	97545759	hs676
chr7	90753895	90758080	hs1627
chr7	114261073	114263089	hs1080
chrX	123350827	123352587	hs1745

## Sheet: mm9
E16.5
chr	start	end	VISTA Enhancer ID
chr1	56343174	56344387	mm613
chr15	60684551	60685842	mm642
chr19	53485525	53487959	mm1351
chr5	12505539	12509076	mm832
chr5	19999592	20000707	mm389
chr5	132705022	132706230	mm131
chr5	137336940	137340805	mm1626
chr5	143761511	143763801	mm1619
P0
chr	start	end	VISTA Enhancer ID
chr1	56343174	56344387	mm613
chr12	5273244	5276374	mm1338
chr15	60684551	60685842	mm642
chr17	46754834	46757146	mm1620
chr18	60828749	60831461	mm1623
chr19	53485525	53487959	mm1351
chr5	12505539	12509076	mm832
chr5	19999592	20000707	mm389
chr5	132705022	132706230	mm131
chr5	137336940	137340805	mm1626
chr5	143761511	143763801	mm1619
P22
chr	start	end	VISTA Enhancer ID
chr1	56343174	56344387	mm613
chr10	60276526	60279591	mm1663
chr12	5273244	5276374	mm1338
chr15	60684551	60685842	mm642
chr17	46754834	46757146	mm1620
chr18	60828749	60831461	mm1623
chr19	53485525	53487959	mm1351
chr5	12505539	12509076	mm832
chr5	19999592	20000707	mm389
chr5	132705022	132706230	mm131
chr5	137336940	137340805	mm1626
chr5	143761511	143763801	mm1619
