# Supplementary material for: DNA methylation dynamics during embryonic development and postnatal maturation of the mouse auditory sensory epithelium
Source: Sci Rep. 2018 Nov 26;8:17348. doi: 10.1038/s41598-018-35587-x (PMC6255903; doi:10.1038/s41598-018-35587-x)
Supplement: Supplementary file 4 — Supplementary Table S3 [file 41598_2018_35587_MOESM4_ESM.xlsx]

## Sheet: LMR_E16.5
Table S3. UMR and LMR interacting genes						DNA methylation dynamics during embryonic development and postnatal maturation of the mouse auditory sensory epithelium
						Yizhar-Barnea O*, Valensisi C*, Doni- Jayavelu N, Kishore K, Andrus C, Koffler-Brill T, Ushakov K, Perl K, Noy Y, Bhonker Y, Pelizzola M, Hawkins RD, Avraham KB.
Chr
chr1
chr1	Start	End	Gene Symbol	Deafness gene	Origin
chr1	37678137	37678764	2010300C02Rik	yes
chr1	40254392	40255102	IL1RL2	yes
chr1	40362946	40363089	IL1RL1	yes
chr1	52076594	52077123	STAT4	yes
chr1	55186807	55187357	MARS2	yes
chr1	75014780	75017248	SLC23A3	yes
chr1	75365674	75365831	Resp18	yes
chr1	84889882	84890408	FBXO36	yes
chr1	84889882	84890408	TRIP12	yes
chr1	88072432	88073731	Ugt1a7c	yes
chr1	131197342	131197607	IKBKE	yes
chr1	133961153	133962076	FMOD	yes
chr1	135015070	135015284	LGR6	yes
chr1	135203146	135205844	PTPN7	yes
chr1	135340224	135340339	ELF3	yes
chr1	135347808	135349340	LMOD1	yes
chr1	136734698	136734990	Gm16880	yes
chr1	160297985	160298642	CACYBP	yes
chr1	162186304	162188222	DNM3OS	yes
chr1	162202996	162203121	DNM3OS	yes
chr1	162312814	162314326	DNM3OS	yes
chr1	163379804	163380448	PRRX1	yes	Mouse
chr1	167045988	167046752	FAM78B	yes
chr1	167369848	167370732	UCK2	yes
chr1	169752412	169752740	RGS4	yes
chr1	172394864	172394976	ATP1A2	yes
chr1	172411975	172412613	TAGLN2	yes
chr1	180889882	180890388	LEFTY2	yes
chr1	186682510	186683159	TGFB2	yes	Mouse
chr1	192756214	192756630	SERTAD4	yes
chr1	13093117	13093544	PRDM14	yes
chr1	17146956	17147134	GDAP1	yes
chr1	39237648	39238152	NPAS2	yes
chr1	40887709	40888010	MFSD9	yes
chr1	45860316	45860569	SLC40A1	yes
chr1	59471198	59471747	FZD7	yes
chr1	60882626	60883318	ICOS	yes
chr1	65048918	65049204	Akr1cl	yes
chr1	75539042	75539576	SLC4A3	yes
chr1	87310310	87310521	KCNJ13	yes
chr1	118648018	118648432	TFCP2L1	yes
chr1	131598960	131599316	FAM72A	yes
chr1	132586904	132587186	Cntn2	yes
chr1	132702912	132703682	NFASC	yes
chr1	133692188	133692566	ATP2B4	yes
chr1	135472500	135473006	SHISA4	yes
chr1	153053670	153055143	NMNAT2	yes
chr1	158297094	158297374	ASTN1	yes
chr1	162650798	162651455	PRRC2C	yes
chr1	167369849	167370548	MGST3	yes
chr1	167473730	167473916	Lrrc52	yes
chr1	178553728	178554258	KIF26B	yes
chr1	180520710	180521352	6330403A02Rik	yes
chr10	184983702	184984176	MARK1	yes
chr10	190192098	190192178	PROX1	yes
chr10	14637556	14637870	GPR126	yes
chr10	19504054	19504678	IFNGR1	yes
chr10	23839482	23839951	Vnn3	yes
chr10	30260479	30261672	CENPW	yes
chr10	43097060	43097104	SOBP	yes	Mouse
chr10	43762720	43762868	1700027J07Rik	yes
chr10	61971834	61972754	COL13A1	yes
chr10	62101054	62102330	2010107G23Rik	yes
chr10	70594942	70595414	PHYHIPL	yes
chr10	75500080	75500306	UPB1	yes
chr10	76576928	76577202	LSS	yes
chr10	79695332	79697843	MADCAM1	yes
chr10	80220479	80220624	MIDN	yes
chr10	80361426	80364722	MEX3D	yes
chr10	80818548	80819075	LSM7	yes
chr10	85384223	85384352	BTBD11	yes
chr10	86761644	86762507	HSP90B1	yes
chr10	93075880	93076102	CDK17	yes
chr10	102449420	102449930	NTS	yes
chr10	117396635	117397157	CPSF6	yes
chr10	125960729	125961766	LRIG3	yes	Mouse
chr10	127259924	127260510	DTX3	yes
chr10	127655280	127655431	Tac2	yes
chr10	19396238	19397174	Olig3	yes
chr10	38984464	38985743	LAMA4	yes
chr10	41586684	41587234	Ccdc162	yes
chr10	62892672	62893386	DNA2	yes
chr10	70587780	70588634	PHYHIPL	yes
chr10	72632336	72632875	ZWINT	yes
chr10	75850770	75852112	MIF	yes	Mouse
chr10	75889250	75889855	MIF	yes	Mouse
chr10	76067574	76068405	Slc5a4b	yes
chr10	80881225	80881640	LSM7	yes
chr10	81092548	81092688	CREB3L3	yes
chr10	81484070	81484312	CELF5	yes
chr10	89495490	89495576	GAS2L3	yes
chr10	111198638	111198942	BBS10	yes
chr10	116386494	116386904	KCNMB4	yes
chr10	118128320	118129449	MDM1	yes
chr10	120787010	120787678	4921513I03Rik	yes
chr10	121417047	121417475	GNS	yes
chr10	126904476	126904546	XRCC6BP1	yes
chr11	127407706	127407992	INHBC	yes
chr11	127731306	127731540	Tac2	yes
chr11	6594860	6595553	MYO1G	yes
chr11	32243716	32244280	Hba-a1	yes
chr11	35922031	35922933	WWC1	yes
chr11	46119426	46120222	ADAM19	yes
chr11	52328751	52329085	VDAC1	yes
chr11	52332340	52333108	TCF7	yes
chr11	52420600	52421192	VDAC1	yes
chr11	53317110	53317422	ZCCHC10	yes
chr11	53842690	53843738	Gm12216	yes
chr11	55158689	55159352	Slc36a3	yes
chr11	58230498	58230704	Igtp	yes
chr11	58636525	58636910	TRIM58	yes
chr11	67585803	67587256	GAS7	yes
chr11	68908877	68909329	PFAS	yes
chr11	69275834	69276478	KCNAB3	yes
chr11	71816930	71817348	WSCD1	yes
chr11	72229696	72229834	PITPNM3	yes
chr11	77896458	77897711	SEZ6	yes
chr11	78403524	78403677	VTN	yes
chr11	79580287	79580902	Omg	yes
chr11	95193099	95194146	DLX4	yes
chr11	95911512	95912310	GNGT2	yes
chr11	96111841	96112045	TTLL6	yes
chr11	97006820	97007602	OSBPL7	yes
chr11	99170888	99171670	CCR7	yes
chr11	102886444	102886564	GJC1	yes
chr11	106313776	106314826	CD79B	yes
chr11	109744971	109745739	FAM20A	yes
chr11	115483739	115484184	NUP85	yes
chr11	116142338	116142553	UNC13D	yes
chr11	117168148	117168470	SEC14L1	yes
chr11	4032014	4032160	SEC14L4	yes
chr11	6068102	6068965	CAMK2B	yes
chr11	6486959	6487857	PURB	yes
chr11	11884190	11885228	FIGNL1	yes
chr11	34031370	34031818	LCP2	yes
chr11	34341806	34342400	FAM196B	yes
chr11	45809270	45809732	CLINT1	yes
chr11	55235203	55235539	FAT2	yes
chr11	61701799	61702513	FAM83G	yes
chr11	65226532	65227061	Myocd	yes
chr11	67444821	67445556	GAS7	yes
chr11	69704143	69705178	Senp3	yes
chr11	72393428	72394326	SMTNL2	yes
chr11	72926414	72926888	ATP2A3	yes
chr11	76825623	76826462	GOSR1	yes
chr11	77925591	77927000	PIPOX	yes
chr11	78399714	78401282	SLC46A1	yes
chr11	78642183	78642888	NLK	yes
chr11	79612924	79613902	EVI2B	yes
chr11	84582424	84582730	1500016L03Rik	yes
chr11	84723753	84724743	MRM1	yes
chr11	90691161	90691428	TOM1L1	yes
chr11	97066834	97067110	LRRC46	yes
chr11	97412276	97412533	SOCS7	yes
chr11	100168885	100169622	KRT14	yes
chr11	101942955	101944214	MPP3	yes
chr11	102128973	102129136	NAGS	yes
chr11	103639142	103640302	Gm884	yes
chr11	106313761	106314549	2310007L24Rik	yes
chr11	109552875	109553330	SLC16A6	yes
chr11	114803058	114804038	GPRC5C	yes
chr11	115048605	115049808	AF251705	yes
chr11	115048605	115049808	CD300C	yes
chr11	116145414	116145826	UNC13D	yes
chr12	117062986	117063298	SEC14L1	yes
chr12	121439270	121440124	Zfp750	yes
chr12	4071746	4072170	EFR3B	yes
chr12	31236421	31237082	LAMB1	yes
chr12	33981584	33981838	TWIST1	yes
chr12	86462829	86463023	ESRRB	yes
chr12	100958020	100958440	CCDC88C	yes
chr12	104235343	104237350	Serpina3g	yes
chr12	105027506	105028037	GLRX5	yes
chr12	105346848	105347122	2810011L19Rik	yes
chr12	109494875	109495447	MIR433	yes
chr12	109558300	109558952	Mir1188	yes
chr12	117196608	117197432	Mir153	yes
chr12	24724606	24724992	KLF11	yes
chr12	27247743	27248912	SOX11	yes
chr12	45013118	45013701	STXBP6	yes
chr12	51534484	51535610	COCH	yes
chr12	70326283	70327306	TRIM9	yes
chr12	72975806	72977086	4930447C04Rik	yes
chr12	76214574	76215702	MTHFD1	yes
chr12	80740168	80740264	0610009B14Rik	yes
chr12	86644860	86645193	VASH1	yes
chr13	102112485	102113015	SLC24A4	yes
chr13	108480440	108481638	EVL	yes
chr13	38342586	38342948	BMP6	yes
chr13	38429724	38430204	TXNDC5	yes
chr13	53191624	53192166	ROR2	yes
chr13	53338862	53339390	ROR2	yes
chr13	54887572	54887927	UNC5A	yes
chr13	55526268	55526354	DOK3	yes
chr13	55526268	55526354	PRR7	yes
chr13	56566372	56566550	TGFBI	yes
chr13	69606640	69607100	SRD5A1	yes
chr13	73395872	73396271	NDUFS6	yes
chr13	99233652	99233977	Zfp366	yes
chr13	23776292	23776987	Slc17a3	yes	Mouse
chr13	24576162	24577166	FAM65B	yes
chr13	24710588	24711625	FAM65B	yes
chr13	56226264	56226898	Neurog1	yes
chr13	56228406	56229819	Neurog1	yes
chr13	56289034	56289368	Neurog1	yes
chr13	58730492	58731278	NTRK2	yes	Mouse
chr13	58785992	58787047	NTRK2	yes	Mouse
chr13	58812428	58812658	NTRK2	yes	Mouse
chr13	58887234	58887922	NTRK2	yes	Mouse
chr13	81570278	81570400	GPR98	yes
chr13	81570506	81571361	GPR98	yes
chr13	81640070	81641124	GPR98	yes
chr14	81641210	81642116	GPR98	yes
chr14	100548165	100549038	MARVELD2	yes
chr14	17730190	17731723	THRB	yes	Mouse
chr14	23977072	23977406	KCNMA1	yes
chr14	24008170	24008732	KCNMA1	yes
chr14	24031689	24032941	KCNMA1	yes
chr14	34856556	34856728	GRID1	yes
chr14	34887223	34887563	GRID1	yes
chr14	34891648	34892975	GRID1	yes
chr14	48641186	48641814	OTX2	yes	Mouse
chr14	48697286	48697568	OTX2	yes	Mouse
chr14	48700760	48701554	OTX2	yes	Mouse
chr14	48740194	48740486	OTX2	yes	Mouse
chr14	48750586	48750914	OTX2	yes	Mouse
chr14	48753006	48753290	OTX2	yes	Mouse
chr14	48753546	48754578	OTX2	yes	Mouse
chr14	57093004	57093524	GJB2	yes
chr14	57099109	57100140	GJB2	yes
chr14	57100975	57101500	GJB2	yes
chr14	57129174	57129988	GJB2	yes
chr14	65161812	65163450	FZD3	yes
chr14	65170066	65170346	FZD3	yes
chr14	65265634	65267004	FZD3	yes
chr14	105799406	105800022	SPRY2	yes	Mouse
chr14	105851334	105851978	SPRY2	yes	Mouse
chr14	119986928	119988198	OXGR1	yes	Mouse
chr14	120102288	120103344	OXGR1	yes	Mouse
chr14	17695272	17695651	THRB	yes	Mouse
chr14	17729692	17731466	THRB	yes	Mouse
chr14	24008172	24008732	KCNMA1	yes
chr14	34846666	34846894	GRID1	yes
chr14	34856729	34856972	GRID1	yes
chr14	34892161	34893220	GRID1	yes
chr14	48632968	48633388	OTX2	yes	Mouse
chr14	48641832	48642193	OTX2	yes	Mouse
chr14	48677997	48678100	OTX2	yes	Mouse
chr14	48700490	48701378	OTX2	yes	Mouse
chr14	48750718	48750952	OTX2	yes	Mouse
chr14	48753172	48754447	OTX2	yes	Mouse
chr14	57093508	57093582	GJB2	yes
chr14	57099252	57100141	GJB2	yes
chr14	57129270	57129990	GJB2	yes
chr14	57161287	57162409	GJB6	yes
chr14	65169862	65170347	FZD3	yes
chr14	65265713	65267004	FZD3	yes
chr15	105851352	105851850	SPRY2	yes	Mouse
chr15	120102048	120102994	OXGR1	yes
chr15	8701515	8701830	SLC1A3	yes	Mouse
chr15	37144952	37145262	GRHL2	yes
chr15	37158626	37160232	GRHL2	yes
chr15	37206756	37207023	GRHL2	yes
chr15	37217523	37217650	GRHL2	yes
chr15	37218610	37219136	GRHL2	yes
chr15	37236161	37236501	GRHL2	yes
chr15	37238672	37239064	GRHL2	yes
chr15	37241436	37242638	GRHL2	yes
chr15	37242709	37244126	GRHL2	yes
chr15	37261750	37262110	GRHL2	yes
chr15	37270676	37270737	GRHL2	yes
chr15	37310182	37310945	GRHL2	yes
chr15	37312808	37313254	GRHL2	yes
chr15	37317436	37319008	GRHL2	yes
chr15	37324836	37325282	GRHL2	yes
chr15	65987380	65987647	Oc90	yes
chr15	77843886	77844144	MYH9	yes
chr15	77851371	77851573	MYH9	yes
chr15	78082082	78082200	Cacng2	yes
chr15	78105098	78106358	Cacng2	yes
chr15	78181405	78182094	Cacng2	yes
chr15	79044898	79045300	TRIOBP	yes	Human
chr15	85947280	85948120	CELSR1	yes
chr15	85949784	85950576	CELSR1	yes
chr15	85955451	85955722	CELSR1	yes
chr15	85955983	85956464	CELSR1	yes
chr15	85961107	85961420	CELSR1	yes
chr15	85981647	85982602	CELSR1	yes
chr15	85992091	85992460	CELSR1	yes
chr15	85993480	85994508	CELSR1	yes
chr15	86001632	86001900	CELSR1	yes
chr15	86013164	86014132	CELSR1	yes
chr15	86028075	86028256	CELSR1	yes
chr15	86029243	86029858	CELSR1	yes
chr15	89461944	89462674	ARSA	yes
chr15	97973284	97974282	COL2A1	yes
chr15	97996348	97996464	COL2A1	yes
chr15	97996849	97997576	COL2A1	yes
chr15	98008878	98009345	COL2A1	yes
chr15	98050152	98051327	COL2A1	yes
chr15	102167302	102169488	RARG	yes
chr15	8655990	8656208	SLC1A3	yes	Mouse
chr15	37158312	37160688	GRHL2	yes
chr15	37218008	37218876	GRHL2	yes
chr15	37238673	37239064	GRHL2	yes
chr15	37241276	37242649	GRHL2	yes
chr15	37242938	37243830	GRHL2	yes
chr15	37261780	37262146	GRHL2	yes
chr15	37262620	37263298	GRHL2	yes
chr15	37270736	37271062	GRHL2	yes
chr15	37313738	37314102	GRHL2	yes
chr15	37315051	37315176	GRHL2	yes
chr15	37316636	37318186	GRHL2	yes
chr15	37324510	37325282	GRHL2	yes
chr15	65987224	65987766	Oc90	yes
chr15	77888263	77888442	MYH9	yes
chr15	78035895	78036068	Cacng2	yes
chr15	78128153	78128518	Cacng2	yes
chr15	78177570	78178810	Cacng2	yes
chr15	78181480	78181865	Cacng2	yes
chr15	79044742	79045286	TRIOBP	yes	Human
chr15	79165976	79167420	SOX10	yes
chr15	85947068	85948348	CELSR1	yes
chr15	85949704	85951153	CELSR1	yes
chr15	85981586	85982524	CELSR1	yes
chr15	85991693	85992512	CELSR1	yes
chr15	85993523	85995204	CELSR1	yes
chr15	86000713	86001216	CELSR1	yes
chr15	86013608	86014036	CELSR1	yes
chr15	97973614	97974064	COL2A1	yes
chr15	97995881	97996892	COL2A1	yes
chr15	98050286	98051175	COL2A1	yes
chr16	102165004	102166057	RARG	yes
chr16	102167302	102167940	RARG	yes
chr16	21187620	21187949	EPHB3	yes
chr16	21188672	21189540	EPHB3	yes
chr16	21215500	21215594	EPHB3	yes
chr16	21215756	21217060	EPHB3	yes
chr16	21232028	21232432	EPHB3	yes
chr16	21237916	21241253	EPHB3	yes
chr16	21273884	21274888	EPHB3	yes
chr16	23131386	23131766	Adipoq	yes
chr16	23144034	23144278	Adipoq	yes
chr16	23235038	23235456	Adipoq	yes
chr16	30112968	30113732	HES1	yes
chr16	30122285	30122962	HES1	yes
chr16	30154586	30155753	HES1	yes
chr16	92294098	92294556	KCNE1	yes
chr16	92364911	92365734	KCNE1	yes
chr16	92428308	92429010	KCNE1	yes
chr16	21187428	21187950	EPHB3	yes
chr16	21188473	21189940	EPHB3	yes
chr16	21215757	21217535	EPHB3	yes
chr16	21272840	21274800	EPHB3	yes
chr16	23135467	23136238	Adipoq	yes
chr16	30042928	30043150	HES1	yes
chr16	30055616	30056018	HES1	yes
chr16	30122277	30123014	HES1	yes
chr16	30155700	30156373	HES1	yes
chr16	92294125	92294806	KCNE1	yes
chr16	92365520	92366050	KCNE1	yes
chr17	92428184	92428510	KCNE1	yes
chr17	93923065	93924194	CLDN14	yes
chr17	10397248	10398440	Qk	yes
chr17	34071334	34071610	COL11A2	yes
chr17	35175770	35175949	TNF	yes
chr17	35196794	35199356	TNF	yes
chr17	35199432	35199535	TNF	yes
chr17	35257962	35258751	TNF	yes
chr17	35274548	35275348	TNF	yes
chr17	35710704	35711062	DDR1	yes
chr17	44153757	44154500	CLIC5	yes
chr17	44162378	44163024	CLIC5	yes
chr17	44165903	44166077	CLIC5	yes
chr17	44175972	44176362	CLIC5	yes
chr17	44244752	44244880	CLIC5	yes
chr17	44246619	44246898	CLIC5	yes
chr17	46102684	46102994	POLH	yes
chr17	46594484	46595176	PTK7	yes
chr17	88025262	88025554	FBXO11	yes
chr17	10398671	10399057	Qk	yes
chr17	24173490	24174789	TBC1D24	yes
chr17	33484176	33484324	MYO1F	yes
chr17	33555382	33556240	MYO1F	yes
chr17	34068948	34069755	COL11A2	yes
chr17	35189808	35189978	TNF	yes
chr17	35257872	35258752	TNF	yes
chr17	35274668	35275184	TNF	yes
chr17	35644074	35645030	DDR1	yes
chr17	35710705	35711102	DDR1	yes
chr17	35712308	35712592	DDR1	yes
chr17	44162220	44163184	CLIC5	yes
chr17	44226476	44226757	CLIC5	yes
chr17	44244604	44244880	CLIC5	yes
chr17	44246570	44246854	CLIC5	yes
chr17	46102996	46103541	POLH	yes
chr17	46538578	46538980	PTK7	yes
chr18	46594800	46595122	PTK7	yes
chr18	88025263	88025556	FBXO11	yes
chr18	15322815	15322883	Aqp4	yes
chr18	50063492	50065156	HSD17B4	yes
chr18	50065287	50065606	HSD17B4	yes
chr18	50124707	50125194	HSD17B4	yes
chr18	60818144	60818268	TCOF1	yes
chr18	60859762	60860463	TCOF1	yes
chr18	60875014	60875442	TCOF1	yes
chr18	60895488	60896909	TCOF1	yes
chr18	60905118	60906040	TCOF1	yes
chr18	60914699	60915481	TCOF1	yes
chr18	60917812	60919020	TCOF1	yes
chr18	60925208	60926661	TCOF1	yes
chr18	60934734	60935453	TCOF1	yes
chr18	60941495	60943156	TCOF1	yes
chr18	64628668	64629096	ATP8B1	yes
chr18	64634126	64634736	ATP8B1	yes
chr18	82521569	82521967	MBP	yes
chr18	82558866	82559469	MBP	yes
chr18	23394942	23395132	DTNA	yes
chr18	23514560	23514627	DTNA	yes
chr18	50063410	50063660	HSD17B4	yes
chr18	50064526	50065190	HSD17B4	yes
chr18	50124902	50125196	HSD17B4	yes
chr18	60859150	60860051	TCOF1	yes
chr18	60862996	60863301	TCOF1	yes
chr18	60874012	60874380	TCOF1	yes
chr18	60875156	60875484	TCOF1	yes
chr18	60923926	60925362	TCOF1	yes
chr18	60934298	60935512	TCOF1	yes
chr18	60941406	60941795	TCOF1	yes
chr18	64634256	64634738	ATP8B1	yes
chr18	82455500	82455770	MBP	yes
chr18	82521462	82522084	MBP	yes
chr19	82558924	82559514	MBP	yes
chr19	82560672	82561437	MBP	yes
chr19	4068923	4069106	CABP2	yes
chr19	4068923	4069106	GSTP1	yes
chr19	4988816	4989554	BBS1	yes
chr19	24220884	24221282	TJP2	yes
chr19	24253762	24254286	TJP2	yes
chr19	24258218	24258755	TJP2	yes
chr19	24259736	24260599	TJP2	yes
chr19	44698627	44699168	PAX2	yes
chr19	44796742	44798061	PAX2	yes
chr19	44799082	44799496	PAX2	yes
chr19	44800406	44800766	PAX2	yes
chr19	44808366	44809219	PAX2	yes
chr19	44824704	44826146	PAX2	yes
chr19	59393978	59394851	EMX2	yes
chr19	59422310	59422730	EMX2	yes
chr19	59448810	59450170	EMX2	yes
chr19	3946048	3947186	GSTP1	yes
chr19	4032558	4032996	CABP2	yes
chr19	4032558	4032996	GSTP1	yes
chr19	4068962	4069120	CABP2	yes
chr19	4068962	4069120	GSTP1	yes
chr19	24219334	24220516	TJP2	yes
chr19	24251388	24252376	TJP2	yes
chr19	24253779	24254286	TJP2	yes
chr19	24258467	24258836	TJP2	yes
chr19	24259662	24260575	TJP2	yes
chr19	34202184	34203117	FAS	yes
chr19	34370280	34370856	FAS	yes
chr19	44698486	44699170	PAX2	yes
chr19	44699282	44701694	PAX2	yes
chr19	44796798	44797936	PAX2	yes
chr19	44799082	44799567	PAX2	yes
chr19	44800544	44801338	PAX2	yes
chr19	44808474	44809159	PAX2	yes
chr19	44824947	44826148	PAX2	yes
chr2	59393978	59394867	EMX2	yes
chr2	59422426	59422658	EMX2	yes
chr2	9795252	9795530	GATA3	yes
chr2	9852313	9853299	GATA3	yes
chr2	10334168	10335238	SFMBT2	yes
chr2	10363672	10363961	SFMBT2	yes
chr2	10387644	10387796	SFMBT2	yes
chr2	10390868	10391204	SFMBT2	yes
chr2	12351180	12351603	Itga8	yes
chr2	14607090	14607985	CACNB2	yes
chr2	24415806	24417704	PAX8	yes
chr2	24428348	24428568	PAX8	yes
chr2	24460510	24460723	PAX8	yes
chr2	26474475	26475212	NOTCH1	yes
chr2	26533094	26533590	NOTCH1	yes
chr2	26535042	26538850	NOTCH1	yes
chr2	26540998	26541996	NOTCH1	yes
chr2	28923646	28924554	BARHL1	yes
chr2	28952648	28953412	BARHL1	yes
chr2	28966244	28966912	BARHL1	yes
chr2	28976674	28977051	BARHL1	yes
chr2	29007945	29008620	BARHL1	yes
chr2	29009918	29010567	BARHL1	yes
chr2	30753104	30754174	PRRX2	yes
chr2	30836182	30837056	PRRX2	yes
chr2	30842705	30842908	PRRX2	yes
chr2	30875478	30876846	PRRX2	yes
chr2	69530414	69532118	LRP2	yes
chr2	69536486	69536751	LRP2	yes
chr2	69582894	69583142	LRP2	yes
chr2	71473833	71474758	DLX1	yes
chr2	71475136	71475594	DLX1	yes
chr2	71479584	71480401	DLX1	yes
chr2	71483465	71484192	DLX1	yes
chr2	71494736	71495349	DLX1	yes
chr2	71497034	71497780	DLX1	yes
chr2	71506738	71507028	DLX1	yes
chr2	71594947	71595234	DLX1	yes
chr2	71610874	71611110	DLX1	yes
chr2	71612500	71612901	DLX1	yes
chr2	71624924	71625553	DLX1	yes
chr2	79372556	79372955	NEUROD1	yes
chr2	79378758	79379820	NEUROD1	yes
chr2	79399026	79399433	NEUROD1	yes
chr2	79405674	79406276	NEUROD1	yes
chr2	79410268	79410750	NEUROD1	yes
chr2	79410928	79412247	NEUROD1	yes
chr2	79414571	79416102	NEUROD1	yes
chr2	79499398	79499578	NEUROD1	yes
chr2	103456690	103457142	CAT	yes
chr2	103555957	103556590	CAT	yes
chr2	103584896	103586875	CAT	yes
chr2	109621691	109621777	BDNF	yes
chr2	109622017	109622848	BDNF	yes
chr2	122707374	122708581	SLC30A4	yes
chr2	130638322	130638562	SLC4A11	yes
chr2	130693732	130694742	SLC4A11	yes
chr2	137087748	137088114	JAG1	yes
chr2	137092507	137093079	JAG1	yes
chr2	137093492	137093730	JAG1	yes
chr2	174660700	174662058	EDN3	yes
chr2	174768742	174769264	EDN3	yes
chr2	174770206	174770952	EDN3	yes
chr2	180530318	180530938	COL9A3	yes
chr2	180547540	180547902	COL9A3	yes
chr2	9824396	9824743	GATA3	yes
chr2	9845734	9846082	GATA3	yes
chr2	10300641	10301035	SFMBT2	yes
chr2	10334108	10335240	SFMBT2	yes
chr2	10350248	10350872	SFMBT2	yes
chr2	10353918	10354300	SFMBT2	yes
chr2	10390937	10391206	SFMBT2	yes
chr2	10453470	10453838	SFMBT2	yes
chr2	24415972	24416972	PAX8	yes
chr2	24460724	24461438	PAX8	yes
chr2	24469212	24469438	PAX8	yes
chr2	24478839	24480324	PAX8	yes
chr2	24487203	24487798	PAX8	yes
chr2	25236607	25237026	TPRN	yes
chr2	25315112	25316308	TPRN	yes
chr2	26533152	26536108	NOTCH1	yes
chr2	26540605	26541898	NOTCH1	yes
chr2	28965894	28966710	BARHL1	yes
chr2	28976638	28977052	BARHL1	yes
chr2	29007850	29008150	BARHL1	yes
chr2	29009940	29010578	BARHL1	yes
chr2	30753335	30753730	PRRX2	yes
chr2	30836064	30837057	PRRX2	yes
chr2	30842725	30842812	PRRX2	yes
chr2	30874788	30876650	PRRX2	yes
chr2	30906085	30906312	PRRX2	yes
chr2	69530224	69532118	LRP2	yes
chr2	69574399	69574941	LRP2	yes
chr2	71474260	71474857	DLX1	yes
chr2	71474954	71475742	DLX1	yes
chr2	71479585	71480892	DLX1	yes
chr2	71483235	71484194	DLX1	yes
chr2	71497035	71497482	DLX1	yes
chr2	71506714	71507030	DLX1	yes
chr2	71522952	71523668	DLX1	yes
chr2	71594848	71595330	DLX1	yes
chr2	79378760	79379720	NEUROD1	yes
chr2	79410332	79410751	NEUROD1	yes
chr2	79414188	79414572	NEUROD1	yes
chr2	79499399	79499628	NEUROD1	yes
chr2	103456690	103457178	CAT	yes
chr2	103585505	103586754	CAT	yes
chr2	109622018	109622480	BDNF	yes
chr2	109706653	109706801	BDNF	yes
chr2	121376602	121376773	CATSPER2	yes
chr2	130632450	130633238	SLC4A11	yes
chr2	130637836	130637922	SLC4A11	yes
chr2	130638000	130638840	SLC4A11	yes
chr2	130693562	130694142	SLC4A11	yes
chr2	137078965	137079188	JAG1	yes
chr2	137087750	137088110	JAG1	yes
chr2	137092134	137092932	JAG1	yes
chr2	174661358	174662080	EDN3	yes
chr2	174753913	174754895	EDN3	yes
chr2	174768822	174770874	EDN3	yes
chr2	180507004	180507188	COL9A3	yes
chr2	180527230	180528434	COL9A3	yes
chr3	180530172	180531250	COL9A3	yes
chr3	180547411	180548320	COL9A3	yes
chr3	34552766	34553113	SOX2	yes
chr3	34560172	34562142	SOX2	yes
chr3	34569930	34570248	SOX2	yes
chr3	34626653	34626798	SOX2	yes
chr3	34631133	34631750	SOX2	yes
chr3	34667662	34669068	SOX2	yes
chr3	34670769	34672326	SOX2	yes
chr3	34672584	34672880	SOX2	yes
chr3	34678637	34679904	SOX2	yes
chr3	89682322	89682558	CHRNB2	yes
chr3	89758706	89759239	CHRNB2	yes
chr3	89857906	89858714	CHRNB2	yes
chr3	99183434	99183702	TBX15	yes
chr3	99288939	99291086	TBX15	yes
chr3	108738780	108739796	GPSM2	yes
chr3	108765034	108765510	GPSM2	yes
chr3	144231985	144232162	LMO4	yes
chr3	146038957	146039288	MCOLN3	yes
chr3	146051644	146052672	MCOLN3	yes
chr3	146121278	146122465	MCOLN3	yes
chr3	31212662	31213173	CLDN11	yes
chr3	34552868	34553211	SOX2	yes
chr3	34560610	34561790	SOX2	yes
chr3	34576252	34576458	SOX2	yes
chr3	34630584	34631815	SOX2	yes
chr3	34667549	34668999	SOX2	yes
chr3	34670730	34672222	SOX2	yes
chr3	89682388	89682862	CHRNB2	yes
chr3	89758840	89759687	CHRNB2	yes
chr3	89858086	89858715	CHRNB2	yes
chr3	146039344	146039678	MCOLN3	yes
chr4	146051095	146051851	MCOLN3	yes
chr4	146192040	146192177	MCOLN3	yes
chr4	48072440	48072693	NR4A3	yes
chr4	63437176	63438138	Whrn	yes
chr4	63458831	63459734	Whrn	yes
chr4	63474663	63474976	Whrn	yes
chr4	63480416	63481051	Whrn	yes
chr4	64064874	64065868	TNC	yes
chr4	89038059	89038546	MTAP	yes
chr4	89040705	89041328	MTAP	yes
chr4	89053676	89054074	MTAP	yes
chr4	119227622	119227890	LEPRE1	yes
chr4	120725234	120726271	KCNQ4	yes
chr4	127269394	127269667	GJB3	yes
chr4	127318444	127318562	GJB3	yes
chr4	127357354	127358402	GJB3	yes
chr4	127359768	127359988	GJB3	yes
chr4	127368038	127368772	GJB3	yes
chr4	136761814	136762322	EPHB2	yes
chr4	136765440	136766576	EPHB2	yes
chr4	136815583	136815803	EPHB2	yes
chr4	136845082	136845256	EPHB2	yes
chr4	136852014	136852408	EPHB2	yes
chr4	136864698	136865767	EPHB2	yes
chr4	136925697	136927020	EPHB2	yes
chr4	136934990	136935748	EPHB2	yes
chr4	148215040	148215590	FBXO2	yes
chr4	148218341	148218669	FBXO2	yes
chr4	148229552	148229962	FBXO2	yes
chr4	154871690	154872488	HES5	yes
chr4	155028784	155029902	HES5	yes
chr4	155037583	155037775	HES5	yes
chr4	8760000	8760964	CHD7	yes
chr4	8788338	8789048	CHD7	yes
chr4	63398918	63399805	Whrn	yes
chr4	63437191	63438139	Whrn	yes
chr4	63459209	63459791	Whrn	yes
chr4	63474270	63475080	Whrn	yes
chr4	63480808	63480938	Whrn	yes
chr4	64064356	64065998	TNC	yes
chr4	89038060	89038546	MTAP	yes
chr4	89040506	89041404	MTAP	yes
chr4	89053710	89054394	MTAP	yes
chr4	116927875	116928518	HECTD3	yes
chr4	120725648	120727282	KCNQ4	yes
chr4	127269466	127269668	GJB3	yes
chr4	127319462	127320050	GJB3	yes
chr4	127335172	127335335	GJB3	yes
chr4	127357680	127358563	GJB3	yes
chr4	127360114	127360366	GJB3	yes
chr4	136761816	136763573	EPHB2	yes
chr4	136786034	136786129	EPHB2	yes
chr4	136797952	136798632	EPHB2	yes
chr4	136816626	136816902	EPHB2	yes
chr4	136817467	136817934	EPHB2	yes
chr4	136819897	136820374	EPHB2	yes
chr4	136825300	136825460	EPHB2	yes
chr4	136844746	136845182	EPHB2	yes
chr4	136864994	136865892	EPHB2	yes
chr4	136867738	136868890	EPHB2	yes
chr4	136886656	136887125	EPHB2	yes
chr4	136916842	136917422	EPHB2	yes
chr4	136925734	136926610	EPHB2	yes
chr4	136928929	136929868	EPHB2	yes
chr4	136934948	136935884	EPHB2	yes
chr4	148182392	148183071	FBXO2	yes
chr4	148213818	148215582	FBXO2	yes
chr4	148218219	148218688	FBXO2	yes
chr4	148229552	148230054	FBXO2	yes
chr4	152145974	152146800	ESPN	yes
chr4	154947998	154948813	HES5	yes
chr5	154949601	154950365	HES5	yes
chr5	155029702	155029939	HES5	yes
chr5	13982654	13982996	SEMA3E	yes
chr5	13983950	13984309	SEMA3E	yes
chr5	13992937	13993492	SEMA3E	yes
chr5	14039006	14039792	SEMA3E	yes
chr5	33683652	33684194	FGFR3	yes
chr5	33737990	33738480	FGFR3	yes
chr5	36944614	36946388	WFS1	yes
chr5	36955168	36956051	WFS1	yes
chr5	37082026	37082386	WFS1	yes
chr5	37085449	37085695	WFS1	yes
chr5	53490670	53490834	RBPJ	yes
chr5	53509407	53509792	RBPJ	yes
chr5	53522917	53523558	RBPJ	yes
chr5	53536610	53536980	RBPJ	yes
chr5	65871543	65872077	CHRNA9	yes
chr5	65881537	65881754	CHRNA9	yes
chr5	65883445	65883914	CHRNA9	yes
chr5	65885656	65886308	CHRNA9	yes
chr5	65937186	65937636	CHRNA9	yes
chr5	65949870	65951030	CHRNA9	yes
chr5	65958228	65958986	CHRNA9	yes
chr5	75475422	75476056	KIT	yes
chr5	75633364	75633429	KIT	yes
chr5	107749293	107749476	GFI1	yes
chr5	108542624	108543364	CPLX1	yes
chr5	116545810	116546229	Srrm4	yes
chr5	116553913	116554260	Srrm4	yes
chr5	116556750	116557102	Srrm4	yes
chr5	116569164	116570128	Srrm4	yes
chr5	116573144	116574316	Srrm4	yes
chr5	116582821	116583450	Srrm4	yes
chr5	116586647	116587042	Srrm4	yes
chr5	116588228	116589398	Srrm4	yes
chr5	116631326	116631575	Srrm4	yes
chr5	140536612	140536921	LFNG	yes
chr5	142977426	142977938	ACTB	yes
chr5	13992986	13993492	SEMA3E	yes
chr5	14032983	14033652	SEMA3E	yes
chr5	14039007	14040670	SEMA3E	yes
chr5	33683564	33685008	FGFR3	yes
chr5	33737966	33738410	FGFR3	yes
chr5	36905098	36906046	WFS1	yes
chr5	36945568	36947091	WFS1	yes
chr5	37082095	37083295	WFS1	yes
chr5	53487226	53487804	RBPJ	yes
chr5	53509445	53509776	RBPJ	yes
chr5	53536178	53537210	RBPJ	yes
chr5	65868408	65868996	CHRNA9	yes
chr5	65886066	65886234	CHRNA9	yes
chr5	65919040	65919503	CHRNA9	yes
chr5	65949813	65950668	CHRNA9	yes
chr5	65958242	65959042	CHRNA9	yes
chr5	75475566	75476057	KIT	yes
chr5	114653754	114654259	TRPV4	yes
chr5	116495636	116495737	Srrm4	yes
chr5	116496935	116497664	Srrm4	yes
chr5	116518142	116518412	Srrm4	yes
chr5	116545872	116546132	Srrm4	yes
chr5	116569452	116570208	Srrm4	yes
chr5	116573107	116574244	Srrm4	yes
chr5	116586600	116586913	Srrm4	yes
chr5	140538227	140538344	LFNG	yes
chr6	142850334	142850495	ACTB	yes
chr6	142976268	142976898	ACTB	yes
chr6	6794244	6795157	Dlx5	yes
chr6	6830463	6830896	Dlx5	yes
chr6	6846882	6847734	Dlx5	yes
chr6	17496832	17497276	MET	yes
chr6	17540432	17540816	MET	yes
chr6	38120742	38121008	ATP6V0A4	yes
chr6	52093800	52094589	HOXA2	yes
chr6	72140047	72140241	ST3GAL5	yes
chr6	72140463	72140834	ST3GAL5	yes
chr6	72141286	72141549	ST3GAL5	yes
chr6	72146664	72147182	ST3GAL5	yes
chr6	72162029	72162865	ST3GAL5	yes
chr6	72164556	72165304	ST3GAL5	yes
chr6	85517154	85517554	ALMS1	yes
chr6	85544108	85544843	ALMS1	yes
chr6	86176484	86177148	TGFA	yes
chr6	86186016	86186976	TGFA	yes
chr6	86197074	86197951	TGFA	yes
chr6	86343566	86344438	FAM136A	yes
chr6	97917800	97919124	MITF	yes
chr6	97919328	97919670	MITF	yes
chr6	113965510	113966494	ATP2B2	yes
chr6	113969388	113970476	ATP2B2	yes
chr6	113984967	113985350	ATP2B2	yes
chr6	113985507	113986098	ATP2B2	yes
chr6	114015498	114016133	ATP2B2	yes
chr6	114102282	114103005	ATP2B2	yes
chr6	134886829	134888918	CDKN1B	yes
chr6	137549898	137550412	EPS8	yes
chr6	137598346	137598717	EPS8	yes
chr6	137716939	137717143	EPS8	yes
chr6	6794246	6794554	Dlx5	yes
chr6	17496939	17497198	MET	yes
chr6	17522504	17523487	MET	yes
chr6	38081657	38082068	ATP6V0A4	yes
chr6	52093800	52094693	HOXA2	yes
chr6	72146664	72147128	ST3GAL5	yes
chr6	72161989	72163004	ST3GAL5	yes
chr6	72164836	72166160	ST3GAL5	yes
chr6	83737346	83737638	ATP6V1B1	yes
chr6	83737796	83737862	ATP6V1B1	yes
chr6	85517154	85518040	ALMS1	yes
chr6	85544276	85544637	ALMS1	yes
chr6	86176640	86176902	TGFA	yes
chr6	86182065	86182242	TGFA	yes
chr6	86183092	86183273	TGFA	yes
chr6	86185628	86186891	TGFA	yes
chr6	86197049	86197952	TGFA	yes
chr6	97836264	97836466	MITF	yes
chr6	97918158	97919166	MITF	yes
chr6	97919400	97919672	MITF	yes
chr6	113965596	113966678	ATP2B2	yes
chr6	113969536	113969897	ATP2B2	yes
chr6	113984792	113986214	ATP2B2	yes
chr6	113991458	113991771	ATP2B2	yes
chr6	114015775	114016026	ATP2B2	yes
chr6	114071367	114071909	ATP2B2	yes
chr7	126095165	126095669	NTF3	yes
chr7	134887172	134888683	CDKN1B	yes
chr7	44649840	44650619	MYH14	yes
chr7	44664369	44664969	MYH14	yes
chr7	44676068	44676328	MYH14	yes
chr7	44676578	44676968	MYH14	yes
chr7	44677078	44677195	MYH14	yes
chr7	44693385	44694036	MYH14	yes
chr7	48900162	48900946	NAV2	yes
chr7	48902432	48903130	NAV2	yes
chr7	48915760	48916070	NAV2	yes
chr7	48947260	48947374	NAV2	yes
chr7	48964972	48966297	NAV2	yes
chr7	48994990	48995742	NAV2	yes
chr7	49006784	49007388	NAV2	yes
chr7	49041520	49042661	NAV2	yes
chr7	78497914	78498182	NTRK3	yes
chr7	78514904	78516062	NTRK3	yes
chr7	78526811	78527402	NTRK3	yes
chr7	78527760	78528108	NTRK3	yes
chr7	78530240	78530568	NTRK3	yes
chr7	78568596	78569474	NTRK3	yes
chr7	78583824	78584145	NTRK3	yes
chr7	78584542	78584946	NTRK3	yes
chr7	78586042	78587040	NTRK3	yes
chr7	78605502	78605641	NTRK3	yes
chr7	78620059	78620656	NTRK3	yes
chr7	78667782	78668308	NTRK3	yes
chr7	81644403	81645854	HOMER2	yes
chr7	81649598	81649738	HOMER2	yes
chr7	81673377	81673848	HOMER2	yes
chr7	81701610	81701942	HOMER2	yes
chr7	89418237	89418782	FZD4	yes
chr7	89422647	89422918	FZD4	yes
chr7	89433019	89433672	FZD4	yes
chr7	108965726	108967425	TUB	yes
chr7	109016274	109017280	TUB	yes
chr7	109021044	109021768	TUB	yes
chr7	109028302	109028614	TUB	yes
chr7	120156037	120158440	CRYM	yes
chr7	120191504	120192864	CRYM	yes
chr7	130183873	130184388	FGFR2	yes
chr7	130215888	130216174	FGFR2	yes
chr7	130233872	130234080	FGFR2	yes
chr7	130319650	130320390	FGFR2	yes
chr7	130327399	130328586	FGFR2	yes
chr7	143136120	143137152	KCNQ1	yes
chr7	143146201	143147325	KCNQ1	yes
chr7	144823128	144824088	FGF3	yes
chr7	44664914	44665160	MYH14	yes
chr7	44675306	44676564	MYH14	yes
chr7	46235932	46236317	USH1C	yes
chr7	48915906	48916035	NAV2	yes
chr7	48994812	48995743	NAV2	yes
chr7	49006837	49007309	NAV2	yes
chr7	49041403	49042329	NAV2	yes
chr7	78491276	78492277	NTRK3	yes
chr7	78515070	78515882	NTRK3	yes
chr7	78530350	78530596	NTRK3	yes
chr7	78566704	78567812	NTRK3	yes
chr7	78586916	78587276	NTRK3	yes
chr7	78620900	78621515	NTRK3	yes
chr7	78971812	78972365	ACAN	yes
chr7	81673410	81674356	HOMER2	yes
chr7	89418284	89418784	FZD4	yes
chr7	89422790	89423823	FZD4	yes
chr7	89433256	89433637	FZD4	yes
chr7	89461550	89462176	FZD4	yes
chr7	108965706	108966690	TUB	yes
chr7	108966836	108967730	TUB	yes
chr7	109000160	109000931	TUB	yes
chr7	109021363	109022086	TUB	yes
chr7	109027628	109029188	TUB	yes
chr7	120156143	120158634	CRYM	yes
chr7	120184102	120184124	CRYM	yes
chr7	120191505	120193746	CRYM	yes
chr7	130183874	130184390	FGFR2	yes
chr7	130216016	130216319	FGFR2	yes
chr7	130233771	130234080	FGFR2	yes
chr7	130327090	130328756	FGFR2	yes
chr7	141379551	141380191	EPS8L2	yes
chr8	144823712	144824132	FGF3	yes
chr8	144875259	144876826	FGF3	yes
chr8	8572470	8572906	EFNB2	yes
chr8	8602146	8602628	EFNB2	yes
chr8	8623607	8624266	EFNB2	yes
chr8	8645181	8645310	EFNB2	yes
chr8	8662927	8663228	EFNB2	yes
chr8	8736951	8737164	EFNB2	yes
chr8	8740925	8741306	EFNB2	yes
chr8	25483284	25485008	FGFR1	yes
chr8	25548330	25548567	FGFR1	yes
chr8	46523568	46523898	CASP3	yes
chr8	46538544	46540134	CASP3	yes
chr8	46543274	46543890	CASP3	yes
chr8	46547153	46548344	CASP3	yes
chr8	46696394	46696973	CASP3	yes
chr8	73312866	73313273	LARGE	yes
chr8	88973436	88973690	SALL1	yes
chr8	88991750	88992468	SALL1	yes
chr8	89003366	89004500	SALL1	yes
chr8	89036520	89038756	SALL1	yes
chr8	89054242	89054432	SALL1	yes
chr8	89056671	89057598	SALL1	yes
chr8	89059400	89059970	SALL1	yes
chr8	89070716	89070984	SALL1	yes
chr8	89072690	89073688	SALL1	yes
chr8	89082914	89083698	SALL1	yes
chr8	89133974	89134665	SALL1	yes
chr8	111963077	111963274	KARS	yes
chr8	112032712	112033788	KARS	yes
chr8	112034610	112035196	KARS	yes
chr8	112060961	112061598	KARS	yes
chr8	112092702	112093594	KARS	yes
chr8	8602486	8602730	EFNB2	yes
chr8	8605610	8605835	EFNB2	yes
chr8	8623608	8624268	EFNB2	yes
chr8	8645182	8645406	EFNB2	yes
chr8	8736864	8737460	EFNB2	yes
chr8	8740674	8741226	EFNB2	yes
chr8	25427051	25427882	FGFR1	yes
chr8	25437204	25437544	FGFR1	yes
chr8	25438410	25438646	FGFR1	yes
chr8	25483128	25484860	FGFR1	yes
chr8	46538722	46540025	CASP3	yes
chr8	46546446	46546646	CASP3	yes
chr8	46546936	46547824	CASP3	yes
chr8	46583870	46585892	CASP3	yes
chr8	88973010	88973691	SALL1	yes
chr8	88991386	88992564	SALL1	yes
chr8	89003700	89004500	SALL1	yes
chr8	89017732	89017942	SALL1	yes
chr8	89036298	89039004	SALL1	yes
chr8	89039840	89040220	SALL1	yes
chr8	89053980	89054960	SALL1	yes
chr8	89056695	89057598	SALL1	yes
chr8	89059080	89059778	SALL1	yes
chr8	89073206	89073724	SALL1	yes
chr8	111964424	111964648	KARS	yes
chr8	112032884	112033872	KARS	yes
chr9	112034716	112035023	KARS	yes
chr9	112092822	112093766	KARS	yes
chr9	53906572	53907032	ELMOD1	yes
chr9	53915897	53916902	ELMOD1	yes
chr9	53935722	53936029	ELMOD1	yes
chr9	53936274	53936511	ELMOD1	yes
chr9	54533998	54534326	CIB2	yes
chr9	80084644	80085328	MYO6	yes
chr9	87648404	87649954	TBX18	yes
chr9	102261681	102262592	EPHB1	yes
chr9	102341074	102341162	EPHB1	yes
chr9	102344656	102345382	EPHB1	yes
chr9	102345570	102345967	EPHB1	yes
chr9	108149876	108150581	BSN	yes
chr9	108159564	108160556	BSN	yes
chr9	108271614	108272370	GPX1	yes
chr9	108296080	108297600	GPX1	yes
chr9	110887428	110888064	TMIE	yes
chr9	110896318	110896990	TMIE	yes
chr9	110909766	110910072	TMIE	yes
chr9	110914832	110914917	TMIE	yes
chr9	20943795	20945222	S1PR2	yes
chr9	20993215	20993517	S1PR2	yes
chr9	43734141	43734387	PVRL1	yes
chr9	53915898	53916260	ELMOD1	yes
chr9	53936015	53936486	ELMOD1	yes
chr9	53967522	53967884	ELMOD1	yes
chr9	54533752	54534262	CIB2	yes
chr9	80074156	80075636	MYO6	yes
chr9	80084422	80085330	MYO6	yes
chr9	80175716	80176880	MYO6	yes
chr9	87642064	87642256	TBX18	yes
chr9	87648477	87649682	TBX18	yes
chr9	102261482	102262480	EPHB1	yes
chr9	102340985	102341048	EPHB1	yes
chr9	102419944	102420486	EPHB1	yes
chr9	108160248	108161006	BSN	yes
chr9	108169803	108170110	BSN	yes
chr9	108187808	108188052	BSN	yes
chr9	108296027	108297222	GPX1	yes
chr9	110893640	110893894	TMIE	yes
chr9	110895502	110897228	TMIE	yes
chr9	110899023	110899191	TMIE	yes
chr9	110909766	110910106	TMIE	yes
chrX	110912230	110912306	TMIE	yes
chrX	110937886	110938856	TMIE	yes
chrX	101285592	101285748	GJB1	yes
chrX	101369152	101369486	GJB1	yes
chrX	101376462	101377268	GJB1	yes
chr1	101382132	101382635	GJB1	yes
chr1	101427664	101429146	GJB1	yes
chr1	4412546	4414363	SOX17	no
chr1	4768262	4768986	TCEA1	no
chr1	4829393	4829624	TCEA1	no
chr1	4843646	4844127	MRPL15	no
chr1	4970110	4971105	RGS20	no
chr1	5069478	5070623	ATP6V1H	no
chr1	5069478	5070623	RGS20	no
chr1	6406266	6406667	FAM150A	no
chr1	6452956	6454777	FAM150A	no
chr1	9564230	9565284	2610203C22Rik	no
chr1	9564230	9565284	ADHFE1	no
chr1	9601760	9602130	3110035E14Rik	no
chr1	9601760	9602130	MYBL1	no
chr1	9658650	9659262	3110035E14Rik	no
chr1	9658650	9659262	2610203C22Rik	no
chr1	9787554	9788152	SGK3	no
chr1	9823396	9823732	SGK3	no
chr1	9853116	9853571	Snord87	no
chr1	9988497	9988993	Snord87	no
chr1	10681255	10682187	CPA6	no
chr1	10719698	10720762	CPA6	no
chr1	10942855	10943276	PREX2	no
chr1	12636588	12637271	SULF1	no
chr1	12671370	12672033	SULF1	no
chr1	12697608	12698397	SULF1	no
chr1	12704478	12705053	SULF1	no
chr1	12717538	12719552	SULF1	no
chr1	12720060	12720507	SULF1	no
chr1	12734596	12735347	SULF1	no
chr1	12748296	12748946	SULF1	no
chr1	12776220	12777000	SULF1	no
chr1	12785086	12786090	SULF1	no
chr1	12984836	12985060	SLCO5A1	no
chr1	12985242	12985852	SLCO5A1	no
chr1	13004852	13005790	SLCO5A1	no
chr1	13040216	13041002	SLCO5A1	no
chr1	13057832	13058475	PRDM14	no
chr1	13074222	13074939	PRDM14	no
chr1	13074222	13074939	SLCO5A1	no
chr1	13076458	13076536	PRDM14	no
chr1	13080918	13081742	PRDM14	no
chr1	13094726	13094956	PRDM14	no
chr1	13095618	13096130	PRDM14	no
chr1	13134277	13134650	PRDM14	no
chr1	13655636	13656332	LACTB2	no
chr1	13655636	13656332	XKR9	no
chr1	15358354	15358632	Kcnb2	no
chr1	15791582	15792734	TERF1	no
chr1	15794700	15794832	TERF1	no
chr1	17008944	17010602	JPH1	no
chr1	17120190	17120318	GDAP1	no
chr1	17120190	17120318	JPH1	no
chr1	17123402	17123794	GDAP1	no
chr1	17123402	17123794	JPH1	no
chr1	17146884	17147058	GDAP1	no
chr1	17146884	17147058	JPH1	no
chr1	17163158	17163907	GDAP1	no
chr1	17163158	17163907	JPH1	no
chr1	17655386	17657664	CRISPLD1	no
chr1	20449950	20450454	4930486I03Rik	no
chr1	20612642	20613272	PKHD1	no
chr1	20867220	20867823	MCM3	no
chr1	20867220	20867823	EFHC1	no
chr1	20867220	20867823	PAQR8	no
chr1	20868101	20868512	MCM3	no
chr1	20868101	20868512	EFHC1	no
chr1	20868101	20868512	PAQR8	no
chr1	20922840	20923552	PAQR8	no
chr1	21007936	21008192	TRAM2	no
chr1	21124807	21125396	TMEM14A	no
chr1	21228989	21230548	Gm4956	no
chr1	21228989	21230548	GSTA3	no
chr1	21228989	21230548	TMEM14A	no
chr1	21231776	21232204	Gm4956	no
chr1	21231776	21232204	GSTA3	no
chr1	21231776	21232204	TMEM14A	no
chr1	21941666	21941926	KCNQ5	no
chr1	22789504	22789843	RIMS1	no
chr1	22797180	22797358	RIMS1	no
chr1	23102610	23102868	4933415F23Rik	no
chr1	23443948	23444397	OGFRL1	no
chr1	23445176	23445398	OGFRL1	no
chr1	24633782	24634110	LMBRD1	no
chr1	25824353	25826186	BAI3	no
chr1	30946775	30947697	PTP4A1	no
chr1	33672403	33672866	BAG2	no
chr1	33672403	33672866	PRIM2	no
chr1	33714631	33715195	BAG2	no
chr1	33714631	33715195	RAB23	no
chr1	33741830	33742195	RAB23	no
chr1	33763842	33764316	BAG2	no
chr1	33763842	33764316	PRIM2	no
chr1	33778410	33778786	BAG2	no
chr1	33896204	33896378	BEND6	no
chr1	33910574	33911942	BEND6	no
chr1	33964611	33964854	BEND6	no
chr1	33966262	33966642	BEND6	no
chr1	33969938	33970360	DST	no
chr1	33979332	33980080	DST	no
chr1	33993742	33993922	DST	no
chr1	33994149	33994540	DST	no
chr1	34003006	34003314	DST	no
chr1	34016696	34017146	DST	no
chr1	34106600	34107114	DST	no
chr1	34503197	34505388	PTPN18	no
chr1	36295693	36296409	ARID5A	no
chr1	36295693	36296409	NEURL3	no
chr1	36619112	36619286	ANKRD23	no
chr1	36619112	36619286	COX5B	no
chr1	36630261	36632008	ANKRD23	no
chr1	36630261	36632008	SEMA4C	no
chr1	36672824	36673351	ZAP70	no
chr1	36683989	36684505	4933424G06Rik	no
chr1	36683989	36684505	FAM178B	no
chr1	36766624	36767678	ZAP70	no
chr1	37499130	37499746	4930594C11Rik	no
chr1	37499130	37499746	MGAT4A	no
chr1	37534364	37535002	4930594C11Rik	no
chr1	37534364	37535002	MGAT4A	no
chr1	37544200	37544415	4930594C11Rik	no
chr1	37544200	37544415	MGAT4A	no
chr1	37565526	37566298	4930594C11Rik	no
chr1	37565526	37566298	MGAT4A	no
chr1	37610202	37610545	MGAT4A	no
chr1	37691418	37691590	2010300C02Rik	no
chr1	37693893	37694220	2010300C02Rik	no
chr1	37698440	37698841	2010300C02Rik	no
chr1	37716902	37717242	2010300C02Rik	no
chr1	37726145	37726612	2010300C02Rik	no
chr1	37928581	37928640	MITD1	no
chr1	38577256	38578318	AFF3	no
chr1	38635462	38637042	AFF3	no
chr1	38641814	38642806	AFF3	no
chr1	38657473	38657747	AFF3	no
chr1	38730673	38730842	AFF3	no
chr1	38730673	38730842	LONRF2	no
chr1	38760126	38760972	LONRF2	no
chr1	38847877	38848000	CHST10	no
chr1	38847877	38848000	LONRF2	no
chr1	38861984	38862426	CHST10	no
chr1	38861984	38862426	LONRF2	no
chr1	38869217	38869377	CHST10	no
chr1	39237797	39238343	NPAS2	no
chr1	39247676	39248182	NPAS2	no
chr1	39281491	39281622	RPL31	no
chr1	39306504	39306992	RPL31	no
chr1	39362112	39362896	RPL31	no
chr1	39636181	39637322	CREG2	no
chr1	39646055	39646374	CREG2	no
chr1	39740894	39742642	CREG2	no
chr1	40033872	40034251	IL1R2	no
chr1	40052198	40052456	IL1R2	no
chr1	40057615	40058172	IL1R2	no
chr1	40071416	40073262	Gm16894	no
chr1	40071416	40073262	IL1R2	no
chr1	40254392	40255102	IL1R1	no
chr1	40357305	40358434	IL1RL1	no
chr1	40362946	40363089	IL1R1	no
chr1	40362946	40363089	IL1RL2	no
chr1	40378649	40379018	IL18R1	no
chr1	40634622	40635786	SLC9A2	no
chr1	40650896	40651640	SLC9A2	no
chr1	40658020	40658572	SLC9A2	no
chr1	40659064	40659912	SLC9A2	no
chr1	40665359	40668066	SLC9A2	no
chr1	40759578	40759778	MFSD9	no
chr1	40759578	40759778	SLC9A2	no
chr1	40802534	40803130	TMEM182	no
chr1	40826208	40826446	TMEM182	no
chr1	40887670	40888014	MFSD9	no
chr1	42677542	42678248	2610017I09Rik	no
chr1	42677542	42678248	POU3F3	no
chr1	42718489	42719072	2610017I09Rik	no
chr1	42718489	42719072	POU3F3	no
chr1	42718489	42719072	2900092D14Rik	no
chr1	42780522	42780712	2610017I09Rik	no
chr1	42780522	42780712	POU3F3	no
chr1	43128330	43128536	FHL2	no
chr1	43191784	43192400	FHL2	no
chr1	44591615	44592080	GULP1	no
chr1	45311628	45314474	COL3A1	no
chr1	45315844	45317410	COL3A1	no
chr1	46893738	46894728	SLC39A10	no
chr1	50897814	50898150	TMEFF2	no
chr1	50938834	50940230	TMEFF2	no
chr1	50948830	50949352	TMEFF2	no
chr1	51271834	51272192	SDPR	no
chr1	51288622	51289332	SDPR	no
chr1	51835716	51836020	MYO1B	no
chr1	51855938	51856305	MYO1B	no
chr1	51911548	51911732	MYO1B	no
chr1	51922514	51923336	STAT4	no
chr1	51944962	51946216	MYO1B	no
chr1	51996718	51998830	MYO1B	no
chr1	52039150	52039636	STAT1	no
chr1	52039150	52039636	STAT4	no
chr1	52076594	52077123	STAT1	no
chr1	52079632	52080603	STAT1	no
chr1	52079632	52080603	STAT4	no
chr1	52146392	52146959	STAT1	no
chr1	52175108	52176328	GLS	no
chr1	52259177	52259848	GLS	no
chr1	52305696	52305982	GLS	no
chr1	52331570	52332164	GLS	no
chr1	52565828	52566106	TMEM194B	no
chr1	54118694	54119150	HECW2	no
chr1	54120194	54120347	HECW2	no
chr1	54133291	54133938	HECW2	no
chr1	54445208	54445728	GTF3C3	no
chr1	54578726	54578900	PGAP1	no
chr1	54849875	54850326	ANKRD44	no
chr1	54879466	54880252	ANKRD44	no
chr1	54896440	54896880	ANKRD44	no
chr1	55186807	55187357	HSPD1	no
chr1	55186807	55187357	HSPE1	no
chr1	55205785	55206123	MARS2	no
chr1	57339214	57339668	1700066M21Rik	no
chr1	57947624	57948598	SGOL2	no
chr1	57948839	57949612	SGOL2	no
chr1	58089412	58089810	AOX1	no
chr1	58089412	58089810	Aox3	no
chr1	58144770	58145012	Aox3	no
chr1	59310396	59310576	ALS2	no
chr1	59314628	59317087	ALS2	no
chr1	59404650	59405156	FZD7	no
chr1	59405446	59405811	FZD7	no
chr1	59408980	59410302	FZD7	no
chr1	59469110	59469690	FZD7	no
chr1	59470778	59471508	FZD7	no
chr1	59472234	59473796	FZD7	no
chr1	59508018	59509192	Gm973	no
chr1	59511745	59511985	FZD7	no
chr1	59535031	59536392	FZD7	no
chr1	59566268	59566747	FZD7	no
chr1	59580158	59580682	FZD7	no
chr1	59580158	59580682	SUMO1	no
chr1	59809778	59810462	BMPR2	no
chr1	59848056	59848526	BMPR2	no
chr1	60596542	60596694	RAPH1	no
chr1	60759502	60760080	CD28	no
chr1	60882381	60883317	ICOS	no
chr1	60973752	60974246	ICOS	no
chr1	60990205	60990535	ICOS	no
chr1	62655004	62655315	NRP2	no
chr1	62696286	62697648	NRP2	no
chr1	62735432	62735721	NRP2	no
chr1	62766534	62767490	NRP2	no
chr1	62767571	62767718	NRP2	no
chr1	63204092	63205606	ZDBF2	no
chr1	63204092	63205606	GPR1	no
chr1	63204092	63205606	SNORA41	no
chr1	63237520	63237962	EEF1B2	no
chr1	63237520	63237962	ZDBF2	no
chr1	63254836	63257208	EEF1B2	no
chr1	63254836	63257208	ZDBF2	no
chr1	63257636	63259782	EEF1B2	no
chr1	63257636	63259782	ZDBF2	no
chr1	63261258	63261538	ZDBF2	no
chr1	63267126	63268194	ZDBF2	no
chr1	63323852	63324020	ZDBF2	no
chr1	63458206	63458410	ADAM23	no
chr1	64020122	64021542	KLF7	no
chr1	64106411	64107747	KLF7	no
chr1	64448774	64449418	CREB1	no
chr1	64485520	64486498	CREB1	no
chr1	64655273	64655909	2810408I11Rik	no
chr1	64655273	64655909	FZD5	no
chr1	64655273	64655909	METTL21A	no
chr1	64658974	64659479	2810408I11Rik	no
chr1	64732185	64732518	2810408I11Rik	no
chr1	64732185	64732518	FZD5	no
chr1	64916420	64917358	PLEKHM3	no
chr1	65046386	65046820	PLEKHM3	no
chr1	65048846	65049143	Akr1cl	no
chr1	65051685	65052730	D630023F18Rik	no
chr1	65051685	65052730	Akr1cl	no
chr1	65081942	65082192	D630023F18Rik	no
chr1	66388550	66388811	Unc80	no
chr1	66395284	66395494	Unc80	no
chr1	66838360	66840284	ACADL	no
chr1	66871683	66871856	ACADL	no
chr1	66871683	66871856	MYL1	no
chr1	67020646	67020825	LANCL1	no
chr1	69024890	69025320	ERBB4	no
chr1	69657067	69657313	IKZF2	no
chr1	71673232	71674236	FN1	no
chr1	71912299	71913070	Gm8883	no
chr1	71940377	71941748	Gm8883	no
chr1	72123460	72124204	MREG	no
chr1	72170860	72171410	MREG	no
chr1	72219526	72220462	MREG	no
chr1	72219526	72220462	XRCC5	no
chr1	72219526	72220462	TMEM169	no
chr1	72286431	72287186	PECR	no
chr1	72736415	72738407	IGFBP2	no
chr1	72778908	72779620	IGFBP2	no
chr1	72780764	72781273	IGFBP2	no
chr1	72780764	72781273	IGFBP5	no
chr1	72780764	72781273	RPL37A	no
chr1	72791691	72793342	IGFBP2	no
chr1	72804796	72806584	IGFBP2	no
chr1	72813028	72815521	IGFBP2	no
chr1	72813028	72815521	IGFBP5	no
chr1	72865785	72867033	IGFBP2	no
chr1	72960348	72960900	IGFBP5	no
chr1	72963250	72963920	IGFBP5	no
chr1	72968716	72970281	IGFBP5	no
chr1	74059764	74060568	TNS1	no
chr1	74059764	74060568	Rufy4	no
chr1	74089238	74089881	TNS1	no
chr1	74101622	74104108	Rufy4	no
chr1	74101622	74104108	CXCR1	no
chr1	74101622	74104108	CXCR2	no
chr1	74287150	74287526	SLC11A1	no
chr1	74313248	74314635	SLC11A1	no
chr1	74376248	74376646	Gm216	no
chr1	74401366	74401535	TMBIM1	no
chr1	74401366	74401535	VIL1	no
chr1	74408364	74408788	Gm216	no
chr1	74542234	74543420	PLCD4	no
chr1	74775562	74777140	CDK5R2	no
chr1	74824874	74825942	CDK5R2	no
chr1	74850250	74851888	CDK5R2	no
chr1	74935084	74935838	Ccdc108	no
chr1	74936526	74936980	IHH	no
chr1	74936526	74936980	Ccdc108	no
chr1	74964453	74965210	IHH	no
chr1	75005942	75006220	IHH	no
chr1	75013891	75014438	IHH	no
chr1	75013891	75014438	SLC23A3	no
chr1	75013891	75014438	NHEJ1	no
chr1	75014780	75017248	IHH	no
chr1	75014780	75017248	NHEJ1	no
chr1	75292746	75293098	DES	no
chr1	75292746	75293098	PTPRN	no
chr1	75340150	75341972	PTPRN	no
chr1	75365674	75365831	SPEG	no
chr1	75369672	75369920	Resp18	no
chr1	75369672	75369920	SPEG	no
chr1	75371386	75372750	Resp18	no
chr1	75371386	75372750	SPEG	no
chr1	75379928	75380500	SPEG	no
chr1	75379928	75380500	DES	no
chr1	75494765	75495596	CHPF	no
chr1	75494765	75495596	OBSL1	no
chr1	75508047	75508436	CHPF	no
chr1	75508047	75508436	OBSL1	no
chr1	75509822	75511351	OBSL1	no
chr1	75509822	75511351	SLC4A3	no
chr1	75509822	75511351	INHA	no
chr1	75581668	75582816	OBSL1	no
chr1	75581668	75582816	INHA	no
chr1	75581668	75582816	SLC4A3	no
chr1	75594710	75594891	OBSL1	no
chr1	75594710	75594891	INHA	no
chr1	75594710	75594891	SLC4A3	no
chr1	75601858	75602515	OBSL1	no
chr1	75610584	75611136	SLC4A3	no
chr1	77440516	77442484	EPHA4	no
chr1	77494986	77495436	EPHA4	no
chr1	77495941	77497278	EPHA4	no
chr1	77505970	77506624	EPHA4	no
chr1	77521477	77522591	EPHA4	no
chr1	77544175	77544765	EPHA4	no
chr1	77545892	77546706	EPHA4	no
chr1	77599086	77599982	EPHA4	no
chr1	77601426	77602002	EPHA4	no
chr1	78366870	78368120	SGPP2	no
chr1	78370006	78370740	SGPP2	no
chr1	80853508	80855239	DOCK10	no
chr1	82375190	82376048	IRS1	no
chr1	82819383	82819550	AGFG1	no
chr1	83101806	83102455	SLC19A3	no
chr1	83451313	83451549	Sphkap	no
chr1	84249602	84249841	PID1	no
chr1	84281644	84281888	PID1	no
chr1	84365303	84365748	PID1	no
chr1	84623054	84623960	DNER	no
chr1	84851656	84852304	FBXO36	no
chr1	84851656	84852304	SLC16A14	no
chr1	84864266	84865012	FBXO36	no
chr1	84869626	84870087	FBXO36	no
chr1	84872624	84873369	FBXO36	no
chr1	84872624	84873369	SLC16A14	no
chr1	85742512	85743766	A630001G21Rik	no
chr1	85742512	85743766	SP100	no
chr1	85933245	85934440	SPATA3	no
chr1	86021768	86022055	SPATA3	no
chr1	86054934	86055302	2810459M11Rik	no
chr1	86054934	86055302	GPR55	no
chr1	86059072	86059814	2810459M11Rik	no
chr1	86059072	86059814	GPR55	no
chr1	86233774	86234082	B3GNT7	no
chr1	86278100	86278422	B3GNT7	no
chr1	86294418	86295142	B3GNT7	no
chr1	86294418	86295142	NCL	no
chr1	86307934	86308495	SNORD82	no
chr1	86307934	86308495	B3GNT7	no
chr1	86336894	86337313	B3GNT7	no
chr1	86336894	86337313	NCL	no
chr1	86363688	86364100	NCL	no
chr1	86377071	86377562	C130036L24Rik	no
chr1	86429578	86431156	NCL	no
chr1	86429578	86431156	PTMA	no
chr1	86447812	86450077	NCL	no
chr1	86447812	86450077	PTMA	no
chr1	86464382	86464812	PTMA	no
chr1	86647542	86648875	COPS7B	no
chr1	86680866	86681338	COPS7B	no
chr1	87098563	87098874	Prss56	no
chr1	87164051	87164910	ECEL1	no
chr1	87182928	87183664	EFHD1	no
chr1	87182928	87183664	Prss56	no
chr1	87275335	87276214	EFHD1	no
chr1	87281684	87282178	EFHD1	no
chr1	87281684	87282178	Prss56	no
chr1	87300458	87300530	KCNJ13	no
chr1	87309706	87310580	KCNJ13	no
chr1	87504506	87504966	NGEF	no
chr1	87507916	87508094	NEU2	no
chr1	87507916	87508094	NGEF	no
chr1	87553909	87554618	NGEF	no
chr1	87632145	87632449	INPP5D	no
chr1	87640318	87640562	INPP5D	no
chr1	87640640	87641582	INPP5D	no
chr1	87828268	87831090	DGKD	no
chr1	87828268	87831090	SCARNA6	no
chr1	88024254	88025673	Ugt1a6b	no
chr1	88024254	88025673	Ugt1a7c	no
chr1	88069530	88070306	Ugt1a6a	no
chr1	88069530	88070306	Ugt1a6b	no
chr1	88069530	88070306	Ugt1a7c	no
chr1	88072432	88073731	Ugt1a6a	no
chr1	88072432	88073731	Ugt1a6b	no
chr1	88244092	88244504	Dnajb3	no
chr1	88244092	88244504	HJURP	no
chr1	88244092	88244504	UGT1A1	no
chr1	88246364	88246672	Dnajb3	no
chr1	88246364	88246672	HJURP	no
chr1	88246364	88246672	UGT1A1	no
chr1	88287948	88288433	UGT1A1	no
chr1	88287948	88288433	HJURP	no
chr1	88447224	88447796	Spp2	no
chr1	88454866	88455513	Spp2	no
chr1	88613604	88614180	ARL4C	no
chr1	88623067	88623512	ARL4C	no
chr1	88641448	88642152	ARL4C	no
chr1	88668128	88670349	ARL4C	no
chr1	88765336	88765642	ARL4C	no
chr1	88809514	88810310	2410088K16Rik	no
chr1	89033637	89034237	SH3BP4	no
chr1	89059628	89060030	SH3BP4	no
chr1	89164588	89165178	SH3BP4	no
chr1	89847668	89847758	GBX2	no
chr1	89880250	89880351	GBX2	no
chr1	89961447	89962889	GBX2	no
chr1	89998006	89998454	ASB18	no
chr1	90220287	90221194	CXCR7	no
chr1	90225253	90226200	CXCR7	no
chr1	90754273	90755006	COL6A3	no
chr1	90838158	90838723	COL6A3	no
chr1	90948920	90949334	MLPH	no
chr1	91227714	91227874	RBM44	no
chr1	91227714	91227874	SCLY	no
chr1	91807918	91808462	TWIST2	no
chr1	91816728	91816966	TWIST2	no
chr1	91826424	91826492	TWIST2	no
chr1	91830500	91831254	TWIST2	no
chr1	92075358	92075584	HDAC4	no
chr1	92212018	92212818	HDAC4	no
chr1	92223565	92224712	HDAC4	no
chr1	92733731	92734004	GPC1	no
chr1	92745214	92745869	GPC1	no
chr1	92749640	92749738	GPC1	no
chr1	92769732	92769990	GPC1	no
chr1	92772658	92773384	GPC1	no
chr1	92790474	92791948	GPC1	no
chr1	92877613	92878188	GPC1	no
chr1	92877613	92878188	MIR149	no
chr1	93018216	93018369	KIF1A	no
chr1	93085088	93085400	KIF1A	no
chr1	93095714	93095924	KIF1A	no
chr1	93124290	93124680	AGXT	no
chr1	93129545	93130698	AGXT	no
chr1	93129545	93130698	2310007B03Rik	no
chr1	93168144	93169534	2310007B03Rik	no
chr1	93678334	93679286	BOK	no
chr1	93731908	93732432	STK25	no
chr1	97622393	97624082	D1Ertd622e	no
chr1	98047670	98048576	PAM	no
chr1	98051195	98051559	B230216N24Rik	no
chr1	98069468	98070117	PAM	no
chr1	98072154	98074098	PAM	no
chr1	98086618	98087528	PAM	no
chr1	105813529	105815066	TNFRSF11A	no
chr1	106663184	106663458	BCL2	no
chr1	106721954	106722649	VPS4B	no
chr1	118273986	118275882	TSN	no
chr1	118343428	118344154	MKI67IP	no
chr1	118343428	118344154	TSN	no
chr1	118648141	118648541	TFCP2L1	no
chr1	118687266	118687848	TFCP2L1	no
chr1	119001321	119002046	GLI2	no
chr1	119003888	119005188	GLI2	no
chr1	119034225	119034713	GLI2	no
chr1	119035366	119035608	GLI2	no
chr1	119328450	119329916	INHBB	no
chr1	119407728	119407973	RALB	no
chr1	119642980	119643682	Epb4.1l5	no
chr1	120036391	120037871	DBI	no
chr1	120036391	120037871	TMEM37	no
chr1	120093619	120093989	DBI	no
chr1	120093619	120093989	TMEM37	no
chr1	120093619	120093989	Gm101	no
chr1	120549694	120551380	EN1	no
chr1	125475944	125477334	SLC35F5	no
chr1	126752347	126752735	NCKAP5	no
chr1	127661125	127661912	TMEM163	no
chr1	127662796	127662988	TMEM163	no
chr1	127732785	127733374	2900009J06Rik	no
chr1	127732785	127733374	Acmsd	no
chr1	128313232	128313846	Lct	no
chr1	128532502	128533674	CXCR4	no
chr1	128583546	128584024	CXCR4	no
chr1	128585453	128586488	CXCR4	no
chr1	128611430	128612798	CXCR4	no
chr1	131107942	131108514	MAPKAPK2	no
chr1	131197342	131197607	RASSF5	no
chr1	131199762	131200822	IKBKE	no
chr1	131199762	131200822	RASSF5	no
chr1	131201533	131202022	IKBKE	no
chr1	131201533	131202022	RASSF5	no
chr1	131202968	131203111	IKBKE	no
chr1	131202968	131203111	RASSF5	no
chr1	131205480	131205608	IKBKE	no
chr1	131205480	131205608	RASSF5	no
chr1	131281992	131282250	IKBKE	no
chr1	131491684	131491940	SRGAP2	no
chr1	131580355	131581008	CTSE	no
chr1	131599243	131599314	FAM72A	no
chr1	131600351	131600662	FAM72A	no
chr1	131719310	131719455	CTSE	no
chr1	131884469	131885164	NUCKS1	no
chr1	131889626	131889936	NUCKS1	no
chr1	131891120	131891616	NUCKS1	no
chr1	131946066	131946872	SLC45A3	no
chr1	132121340	132121946	LEMD1	no
chr1	132164020	132165350	LEMD1	no
chr1	132207938	132208620	LEMD1	no
chr1	132220020	132222479	LEMD1	no
chr1	132283360	132283546	LEMD1	no
chr1	132306452	132307159	TMCC2	no
chr1	132520657	132521380	Cntn2	no
chr1	132525845	132526530	Cntn2	no
chr1	132532908	132534560	Cntn2	no
chr1	132561032	132562210	Cntn2	no
chr1	132562393	132562759	Cntn2	no
chr1	132565090	132565198	Cntn2	no
chr1	132586760	132587095	Cntn2	no
chr1	132594359	132595199	Cntn2	no
chr1	132623301	132624432	Cntn2	no
chr1	132654580	132655031	NFASC	no
chr1	132659612	132660841	NFASC	no
chr1	132665384	132665552	NFASC	no
chr1	132678886	132679254	NFASC	no
chr1	132703245	132704304	NFASC	no
chr1	132747890	132749228	NFASC	no
chr1	132765921	132766483	NFASC	no
chr1	132819595	132820372	LRRN2	no
chr1	132819595	132820372	NFASC	no
chr1	132850614	132851027	LRRN2	no
chr1	132851840	132852206	LRRN2	no
chr1	132870284	132870642	LRRN2	no
chr1	132885186	132886096	LRRN2	no
chr1	132886491	132886870	LRRN2	no
chr1	132897936	132898380	LRRN2	no
chr1	132902192	132902597	LRRN2	no
chr1	132914856	132916136	LRRN2	no
chr1	132917564	132918677	LRRN2	no
chr1	132928323	132929058	LRRN2	no
chr1	132958468	132958584	LRRN2	no
chr1	133432056	133433060	SOX13	no
chr1	133437318	133437657	SOX13	no
chr1	133438097	133438278	SOX13	no
chr1	133760052	133760385	ATP2B4	no
chr1	133762543	133763380	ATP2B4	no
chr1	133825590	133826338	ATP2B4	no
chr1	133843276	133843572	ATP2B4	no
chr1	133844506	133845071	ATP2B4	no
chr1	133991334	133991600	BTG2	no
chr1	133991334	133991600	PRELP	no
chr1	134115430	134116774	BTG2	no
chr1	134168115	134168245	ADORA1	no
chr1	134172675	134173346	ADORA1	no
chr1	134217160	134217410	ADORA1	no
chr1	134273666	134273846	ADORA1	no
chr1	134273666	134273846	PPFIA4	no
chr1	134275751	134276342	ADORA1	no
chr1	134275751	134276342	PPFIA4	no
chr1	134391781	134391902	ADIPOR1	no
chr1	134391781	134391902	CYB5R1	no
chr1	134509679	134510400	KLHL12	no
chr1	134516372	134517124	KDM5B	no
chr1	134548243	134548564	KDM5B	no
chr1	134549904	134550200	KDM5B	no
chr1	134657520	134657871	SYT2	no
chr1	134674000	134675413	SYT2	no
chr1	134682628	134682710	SYT2	no
chr1	134700396	134701122	SYT2	no
chr1	134713262	134714324	SYT2	no
chr1	134723979	134725918	SYT2	no
chr1	134739985	134740421	SYT2	no
chr1	134860642	134861410	PPP1R12B	no
chr1	134975917	134976797	PPP1R12B	no
chr1	135015070	135015284	PPP1R12B	no
chr1	135018116	135019728	LGR6	no
chr1	135018116	135019728	PPP1R12B	no
chr1	135020872	135021555	LGR6	no
chr1	135020872	135021555	PPP1R12B	no
chr1	135057142	135057774	ARL8A	no
chr1	135057142	135057774	LGR6	no
chr1	135057142	135057774	PTPN7	no
chr1	135077556	135079251	ARL8A	no
chr1	135077556	135079251	GPR37L1	no
chr1	135077556	135079251	LGR6	no
chr1	135077556	135079251	PTPN7	no
chr1	135132208	135132702	PTPN7	no
chr1	135186584	135187802	ARL8A	no
chr1	135186584	135187802	GPR37L1	no
chr1	135186584	135187802	LGR6	no
chr1	135186584	135187802	PTPN7	no
chr1	135203146	135205844	ELF3	no
chr1	135203146	135205844	RNPEP	no
chr1	135217664	135218014	ELF3	no
chr1	135217664	135218014	RNPEP	no
chr1	135248473	135249160	ELF3	no
chr1	135323786	135325000	LMOD1	no
chr1	135323786	135325000	SHISA4	no
chr1	135340224	135340339	IPO9	no
chr1	135342175	135342558	LMOD1	no
chr1	135342175	135342558	SHISA4	no
chr1	135347808	135349340	SHISA4	no
chr1	135378826	135379461	IPO9	no
chr1	135378826	135379461	SHISA4	no
chr1	135462910	135462960	SHISA4	no
chr1	135471490	135471738	SHISA4	no
chr1	135473005	135473222	SHISA4	no
chr1	135478698	135479000	IPO9	no
chr1	135490956	135491301	IPO9	no
chr1	135490956	135491301	NAV1	no
chr1	135518376	135518810	IPO9	no
chr1	135518376	135518810	NAV1	no
chr1	135603014	135603391	NAV1	no
chr1	135694144	135694533	CSRP1	no
chr1	135694144	135694533	PHLDA3	no
chr1	135725948	135726168	CSRP1	no
chr1	135725948	135726168	LAD1	no
chr1	135752872	135753550	PHLDA3	no
chr1	135800527	135803002	PHLDA3	no
chr1	135800527	135803002	TNNI1	no
chr1	135800527	135803002	TNNT2	no
chr1	135800527	135803002	CSRP1	no
chr1	135800527	135803002	LAD1	no
chr1	135835693	135836341	PHLDA3	no
chr1	135835693	135836341	TNNI1	no
chr1	135835693	135836341	TNNT2	no
chr1	135862512	135863134	PHLDA3	no
chr1	135862512	135863134	TNNI1	no
chr1	135862512	135863134	TNNT2	no
chr1	135912578	135913700	LAD1	no
chr1	135912578	135913700	PKP1	no
chr1	136118853	136119318	KIF21B	no
chr1	136255996	136256326	5730559C18Rik	no
chr1	136255996	136256326	GPR25	no
chr1	136394438	136395433	KIF14	no
chr1	136443047	136443158	KIF14	no
chr1	136665034	136665612	Gm16880	no
chr1	136665034	136665612	Zfp281	no
chr1	136709087	136709242	Gm19705	no
chr1	136725414	136725703	Gm16880	no
chr1	136727728	136728766	Gm16880	no
chr1	136730773	136730929	Gm16880	no
chr1	136730773	136730929	Gm19705	no
chr1	136737680	136738317	Gm16880	no
chr1	136886696	136887066	NR5A2	no
chr1	136911695	136912006	NR5A2	no
chr1	136925062	136926440	NR5A2	no
chr1	136927352	136927664	NR5A2	no
chr1	136960384	136960942	NR5A2	no
chr1	137881410	137882186	Mir181b-1	no
chr1	137927584	137928868	Mir181b-1	no
chr1	139376342	139377473	ASPM	no
chr1	143731940	143732304	UCHL5	no
chr1	143803574	143803998	UCHL5	no
chr1	143919080	143920397	RGS2	no
chr1	143999274	143999690	RGS2	no
chr1	149965398	149966486	PLA2G4A	no
chr1	150914554	150915464	HMCN1	no
chr1	150936837	150937486	HMCN1	no
chr1	150944853	150944914	HMCN1	no
chr1	150949489	150951541	HMCN1	no
chr1	150959464	150959830	HMCN1	no
chr1	150975896	150978820	HMCN1	no
chr1	151045464	151047005	C730036E19Rik	no
chr1	151062240	151062814	HMCN1	no
chr1	151110626	151111022	C730036E19Rik	no
chr1	151128068	151129118	C730036E19Rik	no
chr1	151471336	151471683	RNF2	no
chr1	151601510	151601856	FAM129A	no
chr1	151995962	151996695	1700025G04Rik	no
chr1	152164759	152165774	1700025G04Rik	no
chr1	152171374	152171632	1700025G04Rik	no
chr1	152454868	152456774	GLT25D2	no
chr1	152788155	152788670	NCF2	no
chr1	152933846	152934002	SMG7	no
chr1	152964592	152964727	NMNAT2	no
chr1	152964592	152964727	SMG7	no
chr1	152973690	152974144	NMNAT2	no
chr1	152973690	152974144	SMG7	no
chr1	153002474	153002772	NMNAT2	no
chr1	153035488	153036176	NMNAT2	no
chr1	153046026	153046746	NMNAT2	no
chr1	153052526	153052650	NMNAT2	no
chr1	153053669	153055122	NMNAT2	no
chr1	153121354	153121800	LAMC2	no
chr1	153271695	153272076	LAMC1	no
chr1	153271695	153272076	LAMC2	no
chr1	153273549	153275020	LAMC1	no
chr1	153275695	153276068	LAMC1	no
chr1	153386574	153387200	LAMC1	no
chr1	153493393	153494392	NPL	no
chr1	153535919	153536077	DHX9	no
chr1	153578616	153578936	DHX9	no
chr1	153659484	153660620	Rgs8	no
chr1	153659484	153660620	RGS16	no
chr1	153661396	153662756	RGS16	no
chr1	153661396	153662756	Rgs8	no
chr1	153664774	153666808	Rgs8	no
chr1	153664774	153666808	RGS16	no
chr1	153731912	153732504	RGS16	no
chr1	153731912	153732504	Rgs8	no
chr1	153733339	153733626	RGS16	no
chr1	153733339	153733626	Rgs8	no
chr1	153737065	153737673	Rgs8	no
chr1	153737065	153737673	RGS16	no
chr1	153766469	153766954	Rgsl1	no
chr1	153807862	153808034	RNASEL	no
chr1	153981114	153981350	GLUL	no
chr1	154688874	154689464	CACNA1E	no
chr1	154706862	154707134	CACNA1E	no
chr1	154824688	154824968	CACNA1E	no
chr1	155118199	155118418	MR1	no
chr1	155118199	155118418	STX6	no
chr1	155145714	155147221	MR1	no
chr1	155826878	155827476	QSOX1	no
chr1	156074460	156075140	TOR1AIP2	no
chr1	156284988	156285160	Nphs2	no
chr1	156284988	156285160	TDRD5	no
chr1	156543956	156544400	SOAT1	no
chr1	156983100	156983530	RALGPS2	no
chr1	157000109	157000294	RALGPS2	no
chr1	157439628	157441210	2810025M15Rik	no
chr1	157443128	157443704	2810025M15Rik	no
chr1	157444376	157444498	2810025M15Rik	no
chr1	157506722	157507012	2810025M15Rik	no
chr1	157517956	157518342	SEC16B	no
chr1	158267314	158267638	ASTN1	no
chr1	158267314	158267638	FAM5B	no
chr1	158294608	158295750	ASTN1	no
chr1	158294608	158295750	FAM5B	no
chr1	158297092	158297373	ASTN1	no
chr1	158297092	158297373	FAM5B	no
chr1	158405976	158406750	ASTN1	no
chr1	158405976	158406750	FAM5B	no
chr1	158921082	158921307	PAPPA2	no
chr1	159537738	159538663	Tnr	no
chr1	159545230	159546219	Tnr	no
chr1	159552010	159553606	Tnr	no
chr1	159570392	159570512	Tnr	no
chr1	159578360	159578894	Tnr	no
chr1	159590718	159591268	Tnr	no
chr1	159615104	159615886	Tnr	no
chr1	160026790	160027996	4930523C07Rik	no
chr1	160285374	160285752	CACYBP	no
chr1	160307164	160307561	CACYBP	no
chr1	160308644	160309564	CACYBP	no
chr1	161180816	161181030	4930469G21Rik	no
chr1	161180816	161181030	ANKRD45	no
chr1	162127282	162127742	DNM3OS	no
chr1	162172667	162174031	DNM3OS	no
chr1	162180811	162181602	DNM3OS	no
chr1	162197214	162197792	DNM3OS	no
chr1	162216669	162217206	DNM3OS	no
chr1	162221614	162223406	DNM3OS	no
chr1	162225668	162225804	DNM3OS	no
chr1	162243360	162244122	DNM3OS	no
chr1	162254377	162256288	DNM3OS	no
chr1	162305522	162306210	DNM3OS	no
chr1	162635244	162636410	VAMP4	no
chr1	162635244	162636410	MYOC	no
chr1	162650938	162651144	PRRC2C	no
chr1	162746125	162746532	PRRC2C	no
chr1	162816078	162816600	FMO4	no
chr1	162831756	162832636	PRRC2C	no
chr1	162898533	162898680	Fmo1	no
chr1	162898533	162898680	FMO4	no
chr1	163290506	163290863	PRRX1	no
chr1	163355577	163356899	GORAB	no
chr1	163355577	163356899	PRRX1	no
chr1	163377838	163378106	GORAB	no
chr1	163377838	163378106	PRRX1	no
chr1	163379804	163380448	GORAB	no
chr1	164061489	164061660	SELL	no
chr1	164159299	164159460	F5	no
chr1	164184064	164184933	4930455F23Rik	no
chr1	164184064	164184933	F5	no
chr1	164184064	164184933	SLC19A2	no
chr1	164235080	164236245	F5	no
chr1	164268326	164268712	4930455F23Rik	no
chr1	164268326	164268712	BLZF1	no
chr1	164268326	164268712	SLC19A2	no
chr1	164287502	164287611	NME7	no
chr1	164353250	164353624	NME7	no
chr1	164392044	164392727	ATP1B1	no
chr1	164392044	164392727	NME7	no
chr1	164471040	164471258	ATP1B1	no
chr1	164474807	164475000	ATP1B1	no
chr1	164493980	164494250	ATP1B1	no
chr1	165178700	165179344	SFT2D2	no
chr1	165344456	165344804	GPR161	no
chr1	165726846	165727642	CREG1	no
chr1	165813904	165814807	CD247	no
chr1	165874588	165874958	CD247	no
chr1	166053250	166053546	DUSP27	no
chr1	166053250	166053546	POU2F1	no
chr1	166055483	166055679	DUSP27	no
chr1	166055483	166055679	GPA33	no
chr1	166056240	166056636	DUSP27	no
chr1	166056240	166056636	GPA33	no
chr1	166125085	166125306	GPA33	no
chr1	166127468	166128129	DUSP27	no
chr1	166183328	166183494	ILDR2	no
chr1	166279705	166280191	ILDR2	no
chr1	166280457	166281532	ILDR2	no
chr1	166287148	166287494	ILDR2	no
chr1	166947976	166948404	FAM78B	no
chr1	166978696	166978956	FAM78B	no
chr1	167011458	167011926	FAM78B	no
chr1	167013334	167013914	FAM78B	no
chr1	167057544	167058058	FAM78B	no
chr1	167205244	167205744	UCK2	no
chr1	167289120	167290583	UCK2	no
chr1	167292302	167292858	UCK2	no
chr1	167346205	167346440	ALDH9A1	no
chr1	167369848	167370732	MGST3	no
chr1	167414750	167415408	Lrrc52	no
chr1	167422318	167422738	MGST3	no
chr1	167497454	167498278	Rxrg	no
chr1	167498423	167498736	Rxrg	no
chr1	167608275	167608793	Rxrg	no
chr1	167636980	167637502	Rxrg	no
chr1	168341567	168342414	PBX1	no
chr1	168367800	168368680	PBX1	no
chr1	168409985	168411415	PBX1	no
chr1	168425200	168425638	PBX1	no
chr1	168476008	168477218	PBX1	no
chr1	169459196	169459793	NUF2	no
chr1	169752412	169752740	RGS5	no
chr1	169756368	169757134	RGS4	no
chr1	169868457	169868891	1700084C01Rik	no
chr1	169928513	169929004	1700084C01Rik	no
chr1	170064426	170064776	DDR2	no
chr1	170068462	170068898	DDR2	no
chr1	170187003	170187426	UHMK1	no
chr1	170605728	170605980	OLFML2B	no
chr1	170632224	170632900	NOS1AP	no
chr1	171049229	171049280	1700009P17Rik	no
chr1	171171052	171171808	APOA2	no
chr1	171171052	171171808	NR1I3	no
chr1	171171052	171171808	TOMM40L	no
chr1	171188216	171189876	1700009P17Rik	no
chr1	171298468	171299004	PFDN2	no
chr1	171319673	171320483	ADAMTS4	no
chr1	171319673	171320483	PFDN2	no
chr1	171365874	171366080	ARHGAP30	no
chr1	171365874	171366080	B4GALT3	no
chr1	171365874	171366080	PPOX	no
chr1	171365874	171366080	TSTD1	no
chr1	171374013	171375064	DEDD	no
chr1	171374013	171375064	F11R	no
chr1	171374013	171375064	PFDN2	no
chr1	171374013	171375064	PVRL4	no
chr1	171386734	171387543	ARHGAP30	no
chr1	171386734	171387543	TSTD1	no
chr1	171478194	171478304	USF1	no
chr1	171478194	171478304	ARHGAP30	no
chr1	171478194	171478304	TSTD1	no
chr1	171766930	171767490	CD48	no
chr1	171766930	171767490	CD84	no
chr1	171766930	171767490	SLAMF1	no
chr1	172000892	172001998	SLAMF6	no
chr1	172000892	172001998	NHLH1	no
chr1	172000892	172001998	NCSTN	no
chr1	172014836	172015356	SLAMF6	no
chr1	172016163	172017767	SLAMF6	no
chr1	172057432	172058386	NHLH1	no
chr1	172249193	172249334	Atp1a4	no
chr1	172249193	172249334	Kcnj9	no
chr1	172279214	172279448	ATP1A2	no
chr1	172279214	172279448	KCNJ10	no
chr1	172279214	172279448	Pea15a	no
chr1	172319855	172320400	ATP1A2	no
chr1	172319855	172320400	IGSF8	no
chr1	172319855	172320400	KCNJ10	no
chr1	172319855	172320400	Kcnj9	no
chr1	172356448	172356612	IGSF8	no
chr1	172394864	172394976	KCNJ10	no
chr1	172408955	172410202	IGSF9	no
chr1	172450471	172451249	CCDC19	no
chr1	172450471	172451249	IGSF9	no
chr1	172455234	172455752	IGSF9	no
chr1	172469574	172470311	Slamf9	no
chr1	172650457	172650758	Crp	no
chr1	172650457	172650758	DUSP23	no
chr1	172990718	172991573	Apcs	no
chr1	173321632	173322202	AIM2	no
chr1	173323724	173324842	DARC	no
chr1	173329089	173329647	DARC	no
chr1	173336150	173336492	DARC	no
chr1	173336150	173336492	CADM3	no
chr1	173357828	173358375	CADM3	no
chr1	173357828	173358375	DARC	no
chr1	173370607	173371026	CADM3	no
chr1	173370607	173371026	DARC	no
chr1	173377474	173377914	CADM3	no
chr1	173377474	173377914	DARC	no
chr1	173389254	173391494	CADM3	no
chr1	173389254	173391494	DARC	no
chr1	174522360	174523518	FMN2	no
chr1	174537048	174537342	FMN2	no
chr1	174557388	174558132	FMN2	no
chr1	174594886	174595481	FMN2	no
chr1	174826643	174827162	GREM2	no
chr1	175410002	175410948	RGS7	no
chr1	175444662	175444972	RGS7	no
chr1	175647062	175647148	KMO	no
chr1	175647062	175647148	OPN3	no
chr1	175866745	175867951	EXO1	no
chr1	176806544	176807677	CEP170	no
chr1	176806544	176807677	Hmga2-ps1	no
chr1	176871991	176872373	CEP170	no
chr1	176879380	176880410	CEP170	no
chr1	177150275	177151502	AKT3	no
chr1	177308172	177308954	AKT3	no
chr1	177343084	177343528	AKT3	no
chr1	177458994	177459258	Zfp238	no
chr1	178463637	178465032	KIF26B	no
chr1	178488376	178489944	KIF26B	no
chr1	178553406	178553961	KIF26B	no
chr1	178586165	178586382	KIF26B	no
chr1	178615340	178616223	KIF26B	no
chr1	179474045	179474164	TFB2M	no
chr1	179574317	179574598	TFB2M	no
chr1	179734438	179734995	AHCTF1	no
chr1	179734438	179734995	SCCPDH	no
chr1	180215094	180215376	ADCK3	no
chr1	180460238	180460984	6330403A02Rik	no
chr1	180465661	180466159	6330403A02Rik	no
chr1	180702821	180703823	LIN9	no
chr1	180883473	180884112	H3F3A	no
chr1	180883473	180884112	LEFTY1	no
chr1	180883473	180884112	LEFTY2	no
chr1	180883473	180884112	PYCR2	no
chr1	180888116	180889290	H3F3A	no
chr1	180888116	180889290	LEFTY1	no
chr1	180888116	180889290	LEFTY2	no
chr1	180888116	180889290	PYCR2	no
chr1	180889882	180890388	H3F3A	no
chr1	180889882	180890388	LEFTY1	no
chr1	180889882	180890388	PYCR2	no
chr1	180911373	180911582	H3F3A	no
chr1	180911706	180911807	H3F3A	no
chr1	180919770	180919941	LEFTY1	no
chr1	180919770	180919941	PYCR2	no
chr1	181020714	181021536	9130409I23Rik	no
chr1	181020714	181021536	EPHX1	no
[truncated: 31,254 more rows]

## Sheet: LMR_P0
Chr	Start	End	Gene Symbol	Deafness gene	Origin
chr1	33672577	33672866	BAG2	yes
chr1	36251504	36251894	ARID5A	yes
chr1	36296410	36296838	ARID5A	yes
chr1	36484554	36484856	CNNM4	yes
chr1	36485282	36485468	CNNM4	yes
chr1	36489772	36489892	CNNM3	yes
chr1	38591140	38591413	AFF3	yes
chr1	39635934	39637336	CREG2	yes
chr1	58300278	58300558	BZW1	yes
chr1	59229294	59229484	ALS2	yes
chr1	62735608	62735886	NRP2	yes
chr1	63203773	63205606	ZDBF2	yes
chr1	63203773	63205606	GPR1	yes
chr1	66871516	66872262	MYL1	yes
chr1	74376248	74376647	Gm216	yes
chr1	74812118	74812272	CDK5R2	yes
chr1	75349152	75350210	SPEG	yes
chr1	75495139	75495612	CHPF	yes
chr1	75515278	75515486	SLC4A3	yes
chr1	75519484	75519919	CHPF	yes
chr1	82199934	82200810	IRS1	yes	Mouse
chr1	82375116	82376050	IRS1	yes	Mouse
chr1	82608702	82609246	COL4A3	yes	Human
chr1	87258446	87258908	EFHD1	yes
chr1	87394682	87395066	KCNJ13	yes
chr1	87520006	87520180	NGEF	yes
chr1	87640214	87640392	INPP5D	yes
chr1	88143996	88145208	UGT1A1	yes
chr1	89062676	89063202	SH3BP4	yes
chr1	89847842	89847906	GBX2	yes	Mouse
chr1	90753512	90753634	COL6A3	yes
chr1	99771942	99772992	Cntnap5b	yes
chr1	119068062	119068386	GLI2	yes
chr1	126752220	126752574	NCKAP5	yes
chr1	131579503	131579682	CTSE	yes
chr1	132709382	132709668	NFASC	yes
chr1	132850814	132851060	LRRN2	yes
chr1	134737744	134738054	SYT2	yes
chr1	135172020	135172315	ELF3	yes
chr1	135323168	135323522	LMOD1	yes
chr1	136727828	136728058	Gm16880	yes
chr1	136935564	136935912	NR5A2	yes
chr1	152424862	152425238	GLT25D2	yes
chr1	158304802	158305776	ASTN1	yes
chr1	163379890	163381170	PRRX1	yes	Mouse
chr1	167057508	167057944	FAM78B	yes
chr1	167509256	167509626	Rxrg	yes
chr1	168354779	168355306	PBX1	yes
chr1	170610322	170610462	NOS1AP	yes
chr1	172159991	172160578	PEX19	yes
chr1	175866714	175867914	EXO1	yes
chr1	177461252	177461620	Zfp238	yes
chr1	181367982	181369690	CNIH3	yes
chr1	181928558	181929056	LBR	yes
chr1	190122788	190122930	PROX1	yes
chr1	190204706	190204866	PROX1	yes
chr1	192841308	192841416	SERTAD4	yes
chr1	192862276	192862581	SERTAD4	yes
chr10	3779354	3779906	PLEKHG1	yes
chr10	6979776	6980738	IPCEF1	yes
chr10	6991713	6991768	IPCEF1	yes
chr10	8502730	8503342	UST	yes
chr10	13107617	13108846	LTV1	yes
chr10	17631714	17633486	CITED2	yes
chr10	19338643	19339582	Olig3	yes
chr10	21446802	21447062	ALDH8A1	yes
chr10	21466650	21467685	ALDH8A1	yes
chr10	24951768	24951876	ARG1	yes
chr10	40061236	40061426	BC021785	yes
chr10	40293250	40294172	AMD1	yes
chr10	42014242	42014442	ARMC2	yes
chr10	43651747	43651932	Cd24a	yes
chr10	43669749	43670426	Cd24a	yes
chr10	56405792	56405998	GJA1	yes	Human
chr10	60862408	60862460	Pldi	yes
chr10	60917998	60918618	UNC5B	yes
chr10	61334582	61334859	NODAL	yes
chr10	61570222	61570452	LRRC20	yes
chr10	64083912	64084162	Lrrtm3	yes
chr10	67960780	67961452	Zfp365	yes
chr10	69621336	69621480	ANK3	yes
chr10	75005902	75005954	BCR	yes
chr10	76001018	76001462	Zfp280b	yes
chr10	77159761	77159955	COL18A1	yes
chr10	77495732	77495862	ITGB2	yes
chr10	78144380	78144887	Icosl	yes
chr10	79955114	79955628	HMHA1	yes
chr10	80451614	80451658	TCF3	yes
chr10	80526118	80526506	TCF3	yes
chr10	81098859	81098965	THOP1	yes
chr10	82804426	82804694	TXNRD1	yes
chr10	89487520	89487823	GAS2L3	yes
chr10	90657572	90657864	ANKS1B	yes
chr10	93824248	93824388	USP44	yes
chr10	94080722	94081210	FGD6	yes
chr10	95461298	95461474	SOCS2	yes
chr10	98993092	98993286	ATP2B1	yes
chr10	99165000	99165466	GALNT4	yes
chr10	119724892	119725056	GRIP1	yes
chr10	120134538	120134664	IRAK3	yes
chr10	120369390	120369504	Mir763	yes
chr10	120401894	120402128	HMGA2	yes
chr10	125978406	125979444	LRIG3	yes	Mouse
chr10	127228930	127229410	KIF5A	yes
chr10	127332112	127332616	KIF5A	yes
chr10	127704678	127704914	Rdh9	yes
chr10	128187240	128187530	APOF	yes
chr10	128636812	128637014	CDK2	yes
chr10	128657966	128658040	PA2G4	yes
chr10	128968340	128969334	RDH5	yes
chr11	6038069	6038236	CAMK2B	yes
chr11	7071838	7071960	ADCY1	yes
chr11	12416991	12417173	COBL	yes
chr11	23169856	23171010	XPO1	yes
chr11	24127598	24127920	BCL11A	yes
chr11	26597288	26597390	VRK2	yes
chr11	28868706	28869336	EFEMP1	yes
chr11	29636828	29637304	RTN4	yes
chr11	32033660	32033807	Nsg2	yes
chr11	32067832	32068387	Nsg2	yes
chr11	32286758	32287404	MPG	yes
chr11	32638934	32639595	FBXW11	yes
chr11	33544396	33544580	RANBP17	yes
chr11	43559466	43560188	CCNJL	yes
chr11	44626484	44628510	EBF1	yes
chr11	46306810	46306886	Itk	yes
chr11	49933783	49934547	MAPK9	yes
chr11	52297362	52297796	TCF7	yes
chr11	52343702	52343867	VDAC1	yes
chr11	53206115	53206551	HSPA4	yes
chr11	55323268	55324426	FAT2	yes
chr11	55542934	55543160	G3BP1	yes
chr11	58881624	58881780	Zfp39	yes
chr11	60154696	60154974	SREBF1	yes
chr11	69231992	69232033	KCNAB3	yes
chr11	69443164	69443648	KDM6B	yes
chr11	70049794	70050026	ASGR2	yes
chr11	70109144	70109212	ASGR2	yes
chr11	75116440	75116837	HIC1	yes
chr11	77738700	77738884	NUFIP2	yes
chr11	78065542	78066256	Mir451	yes
chr11	78374398	78374659	SLC46A1	yes
chr11	78377874	78378332	SLC46A1	yes
chr11	80277902	80278522	RHBDL3	yes
chr11	80718986	80719346	TMEM98	yes
chr11	82047556	82048462	CCL2	yes
chr11	87029892	87030071	PRR11	yes
chr11	87045738	87045792	GDPD1	yes
chr11	87678464	87678578	RNF43	yes
chr11	94532214	94532488	EPN3	yes
chr11	95136896	95138178	ITGA3	yes
chr11	95956954	95957414	IGF2BP1	yes
chr11	96984924	96985232	OSBPL7	yes
chr11	97689862	97690160	1700001P01Rik	yes
chr11	98497118	98498080	IKZF3	yes
chr11	98847041	98847136	RAPGEFL1	yes
chr11	99281342	99282082	KRT25	yes
chr11	100962496	100962823	PTRF	yes
chr11	101307883	101308024	PSME3	yes
chr11	101727061	101727602	ETV4	yes
chr11	101842115	101842520	MEOX1	yes
chr11	102069432	102069508	TMEM101	yes
chr11	102763137	102763377	ADAM11	yes
chr11	102794492	102794498	Higd1b	yes
chr11	103076824	103076908	FMNL1	yes
chr11	104053402	104053620	NSF	yes
chr11	110287208	110288069	ABCA5	yes
chr11	111056270	111056332	KCNJ2	yes
chr11	114908215	114908788	CD300A	yes
chr11	114969200	114969562	AF251705	yes
chr11	115483739	115484406	NUP85	yes
chr11	116453508	116453669	SPHK1	yes
chr11	116506588	116506660	SPHK1	yes
chr11	116506776	116506853	UBE2O	yes
chr11	117031182	117031648	SEC14L1	yes
chr11	117844578	117845354	Tha1	yes
chr11	118445572	118446395	TIMP2	yes
chr11	118840034	118840297	RBFOX3	yes
chr11	118864150	118864393	RBFOX3	yes
chr11	118978582	118978781	ENPP7	yes
chr11	120074776	120075077	AATK	yes
chr11	120889282	120889708	FASN	yes
chr11	121136358	121136966	Sectm1b	yes
chr12	4080296	4080634	DNAJC27	yes
chr12	8942036	8942384	WDR35	yes
chr12	12354311	12354428	FAM49A	yes
chr12	31997717	31997918	PRKAR2B	yes
chr12	70315898	70316380	TRIM9	yes
chr12	73333793	73334456	TRMT5	yes
chr12	73830308	73830578	HIF1A	yes
chr12	76798376	76799230	RAB15	yes
chr12	76805889	76806910	RAB15	yes
chr12	79035190	79035742	PLEKHH1	yes
chr12	80020676	80021634	ZFP36L1	yes
chr12	86434013	86434126	ESRRB	yes
chr12	86435428	86435719	ESRRB	yes
chr12	86439703	86439920	ESRRB	yes
chr12	86440898	86441488	ESRRB	yes
chr12	86462922	86463000	ESRRB	yes
chr12	86470994	86471204	ESRRB	yes
chr12	86509518	86510076	ESRRB	yes
chr12	110185394	110185787	DIO3	yes
chr12	110255660	110255818	DIO3	yes
chr12	110256597	110256932	DIO3	yes
chr12	110263600	110263836	DIO3	yes
chr12	111617962	111618028	CKB	yes
chr12	111618062	111618088	CKB	yes
chr12	111618342	111618527	CKB	yes
chr12	111653577	111653930	CKB	yes
chr12	111699622	111699806	CKB	yes
chr12	111718304	111718398	CKB	yes
chr12	111718574	111718640	CKB	yes
chr12	111718891	111719252	CKB	yes
chr12	111722846	111722902	CKB	yes
chr13	23776291	23776714	Slc17a3	yes	Mouse
chr13	23792374	23792842	Slc17a3	yes	Mouse
chr13	23803536	23803682	Slc17a3	yes	Mouse
chr13	23808984	23809387	Slc17a3	yes	Mouse
chr13	23826444	23826866	Slc17a3	yes	Mouse
chr13	23864812	23864976	Slc17a3	yes	Mouse
chr13	23866218	23866434	Slc17a3	yes	Mouse
chr13	23867720	23867775	Slc17a3	yes	Mouse
chr13	23868490	23868670	Slc17a3	yes	Mouse
chr13	24545502	24546132	FAM65B	yes
chr13	24550576	24551470	FAM65B	yes
chr13	24551664	24551872	FAM65B	yes
chr13	24551994	24552202	FAM65B	yes
chr13	24576352	24576398	FAM65B	yes
chr13	24576562	24577178	FAM65B	yes
chr13	24613362	24613499	FAM65B	yes
chr13	24709766	24710306	FAM65B	yes
chr13	24710946	24711387	FAM65B	yes
chr13	56199618	56199688	Neurog1	yes
chr13	56214594	56215184	Neurog1	yes
chr13	56223508	56224088	Neurog1	yes
chr13	56225780	56227102	Neurog1	yes
chr13	56228894	56229400	Neurog1	yes
chr13	56288802	56288958	Neurog1	yes
chr13	56330482	56331006	Neurog1	yes
chr13	56331252	56331280	Neurog1	yes
chr13	58730587	58730829	NTRK2	yes	Mouse
chr13	58786294	58787046	NTRK2	yes
chr13	58812378	58813198	NTRK2	yes
chr13	58826264	58826696	NTRK2	yes
chr13	58862470	58862592	NTRK2	yes
chr13	78175742	78176564	NR2F1	yes
chr13	78184149	78185642	NR2F1	yes
chr13	78186718	78187928	NR2F1	yes
chr13	78189338	78189842	NR2F1	yes
chr13	78207061	78208414	NR2F1	yes
chr13	81570338	81570415	GPR98	yes
chr13	81570582	81570984	GPR98	yes
chr13	81629210	81629802	GPR98	yes
chr13	81640562	81641158	GPR98	yes
chr13	81641178	81642116	GPR98	yes
chr13	100541198	100541608	MARVELD2	yes
chr13	100548200	100548832	MARVELD2	yes
chr14	16571152	16573499	RARB	yes	Mouse
chr14	17700694	17700998	THRB	yes	Mouse
chr14	17722776	17723378	THRB	yes	Mouse
chr14	17724672	17724758	THRB	yes	Mouse
chr14	17730138	17731656	THRB	yes	Mouse
chr14	17736850	17737544	THRB	yes	Mouse
chr14	23908734	23909068	KCNMA1	yes
chr14	23910278	23910348	KCNMA1	yes
chr14	23936006	23936436	KCNMA1	yes
chr14	23976966	23977520	KCNMA1	yes
chr14	23981353	23981754	KCNMA1	yes
chr14	23990984	23991136	KCNMA1	yes
chr14	24008171	24008732	KCNMA1	yes
chr14	24032108	24032600	KCNMA1	yes
chr14	30505837	30505946	CACNA1D	yes
chr14	34883529	34883656	GRID1	yes
chr14	34892102	34892608	GRID1	yes
chr14	34908359	34909358	GRID1	yes
chr14	48583118	48583528	OTX2	yes
chr14	48593366	48593787	OTX2	yes
chr14	48633092	48633142	OTX2	yes
chr14	48640922	48641768	OTX2	yes
chr14	48641792	48641814	OTX2	yes
chr14	48651280	48651464	OTX2	yes
chr14	48678026	48678100	OTX2	yes
chr14	48701118	48701554	OTX2	yes
chr14	48750624	48750908	OTX2	yes
chr14	48751115	48751424	OTX2	yes
chr14	48751978	48752832	OTX2	yes
chr14	48753172	48753358	OTX2	yes
chr14	48753547	48753968	OTX2	yes
chr14	48754090	48754258	OTX2	yes
chr14	48754344	48754419	OTX2	yes
chr14	57093005	57093360	GJB2	yes
chr14	57098604	57100206	GJB2	yes
chr14	57101184	57101700	GJB2	yes
chr14	57107888	57108088	GJB2	yes
chr14	57129514	57129989	GJB2	yes
chr14	57161898	57162736	GJB6	yes
chr14	65163310	65163450	FZD3	yes
chr14	65169790	65170330	FZD3	yes
chr14	65245152	65246170	FZD3	yes
chr14	65265713	65267142	FZD3	yes
chr14	105828990	105829394	SPRY2	yes	Mouse
chr14	105830514	105830690	SPRY2	yes	Mouse
chr14	105851080	105852068	SPRY2	yes	Mouse
chr14	120101906	120103142	OXGR1	yes
chr15	8655948	8656207	SLC1A3	yes	Mouse
chr15	8701032	8701072	SLC1A3	yes	Mouse
chr15	8701516	8701831	SLC1A3	yes	Mouse
chr15	37144856	37145204	GRHL2	yes
chr15	37158177	37159477	GRHL2	yes
chr15	37160538	37160835	GRHL2	yes
chr15	37161238	37161254	GRHL2	yes
chr15	37205371	37205448	GRHL2	yes
chr15	37206757	37207060	GRHL2	yes
chr15	37215212	37216272	GRHL2	yes
chr15	37216510	37216618	GRHL2	yes
chr15	37217701	37218218	GRHL2	yes
chr15	37221864	37222018	GRHL2	yes
chr15	37238673	37238964	GRHL2	yes
chr15	37241410	37242654	GRHL2	yes
chr15	37242672	37244127	GRHL2	yes
chr15	37252857	37253569	GRHL2	yes
chr15	37261668	37262146	GRHL2	yes
chr15	37262313	37262410	GRHL2	yes
chr15	37262964	37263385	GRHL2	yes
chr15	37270748	37271004	GRHL2	yes
chr15	37290318	37290604	GRHL2	yes
chr15	37310196	37310682	GRHL2	yes
chr15	37312872	37313050	GRHL2	yes
chr15	37313852	37314101	GRHL2	yes
chr15	37315123	37315348	GRHL2	yes
chr15	37316445	37316538	GRHL2	yes
chr15	37317402	37318470	GRHL2	yes
chr15	37318483	37318608	GRHL2	yes
chr15	37318804	37319008	GRHL2	yes
chr15	37319244	37319388	GRHL2	yes
chr15	37324792	37325282	GRHL2	yes
chr15	38960700	38961348	FZD6	yes
chr15	65987428	65988034	Oc90	yes
chr15	77843804	77844156	MYH9	yes
chr15	77851100	77851574	MYH9	yes
chr15	77874190	77874678	MYH9	yes
chr15	77878776	77878798	MYH9	yes
chr15	77886124	77887765	MYH9	yes
chr15	77888284	77888570	MYH9	yes
chr15	78035272	78035522	Cacng2	yes
chr15	78045368	78045472	Cacng2	yes
chr15	78064436	78064738	Cacng2	yes
chr15	78074256	78074364	Cacng2	yes
chr15	78075938	78076334	Cacng2	yes
chr15	78077896	78079138	Cacng2	yes
chr15	78081977	78082082	Cacng2	yes
chr15	78097696	78097786	Cacng2	yes
chr15	78125156	78126034	Cacng2	yes
chr15	78177272	78177376	Cacng2	yes
chr15	78177758	78178601	Cacng2	yes
chr15	78181154	78182344	Cacng2	yes
chr15	78856949	78857410	TRIOBP	yes
chr15	79044784	79044940	TRIOBP	yes
chr15	79151756	79153260	SOX10	yes
chr15	79165952	79166128	SOX10	yes
chr15	79166742	79168189	SOX10	yes
chr15	79173536	79174390	SOX10	yes
chr15	85947280	85948346	CELSR1	yes
chr15	85949533	85950577	CELSR1	yes
chr15	85955227	85955418	CELSR1	yes
chr15	85955508	85955722	CELSR1	yes
chr15	85961108	85961478	CELSR1	yes
chr15	85963320	85963436	CELSR1	yes
chr15	85963666	85964126	CELSR1	yes
chr15	85981586	85982602	CELSR1	yes
chr15	85991990	85992404	CELSR1	yes
chr15	85993338	85994731	CELSR1	yes
chr15	86001015	86001898	CELSR1	yes
chr15	86012973	86014013	CELSR1	yes
chr15	86021536	86021899	CELSR1	yes
chr15	86028250	86028260	CELSR1	yes
chr15	86029240	86030342	CELSR1	yes
chr15	89400328	89400870	ARSA	yes
chr15	89425200	89425523	ARSA	yes
chr15	89425598	89426020	ARSA	yes
chr15	97972988	97974064	COL2A1	yes
chr15	97974908	97975076	COL2A1	yes
chr15	97994134	97994326	COL2A1	yes
chr15	98008772	98009385	COL2A1	yes
chr15	98014214	98014644	COL2A1	yes
chr15	98034754	98035914	COL2A1	yes
chr15	98049292	98049624	COL2A1	yes
chr15	98050286	98051174	COL2A1	yes
chr15	102160718	102160890	RARG	yes
chr15	102165590	102166098	RARG	yes
chr15	102167302	102168446	RARG	yes
chr15	102214132	102214558	RARG	yes
chr15	102251042	102251215	RARG	yes
chr16	13130564	13130646	ERCC4	yes
chr16	21187038	21187954	EPHB3	yes
chr16	21188796	21189490	EPHB3	yes
chr16	21214964	21215149	EPHB3	yes
chr16	21215568	21216842	EPHB3	yes
chr16	21231946	21232477	EPHB3	yes
chr16	21238446	21239342	EPHB3	yes
chr16	21239624	21241125	EPHB3	yes
chr16	21273884	21274764	EPHB3	yes
chr16	21297521	21297720	EPHB3	yes
chr16	23131416	23131520	Adipoq	yes
chr16	23135466	23136166	Adipoq	yes
chr16	23144034	23144278	Adipoq	yes
chr16	23148926	23149400	Adipoq	yes
chr16	23235146	23235457	Adipoq	yes
chr16	30112872	30113918	HES1	yes
chr16	30114004	30114082	HES1	yes
chr16	30120506	30121206	HES1	yes
chr16	30122438	30122542	HES1	yes
chr16	30122578	30122910	HES1	yes
chr16	30154586	30156318	HES1	yes
chr16	46521026	46521328	PVRL3	yes
chr16	92294674	92294805	KCNE1	yes
chr16	92330180	92330544	KCNE1	yes
chr16	92365520	92366040	KCNE1	yes
chr16	92425435	92425988	KCNE1	yes
chr16	92428180	92429158	KCNE1	yes
chr16	93923974	93924193	CLDN14	yes
chr17	10293794	10294212	Qk	yes
chr17	10298222	10298402	Qk	yes
chr17	10300906	10301224	Qk	yes
chr17	10306666	10307064	Qk	yes
chr17	10338366	10338416	Qk	yes
chr17	10361462	10361956	Qk	yes
chr17	10366140	10366409	Qk	yes
chr17	10380438	10380540	Qk	yes
chr17	10397302	10397970	Qk	yes
chr17	10398914	10399325	Qk	yes
chr17	10400046	10400112	Qk	yes
chr17	24728244	24728333	NOXO1	yes
chr17	33483962	33484406	MYO1F	yes
chr17	33555532	33556090	MYO1F	yes
chr17	34068822	34069522	COL11A2	yes
chr17	34071446	34071550	COL11A2	yes
chr17	35199052	35199386	TNF	yes
chr17	35199428	35199536	TNF	yes
chr17	35257963	35258752	TNF	yes
chr17	35274654	35275142	TNF	yes
chr17	35633408	35634532	DDR1	yes
chr17	35710392	35710623	DDR1	yes
chr17	35710718	35711046	DDR1	yes
chr17	35712302	35712592	DDR1	yes
chr17	44147074	44147614	CLIC5	yes
chr17	44153688	44154287	CLIC5	yes
chr17	44162116	44163291	CLIC5	yes
chr17	44165926	44165968	CLIC5	yes
chr17	44175952	44176240	CLIC5	yes
chr17	44199366	44199638	CLIC5	yes
chr17	44226476	44226646	CLIC5	yes
chr17	44230044	44230661	CLIC5	yes
chr17	44244598	44244960	CLIC5	yes
chr17	44246620	44246772	CLIC5	yes
chr17	46102724	46103541	POLH	yes
chr17	46302139	46302280	POLH	yes
chr17	46302288	46302372	POLH	yes
chr17	46594484	46595306	PTK7	yes
chr17	88025322	88025534	FBXO11	yes
chr18	5542690	5543218	ZEB1	yes
chr18	15322815	15322988	Aqp4	yes
chr18	23442838	23443072	DTNA	yes
chr18	23444478	23444772	DTNA	yes
chr18	23510396	23510588	DTNA	yes
chr18	23514560	23514858	DTNA	yes
chr18	50063492	50063659	HSD17B4	yes
chr18	50063812	50064228	HSD17B4	yes
chr18	50064890	50065226	HSD17B4	yes
chr18	50065514	50065652	HSD17B4	yes
chr18	50065902	50066244	HSD17B4	yes
chr18	50076466	50076785	HSD17B4	yes
chr18	50094590	50094783	HSD17B4	yes
chr18	50124520	50125176	HSD17B4	yes
chr18	57958406	57958462	SLC12A2	yes
chr18	57960790	57960962	SLC12A2	yes
chr18	60818106	60818252	TCOF1	yes
chr18	60859081	60859478	TCOF1	yes
chr18	60859832	60859980	TCOF1	yes
chr18	60862908	60863330	TCOF1	yes
chr18	60870064	60870101	TCOF1	yes
chr18	60871596	60871614	TCOF1	yes
chr18	60873644	60873714	TCOF1	yes
chr18	60873785	60874327	TCOF1	yes
chr18	60875086	60875410	TCOF1	yes
chr18	60877388	60877442	TCOF1	yes
chr18	60880158	60880270	TCOF1	yes
chr18	60881142	60881250	TCOF1	yes
chr18	60884522	60884740	TCOF1	yes
chr18	60897880	60898028	TCOF1	yes
chr18	60905264	60906040	TCOF1	yes
chr18	60914700	60915480	TCOF1	yes
chr18	60915486	60915634	TCOF1	yes
chr18	60917813	60918846	TCOF1	yes
chr18	60925113	60925725	TCOF1	yes
chr18	60926326	60926789	TCOF1	yes
chr18	60934592	60935088	TCOF1	yes
chr18	60935290	60935537	TCOF1	yes
chr18	60941590	60941795	TCOF1	yes
chr18	60942000	60942874	TCOF1	yes
chr18	64628264	64628703	ATP8B1	yes
chr18	64634224	64634724	ATP8B1	yes
chr18	82455620	82455768	MBP	yes
chr18	82520687	82522423	MBP	yes
chr18	82556694	82557456	MBP	yes
chr18	82558878	82559514	MBP	yes
chr18	82559642	82559725	MBP	yes
chr18	82560710	82561380	MBP	yes
chr19	3946092	3947186	GSTP1	yes
chr19	4032748	4032764	CABP2	yes
chr19	4032748	4032764	GSTP1	yes
chr19	4032804	4032996	CABP2	yes
chr19	4032804	4032996	GSTP1	yes
chr19	4068864	4068972	CABP2	yes
chr19	4068864	4068972	GSTP1	yes
chr19	4069047	4069114	CABP2	yes
chr19	4069047	4069114	GSTP1	yes
chr19	4073282	4073748	CABP2	yes
chr19	4073282	4073748	GSTP1	yes
chr19	4081431	4081702	CABP2	yes
chr19	4081431	4081702	GSTP1	yes
chr19	4083800	4084338	CABP2	yes
chr19	4083800	4084338	GSTP1	yes
chr19	4135384	4136662	GSTP1	yes
chr19	4984450	4984934	BBS1	yes
chr19	4985210	4985560	BBS1	yes
chr19	4988864	4989442	BBS1	yes
chr19	24180512	24180700	TJP2	yes
chr19	24195060	24195080	TJP2	yes
chr19	24195164	24195659	TJP2	yes
chr19	24220858	24221340	TJP2	yes
chr19	24251442	24252376	TJP2	yes
chr19	24253637	24254286	TJP2	yes
chr19	24258398	24258804	TJP2	yes
chr19	24259736	24259804	TJP2	yes
chr19	24259891	24260600	TJP2	yes
chr19	34191320	34191545	FAS	yes
chr19	34202168	34202638	FAS	yes
chr19	34210868	34211202	FAS	yes
chr19	34233450	34233624	FAS	yes
chr19	34288009	34288266	FAS	yes
chr19	34307617	34307868	FAS	yes
chr19	34369609	34370854	FAS	yes
chr19	44676175	44677542	PAX2	yes
chr19	44694962	44696840	PAX2	yes
chr19	44696872	44697022	PAX2	yes
chr19	44698460	44699122	PAX2	yes
chr19	44699302	44699730	PAX2	yes
chr19	44792245	44792338	PAX2	yes
chr19	44796609	44798164	PAX2	yes
chr19	44799082	44799639	PAX2	yes
chr19	44800374	44800767	PAX2	yes
chr19	44802550	44802764	PAX2	yes
chr19	44808474	44809443	PAX2	yes
chr19	44825006	44826146	PAX2	yes
chr19	59393882	59394920	EMX2	yes
chr19	59422404	59422826	EMX2	yes
chr19	59488852	59489085	EMX2	yes
chr19	59497408	59497956	EMX2	yes
chr19	59523670	59523698	EMX2	yes
chr2	9824255	9824554	GATA3	yes
chr2	9825536	9826035	GATA3	yes
chr2	9827468	9828186	GATA3	yes
chr2	9852336	9853300	GATA3	yes
chr2	9871372	9873294	GATA3	yes
chr2	9873490	9874120	GATA3	yes
chr2	10273134	10273220	SFMBT2	yes
chr2	10300428	10300448	SFMBT2	yes
chr2	10300740	10301101	SFMBT2	yes
chr2	10334097	10335224	SFMBT2	yes
chr2	10350274	10350768	SFMBT2	yes
chr2	10353870	10354172	SFMBT2	yes
chr2	10355792	10355860	SFMBT2	yes
chr2	10363672	10363677	SFMBT2	yes
chr2	10387720	10387897	SFMBT2	yes
chr2	10389037	10389082	SFMBT2	yes
chr2	10390747	10391205	SFMBT2	yes
chr2	10453530	10453890	SFMBT2	yes
chr2	12212833	12213422	Itga8	yes
chr2	14606996	14607650	CACNB2	yes
chr2	14640022	14640648	CACNB2	yes
chr2	24412834	24413432	PAX8	yes
chr2	24416092	24417116	PAX8	yes
chr2	24428296	24428585	PAX8	yes
chr2	24460274	24460955	PAX8	yes
chr2	24467066	24468108	PAX8	yes
chr2	24469212	24469938	PAX8	yes
chr2	24478936	24479066	PAX8	yes
chr2	24479114	24479917	PAX8	yes
chr2	24487041	24487568	PAX8	yes
chr2	24490562	24490992	PAX8	yes
chr2	25198070	25198960	TPRN	yes
chr2	25236574	25237640	TPRN	yes
chr2	26449347	26449921	NOTCH1	yes
chr2	26474362	26475825	NOTCH1	yes
chr2	26518709	26519216	NOTCH1	yes
chr2	26534168	26534428	NOTCH1	yes
chr2	26535322	26535999	NOTCH1	yes
chr2	26540151	26540306	NOTCH1	yes
chr2	26540580	26541829	NOTCH1	yes
chr2	28923872	28924554	BARHL1	yes
chr2	28945494	28945632	BARHL1	yes
chr2	28965800	28966403	BARHL1	yes
chr2	28976579	28977034	BARHL1	yes
chr2	28978862	28978988	BARHL1	yes
chr2	28995191	28995872	BARHL1	yes
chr2	29009912	29010394	BARHL1	yes
chr2	29011214	29012050	BARHL1	yes
chr2	30753187	30753730	PRRX2	yes
chr2	30833535	30834120	PRRX2	yes
chr2	30836182	30837186	PRRX2	yes
chr2	30842664	30842694	PRRX2	yes
chr2	30842716	30842909	PRRX2	yes
chr2	30860608	30860882	PRRX2	yes
chr2	30875814	30876941	PRRX2	yes
chr2	30905180	30905236	PRRX2	yes
chr2	69530156	69532070	LRP2	yes
chr2	69536250	69536366	LRP2	yes
chr2	69536464	69536945	LRP2	yes
chr2	69582894	69583188	LRP2	yes
chr2	71473708	71474852	DLX1	yes
chr2	71474954	71475954	DLX1	yes
chr2	71479620	71480466	DLX1	yes
chr2	71483466	71483921	DLX1	yes
chr2	71494727	71494878	DLX1	yes
chr2	71497302	71497424	DLX1	yes
chr2	71506773	71507034	DLX1	yes
chr2	71522795	71522922	DLX1	yes
chr2	71594852	71595752	DLX1	yes
chr2	71610806	71611110	DLX1	yes
chr2	71612530	71612901	DLX1	yes
chr2	71624924	71625182	DLX1	yes
chr2	79378838	79379104	NEUROD1	yes
chr2	79379174	79379804	NEUROD1	yes
chr2	79399024	79399258	NEUROD1	yes
chr2	79399839	79400078	NEUROD1	yes
chr2	79405478	79406202	NEUROD1	yes
chr2	79410344	79410711	NEUROD1	yes
chr2	79414572	79416102	NEUROD1	yes
chr2	79449526	79450001	NEUROD1	yes
chr2	79496424	79496914	NEUROD1	yes
chr2	79499368	79499764	NEUROD1	yes
chr2	91217116	91217810	DDB2	yes
chr2	103428425	103428690	CAT	yes
chr2	103456744	103457126	CAT	yes
chr2	103493898	103493980	CAT	yes
chr2	103546850	103547514	CAT	yes
chr2	103585097	103586960	CAT	yes
chr2	109621706	109621778	BDNF	yes
chr2	109621863	109622848	BDNF	yes
chr2	112230367	112230952	SLC12A6	yes
chr2	121377302	121377522	CATSPER2	yes
chr2	121379360	121379436	CATSPER2	yes
chr2	122652626	122652738	SLC30A4	yes
chr2	122652881	122653140	SLC30A4	yes
chr2	122781742	122781782	SLC30A4	yes
chr2	130632869	130633430	SLC4A11	yes
chr2	130637934	130638615	SLC4A11	yes
chr2	130693732	130694221	SLC4A11	yes
chr2	130704086	130704477	SLC4A11	yes
chr2	130716568	130716652	SLC4A11	yes
chr2	137049320	137049798	JAG1	yes
chr2	137066090	137066318	JAG1	yes
chr2	137078040	137079022	JAG1	yes
chr2	137087748	137088348	JAG1	yes
chr2	137092078	137093002	JAG1	yes
chr2	174661191	174662201	EDN3	yes
chr2	174748826	174748894	EDN3	yes
chr2	174749288	174749551	EDN3	yes
chr2	174753934	174755092	EDN3	yes
chr2	174768786	174769394	EDN3	yes
chr2	174770396	174770874	EDN3	yes
chr2	180506772	180506890	COL9A3	yes
chr2	180507004	180507120	COL9A3	yes
chr2	180527876	180528420	COL9A3	yes
chr2	180530022	180530782	COL9A3	yes
chr2	180532410	180532712	COL9A3	yes
chr2	180547410	180547886	COL9A3	yes
chr3	31213824	31214410	CLDN11	yes
chr3	34552766	34553204	SOX2	yes
chr3	34560717	34561261	SOX2	yes
chr3	34561408	34562143	SOX2	yes
chr3	34570072	34570337	SOX2	yes
chr3	34576374	34576390	SOX2	yes
chr3	34626526	34626832	SOX2	yes
chr3	34630294	34630582	SOX2	yes
chr3	34631488	34631784	SOX2	yes
chr3	34631814	34632100	SOX2	yes
chr3	34667844	34669068	SOX2	yes
chr3	34670966	34672092	SOX2	yes
chr3	34672540	34672792	SOX2	yes
chr3	34678660	34679342	SOX2	yes
chr3	89682388	89683044	CHRNB2	yes
chr3	89723524	89723739	CHRNB2	yes
chr3	89727120	89727587	CHRNB2	yes
chr3	89755028	89755450	CHRNB2	yes
chr3	89758840	89759239	CHRNB2	yes
chr3	89760058	89760292	CHRNB2	yes
chr3	89858020	89858714	CHRNB2	yes
chr3	99183442	99183778	TBX15	yes
chr3	99183832	99183916	TBX15	yes
chr3	99263373	99263470	TBX15	yes
chr3	99263542	99263846	TBX15	yes
chr3	107980842	107981370	GSTM1	yes
chr3	108067628	108067752	GSTM1	yes
chr3	108738460	108739788	GPSM2	yes
chr3	108765034	108765386	GPSM2	yes
chr3	108803796	108804454	GPSM2	yes
chr3	113991124	113991227	COL11A1	yes
chr3	144107928	144108093	LMO4	yes
chr3	144232034	144232293	LMO4	yes
chr3	146039315	146039889	MCOLN3	yes
chr3	146051317	146051896	MCOLN3	yes
chr3	146123618	146123844	MCOLN3	yes
chr3	146156387	146156654	MCOLN3	yes
chr3	146166114	146166634	MCOLN3	yes
chr3	146192040	146192412	MCOLN3	yes
chr4	8760292	8760624	CHD7	yes
chr4	8788388	8788576	CHD7	yes
chr4	63398514	63398703	Whrn	yes
chr4	63399061	63400276	Whrn	yes
chr4	63402654	63404252	Whrn	yes
chr4	63404820	63405639	Whrn	yes
chr4	63437440	63437965	Whrn	yes
chr4	63458720	63459902	Whrn	yes
chr4	63473854	63473950	Whrn	yes
chr4	63474476	63475080	Whrn	yes
chr4	63480138	63480407	Whrn	yes
chr4	63480526	63480986	Whrn	yes
chr4	63482541	63482884	Whrn	yes
chr4	63486714	63486818	Whrn	yes
chr4	63580128	63580418	Whrn	yes
chr4	64065226	64065997	TNC	yes
chr4	64081494	64081878	TNC	yes
chr4	89037862	89038418	MTAP	yes
chr4	89040644	89041403	MTAP	yes
chr4	89053709	89053842	MTAP	yes
chr4	89162734	89162949	MTAP	yes
chr4	116895792	116896176	HECTD3	yes
chr4	116928154	116928518	HECTD3	yes
chr4	120725352	120726668	KCNQ4	yes
chr4	120833700	120834268	KCNQ4	yes
chr4	127263876	127263985	GJB3	yes
chr4	127269467	127269654	GJB3	yes
chr4	127317244	127317604	GJB3	yes
chr4	127318236	127318504	GJB3	yes
chr4	127318649	127318739	GJB3	yes
chr4	127341783	127342032	GJB3	yes
chr4	127352538	127354806	GJB3	yes
chr4	127356868	127356954	GJB3	yes
chr4	127357646	127358540	GJB3	yes
chr4	127359726	127360366	GJB3	yes
chr4	127368152	127368252	GJB3	yes
chr4	127368346	127369252	GJB3	yes
chr4	127397166	127397388	GJB3	yes
chr4	136749714	136750436	EPHB2	yes
chr4	136750596	136751792	EPHB2	yes
chr4	136761732	136762349	EPHB2	yes
chr4	136765340	136765650	EPHB2	yes
chr4	136786811	136786871	EPHB2	yes
chr4	136797112	136797372	EPHB2	yes
chr4	136797952	136798458	EPHB2	yes
chr4	136815667	136815892	EPHB2	yes
chr4	136816626	136816958	EPHB2	yes
chr4	136819954	136820374	EPHB2	yes
chr4	136842881	136842956	EPHB2	yes
chr4	136844592	136845256	EPHB2	yes
chr4	136852118	136852408	EPHB2	yes
chr4	136861564	136862358	EPHB2	yes
chr4	136863228	136863822	EPHB2	yes
chr4	136864819	136865688	EPHB2	yes
chr4	136867738	136868356	EPHB2	yes
chr4	136906067	136906252	EPHB2	yes
chr4	136911008	136912052	EPHB2	yes
chr4	136912862	136913255	EPHB2	yes
chr4	136916440	136916517	EPHB2	yes
chr4	136917274	136917460	EPHB2	yes
chr4	136925802	136926636	EPHB2	yes
chr4	136928854	136929582	EPHB2	yes
chr4	136931298	136931450	EPHB2	yes
chr4	136934755	136935122	EPHB2	yes
chr4	148079250	148079365	FBXO2	yes
chr4	148107460	148108626	FBXO2	yes
chr4	148109668	148109731	FBXO2	yes
chr4	148121401	148121718	FBXO2	yes
chr4	148182532	148183071	FBXO2	yes
chr4	148213947	148214439	FBXO2	yes
chr4	148214982	148215586	FBXO2	yes
chr4	148215698	148216152	FBXO2	yes
chr4	148218000	148218687	FBXO2	yes
chr4	148229558	148230054	FBXO2	yes
chr4	152136176	152136635	ESPN	yes
chr4	152146168	152146627	ESPN	yes
chr4	154871638	154872488	HES5	yes
chr4	154948308	154949102	HES5	yes
chr4	154949607	154950365	HES5	yes
chr4	155028334	155028494	HES5	yes
chr4	155029678	155030234	HES5	yes
chr4	155031299	155031688	HES5	yes
chr4	155032344	155032706	HES5	yes
chr4	155032838	155033185	HES5	yes
chr4	155033463	155034434	HES5	yes
chr4	155034998	155035420	HES5	yes
chr4	155037637	155037842	HES5	yes
chr4	155040310	155040415	HES5	yes
chr4	155040466	155040484	HES5	yes
chr4	155041153	155041176	HES5	yes
chr5	13982116	13983116	SEMA3E	yes
chr5	13983950	13984380	SEMA3E	yes
chr5	13992904	13993492	SEMA3E	yes
chr5	14038996	14039664	SEMA3E	yes
chr5	33683563	33684206	FGFR3	yes
chr5	33730930	33731191	FGFR3	yes
chr5	33737675	33738546	FGFR3	yes
chr5	36928866	36929072	WFS1	yes
chr5	36944614	36944872	WFS1	yes
chr5	36944974	36945638	WFS1	yes
chr5	36946204	36947036	WFS1	yes
chr5	36955321	36955792	WFS1	yes
chr5	36958932	36959156	WFS1	yes
chr5	36960379	36960960	WFS1	yes
chr5	36962052	36962096	WFS1	yes
chr5	37082172	37083295	WFS1	yes
chr5	53487082	53487767	RBPJ	yes
chr5	53490687	53491466	RBPJ	yes
chr5	53509536	53509792	RBPJ	yes
chr5	53523190	53523478	RBPJ	yes
chr5	53536276	53537398	RBPJ	yes
chr5	53551480	53551744	RBPJ	yes
chr5	53558080	53558304	RBPJ	yes
chr5	53565178	53565772	RBPJ	yes
chr5	65868642	65868752	CHRNA9	yes
chr5	65883446	65883980	CHRNA9	yes
chr5	65921072	65921896	CHRNA9	yes
chr5	65929954	65930952	CHRNA9	yes
chr5	65931574	65931740	CHRNA9	yes
chr5	65950076	65950580	CHRNA9	yes
chr5	65950992	65951133	CHRNA9	yes
chr5	65957974	65958986	CHRNA9	yes
chr5	65973548	65973884	CHRNA9	yes
chr5	75475528	75475698	KIT	yes
chr5	75567434	75567738	KIT	yes
chr5	75633474	75633610	KIT	yes
chr5	107717196	107717317	GFI1	yes
chr5	107717539	107718374	GFI1	yes
chr5	107727340	107728574	GFI1	yes
chr5	107728723	107729432	GFI1	yes
chr5	107731404	107732462	GFI1	yes
chr5	107749272	107749336	GFI1	yes
chr5	108518437	108518556	CPLX1	yes
chr5	108531096	108531362	CPLX1	yes
chr5	114730706	114731016	TRPV4	yes
chr5	116497145	116497413	Srrm4	yes
chr5	116518142	116518360	Srrm4	yes
chr5	116526443	116526662	Srrm4	yes
chr5	116545876	116546096	Srrm4	yes
chr5	116553914	116554232	Srrm4	yes
chr5	116556725	116556864	Srrm4	yes
chr5	116566693	116566825	Srrm4	yes
chr5	116569140	116570352	Srrm4	yes
chr5	116570786	116570932	Srrm4	yes
chr5	116573144	116573830	Srrm4	yes
chr5	116582646	116583122	Srrm4	yes
chr5	116586678	116586800	Srrm4	yes
chr5	116588364	116588842	Srrm4	yes
chr5	116588956	116589050	Srrm4	yes
chr5	116630992	116631576	Srrm4	yes
chr5	140536032	140536921	LFNG	yes
chr5	140538154	140538336	LFNG	yes
chr5	140538354	140538418	LFNG	yes
chr5	140616332	140616370	LFNG	yes
chr5	142976374	142976989	ACTB	yes
chr5	142977426	142977837	ACTB	yes
chr6	6793956	6795157	Dlx5	yes
chr6	6830400	6830916	Dlx5	yes
chr6	6846882	6847708	Dlx5	yes
chr6	6847736	6847808	Dlx5	yes
chr6	6852150	6852544	Dlx5	yes
chr6	17494626	17494736	MET	yes
chr6	17496841	17497524	MET	yes
chr6	17501532	17501807	MET	yes
chr6	17540150	17540712	MET	yes
chr6	17559792	17560047	MET	yes
chr6	38081646	38082068	ATP6V0A4	yes
chr6	38119634	38119822	ATP6V0A4	yes
chr6	38120372	38121276	ATP6V0A4	yes
chr6	50218634	50219050	DFNA5	yes
chr6	52093600	52094641	HOXA2	yes
chr6	52138304	52138404	HOXA2	yes
chr6	52138304	52138404	HOXA1	yes
chr6	72013904	72014048	ST3GAL5	yes
chr6	72075789	72076316	ST3GAL5	yes
chr6	72119412	72119922	ST3GAL5	yes
chr6	72137167	72137514	ST3GAL5	yes
chr6	72140148	72140296	ST3GAL5	yes
chr6	72140732	72141518	ST3GAL5	yes
chr6	72146632	72147150	ST3GAL5	yes
chr6	72147168	72147190	ST3GAL5	yes
chr6	72161988	72162792	ST3GAL5	yes
chr6	72164364	72166602	ST3GAL5	yes
chr6	83688764	83688818	ATP6V1B1	yes
chr6	83737382	83737652	ATP6V1B1	yes
chr6	83754658	83754777	ATP6V1B1	yes
chr6	85544210	85544664	ALMS1	yes
chr6	86176664	86176994	TGFA	yes
chr6	86185930	86186790	TGFA	yes
chr6	86197075	86197952	TGFA	yes
chr6	86212648	86212960	TGFA	yes
chr6	86343684	86344240	FAM136A	yes
chr6	88140460	88140880	GATA2	yes
chr6	88210164	88210463	GATA2	yes
chr6	88242599	88243160	GATA2	yes
chr6	97882098	97882192	MITF	yes
chr6	97897868	97898039	MITF	yes
chr6	97918258	97919166	MITF	yes
chr6	97919304	97919818	MITF	yes
chr6	113955786	113956599	ATP2B2	yes
chr6	113957308	113957480	ATP2B2	yes
chr6	113957807	113958098	ATP2B2	yes
chr6	113965468	113966207	ATP2B2	yes
chr6	113969346	113970336	ATP2B2	yes
chr6	113971474	113971584	ATP2B2	yes
chr6	113984906	113985030	ATP2B2	yes
chr6	113985158	113985870	ATP2B2	yes
chr6	113991396	113991864	ATP2B2	yes
chr6	113991994	113992308	ATP2B2	yes
chr6	114000145	114000538	ATP2B2	yes
chr6	114015804	114016010	ATP2B2	yes
chr6	114035786	114035970	ATP2B2	yes
chr6	114038943	114039330	ATP2B2	yes
chr6	114058125	114058494	ATP2B2	yes
chr6	114071468	114071908	ATP2B2	yes
chr6	114074778	114074983	ATP2B2	yes
chr6	114075059	114075156	ATP2B2	yes
chr6	114092320	114092612	ATP2B2	yes
chr6	114094532	114094668	ATP2B2	yes
chr6	114131916	114132030	ATP2B2	yes
chr6	118099303	118099852	RET	yes
chr6	126095164	126095668	NTF3	yes
chr6	126096204	126096572	NTF3	yes
chr6	126096987	126097092	NTF3	yes
chr6	126146620	126146823	NTF3	yes
chr6	126182428	126182546	NTF3	yes
chr6	134886830	134888918	CDKN1B	yes
chr6	134890754	134890880	CDKN1B	yes
chr6	137550176	137550413	EPS8	yes
chr6	137550538	137550595	EPS8	yes
chr6	137586476	137586544	EPS8	yes
chr6	137598364	137598692	EPS8	yes
chr7	19389128	19389432	ERCC1	yes
chr7	44582969	44583028	MYH14	yes
chr7	44649938	44650442	MYH14	yes
chr7	44664422	44664936	MYH14	yes
chr7	44665004	44665066	MYH14	yes
chr7	44676170	44676328	MYH14	yes
chr7	44676578	44677116	MYH14	yes
chr7	44691802	44692042	MYH14	yes
chr7	44693516	44693808	MYH14	yes
chr7	44693858	44694102	MYH14	yes
chr7	44721618	44721705	MYH14	yes
chr7	46235736	46236369	USH1C	yes
chr7	46236448	46236713	USH1C	yes
chr7	46238005	46238836	USH1C	yes
chr7	46242826	46243106	USH1C	yes
chr7	48900396	48901144	NAV2	yes
chr7	48915884	48916191	NAV2	yes
chr7	48947294	48947322	NAV2	yes
chr7	48960841	48960936	NAV2	yes
chr7	48961703	48962106	NAV2	yes
chr7	48965898	48966508	NAV2	yes
chr7	48968845	48968904	NAV2	yes
chr7	48974373	48974478	NAV2	yes
chr7	48995004	48995714	NAV2	yes
chr7	49006588	49007512	NAV2	yes
chr7	49041612	49042328	NAV2	yes
chr7	78491276	78492036	NTRK3	yes
chr7	78497915	78498120	NTRK3	yes
chr7	78499681	78499895	NTRK3	yes
chr7	78526816	78527362	NTRK3	yes
chr7	78527692	78528028	NTRK3	yes
chr7	78530245	78530569	NTRK3	yes
chr7	78566704	78566952	NTRK3	yes
chr7	78568763	78569532	NTRK3	yes
chr7	78584542	78584947	NTRK3	yes
chr7	78586042	78586229	NTRK3	yes
chr7	78586620	78587211	NTRK3	yes
chr7	78595774	78596384	NTRK3	yes
chr7	78596582	78596750	NTRK3	yes
chr7	78597360	78598580	NTRK3	yes
chr7	78600082	78600280	NTRK3	yes
chr7	78620060	78620308	NTRK3	yes
chr7	78668088	78668308	NTRK3	yes
chr7	78971644	78972234	ACAN	yes
chr7	81624102	81624253	HOMER2	yes
chr7	81641300	81641630	HOMER2	yes
chr7	81644463	81644762	HOMER2	yes
chr7	81645642	81645878	HOMER2	yes
chr7	81672862	81673056	HOMER2	yes
chr7	81673190	81673970	HOMER2	yes
chr7	81696318	81696350	HOMER2	yes
chr7	81697456	81697616	HOMER2	yes
chr7	81698852	81698970	HOMER2	yes
chr7	81701766	81702042	HOMER2	yes
chr7	81718946	81719240	HOMER2	yes
chr7	89391789	89391962	FZD4	yes
chr7	89392581	89392746	FZD4	yes
chr7	89418304	89418895	FZD4	yes
chr7	89422874	89423984	FZD4	yes
chr7	89424292	89424474	FZD4	yes
chr7	89433020	89434574	FZD4	yes
chr7	89483474	89484216	FZD4	yes
chr7	108965362	108966690	TUB	yes
chr7	108966808	108967344	TUB	yes
chr7	108968072	108968603	TUB	yes
chr7	109000239	109000583	TUB	yes
chr7	109011848	109011976	TUB	yes
chr7	109013330	109013809	TUB	yes
chr7	109021204	109021857	TUB	yes
chr7	109028302	109028580	TUB	yes
chr7	109029364	109029584	TUB	yes
chr7	109038478	109038670	TUB	yes
chr7	109039024	109039615	TUB	yes
chr7	120129032	120129532	CRYM	yes
chr7	120149992	120150690	CRYM	yes
chr7	120156142	120158016	CRYM	yes
chr7	120158058	120158634	CRYM	yes
chr7	120178634	120179828	CRYM	yes
chr7	120180885	120181609	CRYM	yes
chr7	120183972	120184640	CRYM	yes
chr7	120186110	120186622	CRYM	yes
chr7	120191539	120193080	CRYM	yes
chr7	130183841	130184278	FGFR2	yes
chr7	130215592	130215888	FGFR2	yes
chr7	130215954	130216214	FGFR2	yes
chr7	130216484	130216650	FGFR2	yes
chr7	130233744	130234060	FGFR2	yes
chr7	130319576	130320467	FGFR2	yes
chr7	130327492	130328429	FGFR2	yes
chr7	141332098	141332138	EPS8L2	yes
chr7	141379674	141380388	EPS8L2	yes
chr7	141419167	141419274	EPS8L2	yes
chr7	143041896	143042387	KCNQ1	yes
chr7	143136474	143136848	KCNQ1	yes
chr7	143146366	143146570	KCNQ1	yes
chr7	143159800	143160559	KCNQ1	yes
chr7	144798350	144798960	FGF3	yes
chr7	144823674	144824130	FGF3	yes
chr8	8572471	8573044	EFNB2	yes
chr8	8602274	8602939	EFNB2	yes
chr8	8604104	8604149	EFNB2	yes
chr8	8604716	8604918	EFNB2	yes
chr8	8605050	8606063	EFNB2	yes
chr8	8622400	8622538	EFNB2	yes
chr8	8623600	8624328	EFNB2	yes
chr8	8645258	8645330	EFNB2	yes
chr8	8646332	8646557	EFNB2	yes
chr8	8723613	8724113	EFNB2	yes
chr8	8736928	8737310	EFNB2	yes
chr8	8740903	8741306	EFNB2	yes
chr8	25427449	25427768	FGFR1	yes
chr8	25428802	25430032	FGFR1	yes
chr8	25437170	25437678	FGFR1	yes
chr8	25455585	25455833	FGFR1	yes
chr8	25468046	25468389	FGFR1	yes
chr8	25476442	25476744	FGFR1	yes
chr8	25483436	25485138	FGFR1	yes
chr8	25547958	25548248	FGFR1	yes
chr8	25548794	25548936	FGFR1	yes
chr8	25585413	25585488	FGFR1	yes
chr8	46538791	46540076	CASP3	yes
chr8	46543341	46543712	CASP3	yes
chr8	46546317	46546722	CASP3	yes
chr8	46547168	46547676	CASP3	yes
chr8	46585484	46585891	CASP3	yes
chr8	46696458	46697035	CASP3	yes
chr8	73313237	73314187	LARGE	yes
chr8	73315984	73316068	LARGE	yes
chr8	88954380	88954654	SALL1	yes
chr8	88961698	88961778	SALL1	yes
chr8	88973010	88973294	SALL1	yes
chr8	88973480	88973690	SALL1	yes
chr8	88985582	88986052	SALL1	yes
chr8	88987210	88987298	SALL1	yes
chr8	88989992	88990012	SALL1	yes
chr8	88991668	88992361	SALL1	yes
chr8	89003367	89004586	SALL1	yes
chr8	89017732	89017891	SALL1	yes
chr8	89023940	89024898	SALL1	yes
chr8	89025280	89025354	SALL1	yes
chr8	89028224	89028420	SALL1	yes
chr8	89037480	89038290	SALL1	yes
chr8	89039840	89039927	SALL1	yes
chr8	89054236	89054438	SALL1	yes
chr8	89059079	89059778	SALL1	yes
chr8	89064324	89064454	SALL1	yes
chr8	89072958	89073487	SALL1	yes
chr8	89133832	89134665	SALL1	yes
chr8	89134782	89134957	SALL1	yes
chr8	111961030	111961042	KARS	yes
chr8	111963078	111963401	KARS	yes
chr8	111964396	111965238	KARS	yes
chr8	111968608	111968804	KARS	yes
chr8	112002376	112002794	KARS	yes
chr8	112025374	112025586	KARS	yes
chr8	112032128	112032248	KARS	yes
chr8	112032789	112033134	KARS	yes
chr8	112033279	112033899	KARS	yes
chr8	112034610	112035032	KARS	yes
chr8	112038800	112038888	KARS	yes
chr8	112060954	112061600	KARS	yes
chr8	112092550	112093140	KARS	yes
chr9	20943772	20944426	S1PR2	yes
chr9	20944727	20945097	S1PR2	yes
chr9	20961654	20961816	S1PR2	yes
chr9	20992940	20994159	S1PR2	yes
chr9	21040846	21041452	S1PR2	yes
chr9	43678814	43679115	PVRL1	yes
chr9	43679550	43680438	PVRL1	yes
chr9	43733813	43733948	PVRL1	yes
chr9	43734168	43734386	PVRL1	yes
chr9	53906630	53906898	ELMOD1	yes
chr9	53907023	53907106	ELMOD1	yes
chr9	53915898	53916218	ELMOD1	yes
chr9	53916424	53916902	ELMOD1	yes
chr9	53935828	53935972	ELMOD1	yes
chr9	53936080	53936502	ELMOD1	yes
chr9	53967588	53967803	ELMOD1	yes
chr9	53967896	53968156	ELMOD1	yes
chr9	54533999	54534408	CIB2	yes
chr9	80084710	80086306	MYO6	yes
chr9	80175716	80177350	MYO6	yes
chr9	87642196	87642408	TBX18	yes
chr9	87648483	87649682	TBX18	yes
chr9	102261777	102262630	EPHB1	yes
chr9	102274177	102274443	EPHB1	yes
chr9	102289438	102289833	EPHB1	yes
chr9	102294909	102295626	EPHB1	yes
chr9	102298133	102298262	EPHB1	yes
chr9	102301210	102301338	EPHB1	yes
chr9	102341069	102341114	EPHB1	yes
chr9	108123678	108123768	BSN	yes
chr9	108128838	108129177	BSN	yes
chr9	108141054	108141164	BSN	yes
chr9	108149812	108150352	BSN	yes
chr9	108153618	108153990	BSN	yes
chr9	108162408	108162486	BSN	yes
chr9	108180486	108180616	BSN	yes
chr9	108271648	108272588	GPX1	yes
chr9	108279099	108279438	GPX1	yes
chr9	108296212	108297254	GPX1	yes
chr9	108297312	108297398	GPX1	yes
chr9	110826168	110826242	TMIE	yes
chr9	110883474	110883784	TMIE	yes
chr9	110896074	110897036	TMIE	yes
chr9	110909832	110910397	TMIE	yes
chr9	110912708	110912734	TMIE	yes
chr9	110914756	110914832	TMIE	yes
chr9	110920648	110921804	TMIE	yes
chr9	110922534	110923264	TMIE	yes
chr9	110927356	110927480	TMIE	yes
chr9	110927544	110927606	TMIE	yes
chr9	110927787	110927963	TMIE	yes
chr9	110937964	110938120	TMIE	yes
chr9	110947736	110948056	TMIE	yes
chr9	110948168	110948650	TMIE	yes
chr9	123309014	123309222	LARS2	yes
chr9	123396398	123396743	LARS2	yes
chrX	101285530	101285850	GJB1	yes
chrX	101375340	101376184	GJB1	yes
chrX	101388819	101389271	GJB1	yes
chrX	157471888	157472146	SMS	yes
chrX	157748311	157748668	SMPX	yes
chr1	4412271	4414218	SOX17	no
chr1	4518364	4518516	SOX17	no
chr1	4533646	4534737	SOX17	no
chr1	4768098	4768775	TCEA1	no
chr1	4769856	4770257	TCEA1	no
chr1	4801456	4802811	MRPL15	no
chr1	4801456	4802811	LYPLA1	no
chr1	4801456	4802811	TCEA1	no
chr1	4829393	4829468	TCEA1	no
chr1	4829492	4829622	TCEA1	no
chr1	4843568	4844128	MRPL15	no
chr1	5070024	5070862	ATP6V1H	no
chr1	5070024	5070862	RGS20	no
chr1	6406138	6406668	FAM150A	no
chr1	6452212	6454778	FAM150A	no
chr1	9563912	9565598	2610203C22Rik	no
chr1	9563912	9565598	ADHFE1	no
chr1	9572130	9572440	RRS1	no
chr1	9601866	9602038	3110035E14Rik	no
chr1	9601866	9602038	MYBL1	no
chr1	9619590	9619962	3110035E14Rik	no
chr1	9622676	9623052	ADHFE1	no
chr1	9639000	9639458	MYBL1	no
chr1	9658570	9658650	3110035E14Rik	no
chr1	9658570	9658650	2610203C22Rik	no
chr1	9658874	9658996	3110035E14Rik	no
chr1	9658874	9658996	2610203C22Rik	no
chr1	9659025	9659511	3110035E14Rik	no
chr1	9659025	9659511	2610203C22Rik	no
chr1	9768901	9769590	SGK3	no
chr1	9768901	9769590	MYBL1	no
chr1	9774221	9774416	SGK3	no
chr1	9782166	9782596	SGK3	no
chr1	9787394	9787965	SGK3	no
chr1	9806776	9807282	SGK3	no
chr1	9816208	9816558	SGK3	no
chr1	9823434	9824085	SGK3	no
chr1	9853258	9853406	Snord87	no
chr1	9981834	9982010	Snord87	no
chr1	9988498	9989234	Snord87	no
chr1	10681256	10681987	CPA6	no
chr1	10943064	10943600	PREX2	no
chr1	11018486	11019496	PREX2	no
chr1	11045818	11046094	PREX2	no
chr1	12636588	12637114	SULF1	no
chr1	12637796	12637890	SULF1	no
chr1	12671408	12671648	SULF1	no
chr1	12689296	12690324	SULF1	no
chr1	12690504	12690538	SULF1	no
chr1	12690740	12691098	SULF1	no
chr1	12697608	12698276	SULF1	no
chr1	12704506	12705054	SULF1	no
chr1	12717538	12719552	SULF1	no
chr1	12720216	12720566	SULF1	no
chr1	12721390	12721706	SULF1	no
chr1	12729397	12729890	SULF1	no
chr1	12734313	12735575	SULF1	no
chr1	12736480	12737200	SULF1	no
chr1	12744426	12745469	SULF1	no
chr1	12748300	12748946	SULF1	no
chr1	12749216	12749342	SULF1	no
chr1	12753996	12754666	SULF1	no
chr1	12760768	12760830	SULF1	no
chr1	12764372	12765012	SULF1	no
chr1	12765640	12765974	SULF1	no
chr1	12785222	12786342	SULF1	no
chr1	12790542	12791094	SULF1	no
chr1	12981180	12981294	SLCO5A1	no
chr1	12984616	12985100	SLCO5A1	no
chr1	12985188	12985334	SLCO5A1	no
chr1	13004553	13005912	SLCO5A1	no
chr1	13018596	13019002	SLCO5A1	no
chr1	13040352	13040776	SLCO5A1	no
chr1	13057780	13058286	PRDM14	no
chr1	13068318	13068468	PRDM14	no
chr1	13069694	13069968	PRDM14	no
chr1	13074268	13075550	PRDM14	no
chr1	13074268	13075550	SLCO5A1	no
chr1	13076424	13076536	PRDM14	no
chr1	13078300	13078432	PRDM14	no
chr1	13080919	13081548	PRDM14	no
chr1	13092384	13092534	PRDM14	no
chr1	13095505	13096264	PRDM14	no
chr1	13096755	13097336	PRDM14	no
chr1	13100374	13100491	PRDM14	no
chr1	13103366	13104316	PRDM14	no
chr1	13104358	13104475	PRDM14	no
chr1	13105044	13105164	PRDM14	no
chr1	13131816	13132665	PRDM14	no
chr1	13134427	13134650	PRDM14	no
chr1	13655636	13656098	LACTB2	no
chr1	13655636	13656098	XKR9	no
chr1	15358250	15358712	Kcnb2	no
chr1	15791504	15792734	TERF1	no
chr1	15796517	15796898	TERF1	no
chr1	15883518	15883606	TERF1	no
chr1	15895144	15896000	TERF1	no
chr1	16186507	16187851	RPL7	no
chr1	17007654	17007826	JPH1	no
chr1	17008945	17010090	JPH1	no
chr1	17039972	17040334	JPH1	no
chr1	17058129	17058382	GDAP1	no
chr1	17058129	17058382	JPH1	no
chr1	17059818	17060326	GDAP1	no
chr1	17059818	17060326	JPH1	no
chr1	17120174	17120526	GDAP1	no
chr1	17120174	17120526	JPH1	no
chr1	17123256	17123794	GDAP1	no
chr1	17123256	17123794	JPH1	no
chr1	17147039	17147134	GDAP1	no
chr1	17147039	17147134	JPH1	no
chr1	17163274	17164038	GDAP1	no
chr1	17163274	17164038	JPH1	no
chr1	17655386	17656088	CRISPLD1	no
chr1	20450139	20450504	4930486I03Rik	no
chr1	20612719	20613272	PKHD1	no
chr1	20832468	20832804	MCM3	no
chr1	20867504	20867756	MCM3	no
chr1	20867504	20867756	EFHC1	no
chr1	20867504	20867756	PAQR8	no
chr1	20905716	20906020	PAQR8	no
chr1	20906476	20906712	PAQR8	no
chr1	20907342	20909074	PAQR8	no
chr1	20919650	20920133	PAQR8	no
chr1	20922334	20922687	PAQR8	no
chr1	20922798	20923554	PAQR8	no
chr1	21008100	21008343	TRAM2	no
chr1	21041170	21041612	TRAM2	no
chr1	21043188	21043242	TRAM2	no
chr1	21124800	21125336	TMEM14A	no
chr1	21220934	21221096	Gm4956	no
chr1	21220934	21221096	GSTA3	no
chr1	21220934	21221096	TMEM14A	no
chr1	21229398	21230268	Gm4956	no
chr1	21229398	21230268	GSTA3	no
chr1	21229398	21230268	TMEM14A	no
chr1	21231776	21232336	Gm4956	no
chr1	21231776	21232336	GSTA3	no
chr1	21231776	21232336	TMEM14A	no
chr1	21252878	21253158	Gm4956	no
chr1	21252878	21253158	GSTA3	no
chr1	21252878	21253158	TMEM14A	no
chr1	21940948	21941938	KCNQ5	no
chr1	22728196	22728354	RIMS1	no
chr1	22789273	22789924	RIMS1	no
chr1	22800457	22800564	RIMS1	no
chr1	23102610	23102994	4933415F23Rik	no
chr1	23173504	23174016	4933415F23Rik	no
chr1	23174314	23174348	4933415F23Rik	no
chr1	23444242	23444748	OGFRL1	no
chr1	23445228	23445344	OGFRL1	no
chr1	24175482	24176394	FAM135A	no
chr1	24633729	24634110	LMBRD1	no
chr1	24703980	24704704	LMBRD1	no
chr1	25754291	25754868	BAI3	no
chr1	25824354	25826187	BAI3	no
chr1	25926196	25926932	BAI3	no
chr1	30946930	30948081	PTP4A1	no
chr1	33610236	33610356	PRIM2	no
chr1	33610401	33610452	PRIM2	no
chr1	33672577	33672866	PRIM2	no
chr1	33690093	33690390	PRIM2	no
chr1	33690093	33690390	RAB23	no
chr1	33690093	33690390	BAG2	no
chr1	33710867	33710982	PRIM2	no
chr1	33714194	33715346	BAG2	no
chr1	33714194	33715346	RAB23	no
chr1	33741831	33742150	RAB23	no
chr1	33763960	33764442	BAG2	no
chr1	33763960	33764442	PRIM2	no
chr1	33807443	33807756	BAG2	no
chr1	33807443	33807756	Gm15455	no
chr1	33807443	33807756	RAB23	no
chr1	33896156	33896379	BEND6	no
chr1	33903530	33904000	Gm15455	no
chr1	33903530	33904000	Zfp451	no
chr1	33910828	33910912	BEND6	no
chr1	33923084	33923184	DST	no
chr1	33964684	33964908	BEND6	no
chr1	33966260	33966630	BEND6	no
chr1	33968729	33968746	DST	no
chr1	33969220	33969451	DST	no
chr1	33971672	33972215	DST	no
chr1	33979882	33980586	DST	no
chr1	33979882	33980586	BEND6	no
chr1	33982976	33983121	DST	no
chr1	33993784	33993976	DST	no
chr1	33994008	33994395	DST	no
chr1	34002923	34003012	DST	no
chr1	34003045	34003394	DST	no
chr1	34016650	34017204	DST	no
chr1	34062730	34062902	DST	no
chr1	34106700	34107000	DST	no
chr1	34107090	34107188	DST	no
chr1	34107405	34107692	DST	no
chr1	34483668	34484040	PTPN18	no
chr1	34483668	34484040	Mir5103	no
chr1	34484526	34484842	Prss39	no
chr1	34484526	34484842	Prss40	no
chr1	34484526	34484842	Mir5103	no
chr1	34484526	34484842	PTPN18	no
chr1	34504995	34505306	PTPN18	no
chr1	34793616	34793868	ARHGEF4	no
chr1	34793616	34793868	FAM168B	no
chr1	36250755	36251396	ARID5A	no
chr1	36296410	36296838	NEURL3	no
chr1	36371108	36371131	NEURL3	no
chr1	36388894	36389202	ARID5A	no
chr1	36401588	36401880	CNNM4	no
chr1	36441114	36441440	CNNM3	no
chr1	36441114	36441440	CNNM4	no
chr1	36489772	36489892	CNNM4	no
chr1	36523466	36523655	CNNM3	no
chr1	36523466	36523655	CNNM4	no
chr1	36618994	36619764	ANKRD23	no
chr1	36618994	36619764	COX5B	no
chr1	36630438	36632008	ANKRD23	no
chr1	36630438	36632008	SEMA4C	no
chr1	36672820	36673340	ZAP70	no
chr1	36683841	36684514	4933424G06Rik	no
chr1	36683841	36684514	FAM178B	no
chr1	36723582	36724006	ZAP70	no
chr1	36766694	36767678	ZAP70	no
chr1	36767782	36767798	ZAP70	no
chr1	36804492	36804554	ZAP70	no
chr1	36831152	36831432	ZAP70	no
chr1	37288224	37288282	INPP4A	no
chr1	37379442	37379735	INPP4A	no
chr1	37499224	37499390	4930594C11Rik	no
chr1	37499224	37499390	MGAT4A	no
chr1	37534364	37534838	4930594C11Rik	no
chr1	37534364	37534838	MGAT4A	no
chr1	37549022	37549392	MGAT4A	no
chr1	37565310	37566099	4930594C11Rik	no
chr1	37565310	37566099	MGAT4A	no
chr1	37572507	37572881	4930594C11Rik	no
chr1	37572507	37572881	MGAT4A	no
chr1	37573582	37573634	4930594C11Rik	no
chr1	37573582	37573634	MGAT4A	no
chr1	37584192	37584508	4930594C11Rik	no
chr1	37584192	37584508	MGAT4A	no
chr1	37610224	37610402	MGAT4A	no
chr1	37611158	37611350	MGAT4A	no
chr1	37678230	37678666	2010300C02Rik	no
chr1	37689882	37690038	2010300C02Rik	no
chr1	37691284	37691458	2010300C02Rik	no
chr1	37693830	37693894	2010300C02Rik	no
chr1	37694132	37695058	2010300C02Rik	no
chr1	37696592	37697212	2010300C02Rik	no
chr1	37698290	37699312	2010300C02Rik	no
chr1	37700245	37700440	2010300C02Rik	no
chr1	37710376	37710416	2010300C02Rik	no
chr1	37716902	37717798	2010300C02Rik	no
chr1	37726181	37726580	2010300C02Rik	no
chr1	37728180	37728337	2010300C02Rik	no
chr1	37735087	37735174	2010300C02Rik	no
chr1	37928628	37928704	MITD1	no
chr1	38574264	38574602	AFF3	no
chr1	38578400	38578822	AFF3	no
chr1	38601838	38601966	AFF3	no
chr1	38619814	38620601	AFF3	no
chr1	38622226	38622268	AFF3	no
chr1	38636256	38637001	AFF3	no
chr1	38641598	38642682	AFF3	no
chr1	38650102	38650219	AFF3	no
chr1	38657606	38657974	AFF3	no
chr1	38660992	38661300	AFF3	no
chr1	38720346	38720636	AFF3	no
chr1	38729428	38730329	AFF3	no
chr1	38729428	38730329	LONRF2	no
chr1	38760108	38760857	LONRF2	no
chr1	38795656	38795711	LONRF2	no
chr1	38796170	38796250	LONRF2	no
chr1	38816411	38816686	CHST10	no
chr1	38816411	38816686	LONRF2	no
chr1	38817248	38817442	CHST10	no
chr1	38817248	38817442	LONRF2	no
chr1	38848000	38848728	CHST10	no
chr1	38848000	38848728	LONRF2	no
chr1	38862203	38862868	CHST10	no
chr1	38862203	38862868	LONRF2	no
chr1	38869568	38870015	CHST10	no
chr1	39237756	39238362	NPAS2	no
chr1	39247676	39248258	NPAS2	no
chr1	39251866	39252032	NPAS2	no
chr1	39281491	39281652	RPL31	no
chr1	39306612	39307070	RPL31	no
chr1	39361581	39362085	RPL31	no
chr1	39362264	39362770	RPL31	no
chr1	39430072	39430258	RPL31	no
chr1	39598758	39599418	RNF149	no
chr1	39598758	39599418	SNORD89	no
chr1	39637410	39637570	CREG2	no
chr1	39646016	39646720	CREG2	no
chr1	39740894	39741789	CREG2	no
chr1	40033806	40034208	IL1R2	no
chr1	40052198	40052466	IL1R2	no
chr1	40057890	40058134	IL1R2	no
chr1	40071774	40072206	Gm16894	no
chr1	40071774	40072206	IL1R2	no
chr1	40072327	40072400	Gm16894	no
chr1	40072327	40072400	IL1R2	no
chr1	40072536	40072816	Gm16894	no
chr1	40072536	40072816	IL1R2	no
chr1	40073126	40073320	Gm16894	no
chr1	40073126	40073320	IL1R2	no
chr1	40254334	40254986	IL1R1	no
chr1	40254334	40254986	IL1RL2	no
chr1	40357318	40358122	IL1RL1	no
chr1	40373114	40373322	IL1RL1	no
chr1	40373114	40373322	IL1RL2	no
chr1	40376830	40377008	IL18R1	no
chr1	40378770	40379096	IL18R1	no
chr1	40392166	40392210	IL1RL1	no
chr1	40392166	40392210	IL1RL2	no
chr1	40414102	40414309	IL1RL1	no
chr1	40414954	40415180	IL1RL1	no
chr1	40429028	40429224	IL18RAP	no
chr1	40429028	40429224	IL1RL1	no
chr1	40465644	40466056	IL18RAP	no
chr1	40465644	40466056	IL1RL1	no
chr1	40474922	40476025	IL18R1	no
chr1	40476795	40477174	IL18R1	no
chr1	40479444	40479656	IL1RL1	no
chr1	40479444	40479656	IL18R1	no
chr1	40514988	40515069	IL1RL1	no
chr1	40514988	40515069	IL18R1	no
chr1	40620046	40620296	SLC9A2	no
chr1	40631174	40631432	SLC9A2	no
chr1	40634440	40635850	SLC9A2	no
chr1	40650881	40651520	SLC9A2	no
chr1	40658052	40658470	SLC9A2	no
chr1	40658962	40660182	SLC9A2	no
chr1	40665436	40666616	SLC9A2	no
chr1	40758018	40758582	MFSD9	no
chr1	40758018	40758582	SLC9A2	no
chr1	40759530	40759870	MFSD9	no
chr1	40759530	40759870	SLC9A2	no
chr1	40769399	40769776	MFSD9	no
chr1	40769399	40769776	SLC9A2	no
chr1	40802760	40803130	TMEM182	no
chr1	40804284	40804400	TMEM182	no
chr1	40805356	40805706	TMEM182	no
chr1	40824976	40825181	TMEM182	no
chr1	40826200	40826314	TMEM182	no
chr1	40887664	40888004	MFSD9	no
chr1	42599182	42599409	2610017I09Rik	no
chr1	42599182	42599409	POU3F3	no
chr1	42629356	42630794	2610017I09Rik	no
chr1	42629356	42630794	POU3F3	no
chr1	42677542	42678522	2610017I09Rik	no
chr1	42677542	42678522	POU3F3	no
chr1	42718556	42719362	2610017I09Rik	no
chr1	42718556	42719362	POU3F3	no
chr1	42718556	42719362	2900092D14Rik	no
chr1	42741899	42741940	2610017I09Rik	no
chr1	42741899	42741940	POU3F3	no
chr1	42774041	42774220	2610017I09Rik	no
chr1	42774041	42774220	2900092D14Rik	no
chr1	42774041	42774220	POU3F3	no
chr1	42775176	42775436	2610017I09Rik	no
chr1	42775176	42775436	POU3F3	no
chr1	42780420	42780760	2610017I09Rik	no
chr1	42780420	42780760	POU3F3	no
chr1	43128330	43128536	FHL2	no
chr1	43171076	43171499	FHL2	no
chr1	43173518	43174314	FHL2	no
chr1	43191658	43191952	FHL2	no
chr1	43235835	43237200	FHL2	no
chr1	43714886	43715262	1500015O10Rik	no
chr1	44591616	44592192	GULP1	no
chr1	45310802	45314656	COL3A1	no
chr1	45315942	45317212	COL3A1	no
chr1	45597102	45597675	COL5A2	no
chr1	45859734	45860608	SLC40A1	no
chr1	46893748	46895010	SLC39A10	no
chr1	50897764	50898396	TMEFF2	no
chr1	50938746	50940550	TMEFF2	no
chr1	50949104	50949352	TMEFF2	no
chr1	50962170	50962650	TMEFF2	no
chr1	50962742	50963166	TMEFF2	no
chr1	50979350	50979802	TMEFF2	no
chr1	51271944	51272126	SDPR	no
chr1	51276704	51277454	SDPR	no
chr1	51288448	51289506	SDPR	no
chr1	51835314	51836020	MYO1B	no
chr1	51855564	51855671	MYO1B	no
chr1	51911344	51911850	MYO1B	no
chr1	51922536	51923188	STAT4	no
chr1	51934731	51935368	STAT4	no
chr1	51944914	51945774	MYO1B	no
chr1	51996718	51998814	MYO1B	no
chr1	52019700	52019956	STAT4	no
chr1	52019700	52019956	STAT1	no
chr1	52039096	52039536	STAT1	no
chr1	52039096	52039536	STAT4	no
chr1	52076559	52076910	STAT4	no
chr1	52076559	52076910	STAT1	no
chr1	52079512	52080658	STAT1	no
chr1	52079512	52080658	STAT4	no
chr1	52146538	52147108	STAT1	no
chr1	52175238	52176123	GLS	no
chr1	52259178	52259860	GLS	no
chr1	52266318	52266774	GLS	no
chr1	52279442	52279996	GLS	no
chr1	52281262	52281818	GLS	no
chr1	52293612	52293867	GLS	no
chr1	52305634	52305908	GLS	no
chr1	52331508	52332222	GLS	no
chr1	52556154	52556380	TMEM194B	no
chr1	52565806	52566107	TMEM194B	no
chr1	52918586	52918730	1700019D03Rik	no
chr1	53782302	53782587	Dnahc7a	no
chr1	53813950	53814544	STK17B	no
chr1	54118592	54119456	HECW2	no
chr1	54120210	54120274	HECW2	no
chr1	54133126	54133398	HECW2	no
chr1	54849875	54850270	ANKRD44	no
chr1	54879402	54880268	ANKRD44	no
chr1	54896440	54897054	ANKRD44	no
chr1	54897498	54897606	ANKRD44	no
chr1	54898762	54899294	ANKRD44	no
chr1	55073476	55073786	HSPD1	no
chr1	55074684	55074988	HSPD1	no
chr1	55102724	55102877	HSPD1	no
chr1	55102724	55102877	HSPE1	no
chr1	55103608	55103891	HSPD1	no
chr1	55103608	55103891	HSPE1	no
chr1	55108151	55108228	HSPD1	no
chr1	55108151	55108228	HSPE1	no
chr1	55164232	55164309	HSPD1	no
chr1	55164232	55164309	HSPE1	no
chr1	55164232	55164309	MARS2	no
chr1	55186874	55187182	HSPD1	no
chr1	55186874	55187182	HSPE1	no
chr1	55186874	55187182	MARS2	no
chr1	55202344	55202506	RFTN2	no
chr1	55235251	55235408	MARS2	no
chr1	55235456	55235600	MARS2	no
chr1	55279132	55279291	MARS2	no
chr1	57338860	57339668	1700066M21Rik	no
chr1	57341144	57341294	1700066M21Rik	no
chr1	57342586	57342688	4930558J18Rik	no
chr1	57342586	57342688	1700066M21Rik	no
chr1	57345460	57345820	4930558J18Rik	no
chr1	57746370	57746642	SPATS2L	no
chr1	57824516	57824953	SPATS2L	no
chr1	57947476	57948458	SGOL2	no
chr1	57948766	57949600	SGOL2	no
chr1	58032834	58033056	AOX1	no
chr1	58032834	58033056	Aox3	no
chr1	58069438	58069656	AOX1	no
chr1	58069438	58069656	Aox3	no
chr1	58071123	58071474	AOX1	no
chr1	58071123	58071474	Aox3	no
chr1	58072794	58073228	AOX1	no
chr1	58072794	58073228	Aox3	no
chr1	58072794	58073228	SGOL2	no
chr1	58093196	58093472	AOX1	no
chr1	58093196	58093472	Aox3	no
chr1	58144476	58144942	Aox3	no
chr1	58377690	58378363	CLK1	no
chr1	58610602	58611333	ALS2CR12	no
chr1	58622522	58622584	FAM126B	no
chr1	58622522	58622584	ALS2CR12	no
chr1	59151949	59152400	MPP4	no
chr1	59229294	59229484	MPP4	no
chr1	59230122	59230740	ALS2	no
chr1	59310396	59310592	ALS2	no
chr1	59314836	59317088	ALS2	no
chr1	59332714	59334256	ALS2	no
chr1	59405376	59405788	FZD7	no
chr1	59407046	59407248	FZD7	no
chr1	59409056	59410302	FZD7	no
chr1	59415058	59415146	FZD7	no
chr1	59415836	59416025	FZD7	no
chr1	59434184	59434418	FZD7	no
chr1	59450472	59450674	Gm973	no
chr1	59450835	59450909	Gm973	no
chr1	59451388	59451919	Gm973	no
chr1	59452128	59452520	Gm973	no
chr1	59464930	59465934	FZD7	no
chr1	59469110	59469516	FZD7	no
chr1	59470770	59471434	FZD7	no
chr1	59472214	59474084	FZD7	no
chr1	59475686	59476089	FZD7	no
chr1	59478768	59479300	FZD7	no
chr1	59479881	59479974	FZD7	no
chr1	59508183	59509270	Gm973	no
chr1	59535158	59536518	FZD7	no
chr1	59541674	59541940	FZD7	no
chr1	59541674	59541940	Gm973	no
chr1	59565980	59566286	FZD7	no
chr1	59566663	59567292	FZD7	no
chr1	59568919	59569206	FZD7	no
chr1	59580166	59580567	FZD7	no
chr1	59580166	59580567	SUMO1	no
chr1	59625211	59625388	SUMO1	no
chr1	59719986	59720292	BMPR2	no
chr1	59719986	59720292	SNORD11	no
chr1	59729060	59729164	NOP58	no
chr1	59729060	59729164	SUMO1	no
chr1	59730212	59730292	NOP58	no
chr1	59730212	59730292	SUMO1	no
chr1	59797580	59797748	BMPR2	no
chr1	59797580	59797748	SNORD11	no
chr1	59809718	59809998	BMPR2	no
chr1	59847900	59848457	BMPR2	no
chr1	59848508	59848596	BMPR2	no
chr1	60396610	60396808	ABI2	no
chr1	60596224	60596986	RAPH1	no
chr1	60753744	60753884	CD28	no
chr1	60759504	60760060	CD28	no
chr1	60777522	60777632	CD28	no
chr1	60973838	60974246	ICOS	no
chr1	60990317	60990536	ICOS	no
chr1	62618046	62618484	NRP2	no
chr1	62655042	62655315	NRP2	no
chr1	62682398	62682550	NRP2	no
chr1	62682592	62682688	NRP2	no
chr1	62696106	62696498	NRP2	no
chr1	62734933	62735574	NRP2	no
chr1	62753191	62754906	NRP2	no
chr1	62764540	62764792	NRP2	no
chr1	62765022	62765214	NRP2	no
chr1	62766649	62767370	NRP2	no
chr1	63203773	63205606	SNORA41	no
chr1	63213523	63214500	ZDBF2	no
chr1	63224234	63224470	EEF1B2	no
chr1	63224234	63224470	ZDBF2	no
chr1	63225853	63226406	EEF1B2	no
chr1	63225853	63226406	ZDBF2	no
chr1	63225853	63226406	GPR1	no
chr1	63225853	63226406	SNORA41	no
chr1	63237378	63237868	EEF1B2	no
chr1	63237378	63237868	ZDBF2	no
chr1	63238022	63238494	EEF1B2	no
chr1	63238022	63238494	ZDBF2	no
chr1	63239280	63239576	EEF1B2	no
chr1	63239280	63239576	ZDBF2	no
chr1	63261000	63261152	ZDBF2	no
chr1	63261358	63261664	ZDBF2	no
chr1	63261682	63262522	ZDBF2	no
chr1	63267034	63267853	ZDBF2	no
chr1	63323446	63324020	ZDBF2	no
chr1	63403786	63403885	ADAM23	no
chr1	63437676	63438253	ADAM23	no
chr1	63441374	63442086	ADAM23	no
chr1	63442748	63443016	ADAM23	no
chr1	63458297	63458456	ADAM23	no
chr1	63493056	63493508	ADAM23	no
chr1	63645064	63645200	Fastkd2	no
chr1	63646084	63646384	Fastkd2	no
chr1	64020122	64021598	KLF7	no
chr1	64063512	64063690	KLF7	no
chr1	64106126	64107726	KLF7	no
chr1	64143100	64143378	KLF7	no
chr1	64447956	64448602	CREB1	no
chr1	64448774	64449342	CREB1	no
chr1	64486024	64486193	CREB1	no
chr1	64578100	64578156	METTL21A	no
chr1	64623264	64623326	CCNYL1	no
chr1	64623334	64623504	CCNYL1	no
chr1	64649796	64649834	CCNYL1	no
chr1	64649871	64649918	CCNYL1	no
chr1	64655295	64655848	2810408I11Rik	no
chr1	64655295	64655848	FZD5	no
chr1	64655295	64655848	METTL21A	no
chr1	64658823	64659480	2810408I11Rik	no
chr1	64669818	64670482	CCNYL1	no
chr1	64732236	64732390	2810408I11Rik	no
chr1	64732236	64732390	FZD5	no
chr1	64733754	64733966	2810408I11Rik	no
chr1	64733754	64733966	FZD5	no
chr1	64831509	64831690	FZD5	no
chr1	64916624	64917329	PLEKHM3	no
chr1	64982448	64982770	PLEKHM3	no
chr1	65046354	65046820	PLEKHM3	no
chr1	65048819	65049256	Akr1cl	no
chr1	65082218	65082508	D630023F18Rik	no
chr1	65118619	65118890	IDH1	no
chr1	66386920	66387002	Unc80	no
chr1	66395352	66395520	Unc80	no
chr1	66402050	66402086	Unc80	no
chr1	66471306	66472004	Unc80	no
chr1	66839206	66840284	ACADL	no
chr1	66871516	66872262	ACADL	no
chr1	66935410	66935624	ACADL	no
chr1	66935410	66935624	MYL1	no
chr1	66984982	66985498	MYL1	no
chr1	67020306	67020789	LANCL1	no
chr1	67061330	67062070	CPS1	no
chr1	67078617	67078782	CPS1	no
chr1	67103368	67103673	CPS1	no
chr1	67104052	67104160	CPS1	no
chr1	67116446	67116637	CPS1	no
chr1	67136230	67136398	CPS1	no
chr1	69024890	69025320	ERBB4	no
chr1	69657018	69657314	IKZF2	no
chr1	69768554	69769368	IKZF2	no
chr1	71037162	71037274	BARD1	no
chr1	71673406	71674100	FN1	no
chr1	71680226	71680360	FN1	no
chr1	71681345	71682330	FN1	no
chr1	71691494	71691860	FN1	no
chr1	71739248	71739316	FN1	no
chr1	71885906	71886268	Gm8883	no
chr1	71912254	71913384	Gm8883	no
chr1	71940850	71941924	Gm8883	no
chr1	72123460	72123980	MREG	no
chr1	72170861	72171548	MREG	no
chr1	72214740	72215256	MREG	no
chr1	72214740	72215256	TMEM169	no
chr1	72217252	72217426	MREG	no
chr1	72217252	72217426	XRCC5	no
chr1	72218888	72220350	MREG	no
chr1	72218888	72220350	XRCC5	no
chr1	72218888	72220350	TMEM169	no
chr1	72220466	72220706	MREG	no
chr1	72220466	72220706	XRCC5	no
chr1	72220466	72220706	TMEM169	no
chr1	72224654	72224718	TMEM169	no
chr1	72228738	72229160	MREG	no
chr1	72228738	72229160	XRCC5	no
chr1	72230190	72230462	MREG	no
chr1	72230190	72230462	XRCC5	no
chr1	72295908	72296048	PECR	no
chr1	72295908	72296048	TMEM169	no
chr1	72698818	72698958	ANKAR	no
chr1	72720676	72720804	RPL37A	no
chr1	72736515	72737102	IGFBP2	no
chr1	72737386	72737670	IGFBP2	no
chr1	72755752	72756008	IGFBP2	no
chr1	72755752	72756008	RPL37A	no
chr1	72764998	72765168	IGFBP2	no
chr1	72778692	72779973	IGFBP2	no
chr1	72778692	72779973	IGFBP5	no
chr1	72778692	72779973	RPL37A	no
chr1	72780632	72781430	IGFBP2	no
chr1	72780632	72781430	IGFBP5	no
chr1	72780632	72781430	RPL37A	no
chr1	72783872	72784234	IGFBP2	no
chr1	72784320	72784516	IGFBP2	no
chr1	72790684	72791156	IGFBP2	no
chr1	72791586	72793342	IGFBP2	no
chr1	72804026	72804488	IGFBP2	no
chr1	72805106	72806622	IGFBP2	no
chr1	72813418	72815613	IGFBP2	no
chr1	72813418	72815613	IGFBP5	no
chr1	72836836	72836972	IGFBP2	no
chr1	72839110	72839754	IGFBP5	no
chr1	72865569	72866398	IGFBP2	no
chr1	72936084	72936764	IGFBP5	no
chr1	72942478	72942742	IGFBP5	no
chr1	72960349	72960662	IGFBP5	no
chr1	72962978	72963921	IGFBP5	no
chr1	72969120	72969978	IGFBP5	no
chr1	72970404	72970591	IGFBP5	no
chr1	73052212	73052274	1700027A15Rik	no
chr1	73052212	73052274	Tnp1	no
chr1	74060156	74060568	TNS1	no
chr1	74060156	74060568	Rufy4	no
chr1	74094754	74095110	CXCR1	no
chr1	74094754	74095110	CXCR2	no
chr1	74094754	74095110	Rufy4	no
chr1	74102158	74104884	CXCR1	no
chr1	74102158	74104884	CXCR2	no
chr1	74102158	74104884	Rufy4	no
chr1	74145176	74145402	CXCR1	no
chr1	74145176	74145402	CXCR2	no
chr1	74145176	74145402	Rufy4	no
chr1	74153436	74153842	CXCR1	no
chr1	74153436	74153842	CXCR2	no
chr1	74153436	74153842	Rufy4	no
chr1	74287178	74287526	SLC11A1	no
chr1	74375823	74376212	Gm216	no
chr1	74401152	74401175	TMBIM1	no
chr1	74401152	74401175	VIL1	no
chr1	74401392	74401624	TMBIM1	no
chr1	74401392	74401624	VIL1	no
chr1	74415674	74415824	RQCD1	no
chr1	74415674	74415824	VIL1	no
chr1	74542218	74543476	PLCD4	no
chr1	74754176	74754772	CYP27A1	no
chr1	74775564	74776944	CDK5R2	no
chr1	74780471	74780744	WNT6	no
chr1	74781184	74781656	WNT6	no
chr1	74782234	74782866	WNT6	no
chr1	74824773	74825943	CDK5R2	no
chr1	74850028	74852202	CDK5R2	no
chr1	74873077	74873390	CDK5R2	no
chr1	74894900	74895256	CDK5R2	no
chr1	74896398	74897210	CDK5R2	no
chr1	74896398	74897210	Ccdc108	no
chr1	74936572	74936756	IHH	no
chr1	74936572	74936756	Ccdc108	no
chr1	74939524	74940172	IHH	no
chr1	74940384	74940482	IHH	no
chr1	74941530	74941590	IHH	no
chr1	74941750	74942036	IHH	no
chr1	74964436	74965210	IHH	no
chr1	75006070	75006154	IHH	no
chr1	75013891	75014650	IHH	no
chr1	75013891	75014650	SLC23A3	no
chr1	75013891	75014650	NHEJ1	no
chr1	75015551	75016290	IHH	no
chr1	75015551	75016290	SLC23A3	no
chr1	75015551	75016290	NHEJ1	no
chr1	75022159	75022481	NHEJ1	no
chr1	75026400	75027244	IHH	no
chr1	75154714	75155392	ABCB6	no
chr1	75154714	75155392	TUBA4A	no
chr1	75265004	75265348	A630095N17Rik	no
chr1	75265004	75265348	ATG9A	no
chr1	75265004	75265348	GLB1L	no
chr1	75289177	75289812	PTPRN	no
chr1	75289177	75289812	Resp18	no
chr1	75289177	75289812	TUBA4A	no
chr1	75289177	75289812	A630095N17Rik	no
chr1	75289177	75289812	ATG9A	no
chr1	75289177	75289812	GLB1L	no
chr1	75292746	75293166	DES	no
chr1	75292746	75293166	PTPRN	no
chr1	75337078	75337154	PTPRN	no
chr1	75347468	75347521	DES	no
chr1	75347468	75347521	SPEG	no
chr1	75347468	75347521	PTPRN	no
chr1	75349152	75350210	DES	no
chr1	75365512	75365778	Resp18	no
chr1	75365512	75365778	SPEG	no
chr1	75365960	75366156	Resp18	no
chr1	75365960	75366156	SPEG	no
chr1	75369628	75369672	Resp18	no
chr1	75369628	75369672	SPEG	no
chr1	75369752	75369920	Resp18	no
chr1	75369752	75369920	SPEG	no
chr1	75370100	75370228	Resp18	no
chr1	75370100	75370228	SPEG	no
chr1	75370282	75370728	Resp18	no
chr1	75370282	75370728	SPEG	no
chr1	75371222	75371818	Resp18	no
chr1	75371222	75371818	SPEG	no
chr1	75379928	75380364	SPEG	no
chr1	75379928	75380364	DES	no
chr1	75392998	75393480	CHPF	no
chr1	75495139	75495612	OBSL1	no
chr1	75503894	75504012	CHPF	no
chr1	75503894	75504012	OBSL1	no
chr1	75511060	75512390	OBSL1	no
chr1	75511060	75512390	SLC4A3	no
chr1	75511060	75512390	INHA	no
chr1	75513386	75513533	OBSL1	no
chr1	75513386	75513533	SLC4A3	no
chr1	75513386	75513533	CHPF	no
chr1	75515278	75515486	OBSL1	no
chr1	75519484	75519919	OBSL1	no
chr1	75519484	75519919	SLC4A3	no
chr1	75539402	75539506	INHA	no
chr1	75539402	75539506	OBSL1	no
chr1	75539402	75539506	SLC4A3	no
chr1	75565438	75565727	INHA	no
chr1	75565438	75565727	SLC4A3	no
chr1	75565438	75565727	TMEM198	no
chr1	75565438	75565727	OBSL1	no
chr1	75581518	75582778	OBSL1	no
chr1	75581518	75582778	INHA	no
chr1	75581518	75582778	SLC4A3	no
chr1	75594608	75594854	OBSL1	no
chr1	75594608	75594854	INHA	no
chr1	75594608	75594854	SLC4A3	no
chr1	75594904	75595174	OBSL1	no
chr1	75594904	75595174	INHA	no
chr1	75594904	75595174	SLC4A3	no
chr1	75596099	75596458	OBSL1	no
chr1	75601656	75602516	OBSL1	no
chr1	75610600	75611154	SLC4A3	no
chr1	77416933	77417182	EPHA4	no
chr1	77426736	77427690	EPHA4	no
chr1	77441192	77442412	EPHA4	no
chr1	77484694	77485293	EPHA4	no
chr1	77487486	77487502	EPHA4	no
chr1	77493983	77494438	EPHA4	no
chr1	77495036	77495121	EPHA4	no
chr1	77495158	77495437	EPHA4	no
chr1	77496664	77497278	EPHA4	no
chr1	77502340	77502870	EPHA4	no
chr1	77504371	77505191	EPHA4	no
chr1	77506022	77506632	EPHA4	no
chr1	77507342	77507718	EPHA4	no
chr1	77521478	77522580	EPHA4	no
chr1	77544596	77544882	EPHA4	no
chr1	77545830	77545909	EPHA4	no
chr1	77546388	77546572	EPHA4	no
chr1	77547406	77547470	EPHA4	no
chr1	77585492	77585774	EPHA4	no
chr1	77599308	77599982	EPHA4	no
chr1	77600122	77600724	EPHA4	no
chr1	77601624	77602000	EPHA4	no
chr1	78191172	78191330	PAX3	no
chr1	78317740	78318094	SGPP2	no
chr1	78331669	78332096	SGPP2	no
chr1	78339783	78340180	SGPP2	no
chr1	78352702	78352890	SGPP2	no
chr1	78357768	78358358	SGPP2	no
chr1	78366958	78368056	SGPP2	no
chr1	78370097	78370686	SGPP2	no
chr1	78371012	78371220	SGPP2	no
chr1	78595618	78595808	ACSL3	no
chr1	79400487	79401590	SCG2	no
chr1	79786580	79786850	SERPINE2	no
chr1	79807014	79807126	SERPINE2	no
chr1	79841038	79841266	MRPL44	no
chr1	80853962	80855682	DOCK10	no
chr1	82253342	82253398	IRS1	no
chr1	82261086	82261252	IRS1	no
chr1	82261501	82261530	IRS1	no
chr1	82361218	82361938	IRS1	no
chr1	82362146	82362479	IRS1	no
chr1	82577953	82578393	COL4A3	no
chr1	82577953	82578393	COL4A4	no
chr1	82608702	82609246	COL4A4	no
chr1	82635167	82635244	COL4A3	no
chr1	82635167	82635244	COL4A4	no
chr1	82819218	82819704	AGFG1	no
chr1	82990970	82991304	SLC19A3	no
chr1	83101682	83102456	SLC19A3	no
chr1	83326476	83327388	Sphkap	no
[truncated: 37,567 more rows]

## Sheet: LMR_P22
Chr	Start	End	Gene Symbol	Deafness gene	Origin
chr1	69024890	69025460	ERBB4	yes	Mouse
chr1	77426844	77427618	EPHA4	yes	Mouse
chr1	77440602	77442484	EPHA4	yes	Mouse
chr1	77493870	77494318	EPHA4	yes	Mouse
chr1	77496852	77497148	EPHA4	yes	Mouse
chr1	77511404	77511688	EPHA4	yes	Mouse
chr1	77543898	77545181	EPHA4	yes	Mouse
chr1	77546424	77546706	EPHA4	yes	Mouse
chr1	77599676	77600448	EPHA4	yes	Mouse
chr1	82199762	82200772	IRS1	yes	Mouse
chr1	82253159	82253686	IRS1	yes	Mouse
chr1	82257546	82258262	IRS1	yes	Mouse
chr1	82260326	82260846	IRS1	yes	Mouse
chr1	82374782	82376048	IRS1	yes	Mouse
chr1	82579744	82580271	COL4A3	yes	Human
chr1	82579744	82580271	COL4A4	yes	Human
chr1	82608378	82609321	COL4A3	yes	Human
chr1	82608378	82609321	COL4A4	yes	Human
chr1	82634500	82634810	COL4A3	yes	Human
chr1	82634500	82634810	COL4A4	yes	Human
chr1	82635046	82635194	COL4A3	yes	Human
chr1	82635046	82635194	COL4A4	yes	Human
chr1	89880351	89880681	GBX2	yes	Mouse
chr1	89912488	89912898	GBX2	yes	Mouse
chr1	89913337	89913814	GBX2	yes	Mouse
chr1	89962105	89962436	GBX2	yes	Mouse
chr1	163279215	163282094	PRRX1	yes	Mouse
chr1	163285220	163285988	PRRX1	yes	Mouse
chr1	163379804	163381426	PRRX1	yes	Mouse
chr1	163383546	163384172	PRRX1	yes	Mouse
chr1	164183928	164184933	SLC19A2	yes	Mouse
chr1	164268267	164268598	SLC19A2	yes	Mouse
chr1	171948796	171949057	VANGL2	yes	Mouse
chr1	172271498	172271864	ATP1A2	yes
chr1	172271498	172271864	KCNJ10	yes	Human
chr1	172280588	172282756	ATP1A2	yes
chr1	172280588	172282756	KCNJ10	yes	Human
chr1	172323272	172323607	ATP1A2	yes
chr1	172323272	172323607	KCNJ10	yes	Human
chr1	172333396	172334994	ATP1A2	yes
chr1	172333396	172334994	KCNJ10	yes	Human
chr1	172357244	172358026	ATP1A2	yes
chr1	172357244	172358026	KCNJ10	yes	Human
chr1	186609407	186610342	TGFB2	yes	Mouse
chr1	186611688	186612462	TGFB2	yes	Mouse
chr1	186630897	186631052	TGFB2	yes	Mouse
chr1	186631185	186631556	TGFB2	yes	Mouse
chr1	186661060	186661510	TGFB2	yes	Mouse
chr1	186680636	186680886	TGFB2	yes	Mouse
chr1	186682510	186683159	TGFB2	yes	Mouse
chr1	186742398	186742916	TGFB2	yes	Mouse
chr1	186780558	186780932	TGFB2	yes	Mouse
chr1	77426845	77427442	EPHA4	yes	Mouse
chr1	77440674	77442485	EPHA4	yes	Mouse
chr1	77493926	77494126	EPHA4	yes	Mouse
chr1	77496731	77497268	EPHA4	yes	Mouse
chr1	77506186	77506392	EPHA4	yes	Mouse
chr1	77521500	77522378	EPHA4	yes	Mouse
chr1	77544702	77545182	EPHA4	yes	Mouse
chr1	77545869	77546706	EPHA4	yes	Mouse
chr1	77600122	77600986	EPHA4	yes	Mouse
chr1	77601666	77602003	EPHA4	yes	Mouse
chr1	82199762	82200902	IRS1	yes	Mouse
chr1	82253502	82254043	IRS1	yes	Mouse
chr1	82257547	82258683	IRS1	yes	Mouse
chr1	82260328	82260848	IRS1	yes	Mouse
chr1	82577898	82578394	COL4A3	yes
chr1	82577898	82578394	COL4A4	yes
chr1	82608542	82609197	COL4A3	yes
chr1	82608542	82609197	COL4A4	yes
chr1	82630294	82631540	COL4A3	yes
chr1	82630294	82631540	COL4A4	yes
chr1	82634453	82635168	COL4A3	yes
chr1	82634453	82635168	COL4A4	yes
chr1	89848038	89848265	GBX2	yes	Mouse
chr1	89880314	89880827	GBX2	yes	Mouse
chr1	89912656	89912852	GBX2	yes	Mouse
chr1	89913304	89913487	GBX2	yes	Mouse
chr1	89924360	89925750	GBX2	yes	Mouse
chr1	89962106	89962437	GBX2	yes	Mouse
chr1	90006911	90007112	GBX2	yes	Mouse
chr1	163252531	163252698	PRRX1	yes	Mouse
chr1	163281799	163282154	PRRX1	yes	Mouse
chr1	163355526	163356600	PRRX1	yes	Mouse
chr1	163377928	163378202	PRRX1	yes	Mouse
chr1	163379871	163381084	PRRX1	yes	Mouse
chr1	163383660	163384276	PRRX1	yes	Mouse
chr1	164183930	164184934	SLC19A2	yes	Mouse
chr1	172060534	172061208	VANGL2	yes	Mouse
chr1	172061350	172061518	VANGL2	yes	Mouse
chr1	172280187	172281472	ATP1A2	yes
chr1	172280187	172281472	KCNJ10	yes	Human
chr1	172324016	172325363	ATP1A2	yes
chr1	172324016	172325363	KCNJ10	yes	Human
chr1	172329214	172329400	ATP1A2	yes
chr1	172329214	172329400	KCNJ10	yes	Human
chr1	172333266	172333996	ATP1A2	yes
chr1	172333266	172333996	KCNJ10	yes	Human
chr1	172357357	172358026	ATP1A2	yes
chr1	172357357	172358026	KCNJ10	yes	Human
chr1	172394706	172394902	ATP1A2	yes
chr1	172394706	172394902	KCNJ10	yes	Human
chr1	186608913	186609207	TGFB2	yes	Mouse
chr1	186612122	186612464	TGFB2	yes	Mouse
chr1	186637224	186638163	TGFB2	yes	Mouse
chr1	186661210	186661766	TGFB2	yes	Mouse
chr1	186668039	186668260	TGFB2	yes	Mouse
chr1	186670716	186670994	TGFB2	yes	Mouse
chr1	186676710	186677136	TGFB2	yes	Mouse
chr1	186680638	186680954	TGFB2	yes	Mouse
chr1	186682510	186683160	TGFB2	yes	Mouse
chr1	186742010	186742988	TGFB2	yes	Mouse
chr1	186780410	186781015	TGFB2	yes	Mouse
chr10	23292492	23292652	EYA4	yes	Human
chr10	23449416	23450456	EYA4	yes	Human
chr10	27622134	27622487	LAMA2	yes	Mouse
chr10	27651822	27653696	LAMA2	yes	Mouse
chr10	43075594	43075858	SOBP	yes	Mouse
chr10	43096212	43096828	SOBP	yes	Mouse
chr10	43099283	43099581	SOBP	yes	Mouse
chr10	43154937	43155775	SOBP	yes	Mouse
chr10	43162290	43162770	SOBP	yes	Mouse
chr10	56373084	56374461	GJA1	yes	Human
chr10	56405865	56406235	GJA1	yes	Human
chr10	56416316	56416439	GJA1	yes	Human
chr10	56424279	56424572	GJA1	yes	Human
chr10	60194914	60195708	PSAP	yes	Mouse
chr10	60203037	60203819	PSAP	yes	Mouse
chr10	75846640	75846920	MIF	yes	Mouse
chr10	75848088	75848728	MIF	yes	Mouse
chr10	75850824	75852344	MIF	yes	Mouse
chr10	75853459	75853805	MIF	yes	Mouse
chr10	87872273	87872930	IGF1	yes	Mouse
chr10	87926400	87927756	IGF1	yes	Mouse
chr10	89629960	89630480	Slc17a8	yes	Human
chr10	91060805	91061150	APAF1	yes
chr10	93489977	93490635	HAL	yes	Human (DFNA25)
chr10	93544276	93544468	HAL	yes	Human (DFNA25)
chr10	100051117	100051731	Kitl	yes	Mouse
chr10	100111020	100111680	Kitl	yes	Mouse
chr10	120809939	120810220	MSRB3	yes	Human
chr10	120864478	120864799	MSRB3	yes	Human
chr10	120952342	120953609	MSRB3	yes	Human
chr10	125937701	125938345	LRIG3	yes	Mouse
chr10	125940853	125940977	LRIG3	yes	Mouse
chr10	125948276	125948653	LRIG3	yes	Mouse
chr10	125961092	125961146	LRIG3	yes	Mouse
chr10	125974212	125974602	LRIG3	yes	Mouse
chr10	126056264	126057602	LRIG3	yes	Mouse
chr10	127702842	127702994	MYO1A	yes	Human
chr10	127728062	127728738	MYO1A	yes	Human
chr10	127731066	127731230	MYO1A	yes	Human
chr10	23336620	23337474	EYA4	yes
chr10	23449230	23450335	EYA4	yes
chr10	27621450	27622366	LAMA2	yes	Mouse
chr10	27653390	27653696	LAMA2	yes	Mouse
chr10	43083822	43084365	SOBP	yes	Mouse
chr10	43094436	43094668	SOBP	yes	Mouse
chr10	43097662	43097760	SOBP	yes	Mouse
chr10	43127902	43128168	SOBP	yes	Mouse
chr10	43154136	43155659	SOBP	yes	Mouse
chr10	43159394	43159559	SOBP	yes	Mouse
chr10	56373086	56374029	GJA1	yes
chr10	56424161	56424600	GJA1	yes
chr10	56429156	56429579	GJA1	yes
chr10	60195403	60195666	PSAP	yes	Mouse
chr10	60202880	60203670	PSAP	yes	Mouse
chr10	74994777	74996186	BCR	yes
chr10	75784034	75784896	GSTT1	yes
chr10	75844582	75844818	MIF	yes	Mouse
chr10	75848362	75848950	MIF	yes	Mouse
chr10	75850824	75852287	MIF	yes	Mouse
chr10	75853958	75854320	MIF	yes	Mouse
chr10	75889257	75890226	MIF	yes	Mouse
chr10	87866725	87867062	IGF1	yes
chr10	87871984	87872593	IGF1	yes
chr10	87902036	87902138	IGF1	yes
chr10	87904256	87904617	IGF1	yes
chr10	87926758	87927700	IGF1	yes
chr10	89630156	89630482	Slc17a8	yes	Human
chr10	93486740	93486992	HAL	yes
chr10	93489942	93490636	HAL	yes
chr10	100050550	100051633	Kitl	yes	Mouse
chr10	100111020	100111850	Kitl	yes	Mouse
chr10	120810090	120810318	MSRB3	yes	Human
chr10	120810518	120810705	MSRB3	yes	Human
chr10	120864478	120864800	MSRB3	yes	Human
chr10	125942911	125944251	LRIG3	yes	Mouse
chr10	125948484	125948675	LRIG3	yes	Mouse
chr10	125954888	125955331	LRIG3	yes	Mouse
chr10	125960949	125961148	LRIG3	yes	Mouse
chr10	125987396	125987759	LRIG3	yes	Mouse
chr10	126002880	126003016	LRIG3	yes	Mouse
chr10	126056392	126057442	LRIG3	yes	Mouse
chr10	127727976	127728550	MYO1A	yes	Human
chr10	127730892	127731540	MYO1A	yes	Human
chr11	7055222	7056582	ADCY1	yes
chr11	34181144	34182440	FOXI1	yes
chr11	34212810	34213319	FOXI1	yes
chr11	53475903	53475998	KIF3A	yes
chr11	53496236	53496512	KIF3A	yes
chr11	53497026	53497253	KIF3A	yes
chr11	63039852	63040284	PMP22	yes	Mouse
chr11	63137830	63139017	PMP22	yes	Mouse
chr11	68342050	68342396	NTN1	yes	Mouse
chr11	76523060	76523693	ABR	yes
chr11	76524369	76525474	ABR	yes
chr11	76528690	76529916	ABR	yes
chr11	76577678	76578334	ABR	yes
chr11	76599175	76599663	ABR	yes
chr11	76639594	76639694	ABR	yes
chr11	79427024	79428330	NF1	yes	Human
chr11	82305206	82305450	Tmem132e	yes
chr11	82421730	82422244	Tmem132e	yes
chr11	94869619	94870420	COL1A1	yes
chr11	94932978	94933448	COL1A1	yes
chr11	95617888	95618230	NGFR	yes	Mouse
chr11	95643013	95644678	NGFR	yes	Mouse
chr11	98728779	98729905	THRA	yes	Mouse
chr11	98829483	98829968	THRA	yes	Mouse
chr11	112691914	112692038	SOX9	yes	Mouse
chr11	112732422	112732978	SOX9	yes	Mouse
chr11	120365966	120366862	ACTG1	yes
chr11	7055474	7056714	ADCY1	yes
chr11	34181400	34182440	FOXI1	yes
chr11	34212810	34213320	FOXI1	yes
chr11	53475328	53475958	KIF3A	yes
chr11	63168481	63169334	PMP22	yes	Mouse
chr11	68344340	68344490	NTN1	yes	Mouse
chr11	76528780	76529298	ABR	yes
chr11	76577678	76578335	ABR	yes
chr11	76599140	76599346	ABR	yes
chr11	79398352	79398767	NF1	yes
chr11	79426538	79428331	NF1	yes
chr11	82421563	82422083	Tmem132e	yes
chr11	82423437	82423902	Tmem132e	yes
chr11	94933374	94934256	COL1A1	yes
chr11	95617832	95618202	NGFR	yes
chr11	95622088	95622667	NGFR	yes
chr11	95642844	95643451	NGFR	yes
chr11	98728668	98729906	THRA	yes	Mouse
chr11	98829402	98829708	THRA	yes	Mouse
chr11	120365745	120366856	ACTG1	yes
chr12	31533579	31533975	SLC26A4	yes	Human
chr12	31535142	31535468	SLC26A4	yes	Human
chr12	51518431	51518834	COCH	yes
chr12	51534308	51534784	COCH	yes
chr12	51534864	51535645	COCH	yes
chr12	51540624	51540866	COCH	yes
chr12	57179067	57180298	SLC25A21	yes
chr12	73003070	73003336	SIX1	yes	Human
chr12	73031429	73031734	SIX1	yes	Human
chr12	73086240	73086448	SIX1	yes	Human
chr12	73103936	73104064	SIX1	yes	Human
chr12	86439907	86439944	ESRRB	yes
chr12	86509454	86510087	ESRRB	yes
chr12	86510333	86511088	ESRRB	yes
chr12	110255378	110255840	DIO3	yes
chr12	110256678	110256866	DIO3	yes
chr12	110294908	110295041	DIO3	yes
chr12	111699084	111699452	CKB	yes
chr12	111701068	111701332	CKB	yes
chr12	111722846	111723008	CKB	yes
chr12	31533635	31533962	SLC26A4	yes	Human
chr12	51518160	51519373	COCH	yes
chr12	57163062	57163996	SLC25A21	yes
chr12	57179068	57180328	SLC25A21	yes
chr12	57194516	57195014	SLC25A21	yes
chr12	73002780	73003222	SIX1	yes	Human
chr12	73085941	73086240	SIX1	yes	Human
chr12	86440996	86441519	ESRRB	yes
chr12	110256590	110256842	DIO3	yes
chr12	111617982	111618528	CKB	yes
chr12	111718144	111718509	CKB	yes
chr12	111718636	111719088	CKB	yes
chr13	24576562	24577106	FAM65B	yes
chr13	24709586	24710074	FAM65B	yes
chr13	24710992	24711240	FAM65B	yes
chr13	56214617	56215016	Neurog1	yes
chr13	56223776	56223856	Neurog1	yes
chr13	56225896	56227101	Neurog1	yes
chr13	58730492	58730987	NTRK2	yes
chr13	58785969	58787046	NTRK2	yes
chr13	58809647	58810010	NTRK2	yes
chr13	58826584	58826851	NTRK2	yes
chr13	58862358	58862628	NTRK2	yes
chr13	78175572	78177154	NR2F1	yes
chr13	78186945	78187748	NR2F1	yes
chr13	78189944	78190496	NR2F1	yes
chr13	78207060	78209076	NR2F1	yes
chr13	81570136	81570828	GPR98	yes
chr13	81640810	81642250	GPR98	yes
chr13	23792054	23792910	Slc17a3	yes	Mouse
chr13	23864814	23864979	Slc17a3	yes	Mouse
chr13	24613888	24614747	FAM65B	yes
chr13	24710374	24711625	FAM65B	yes
chr13	56223736	56224000	Neurog1	yes
chr13	56226063	56226932	Neurog1	yes
chr13	56228901	56229457	Neurog1	yes
chr13	56289034	56289282	Neurog1	yes
chr13	56330783	56331390	Neurog1	yes
chr13	58729862	58731408	NTRK2	yes
chr13	58785829	58787700	NTRK2	yes
chr13	58812538	58812658	NTRK2	yes
chr13	58826304	58826698	NTRK2	yes
chr13	58831528	58832665	NTRK2	yes
chr13	58834779	58835176	NTRK2	yes
chr13	58905132	58905586	NTRK2	yes
chr13	78175742	78176472	NR2F1	yes
chr13	78187321	78187717	NR2F1	yes
chr13	78189338	78190416	NR2F1	yes
chr13	78207413	78208626	NR2F1	yes
chr13	81570506	81570883	GPR98	yes
chr13	81640070	81642250	GPR98	yes
chr13	100548138	100548875	MARVELD2	yes
chr13	100577934	100577953	MARVELD2	yes
chr14	16571292	16572370	RARB	yes
chr14	17722648	17723188	THRB	yes	Mouse
chr14	17724495	17724927	THRB	yes	Mouse
chr14	17730256	17731464	THRB	yes	Mouse
chr14	23976888	23977406	KCNMA1	yes
chr14	23981352	23981965	KCNMA1	yes
chr14	23989150	23989830	KCNMA1	yes
chr14	24008170	24008732	KCNMA1	yes
chr14	34891706	34892664	GRID1	yes
chr14	48582848	48583330	OTX2	yes
chr14	48633102	48633376	OTX2	yes
chr14	48641186	48641846	OTX2	yes
chr14	48701384	48701530	OTX2	yes
chr14	48751908	48752538	OTX2	yes
chr14	48754140	48754418	OTX2	yes
chr14	57099712	57100206	GJB2	yes
chr14	57100382	57100648	GJB2	yes
chr14	57101184	57101290	GJB2	yes
chr14	57129570	57129988	GJB2	yes
chr14	65169732	65170363	FZD3	yes
chr14	65265712	65267004	FZD3	yes
chr14	105851334	105851850	SPRY2	yes
chr14	105883307	105883446	SPRY2	yes
chr14	119986928	119987092	OXGR1	yes
chr14	120102046	120103170	OXGR1	yes
chr14	16571294	16571718	RARB	yes
chr14	17730192	17731393	THRB	yes	Mouse
chr14	24008172	24008732	KCNMA1	yes
chr14	24032231	24032727	KCNMA1	yes
chr14	34845866	34846894	GRID1	yes
chr14	48613409	48613994	OTX2	yes
chr14	48677908	48678100	OTX2	yes
chr14	48701348	48701554	OTX2	yes
chr14	48751116	48751634	OTX2	yes
chr14	48751909	48752833	OTX2	yes
chr14	48754248	48754420	OTX2	yes
chr14	57092953	57093424	GJB2	yes
chr14	57099665	57100141	GJB2	yes
chr14	57101292	57102524	GJB2	yes
chr14	57129176	57129990	GJB2	yes
chr14	65245152	65246064	FZD3	yes
chr14	65265713	65267136	FZD3	yes
chr14	105851141	105851788	SPRY2	yes
chr14	120102389	120102929	OXGR1	yes
chr15	8738294	8738498	SLC1A3	yes
chr15	37158310	37159882	GRHL2	yes
chr15	37160290	37160648	GRHL2	yes
chr15	37206756	37207023	GRHL2	yes
chr15	37238672	37238879	GRHL2	yes
chr15	37241500	37242286	GRHL2	yes
chr15	37242460	37242648	GRHL2	yes
chr15	37242976	37243446	GRHL2	yes
chr15	37261934	37262854	GRHL2	yes
chr15	37310246	37310664	GRHL2	yes
chr15	37315108	37315328	GRHL2	yes
chr15	37317498	37318268	GRHL2	yes
chr15	37318427	37318792	GRHL2	yes
chr15	37324682	37325170	GRHL2	yes
chr15	39009934	39010187	FZD6	yes
chr15	54274358	54275151	TNFRSF11B	yes
chr15	65987224	65987825	Oc90	yes
chr15	77851100	77851573	MYH9	yes
chr15	77888262	77888655	MYH9	yes
chr15	78044784	78045316	Cacng2	yes
chr15	78082020	78082404	Cacng2	yes
chr15	78083104	78083160	Cacng2	yes
chr15	78125264	78126368	Cacng2	yes
chr15	78181440	78182432	Cacng2	yes
chr15	78186518	78186948	Cacng2	yes
chr15	78855663	78856278	TRIOBP	yes
chr15	85947280	85948134	CELSR1	yes
chr15	85949936	85950218	CELSR1	yes
chr15	85961107	85961362	CELSR1	yes
chr15	85981807	85982414	CELSR1	yes
chr15	86013164	86014073	CELSR1	yes
chr15	86029326	86029797	CELSR1	yes
chr15	97973129	97974012	COL2A1	yes
chr15	97992759	97993483	COL2A1	yes
chr15	97997618	97997869	COL2A1	yes
chr15	98009205	98009269	COL2A1	yes
chr15	98026362	98026652	COL2A1	yes
chr15	98027370	98028160	COL2A1	yes
chr15	98049057	98049146	COL2A1	yes
chr15	98050152	98051752	COL2A1	yes
chr15	102164862	102165979	RARG	yes
chr15	102167384	102169657	RARG	yes
chr15	102213855	102214233	RARG	yes
chr15	102215724	102216097	RARG	yes
chr15	8700940	8701072	SLC1A3	yes
chr15	8701444	8701642	SLC1A3	yes
chr15	8738243	8738894	SLC1A3	yes
chr15	37158178	37159882	GRHL2	yes
chr15	37217549	37218219	GRHL2	yes
chr15	37242538	37243390	GRHL2	yes
chr15	37252537	37253217	GRHL2	yes
chr15	37261828	37263298	GRHL2	yes
chr15	37288382	37288506	GRHL2	yes
chr15	37312809	37313658	GRHL2	yes
chr15	37317438	37318569	GRHL2	yes
chr15	37324540	37325138	GRHL2	yes
chr15	54274695	54275243	TNFRSF11B	yes
chr15	65987224	65987910	Oc90	yes
chr15	77764489	77764557	MYH9	yes
chr15	77878776	77879302	MYH9	yes
chr15	77888314	77888686	MYH9	yes
chr15	78031670	78032563	Cacng2	yes
chr15	78059412	78059668	Cacng2	yes
chr15	78064384	78064976	Cacng2	yes
chr15	78074256	78074604	Cacng2	yes
chr15	78095184	78095296	Cacng2	yes
chr15	78115243	78115584	Cacng2	yes
chr15	78128089	78128216	Cacng2	yes
chr15	78181336	78182312	Cacng2	yes
chr15	78855664	78856214	TRIOBP	yes
chr15	78856698	78857410	TRIOBP	yes
chr15	79044694	79045286	TRIOBP	yes
chr15	85947508	85948149	CELSR1	yes
chr15	85950066	85950326	CELSR1	yes
chr15	85981854	85982526	CELSR1	yes
chr15	85994282	85994594	CELSR1	yes
chr15	86000796	86001452	CELSR1	yes
chr15	97973244	97974064	COL2A1	yes
chr15	97980932	97981138	COL2A1	yes
chr15	97992278	97993270	COL2A1	yes
chr15	97995492	97995852	COL2A1	yes
chr15	97997418	97998186	COL2A1	yes
chr15	98026266	98028240	COL2A1	yes
chr15	98034844	98035208	COL2A1	yes
chr15	98049251	98049624	COL2A1	yes
chr15	98050286	98051079	COL2A1	yes
chr15	102167384	102168461	RARG	yes
chr15	102216286	102216402	RARG	yes
chr15	102250954	102251216	RARG	yes
chr15	102315637	102315758	RARG	yes
chr16	13130569	13130656	ERCC4	yes
chr16	21186700	21187949	EPHB3	yes
chr16	21189153	21189670	EPHB3	yes
chr16	21216118	21216711	EPHB3	yes
chr16	21232134	21232432	EPHB3	yes
chr16	21238570	21239342	EPHB3	yes
chr16	21273884	21274746	EPHB3	yes
chr16	30112854	30113590	HES1	yes
chr16	30120701	30121102	HES1	yes
chr16	30155126	30155584	HES1	yes
chr16	30157594	30157984	HES1	yes
chr16	92294200	92294504	KCNE1	yes
chr16	92365520	92365769	KCNE1	yes
chr16	92427969	92429242	KCNE1	yes
chr16	13130599	13130727	ERCC4	yes
chr16	21185873	21187998	EPHB3	yes
chr16	21189116	21189940	EPHB3	yes
chr16	21216232	21216650	EPHB3	yes
chr16	21273884	21274600	EPHB3	yes
chr16	23235146	23235378	Adipoq	yes
chr16	30120676	30121206	HES1	yes
chr16	30154852	30155620	HES1	yes
chr16	92294202	92294581	KCNE1	yes
chr16	92330064	92330356	KCNE1	yes
chr16	92428153	92428814	KCNE1	yes
chr17	10221596	10222382	Qk	yes
chr17	10224180	10224612	Qk	yes
chr17	10233372	10234790	Qk	yes
chr17	10241576	10244068	Qk	yes
chr17	10293032	10294516	Qk	yes
chr17	10300403	10302050	Qk	yes
chr17	10305254	10307064	Qk	yes
chr17	10398996	10399324	Qk	yes
chr17	24728208	24728315	NOXO1	yes
chr17	34068734	34069977	COL11A2	yes
chr17	35198807	35199292	TNF	yes
chr17	35222364	35222656	TNF	yes
chr17	35257870	35258580	TNF	yes
chr17	35710683	35711062	DDR1	yes
chr17	35712250	35712564	DDR1	yes
chr17	44147108	44147478	CLIC5	yes
chr17	44162316	44162994	CLIC5	yes
chr17	44230150	44230620	CLIC5	yes
chr17	44244322	44245088	CLIC5	yes
chr17	46102724	46102994	POLH	yes
chr17	87987438	87988132	FBXO11	yes
chr17	88025262	88026514	FBXO11	yes
chr17	10241576	10242520	Qk	yes
chr17	10286777	10290356	Qk	yes
chr17	10293590	10294212	Qk	yes
chr17	10300702	10303107	Qk	yes
chr17	10306202	10307064	Qk	yes
chr17	10308478	10312808	Qk	yes
chr17	10338366	10338430	Qk	yes
chr17	10397632	10397867	Qk	yes
chr17	10399326	10400010	Qk	yes
chr17	33484212	33484406	MYO1F	yes
chr17	33555532	33557831	MYO1F	yes
chr17	34068722	34069974	COL11A2	yes
chr17	35173851	35175380	TNF	yes
chr17	35198938	35199414	TNF	yes
chr17	35257964	35258556	TNF	yes
chr17	35274810	35275283	TNF	yes
chr17	35712359	35712504	DDR1	yes
chr17	44139540	44139870	CLIC5	yes
chr17	44147077	44147614	CLIC5	yes
chr17	44162317	44162872	CLIC5	yes
chr17	44230124	44230780	CLIC5	yes
chr17	44244753	44245088	CLIC5	yes
chr17	46301976	46302374	POLH	yes
chr17	87987638	87988001	FBXO11	yes
chr17	88025263	88025556	FBXO11	yes
chr18	5542888	5543333	ZEB1	yes
chr18	23442750	23442988	DTNA	yes
chr18	23511456	23512056	DTNA	yes
chr18	23514033	23514822	DTNA	yes
chr18	50049982	50050192	HSD17B4	yes
chr18	50076376	50076566	HSD17B4	yes
chr18	50110573	50111018	HSD17B4	yes
chr18	50124932	50125082	HSD17B4	yes
chr18	57889128	57890584	SLC12A2	yes
chr18	57916573	57917553	SLC12A2	yes
chr18	60853737	60854066	TCOF1	yes
chr18	60863096	60863472	TCOF1	yes
chr18	60865896	60866665	TCOF1	yes
chr18	60870173	60870444	TCOF1	yes
chr18	60877422	60877606	TCOF1	yes
chr18	60881494	60881590	TCOF1	yes
chr18	60894067	60894486	TCOF1	yes
chr18	60941863	60942852	TCOF1	yes
chr18	64634338	64634692	ATP8B1	yes
chr18	82455619	82455858	MBP	yes
chr18	82521856	82522652	MBP	yes
chr18	82558866	82559985	MBP	yes
chr18	23394733	23395038	DTNA	yes
chr18	23442751	23443176	DTNA	yes
chr18	23445288	23445448	DTNA	yes
chr18	23457194	23458048	DTNA	yes
chr18	23513895	23517782	DTNA	yes
chr18	50124880	50125120	HSD17B4	yes
chr18	57916574	57917457	SLC12A2	yes
chr18	57960812	57960963	SLC12A2	yes
chr18	60813640	60814522	TCOF1	yes
chr18	60815787	60815978	TCOF1	yes
chr18	60853819	60854110	TCOF1	yes
chr18	60859082	60859479	TCOF1	yes
chr18	60862909	60863313	TCOF1	yes
chr18	60880291	60880914	TCOF1	yes
chr18	60896996	60898029	TCOF1	yes
chr18	60934307	60935552	TCOF1	yes
chr18	64634126	64634693	ATP8B1	yes
chr18	82455560	82455788	MBP	yes
chr18	82521416	82522424	MBP	yes
chr18	82522826	82523008	MBP	yes
chr18	82556408	82557301	MBP	yes
chr18	82558950	82559470	MBP	yes
chr19	3946182	3947992	GSTP1	yes
chr19	3958266	3958870	TBX10	yes
chr19	24195220	24195429	TJP2	yes
chr19	24205017	24205594	TJP2	yes
chr19	24219470	24221348	TJP2	yes
chr19	24249155	24249453	TJP2	yes
chr19	24251396	24252556	TJP2	yes
chr19	24254000	24254332	TJP2	yes
chr19	24258097	24259002	TJP2	yes
chr19	24259736	24260324	TJP2	yes
chr19	34195790	34196448	FAS	yes
chr19	34201974	34202540	FAS	yes
chr19	34287953	34288204	FAS	yes
chr19	44695576	44696782	PAX2	yes
chr19	44698482	44699168	PAX2	yes
chr19	44802764	44802834	PAX2	yes
chr19	44808539	44809443	PAX2	yes
chr19	44824946	44826146	PAX2	yes
chr19	59394030	59394866	EMX2	yes
chr19	59422403	59422825	EMX2	yes
chr19	59488863	59489198	EMX2	yes
chr19	59497025	59497546	EMX2	yes
chr19	3946162	3947098	GSTP1	yes
chr19	4080818	4080940	CABP2	yes
chr19	4080818	4080940	GSTP1	yes
chr19	24220820	24221348	TJP2	yes
chr19	24251244	24252308	TJP2	yes
chr19	24253638	24254332	TJP2	yes
chr19	24258398	24258836	TJP2	yes
chr19	24259537	24260728	TJP2	yes
chr19	34196164	34196450	FAS	yes
chr19	34233367	34233888	FAS	yes
chr19	44694866	44696673	PAX2	yes
chr19	44698486	44699170	PAX2	yes
chr19	44808474	44809520	PAX2	yes
chr19	44824947	44826259	PAX2	yes
chr19	59394028	59395006	EMX2	yes
chr19	59422397	59422826	EMX2	yes
chr2	9875570	9875868	GATA3	yes
chr2	10273188	10273925	SFMBT2	yes
chr2	10297734	10297875	SFMBT2	yes
chr2	10300523	10301168	SFMBT2	yes
chr2	10333998	10334745	SFMBT2	yes
chr2	10387644	10387844	SFMBT2	yes
chr2	10390746	10391150	SFMBT2	yes
chr2	14651030	14651581	CACNB2	yes
chr2	24412717	24414641	PAX8	yes
chr2	24415925	24416926	PAX8	yes
chr2	24428010	24428603	PAX8	yes
chr2	24460315	24460676	PAX8	yes
chr2	24478371	24478706	PAX8	yes
chr2	24479106	24480324	PAX8	yes
chr2	26449347	26449971	NOTCH1	yes
chr2	26475170	26475249	NOTCH1	yes
chr2	26540800	26541568	NOTCH1	yes
chr2	28923819	28924428	BARHL1	yes
chr2	28943983	28944166	BARHL1	yes
chr2	28966244	28966542	BARHL1	yes
chr2	28976674	28977051	BARHL1	yes
chr2	29009940	29010272	BARHL1	yes
chr2	30753104	30753686	PRRX2	yes
chr2	30836182	30836447	PRRX2	yes
chr2	30842693	30842987	PRRX2	yes
chr2	30848098	30848488	PRRX2	yes
chr2	30870992	30871306	PRRX2	yes
chr2	30875847	30876748	PRRX2	yes
chr2	69530136	69531996	LRP2	yes
chr2	71474029	71474758	DLX1	yes
chr2	71479844	71480466	DLX1	yes
chr2	71483566	71483725	DLX1	yes
chr2	71594620	71595328	DLX1	yes
chr2	71610805	71611130	DLX1	yes
chr2	79379002	79379718	NEUROD1	yes
chr2	79410390	79410684	NEUROD1	yes
chr2	79449460	79450000	NEUROD1	yes
chr2	79496461	79497076	NEUROD1	yes
chr2	79499211	79499912	NEUROD1	yes
chr2	91217153	91217920	DDB2	yes
chr2	103456690	103457125	CAT	yes
chr2	103493133	103494204	CAT	yes
chr2	122218568	122219412	DUOX2	yes
chr2	122380798	122381658	DUOX2	yes
chr2	122707374	122708422	SLC30A4	yes
chr2	122781638	122781950	SLC30A4	yes
chr2	130632336	130633237	SLC4A11	yes
chr2	137078112	137078996	JAG1	yes
chr2	137092846	137093276	JAG1	yes
chr2	180527594	180528386	COL9A3	yes
chr2	180530366	180530938	COL9A3	yes
chr2	180532072	180532970	COL9A3	yes
chr2	180547604	180548070	COL9A3	yes
chr2	10300375	10300524	SFMBT2	yes
chr2	10334108	10335240	SFMBT2	yes
chr2	10350248	10350768	SFMBT2	yes
chr2	10453362	10453660	SFMBT2	yes
chr2	24416337	24416928	PAX8	yes
chr2	24490756	24490942	PAX8	yes
chr2	25234778	25236988	TPRN	yes
chr2	25237640	25237907	TPRN	yes
chr2	26448875	26449922	NOTCH1	yes
chr2	26474878	26475908	NOTCH1	yes
chr2	26532704	26534428	NOTCH1	yes
chr2	26540769	26541890	NOTCH1	yes
chr2	28945495	28945829	BARHL1	yes
chr2	28953009	28953310	BARHL1	yes
chr2	28966016	28966496	BARHL1	yes
chr2	29009918	29010586	BARHL1	yes
chr2	29011922	29012176	BARHL1	yes
chr2	30835871	30837057	PRRX2	yes
chr2	30842725	30842910	PRRX2	yes
chr2	30848100	30848676	PRRX2	yes
chr2	30860608	30861729	PRRX2	yes
chr2	30875814	30876834	PRRX2	yes
chr2	69530138	69531042	LRP2	yes
chr2	69531164	69532118	LRP2	yes
chr2	71473834	71474857	DLX1	yes
chr2	71474954	71475468	DLX1	yes
chr2	71483235	71483822	DLX1	yes
chr2	71496661	71497621	DLX1	yes
chr2	71594898	71595555	DLX1	yes
chr2	79379148	79379503	NEUROD1	yes
chr2	79398928	79399280	NEUROD1	yes
chr2	79414597	79415252	NEUROD1	yes
chr2	79449498	79450592	NEUROD1	yes
chr2	79499019	79499716	NEUROD1	yes
chr2	91217154	91217798	DDB2	yes
chr2	103456416	103457198	CAT	yes
chr2	103585844	103586876	CAT	yes
chr2	109622018	109622406	BDNF	yes
chr2	121376602	121376756	CATSPER2	yes
chr2	122652306	122652819	SLC30A4	yes
chr2	122781639	122782209	SLC30A4	yes
chr2	130638100	130638384	SLC4A11	yes
chr2	130704086	130704840	SLC4A11	yes
chr2	130713746	130713874	SLC4A11	yes
chr2	137049320	137050006	JAG1	yes
chr2	137067584	137068049	JAG1	yes
chr2	174661430	174662056	EDN3	yes
chr2	174748827	174748938	EDN3	yes
chr2	174753913	174754608	EDN3	yes
chr2	174770572	174770695	EDN3	yes
chr2	180527932	180528346	COL9A3	yes
chr2	180529942	180530783	COL9A3	yes
chr3	34552696	34553392	SOX2	yes
chr3	34559894	34560520	SOX2	yes
chr3	34560610	34561686	SOX2	yes
chr3	34569930	34570314	SOX2	yes
chr3	34630398	34630598	SOX2	yes
chr3	34631552	34631772	SOX2	yes
chr3	34667786	34668744	SOX2	yes
chr3	34671028	34671923	SOX2	yes
chr3	34678820	34679342	SOX2	yes
chr3	89682180	89682910	CHRNB2	yes
chr3	89727015	89727586	CHRNB2	yes
chr3	89758840	89759239	CHRNB2	yes
chr3	89856656	89856938	CHRNB2	yes
chr3	89857906	89860098	CHRNB2	yes
chr3	99263326	99263846	TBX15	yes
chr3	108765034	108765510	GPSM2	yes
chr3	108803531	108803584	GPSM2	yes
chr3	135665535	135665643	NFKB1	yes
chr3	144107932	144108018	LMO4	yes
chr3	144232012	144232622	LMO4	yes
chr3	146051316	146052995	MCOLN3	yes
chr3	146123702	146123831	MCOLN3	yes
chr3	34552676	34553416	SOX2	yes
chr3	34560172	34560573	SOX2	yes
chr3	34560610	34562144	SOX2	yes
chr3	34570140	34570338	SOX2	yes
chr3	34576252	34576458	SOX2	yes
chr3	34615709	34615908	SOX2	yes
chr3	34635005	34635214	SOX2	yes
chr3	34668007	34669070	SOX2	yes
chr3	34670861	34672002	SOX2	yes
chr3	89682586	89683045	CHRNB2	yes
chr3	89723525	89723854	CHRNB2	yes
chr3	89758958	89759637	CHRNB2	yes
chr3	89858086	89858840	CHRNB2	yes
chr3	89858954	89859836	CHRNB2	yes
chr3	99183631	99183778	TBX15	yes
chr3	108067344	108067863	GSTM1	yes
chr3	144107782	144108018	LMO4	yes
chr3	144232012	144232164	LMO4	yes
chr3	146039618	146039778	MCOLN3	yes
chr3	146051552	146051936	MCOLN3	yes
chr3	146192040	146192349	MCOLN3	yes
chr4	8788956	8789552	CHD7	yes
chr4	63398841	63399610	Whrn	yes
chr4	63459208	63459843	Whrn	yes
chr4	63482639	63482840	Whrn	yes
chr4	64025692	64025884	TNC	yes
chr4	64064708	64065868	TNC	yes
chr4	89038059	89038652	MTAP	yes
chr4	89040590	89041616	MTAP	yes
chr4	89058244	89058558	MTAP	yes
chr4	116928195	116928954	HECTD3	yes
chr4	120725234	120725816	KCNQ4	yes
chr4	120726110	120726668	KCNQ4	yes
chr4	127263912	127264012	GJB3	yes
chr4	127269467	127269667	GJB3	yes
chr4	127319462	127320165	GJB3	yes
chr4	127341644	127341849	GJB3	yes
chr4	127368346	127368772	GJB3	yes
chr4	127397074	127397402	GJB3	yes
chr4	136749076	136749758	EPHB2	yes
chr4	136749904	136750217	EPHB2	yes
chr4	136756134	136756877	EPHB2	yes
chr4	136761698	136762070	EPHB2	yes
chr4	136762192	136763682	EPHB2	yes
chr4	136765314	136765650	EPHB2	yes
chr4	136786810	136786870	EPHB2	yes
chr4	136798296	136798416	EPHB2	yes
chr4	136816699	136817062	EPHB2	yes
chr4	136844592	136844987	EPHB2	yes
chr4	136861784	136862358	EPHB2	yes
chr4	136863228	136863844	EPHB2	yes
chr4	136864868	136865688	EPHB2	yes
chr4	136867772	136868219	EPHB2	yes
chr4	136869056	136869466	EPHB2	yes
chr4	136916830	136916904	EPHB2	yes
chr4	136921382	136922608	EPHB2	yes
chr4	136925732	136926586	EPHB2	yes
chr4	136934645	136935506	EPHB2	yes
chr4	148107624	148108850	FBXO2	yes
chr4	148218065	148218434	FBXO2	yes
chr4	148229552	148229911	FBXO2	yes
chr4	154871687	154872488	HES5	yes
chr4	154949600	154950360	HES5	yes
chr4	155040106	155040473	HES5	yes
chr4	155040950	155041116	HES5	yes
chr4	8685733	8687006	CHD7	yes
chr4	8759743	8760624	CHD7	yes
chr4	63399236	63400011	Whrn	yes
chr4	63459101	63460025	Whrn	yes
chr4	64025622	64025885	TNC	yes
chr4	64030386	64030798	TNC	yes
chr4	64065250	64065869	TNC	yes
chr4	64094293	64094527	TNC	yes
chr4	89040592	89041330	MTAP	yes
chr4	116928196	116929690	HECTD3	yes
chr4	127262631	127262675	GJB3	yes
chr4	127269398	127269668	GJB3	yes
chr4	127319338	127320050	GJB3	yes
chr4	127357646	127358540	GJB3	yes
chr4	127360114	127360384	GJB3	yes
chr4	127397302	127397402	GJB3	yes
chr4	136750532	136751785	EPHB2	yes
chr4	136761776	136762350	EPHB2	yes
chr4	136797933	136798352	EPHB2	yes
chr4	136816626	136816902	EPHB2	yes
chr4	136820202	136820604	EPHB2	yes
chr4	136864869	136865512	EPHB2	yes
chr4	136867491	136868310	EPHB2	yes
chr4	136868492	136869502	EPHB2	yes
chr4	136925630	136926424	EPHB2	yes
chr4	136928491	136929974	EPHB2	yes
chr4	136934520	136935596	EPHB2	yes
chr4	148079250	148080044	FBXO2	yes
chr4	148107630	148108950	FBXO2	yes
chr4	148120711	148120849	FBXO2	yes
chr4	148121348	148121719	FBXO2	yes
chr4	148182663	148183071	FBXO2	yes
chr4	148217975	148218427	FBXO2	yes
chr4	148229552	148230010	FBXO2	yes
chr4	154871654	154872836	HES5	yes
chr4	154949126	154950365	HES5	yes
chr4	155030898	155031114	HES5	yes
chr4	155040218	155040969	HES5	yes
chr5	13982654	13982996	SEMA3E	yes
chr5	13992878	13993428	SEMA3E	yes
chr5	14039038	14039528	SEMA3E	yes
chr5	33683563	33684194	FGFR3	yes
chr5	33737965	33738212	FGFR3	yes
chr5	36910300	36911676	WFS1	yes
chr5	36928775	36929108	WFS1	yes
chr5	36943652	36944250	WFS1	yes
chr5	36946588	36946928	WFS1	yes
chr5	36958386	36959297	WFS1	yes
chr5	36960378	36960812	WFS1	yes
chr5	37082154	37083370	WFS1	yes
chr5	53490750	53491466	RBPJ	yes
chr5	53496974	53497710	RBPJ	yes
chr5	53536610	53536980	RBPJ	yes
chr5	53558082	53558183	RBPJ	yes
chr5	53565223	53565772	RBPJ	yes
chr5	65883445	65883914	CHRNA9	yes
chr5	65921118	65921556	CHRNA9	yes
chr5	65937281	65937636	CHRNA9	yes
chr5	65950076	65950660	CHRNA9	yes
chr5	65957934	65958986	CHRNA9	yes
chr5	65973546	65973883	CHRNA9	yes
chr5	75488466	75488507	KIT	yes
chr5	107717365	107718260	GFI1	yes
chr5	107749162	107750011	GFI1	yes
chr5	116496934	116497664	Srrm4	yes
chr5	116523158	116523280	Srrm4	yes
chr5	116553913	116554260	Srrm4	yes
chr5	116556750	116556924	Srrm4	yes
chr5	116559268	116559496	Srrm4	yes
chr5	116566660	116566792	Srrm4	yes
chr5	116582579	116583026	Srrm4	yes
chr5	116588442	116588870	Srrm4	yes
chr5	116631379	116631575	Srrm4	yes
chr5	140535940	140536921	LFNG	yes
chr5	142850306	142850494	ACTB	yes
chr5	13992902	13993429	SEMA3E	yes
chr5	14039038	14039530	SEMA3E	yes
chr5	33683653	33684339	FGFR3	yes
chr5	33731315	33731450	FGFR3	yes
chr5	33736486	33738688	FGFR3	yes
chr5	36945246	36945542	WFS1	yes
chr5	36946584	36946929	WFS1	yes
chr5	36955264	36955989	WFS1	yes
chr5	36958983	36959682	WFS1	yes
chr5	37081965	37083295	WFS1	yes
chr5	53487038	53487496	RBPJ	yes
chr5	53496882	53497818	RBPJ	yes
chr5	53523038	53523514	RBPJ	yes
chr5	53536716	53537115	RBPJ	yes
chr5	53551313	53551714	RBPJ	yes
chr5	65881710	65882736	CHRNA9	yes
chr5	65883470	65883726	CHRNA9	yes
chr5	65919473	65919532	CHRNA9	yes
chr5	65921118	65921386	CHRNA9	yes
chr5	65950034	65951078	CHRNA9	yes
chr5	65958242	65959042	CHRNA9	yes
chr5	65973548	65973884	CHRNA9	yes
chr5	75633154	75633390	KIT	yes
chr5	107717456	107718374	GFI1	yes
chr5	107728904	107729559	GFI1	yes
chr5	107731741	107732463	GFI1	yes
chr5	107749162	107749502	GFI1	yes
chr5	116497145	116497541	Srrm4	yes
chr5	116500571	116500640	Srrm4	yes
chr5	116518142	116518412	Srrm4	yes
chr5	116545872	116546112	Srrm4	yes
chr5	116556776	116556982	Srrm4	yes
chr5	116566656	116566982	Srrm4	yes
chr5	116586740	116587043	Srrm4	yes
chr5	116588364	116589152	Srrm4	yes
chr5	116631326	116631422	Srrm4	yes
chr5	140536614	140536865	LFNG	yes
chr5	142976588	142976990	ACTB	yes
chr6	6794244	6795157	Dlx5	yes
chr6	6830376	6830896	Dlx5	yes
chr6	6846882	6847786	Dlx5	yes
chr6	17490429	17491302	MET	yes
chr6	17496840	17497166	MET	yes
chr6	17501510	17501806	MET	yes
chr6	38081656	38082042	ATP6V0A4	yes
chr6	38120786	38121316	ATP6V0A4	yes
chr6	52093703	52094550	HOXA2	yes
chr6	72136822	72136932	ST3GAL5	yes
chr6	72140551	72141549	ST3GAL5	yes
chr6	72146664	72147232	ST3GAL5	yes
chr6	72161988	72162783	ST3GAL5	yes
chr6	72164935	72165780	ST3GAL5	yes
chr6	83688594	83688812	ATP6V1B1	yes
chr6	85543858	85544756	ALMS1	yes
chr6	86175764	86176993	TGFA	yes
chr6	86185724	86186890	TGFA	yes
chr6	86343544	86344256	FAM136A	yes
chr6	88140366	88141130	GATA2	yes
chr6	97882908	97883192	MITF	yes
chr6	97917800	97919164	MITF	yes
chr6	97919328	97919688	MITF	yes
chr6	113947964	113948245	ATP2B2	yes
chr6	113965510	113967048	ATP2B2	yes
chr6	113969690	113970577	ATP2B2	yes
chr6	113984727	113985892	ATP2B2	yes
chr6	113991226	113991993	ATP2B2	yes
chr6	113999996	114000716	ATP2B2	yes
chr6	114076446	114077196	ATP2B2	yes
chr6	114092256	114092716	ATP2B2	yes
chr6	126095932	126096748	NTF3	yes
chr6	134887051	134889050	CDKN1B	yes
chr6	6794246	6795158	Dlx5	yes
chr6	6846512	6848472	Dlx5	yes
chr6	17490430	17491224	MET	yes
chr6	17497524	17497800	MET	yes
chr6	17501608	17501922	MET	yes
chr6	17513604	17513960	MET	yes
chr6	17540042	17540408	MET	yes
chr6	38081657	38082392	ATP6V0A4	yes
chr6	38120842	38121318	ATP6V0A4	yes
chr6	52093800	52094642	HOXA2	yes
chr6	72114774	72114921	ST3GAL5	yes
chr6	72136728	72136776	ST3GAL5	yes
chr6	72138634	72139704	ST3GAL5	yes
chr6	72140552	72141598	ST3GAL5	yes
chr6	72146776	72147086	ST3GAL5	yes
chr6	72161989	72163004	ST3GAL5	yes
chr6	72164904	72166160	ST3GAL5	yes
chr6	83688540	83688885	ATP6V1B1	yes
chr6	83737346	83737586	ATP6V1B1	yes
chr6	83737678	83737816	ATP6V1B1	yes
chr6	83738467	83738920	ATP6V1B1	yes
chr6	83754444	83754712	ATP6V1B1	yes
chr6	83762102	83762310	ATP6V1B1	yes
chr6	85517248	85517554	ALMS1	yes
chr6	85543674	85544844	ALMS1	yes
chr6	86182533	86182834	TGFA	yes
chr6	86185980	86186977	TGFA	yes
chr6	86212767	86213900	TGFA	yes
chr6	86324354	86325116	FAM136A	yes
chr6	88140200	88141227	GATA2	yes
chr6	88242480	88243560	GATA2	yes
chr6	97897460	97898208	MITF	yes
chr6	97918158	97919126	MITF	yes
chr6	97919459	97919764	MITF	yes
chr6	113955936	113957164	ATP2B2	yes
chr6	113965148	113966208	ATP2B2	yes
chr6	113969772	113970336	ATP2B2	yes
chr6	113971935	113972233	ATP2B2	yes
chr6	113984792	113984996	ATP2B2	yes
chr6	113991396	113992064	ATP2B2	yes
chr6	114012916	114014593	ATP2B2	yes
chr6	114022847	114023026	ATP2B2	yes
chr6	114032936	114033068	ATP2B2	yes
chr6	114035787	114036186	ATP2B2	yes
chr6	114039145	114039364	ATP2B2	yes
chr6	114058172	114058653	ATP2B2	yes
chr6	114071231	114071909	ATP2B2	yes
chr6	114092314	114092775	ATP2B2	yes
chr6	118099303	118099852	RET	yes
chr6	126095165	126095324	NTF3	yes
chr6	126096208	126097070	NTF3	yes
chr6	134886988	134888651	CDKN1B	yes
chr6	134995064	134995589	CDKN1B	yes
chr6	137550243	137550488	EPS8	yes
chr7	19388890	19389347	ERCC1	yes
chr7	44650059	44650741	MYH14	yes
chr7	44675324	44676328	MYH14	yes
chr7	44676578	44677217	MYH14	yes
chr7	44721590	44721775	MYH14	yes
chr7	48965730	48966297	NAV2	yes
chr7	48995186	48995742	NAV2	yes
chr7	49006712	49007512	NAV2	yes
chr7	49026282	49026603	NAV2	yes
chr7	78490758	78492036	NTRK3	yes
chr7	78498011	78498182	NTRK3	yes
chr7	78526456	78527361	NTRK3	yes
chr7	78527644	78528028	NTRK3	yes
chr7	78530284	78530568	NTRK3	yes
chr7	78566584	78567120	NTRK3	yes
chr7	78568531	78569663	NTRK3	yes
chr7	78584194	78584946	NTRK3	yes
chr7	78586181	78586798	NTRK3	yes
chr7	78595913	78596287	NTRK3	yes
chr7	78597228	78598301	NTRK3	yes
chr7	78667860	78668308	NTRK3	yes
chr7	81672996	81673062	HOMER2	yes
chr7	81673410	81673826	HOMER2	yes
chr7	81726113	81726262	HOMER2	yes
chr7	89422874	89423522	FZD4	yes
chr7	89433254	89433672	FZD4	yes
chr7	89483700	89484216	FZD4	yes
chr7	108966836	108967343	TUB	yes
chr7	109020957	109021857	TUB	yes
chr7	109028302	109028614	TUB	yes
chr7	109039024	109039615	TUB	yes
chr7	120156897	120157840	CRYM	yes
chr7	120158202	120158633	CRYM	yes
chr7	120178775	120179576	CRYM	yes
chr7	120192176	120193180	CRYM	yes
chr7	130215604	130216210	FGFR2	yes
chr7	130233770	130234056	FGFR2	yes
chr7	130319576	130320467	FGFR2	yes
chr7	130327399	130328586	FGFR2	yes
chr7	19388428	19389044	ERCC1	yes
chr7	44649838	44650738	MYH14	yes
chr7	44675172	44677256	MYH14	yes
chr7	44721546	44722376	MYH14	yes
chr7	46235908	46236120	USH1C	yes
chr7	48964856	48966868	NAV2	yes
chr7	48995290	48995764	NAV2	yes
chr7	49006588	49007512	NAV2	yes
chr7	78526800	78527402	NTRK3	yes
chr7	78568892	78569563	NTRK3	yes
chr7	78586129	78587040	NTRK3	yes
chr7	78595914	78596311	NTRK3	yes
chr7	78597532	78598790	NTRK3	yes
chr7	78605664	78606314	NTRK3	yes
chr7	78619378	78620258	NTRK3	yes
chr7	78953748	78954985	ACAN	yes
chr7	78971766	78972378	ACAN	yes
chr7	81641270	81641773	HOMER2	yes
chr7	81644649	81645160	HOMER2	yes
chr7	81673410	81673970	HOMER2	yes
chr7	81726131	81726262	HOMER2	yes
chr7	81726463	81726634	HOMER2	yes
chr7	89414788	89415418	FZD4	yes
chr7	89418484	89419042	FZD4	yes
chr7	89422875	89422919	FZD4	yes
chr7	89433020	89433718	FZD4	yes
chr7	89461456	89462152	FZD4	yes
chr7	108966421	108967589	TUB	yes
chr7	108968265	108968452	TUB	yes
chr7	109000239	109001036	TUB	yes
chr7	109038478	109038782	TUB	yes
chr7	120150328	120151007	CRYM	yes
chr7	120156276	120158204	CRYM	yes
chr7	120178998	120179828	CRYM	yes
chr7	120181009	120181610	CRYM	yes
chr7	130184051	130184516	FGFR2	yes
chr7	130215462	130216211	FGFR2	yes
chr7	130233536	130233998	FGFR2	yes
chr7	130238560	130238614	FGFR2	yes
chr7	130319734	130320548	FGFR2	yes
chr7	141332116	141332376	EPS8L2	yes
chr7	141351412	141352058	EPS8L2	yes
chr7	141373725	141373931	EPS8L2	yes
chr7	143041447	143042270	KCNQ1	yes
chr7	143046404	143046666	KCNQ1	yes
chr7	143146088	143146366	KCNQ1	yes
chr8	8572470	8572906	EFNB2	yes
chr8	8602353	8603276	EFNB2	yes
chr8	8604088	8604204	EFNB2	yes
chr8	8645181	8645310	EFNB2	yes
chr8	8736938	8737708	EFNB2	yes
chr8	25483138	25484698	FGFR1	yes
chr8	46539240	46540099	CASP3	yes
chr8	46540466	46540556	CASP3	yes
chr8	46543579	46543774	CASP3	yes
chr8	46546140	46546645	CASP3	yes
chr8	46546934	46547898	CASP3	yes
chr8	46696394	46697043	CASP3	yes
chr8	73275532	73275856	LARGE	yes
chr8	88992070	88992380	SALL1	yes
chr8	89003335	89004586	SALL1	yes
chr8	89017941	89018854	SALL1	yes
chr8	89024064	89024548	SALL1	yes
chr8	89037480	89038505	SALL1	yes
chr8	89059020	89059830	SALL1	yes
chr8	89134398	89134634	SALL1	yes
chr8	111964424	111965316	KARS	yes
chr8	112032904	112033418	KARS	yes
chr8	112034610	112034986	KARS	yes
chr8	8604089	8604434	EFNB2	yes
chr8	8623478	8624368	EFNB2	yes
chr8	8736939	8737069	EFNB2	yes
chr8	25438106	25438484	FGFR1	yes
chr8	25483418	25484700	FGFR1	yes
chr8	46538876	46540340	CASP3	yes
chr8	46543390	46543832	CASP3	yes
chr8	46546446	46547824	CASP3	yes
chr8	46585432	46585892	CASP3	yes
chr8	46696396	46697140	CASP3	yes
chr8	73312866	73313482	LARGE	yes
chr8	88973438	88973572	SALL1	yes
chr8	88991501	88991964	SALL1	yes
chr8	89003734	89004587	SALL1	yes
chr8	89023941	89024473	SALL1	yes
chr8	89037481	89038506	SALL1	yes
chr8	89054244	89054815	SALL1	yes
chr8	89059526	89059971	SALL1	yes
chr8	89083137	89083520	SALL1	yes
chr8	89134526	89135046	SALL1	yes
chr8	112002496	112002732	KARS	yes
chr8	112032884	112033791	KARS	yes
chr8	112034610	112035032	KARS	yes
chr8	112061114	112061599	KARS	yes
chr8	112092702	112092882	KARS	yes
chr9	20944655	20945096	S1PR2	yes
chr9	20961677	20961844	S1PR2	yes
chr9	43659507	43660476	PVRL1	yes
chr9	43679095	43679330	PVRL1	yes
chr9	43679912	43680279	PVRL1	yes
chr9	53899708	53899990	ELMOD1	yes
chr9	53915897	53916216	ELMOD1	yes
chr9	53935818	53936484	ELMOD1	yes
chr9	53967648	53968156	ELMOD1	yes
chr9	54534020	54534408	CIB2	yes
chr9	80075634	80077190	MYO6	yes
chr9	80084441	80087223	MYO6	yes
chr9	80175994	80177046	MYO6	yes
chr9	87721566	87724560	TBX18	yes
chr9	102442764	102442838	EPHB1	yes
chr9	108153573	108153866	BSN	yes
chr9	108158137	108158328	BSN	yes
chr9	108271648	108272840	GPX1	yes
chr9	108278881	108279404	GPX1	yes
chr9	108279742	108281090	GPX1	yes
chr9	108296192	108296990	GPX1	yes
chr9	108392682	108392808	GPX1	yes
chr9	110896658	110897115	TMIE	yes
chr9	110909577	110910104	TMIE	yes
chr9	110920730	110921333	TMIE	yes
chr9	110922586	110923330	TMIE	yes
chr9	123309013	123309346	LARS2	yes
chr9	20961580	20961888	S1PR2	yes
chr9	43679096	43679608	PVRL1	yes
chr9	43679657	43680342	PVRL1	yes
chr9	53915898	53916260	ELMOD1	yes
chr9	53935932	53936512	ELMOD1	yes
chr9	53956798	53957172	ELMOD1	yes
chr9	53967389	53967884	ELMOD1	yes
chr9	54533752	54534204	CIB2	yes
chr9	80073696	80075636	MYO6	yes
chr9	80083854	80084837	MYO6	yes
chr9	80158708	80159268	MYO6	yes
chr9	80176031	80177047	MYO6	yes
chr9	87648477	87648706	TBX18	yes
chr9	87720138	87723207	TBX18	yes
chr9	108157917	108158093	BSN	yes
chr9	108187774	108188212	BSN	yes
chr9	108278841	108279406	GPX1	yes
chr9	108279524	108280793	GPX1	yes
chr9	108296166	108297256	GPX1	yes
chr9	108385204	108385279	GPX1	yes
chr9	108392738	108393055	GPX1	yes
chr9	110893626	110893782	TMIE	yes
chr9	110896340	110897103	TMIE	yes
chr9	110914776	110915062	TMIE	yes
chr9	110920615	110921967	TMIE	yes
chr9	110922649	110923331	TMIE	yes
chr9	110947314	110947444	TMIE	yes
chrX	101425514	101427823	GJB1	yes
chr1	4412094	4413726	SOX17	no
chr1	4518364	4518518	SOX17	no
chr1	4768262	4768890	TCEA1	no
chr1	4780123	4780406	MRPL15	no
chr1	4801762	4802758	MRPL15	no
chr1	4801762	4802758	LYPLA1	no
chr1	4801762	4802758	TCEA1	no
chr1	4843646	4844127	MRPL15	no
chr1	4881000	4881352	MRPL15	no
chr1	4969552	4971105	RGS20	no
chr1	5068722	5070862	ATP6V1H	no
chr1	5068722	5070862	RGS20	no
chr1	6287846	6288348	FAM150A	no
chr1	6406177	6406667	FAM150A	no
chr1	6454414	6454777	FAM150A	no
chr1	9564230	9565256	2610203C22Rik	no
chr1	9564230	9565256	ADHFE1	no
chr1	9601300	9601568	3110035E14Rik	no
chr1	9601300	9601568	MYBL1	no
chr1	9601869	9602038	3110035E14Rik	no
chr1	9601869	9602038	MYBL1	no
chr1	9619424	9619962	3110035E14Rik	no
chr1	9621663	9621930	ADHFE1	no
chr1	9787223	9787757	SGK3	no
chr1	9806735	9807340	SGK3	no
chr1	9823464	9823904	SGK3	no
chr1	9853162	9853760	Snord87	no
chr1	9988497	9989202	Snord87	no
chr1	10681192	10682114	CPA6	no
chr1	10719654	10720186	CPA6	no
chr1	10943068	10943357	PREX2	no
chr1	11026974	11027371	PREX2	no
chr1	12636830	12637114	SULF1	no
chr1	12670914	12671714	SULF1	no
chr1	12689996	12690368	SULF1	no
chr1	12704540	12705303	SULF1	no
chr1	12717822	12719552	SULF1	no
chr1	12734100	12735574	SULF1	no
chr1	12736522	12737067	SULF1	no
chr1	12744512	12745064	SULF1	no
chr1	12748336	12748946	SULF1	no
chr1	12763728	12764480	SULF1	no
chr1	12764560	12765139	SULF1	no
chr1	12770970	12771669	SULF1	no
chr1	12776907	12776982	SULF1	no
chr1	12785246	12786207	SULF1	no
chr1	12790455	12791018	SULF1	no
chr1	12984916	12985004	SLCO5A1	no
chr1	13004348	13005750	SLCO5A1	no
chr1	13040216	13040900	SLCO5A1	no
chr1	13057836	13058005	PRDM14	no
chr1	13074130	13074928	PRDM14	no
chr1	13074130	13074928	SLCO5A1	no
chr1	13076430	13076983	PRDM14	no
chr1	13078300	13078432	PRDM14	no
chr1	15358354	15358632	Kcnb2	no
chr1	15770615	15771100	TERF1	no
chr1	15791582	15792734	TERF1	no
chr1	15815224	15815546	TERF1	no
chr1	15883394	15883535	TERF1	no
chr1	16091804	16092071	4930444P10Rik	no
chr1	17059982	17061180	GDAP1	no
chr1	17059982	17061180	JPH1	no
chr1	17120118	17120336	GDAP1	no
chr1	17120118	17120336	JPH1	no
chr1	17123256	17123794	GDAP1	no
chr1	17123256	17123794	JPH1	no
chr1	17163158	17163907	GDAP1	no
chr1	17163158	17163907	JPH1	no
chr1	20450136	20450504	4930486I03Rik	no
chr1	20612559	20613359	PKHD1	no
chr1	20867535	20867780	MCM3	no
chr1	20867535	20867780	EFHC1	no
chr1	20867535	20867780	PAQR8	no
chr1	20868266	20868512	MCM3	no
chr1	20868266	20868512	EFHC1	no
chr1	20868266	20868512	PAQR8	no
chr1	20905708	20906058	PAQR8	no
chr1	20922533	20924340	PAQR8	no
chr1	21040991	21041612	TRAM2	no
chr1	21124648	21125628	TMEM14A	no
chr1	21229472	21230160	Gm4956	no
chr1	21229472	21230160	GSTA3	no
chr1	21229472	21230160	TMEM14A	no
chr1	21231776	21232706	Gm4956	no
chr1	21231776	21232706	GSTA3	no
chr1	21231776	21232706	TMEM14A	no
chr1	21252319	21253182	Gm4956	no
chr1	21252319	21253182	GSTA3	no
chr1	21252319	21253182	TMEM14A	no
chr1	21940948	21941855	KCNQ5	no
chr1	22789504	22789913	RIMS1	no
chr1	23174226	23174348	4933415F23Rik	no
chr1	23444286	23444748	OGFRL1	no
chr1	24175947	24176394	FAM135A	no
chr1	24633729	24634088	LMBRD1	no
chr1	24703244	24703698	LMBRD1	no
chr1	25753845	25754816	BAI3	no
chr1	25824118	25826298	BAI3	no
chr1	33690092	33690390	PRIM2	no
chr1	33690092	33690390	RAB23	no
chr1	33690092	33690390	BAG2	no
chr1	33714631	33715345	BAG2	no
chr1	33714631	33715345	RAB23	no
chr1	33793262	33793520	BAG2	no
chr1	33793262	33793520	Gm15455	no
chr1	33793262	33793520	RAB23	no
chr1	33964400	33965057	BEND6	no
chr1	33966260	33966630	BEND6	no
chr1	33968454	33968715	DST	no
chr1	33969828	33970312	DST	no
chr1	33971590	33972182	DST	no
chr1	33993988	33994260	DST	no
chr1	34016602	34017092	DST	no
chr1	34062730	34062890	DST	no
chr1	34106699	34106996	DST	no
chr1	34484499	34484707	Prss39	no
chr1	34484499	34484707	Prss40	no
chr1	34484499	34484707	Mir5103	no
chr1	34484499	34484707	PTPN18	no
chr1	34813550	34813768	ARHGEF4	no
chr1	34813550	34813768	FAM168B	no
chr1	34813550	34813768	PLEKHB2	no
chr1	36251504	36252098	ARID5A	no
chr1	36440950	36441572	CNNM3	no
chr1	36440950	36441572	CNNM4	no
chr1	36619112	36619286	ANKRD23	no
chr1	36619112	36619286	COX5B	no
chr1	36672689	36673070	ZAP70	no
chr1	36683989	36684505	4933424G06Rik	no
chr1	36683989	36684505	FAM178B	no
chr1	36766956	36767838	ZAP70	no
chr1	37565384	37566098	4930594C11Rik	no
chr1	37565384	37566098	MGAT4A	no
chr1	37573396	37573738	4930594C11Rik	no
chr1	37573396	37573738	MGAT4A	no
chr1	37611076	37611374	MGAT4A	no
chr1	37662718	37662908	2010300C02Rik	no
chr1	37691283	37691458	2010300C02Rik	no
chr1	37694220	37694611	2010300C02Rik	no
chr1	37716902	37717242	2010300C02Rik	no
chr1	37728180	37728380	2010300C02Rik	no
chr1	37900453	37900644	MITD1	no
chr1	38578084	38578357	AFF3	no
chr1	38628992	38629558	AFF3	no
chr1	38636378	38636791	AFF3	no
chr1	38641654	38642806	AFF3	no
chr1	38657605	38658070	AFF3	no
chr1	38720310	38720721	AFF3	no
chr1	38749446	38749902	LONRF2	no
chr1	38795624	38795868	LONRF2	no
chr1	38848000	38848075	CHST10	no
chr1	38848000	38848075	LONRF2	no
chr1	39229404	39229756	NPAS2	no
chr1	39247782	39248014	NPAS2	no
chr1	39281491	39281622	RPL31	no
chr1	39306458	39307070	RPL31	no
chr1	39598746	39599418	RNF149	no
chr1	39598746	39599418	SNORD89	no
chr1	39628763	39628842	RFX8	no
chr1	39636306	39637322	CREG2	no
chr1	39646055	39646347	CREG2	no
chr1	39741034	39741788	CREG2	no
chr1	40033658	40034251	IL1R2	no
chr1	40052360	40052456	IL1R2	no
chr1	40057615	40057996	IL1R2	no
chr1	40071940	40072206	Gm16894	no
chr1	40071940	40072206	IL1R2	no
chr1	40072706	40073262	Gm16894	no
chr1	40072706	40073262	IL1R2	no
chr1	40156196	40156418	Gm16894	no
chr1	40156196	40156418	IL1R2	no
chr1	40374994	40377008	IL18R1	no
chr1	40378649	40379095	IL18R1	no
chr1	40465698	40465926	IL18RAP	no
chr1	40465698	40465926	IL1RL1	no
chr1	40634622	40635850	SLC9A2	no
chr1	40651016	40651598	SLC9A2	no
chr1	40658020	40658344	SLC9A2	no
chr1	40659064	40660394	SLC9A2	no
chr1	40665182	40666591	SLC9A2	no
chr1	40802308	40803130	TMEM182	no
chr1	40805410	40805770	TMEM182	no
chr1	40824976	40825181	TMEM182	no
chr1	40825760	40826446	TMEM182	no
chr1	40887791	40888010	MFSD9	no
chr1	42629210	42630356	2610017I09Rik	no
chr1	42629210	42630356	POU3F3	no
chr1	42677542	42678248	2610017I09Rik	no
chr1	42677542	42678248	POU3F3	no
chr1	42718342	42719254	2610017I09Rik	no
chr1	42718342	42719254	POU3F3	no
chr1	42718342	42719254	2900092D14Rik	no
chr1	42775134	42775344	2610017I09Rik	no
chr1	42775134	42775344	POU3F3	no
chr1	42779844	42780584	2610017I09Rik	no
chr1	42779844	42780584	POU3F3	no
chr1	43170880	43171650	FHL2	no
chr1	43173572	43174230	FHL2	no
chr1	43249748	43250539	FHL2	no
chr1	44567152	44567912	GULP1	no
chr1	45597102	45597674	COL5A2	no
chr1	45859905	45860568	SLC40A1	no
chr1	46894348	46894914	SLC39A10	no
chr1	50948830	50949352	TMEFF2	no
chr1	50962186	50962662	TMEFF2	no
chr1	51288476	51289546	SDPR	no
chr1	51326464	51326855	SDPR	no
chr1	51855670	51855938	MYO1B	no
chr1	51911310	51911732	MYO1B	no
chr1	51922514	51923778	STAT4	no
chr1	51944811	51945593	MYO1B	no
chr1	51996487	51998768	MYO1B	no
chr1	52039095	52039580	STAT1	no
chr1	52039095	52039580	STAT4	no
chr1	52076637	52076894	STAT4	no
chr1	52076637	52076894	STAT1	no
chr1	52079632	52080643	STAT1	no
chr1	52079632	52080643	STAT4	no
chr1	52146538	52146773	STAT1	no
chr1	52175366	52175700	GLS	no
chr1	52305810	52306068	GLS	no
chr1	52331443	52332164	GLS	no
chr1	52556082	52556248	TMEM194B	no
chr1	52565828	52566140	TMEM194B	no
chr1	52986754	52987122	1700019D03Rik	no
chr1	53782331	53782586	Dnahc7a	no
chr1	54118118	54118805	HECW2	no
chr1	54443646	54444080	GTF3C3	no
chr1	54849976	54850136	ANKRD44	no
chr1	55161107	55161784	RFTN2	no
chr1	55161107	55161784	HSPD1	no
chr1	55161107	55161784	HSPE1	no
chr1	55161107	55161784	MARS2	no
chr1	55201684	55202506	RFTN2	no
chr1	55205960	55206224	MARS2	no
chr1	55235251	55235475	MARS2	no
chr1	57338860	57339668	1700066M21Rik	no
chr1	57824475	57824965	SPATS2L	no
chr1	57825096	57825212	SPATS2L	no
chr1	58071190	58071431	AOX1	no
chr1	58071190	58071431	Aox3	no
chr1	58072784	58073290	AOX1	no
chr1	58072784	58073290	Aox3	no
chr1	58072784	58073290	SGOL2	no
chr1	58081368	58081632	AOX1	no
chr1	58081368	58081632	Aox3	no
chr1	58144634	58144932	Aox3	no
chr1	58377690	58378114	CLK1	no
chr1	58622260	58622652	FAM126B	no
chr1	58622260	58622652	ALS2CR12	no
chr1	58967726	58967956	STRADB	no
chr1	58967726	58967956	TRAK2	no
chr1	59314346	59315250	ALS2	no
chr1	59404930	59405618	FZD7	no
chr1	59409282	59411118	FZD7	no
chr1	59451624	59451866	Gm973	no
chr1	59465175	59465838	FZD7	no
chr1	59472178	59473679	FZD7	no
chr1	59508440	59508968	Gm973	no
chr1	59535414	59536392	FZD7	no
chr1	59565968	59566612	FZD7	no
chr1	59569350	59569644	FZD7	no
chr1	59719918	59720224	BMPR2	no
chr1	59719918	59720224	SNORD11	no
chr1	59730407	59730828	NOP58	no
chr1	59730407	59730828	SUMO1	no
chr1	59788994	59789442	BMPR2	no
chr1	59788994	59789442	SNORD11	no
chr1	59797428	59797826	BMPR2	no
chr1	59797428	59797826	SNORD11	no
chr1	59803160	59804104	BMPR2	no
chr1	59803160	59804104	SNORD11	no
chr1	59809778	59809998	BMPR2	no
chr1	60596174	60597337	RAPH1	no
chr1	60759385	60759886	CD28	no
chr1	60882624	60883317	ICOS	no
chr1	60973849	60974265	ICOS	no
chr1	60990138	60990535	ICOS	no
chr1	62655004	62655315	NRP2	no
chr1	62682444	62682737	NRP2	no
chr1	62726626	62727414	NRP2	no
chr1	62753404	62754676	NRP2	no
chr1	62766648	62767330	NRP2	no
chr1	63203772	63205231	ZDBF2	no
chr1	63213548	63214540	ZDBF2	no
chr1	63225910	63227024	EEF1B2	no
chr1	63225910	63227024	ZDBF2	no
chr1	63225910	63227024	GPR1	no
chr1	63225910	63227024	SNORA41	no
chr1	63260670	63261512	ZDBF2	no
chr1	63267032	63267092	ZDBF2	no
chr1	63323460	63323955	ZDBF2	no
chr1	63441212	63442572	ADAM23	no
chr1	63458296	63458598	ADAM23	no
chr1	63517884	63518071	ADAM23	no
chr1	64020122	64021728	KLF7	no
chr1	64106411	64107778	KLF7	no
chr1	64142958	64143486	KLF7	no
chr1	64447782	64448648	CREB1	no
chr1	64448774	64449272	CREB1	no
chr1	64649844	64649917	CCNYL1	no
chr1	64658744	64659203	2810408I11Rik	no
chr1	64669739	64670422	CCNYL1	no
chr1	64676224	64677044	CCNYL1	no
chr1	64982578	64982904	PLEKHM3	no
chr1	65046386	65046711	PLEKHM3	no
chr1	65048867	65049354	Akr1cl	no
chr1	66482536	66483116	Unc80	no
chr1	66838310	66840284	ACADL	no
chr1	66871378	66872128	ACADL	no
chr1	66871378	66872128	MYL1	no
chr1	66940048	66940236	ACADL	no
chr1	66940048	66940236	MYL1	no
chr1	66985460	66986148	MYL1	no
chr1	67061438	67062126	CPS1	no
chr1	67077722	67078980	CPS1	no
chr1	67103422	67104134	CPS1	no
chr1	67116414	67116602	CPS1	no
chr1	69655276	69655678	IKZF2	no
chr1	69656986	69657313	IKZF2	no
chr1	69658161	69658418	IKZF2	no
chr1	69691922	69692257	IKZF2	no
chr1	69768837	69769186	IKZF2	no
chr1	71037080	71037237	BARD1	no
chr1	71673562	71674187	FN1	no
chr1	71691408	71692198	FN1	no
chr1	71912299	71913070	Gm8883	no
chr1	71940664	71940711	Gm8883	no
chr1	71940974	71941812	Gm8883	no
chr1	72123442	72124204	MREG	no
chr1	72219690	72220349	MREG	no
chr1	72219690	72220349	XRCC5	no
chr1	72219690	72220349	TMEM169	no
chr1	72228509	72229410	MREG	no
chr1	72228509	72229410	XRCC5	no
chr1	72698668	72699004	ANKAR	no
chr1	72764846	72765192	IGFBP2	no
chr1	72772840	72773564	IGFBP2	no
chr1	72778908	72779468	IGFBP2	no
chr1	72780735	72781273	IGFBP2	no
chr1	72780735	72781273	IGFBP5	no
chr1	72780735	72781273	RPL37A	no
chr1	72784072	72784450	IGFBP2	no
chr1	72805687	72806509	IGFBP2	no
chr1	72813526	72814162	IGFBP2	no
chr1	72839450	72839892	IGFBP5	no
chr1	72865327	72867033	IGFBP2	no
chr1	72936479	72937176	IGFBP5	no
chr1	72942420	72942638	IGFBP5	no
chr1	72960348	72960662	IGFBP5	no
chr1	72963186	72963738	IGFBP5	no
chr1	72968944	72969514	IGFBP5	no
chr1	72970114	72970618	IGFBP5	no
chr1	74091550	74092474	TNS1	no
chr1	74248938	74249790	TMBIM1	no
chr1	74287196	74287565	SLC11A1	no
chr1	74376084	74376229	Gm216	no
chr1	74401140	74401191	TMBIM1	no
chr1	74401140	74401191	VIL1	no
chr1	74401366	74402386	TMBIM1	no
chr1	74401366	74402386	VIL1	no
chr1	74408497	74408876	Gm216	no
chr1	74542295	74543476	PLCD4	no
chr1	74774148	74776064	CDK5R2	no
chr1	74824874	74825696	CDK5R2	no
chr1	74849839	74851888	CDK5R2	no
chr1	74935084	74935936	Ccdc108	no
chr1	74936526	74936752	IHH	no
chr1	74936526	74936752	Ccdc108	no
chr1	74941678	74942033	IHH	no
chr1	74964188	74965152	IHH	no
chr1	75015207	75017209	IHH	no
chr1	75015207	75017209	SLC23A3	no
chr1	75015207	75017209	NHEJ1	no
chr1	75154120	75155258	ABCB6	no
chr1	75154120	75155258	TUBA4A	no
chr1	75264938	75265130	A630095N17Rik	no
chr1	75264938	75265130	ATG9A	no
chr1	75264938	75265130	GLB1L	no
chr1	75289176	75289812	PTPRN	no
chr1	75289176	75289812	Resp18	no
chr1	75289176	75289812	TUBA4A	no
chr1	75289176	75289812	A630095N17Rik	no
chr1	75289176	75289812	ATG9A	no
chr1	75289176	75289812	GLB1L	no
chr1	75292746	75293287	DES	no
chr1	75292746	75293287	PTPRN	no
chr1	75337570	75338836	PTPRN	no
chr1	75339342	75339742	PTPRN	no
chr1	75365548	75366040	Resp18	no
chr1	75365548	75366040	SPEG	no
chr1	75371222	75371749	Resp18	no
chr1	75371222	75371749	SPEG	no
chr1	75393094	75393532	CHPF	no
chr1	75495138	75495496	CHPF	no
chr1	75495138	75495496	OBSL1	no
chr1	75510904	75512389	OBSL1	no
chr1	75510904	75512389	SLC4A3	no
chr1	75510904	75512389	INHA	no
chr1	75515028	75515462	OBSL1	no
chr1	75515028	75515462	SLC4A3	no
chr1	75519723	75519968	OBSL1	no
chr1	75519723	75519968	SLC4A3	no
chr1	75519723	75519968	CHPF	no
chr1	75581668	75582736	OBSL1	no
chr1	75581668	75582736	INHA	no
chr1	75581668	75582736	SLC4A3	no
chr1	75594853	75595174	OBSL1	no
chr1	75594853	75595174	INHA	no
chr1	75594853	75595174	SLC4A3	no
chr1	78317758	78318074	SGPP2	no
chr1	78370006	78370686	SGPP2	no
chr1	78371376	78371500	SGPP2	no
chr1	78609221	78611480	Utp14b	no
chr1	79400420	79400900	SCG2	no
chr1	79806985	79807144	SERPINE2	no
chr1	80853962	80855010	DOCK10	no
chr1	82771335	82771732	TM4SF20	no
chr1	82819490	82819880	AGFG1	no
chr1	83101806	83102455	SLC19A3	no
chr1	83315244	83315531	Sphkap	no
chr1	83451181	83451540	Sphkap	no
chr1	83495708	83497492	Sphkap	no
chr1	84211396	84212015	PID1	no
chr1	84249808	84250434	PID1	no
chr1	84253524	84254663	PID1	no
chr1	84271938	84273290	PID1	no
chr1	84281644	84281888	PID1	no
chr1	84365101	84366724	PID1	no
chr1	84623114	84623716	DNER	no
chr1	84628094	84628372	DNER	no
chr1	84851698	84852524	FBXO36	no
chr1	84851698	84852524	SLC16A14	no
chr1	84869310	84869670	FBXO36	no
chr1	84873108	84873369	FBXO36	no
chr1	84873108	84873369	SLC16A14	no
chr1	84881585	84881938	FBXO36	no
chr1	84881585	84881938	TRIP12	no
chr1	84890026	84890818	FBXO36	no
chr1	84890026	84890818	TRIP12	no
chr1	85686798	85687629	A630001G21Rik	no
chr1	85686798	85687629	SP100	no
chr1	85686798	85687629	SP110	no
chr1	85686798	85687629	SP140	no
chr1	85822145	85822558	ITM2C	no
chr1	85845250	85845723	ITM2C	no
chr1	85933086	85934350	SPATA3	no
chr1	86053086	86054018	2810459M11Rik	no
chr1	86053086	86054018	GPR55	no
chr1	86294830	86295142	B3GNT7	no
chr1	86294830	86295142	NCL	no
chr1	86307466	86307700	SNORD82	no
chr1	86307466	86307700	B3GNT7	no
chr1	86310710	86310756	B3GNT7	no
chr1	86311476	86311900	B3GNT7	no
chr1	86336894	86337279	B3GNT7	no
chr1	86336894	86337279	NCL	no
chr1	86363713	86364100	NCL	no
chr1	86376974	86377562	C130036L24Rik	no
chr1	86397620	86398442	C130036L24Rik	no
chr1	86397620	86398442	SNORA75	no
chr1	86397620	86398442	SNORD82	no
chr1	86419552	86420174	1700019O17Rik	no
chr1	86419552	86420174	SNORA75	no
chr1	86447594	86449339	NCL	no
chr1	86447594	86449339	PTMA	no
chr1	86464332	86465218	PTMA	no
chr1	86623388	86623644	PTMA	no
chr1	86680483	86681390	COPS7B	no
chr1	87086174	87086566	Prss56	no
chr1	87164143	87164278	ECEL1	no
chr1	87169694	87169793	ECEL1	no
chr1	87169694	87169793	EFHD1	no
chr1	87169694	87169793	Prss56	no
chr1	87175770	87176792	ECEL1	no
chr1	87183586	87183620	EFHD1	no
chr1	87183586	87183620	Prss56	no
chr1	87258322	87258661	EFHD1	no
chr1	87258322	87258661	Prss56	no
chr1	87281684	87282311	EFHD1	no
chr1	87281684	87282311	Prss56	no
chr1	87300505	87300650	KCNJ13	no
chr1	87309706	87310408	KCNJ13	no
chr1	87316682	87317180	KCNJ13	no
chr1	87394294	87395013	KCNJ13	no
chr1	87504506	87504818	NGEF	no
chr1	87520742	87521488	NGEF	no
chr1	87533888	87534444	3110079O15Rik	no
chr1	87533888	87534444	NEU2	no
chr1	87533888	87534444	NGEF	no
chr1	87579082	87579272	NGEF	no
chr1	87640214	87640818	INPP5D	no
chr1	87650621	87651179	INPP5D	no
chr1	87709194	87709612	INPP5D	no
chr1	87709194	87709612	Sag	no
chr1	87709194	87709612	SCARNA6	no
chr1	87828268	87829367	DGKD	no
chr1	87828268	87829367	SCARNA6	no
chr1	87836847	87837346	DGKD	no
chr1	87836847	87837346	SCARNA6	no
chr1	88069707	88070658	Ugt1a6a	no
chr1	88069707	88070658	Ugt1a6b	no
chr1	88069707	88070658	Ugt1a7c	no
chr1	88143996	88144737	UGT1A1	no
chr1	88143996	88144737	Ugt1a6a	no
chr1	88143996	88144737	Ugt1a6b	no
chr1	88143996	88144737	Ugt1a7c	no
chr1	88175876	88176446	UGT1A1	no
chr1	88175876	88176446	Ugt1a6a	no
chr1	88175876	88176446	Ugt1a6b	no
chr1	88175876	88176446	Ugt1a7c	no
chr1	88221219	88221998	UGT1A1	no
chr1	88244092	88244504	Dnajb3	no
chr1	88244092	88244504	HJURP	no
chr1	88244092	88244504	UGT1A1	no
chr1	88249366	88249575	Dnajb3	no
chr1	88249366	88249575	HJURP	no
chr1	88249366	88249575	UGT1A1	no
chr1	88287910	88288433	UGT1A1	no
chr1	88287910	88288433	HJURP	no
chr1	88447508	88447863	Spp2	no
chr1	88668585	88669148	ARL4C	no
chr1	88706877	88708007	ARL4C	no
chr1	88765190	88765642	ARL4C	no
chr1	89033780	89034254	SH3BP4	no
chr1	89164569	89165063	SH3BP4	no
chr1	89421364	89421618	AGAP1	no
chr1	89998069	89998612	ASB18	no
chr1	90225782	90226022	CXCR7	no
chr1	90227749	90228639	CXCR7	no
chr1	90238215	90239248	CXCR7	no
chr1	90753178	90755006	COL6A3	no
chr1	90838400	90838943	COL6A3	no
chr1	90953946	90954206	MLPH	no
chr1	91227638	91228042	RBM44	no
chr1	91227638	91228042	SCLY	no
chr1	91288126	91288602	SCLY	no
chr1	91356398	91356693	Fam132b	no
chr1	91464004	91464128	Fam132b	no
chr1	91464558	91465216	Fam132b	no
chr1	91816248	91817001	TWIST2	no
chr1	92075366	92075584	HDAC4	no
chr1	92099557	92100151	HDAC4	no
chr1	92100347	92101117	HDAC4	no
chr1	92212114	92212876	HDAC4	no
chr1	92224647	92224865	HDAC4	no
chr1	92733456	92734038	GPC1	no
chr1	92744644	92744997	GPC1	no
chr1	92769630	92770512	GPC1	no
chr1	92790474	92791948	GPC1	no
chr1	92895057	92895468	GPC1	no
chr1	92895057	92895468	MIR149	no
chr1	93048208	93049086	KIF1A	no
chr1	93085088	93085523	KIF1A	no
chr1	93092255	93092456	KIF1A	no
chr1	93124290	93124490	AGXT	no
chr1	93125290	93125698	AGXT	no
chr1	93129078	93129334	AGXT	no
chr1	93174448	93174766	SNED1	no
chr1	93441857	93442345	FARP2	no
chr1	93566726	93567744	STK25	no
chr1	93731506	93732357	STK25	no
chr1	94053110	94053936	PDCD1	no
chr1	95618681	95619242	ST8SIA4	no
chr1	97622393	97624769	D1Ertd622e	no
chr1	98047670	98048880	PAM	no
chr1	98058900	98059405	PAM	no
chr1	98069504	98069940	PAM	no
chr1	98073177	98074098	PAM	no
chr1	98162264	98162690	PAM	no
chr1	104754444	104754814	Cdh20	no
chr1	105814680	105815066	TNFRSF11A	no
chr1	118274148	118275705	TSN	no
chr1	118343428	118344314	MKI67IP	no
chr1	118343428	118344314	TSN	no
chr1	118658784	118659032	TFCP2L1	no
chr1	118687290	118687536	TFCP2L1	no
chr1	118976406	118976930	GLI2	no
chr1	119001424	119002378	GLI2	no
chr1	119033470	119034713	GLI2	no
chr1	119328898	119329809	INHBB	no
chr1	119407750	119408034	RALB	no
chr1	119557438	119558290	Epb4.1l5	no
chr1	119643202	119643538	Epb4.1l5	no
chr1	119878850	119879410	PTPN4	no
chr1	119894993	119896090	PTPN4	no
chr1	120088969	120089610	TMEM37	no
chr1	120093619	120094124	DBI	no
chr1	120093619	120094124	TMEM37	no
chr1	120093619	120094124	Gm101	no
chr1	120231332	120231634	STEAP3	no
chr1	120549815	120550816	EN1	no
chr1	120590337	120592506	EN1	no
chr1	120643442	120644457	EN1	no
chr1	125477774	125478345	SLC35F5	no
chr1	125519190	125519631	SLC35F5	no
chr1	125526117	125526278	SLC35F5	no
chr1	125568410	125568541	SLC35F5	no
chr1	126911776	126912032	NCKAP5	no
chr1	127619200	127619887	TMEM163	no
chr1	127626235	127627218	TMEM163	no
chr1	127660950	127661760	TMEM163	no
chr1	128313595	128313731	Lct	no
chr1	128399740	128401300	DARS	no
chr1	128399740	128401300	MCM6	no
chr1	128532632	128533262	CXCR4	no
chr1	128585798	128586460	CXCR4	no
chr1	128611421	128613842	CXCR4	no
chr1	128614870	128615424	CXCR4	no
chr1	128687722	128688228	CXCR4	no
chr1	130508134	130509172	Daf2	no
chr1	130723986	130724514	C4bp	no
chr1	130723986	130724514	C4bp-ps1	no
chr1	130798089	130798316	AA986860	no
chr1	130798089	130798316	PIGR	no
chr1	131198342	131198600	IKBKE	no
chr1	131198342	131198600	RASSF5	no
chr1	131200130	131200941	IKBKE	no
chr1	131200130	131200941	RASSF5	no
chr1	131491684	131491940	SRGAP2	no
chr1	131580355	131580860	CTSE	no
chr1	131598550	131599209	FAM72A	no
chr1	131600327	131600662	FAM72A	no
chr1	131632494	131632812	CTSE	no
chr1	131632865	131633002	CTSE	no
chr1	131770544	131770969	Pm20d1	no
chr1	131820063	131820630	NUCKS1	no
chr1	131849788	131850262	RAB7L1	no
chr1	131884469	131885284	NUCKS1	no
chr1	131940517	131941218	ELK4	no
chr1	131990118	131990440	SLC45A3	no
chr1	132085368	132085874	CDK18	no
chr1	132085368	132085874	ELK4	no
chr1	132120932	132121616	LEMD1	no
chr1	132143740	132144636	LEMD1	no
chr1	132164832	132165332	LEMD1	no
chr1	132219972	132220756	LEMD1	no
chr1	132221068	132222566	LEMD1	no
chr1	132363948	132365412	DSTYK	no
chr1	132363948	132365412	TMCC2	no
chr1	132436515	132437866	TMCC2	no
chr1	132511526	132511791	Cntn2	no
chr1	132511526	132511791	DSTYK	no
chr1	132525814	132526302	Cntn2	no
chr1	132533534	132534741	Cntn2	no
chr1	132539101	132539538	Cntn2	no
chr1	132565090	132565311	Cntn2	no
chr1	132581912	132582447	Cntn2	no
chr1	132594478	132595331	Cntn2	no
chr1	132623150	132623706	Cntn2	no
chr1	132623950	132624920	Cntn2	no
chr1	132639780	132640622	Cntn2	no
chr1	132646472	132646885	NFASC	no
chr1	132654211	132654413	NFASC	no
chr1	132654580	132655498	NFASC	no
chr1	132656144	132656858	NFASC	no
chr1	132678886	132679640	NFASC	no
chr1	132695998	132697029	NFASC	no
chr1	132703101	132704448	NFASC	no
chr1	132706812	132707508	NFASC	no
chr1	132748621	132749342	NFASC	no
chr1	132817126	132818026	LRRN2	no
chr1	132817126	132818026	NFASC	no
chr1	132819758	132820414	LRRN2	no
chr1	132819758	132820414	NFASC	no
chr1	132850813	132851027	LRRN2	no
chr1	132870284	132870735	LRRN2	no
chr1	132893446	132894472	LRRN2	no
chr1	132917650	132918674	LRRN2	no
chr1	132920958	132921646	LRRN2	no
chr1	132938662	132939130	LRRN2	no
chr1	132958468	132958634	LRRN2	no
chr1	133093767	133094090	PIK3C2B	no
chr1	133093767	133094090	PPP1R15B	no
chr1	133264776	133264878	ETNK2	no
chr1	133264776	133264878	Gm19461	no
chr1	133264776	133264878	GOLT1A	no
chr1	133264776	133264878	PLEKHA6	no
chr1	133437613	133437730	SOX13	no
chr1	133685376	133687151	LAX1	no
chr1	133692205	133692534	ATP2B4	no
chr1	133767475	133767820	ATP2B4	no
chr1	133825740	133826328	ATP2B4	no
chr1	133831706	133832762	ATP2B4	no
chr1	133831706	133832762	OPTC	no
chr1	133844770	133845448	ATP2B4	no
chr1	133961048	133962277	FMOD	no
chr1	133991278	133991600	BTG2	no
chr1	133991278	133991600	PRELP	no
chr1	134151424	134152633	BTG2	no
chr1	134151424	134152633	ADORA1	no
chr1	134168027	134168490	ADORA1	no
chr1	134172684	134173405	ADORA1	no
chr1	134215858	134216227	ADORA1	no
chr1	134216970	134217444	ADORA1	no
chr1	134273534	134274010	ADORA1	no
chr1	134273534	134274010	PPFIA4	no
chr1	134391682	134391835	ADIPOR1	no
chr1	134391682	134391835	CYB5R1	no
chr1	134516528	134516897	KDM5B	no
chr1	134548135	134548564	KDM5B	no
chr1	134552818	134553898	4931440L10Rik	no
chr1	134552818	134553898	KDM5B	no
chr1	134575070	134575917	KDM5B	no
chr1	134656722	134657834	SYT2	no
chr1	134675475	134676352	SYT2	no
chr1	134701258	134701740	SYT2	no
chr1	134875810	134876120	UBE2T	no
chr1	134975917	134976180	PPP1R12B	no
chr1	135019163	135019706	LGR6	no
chr1	135019163	135019706	PPP1R12B	no
chr1	135021064	135021695	LGR6	no
chr1	135021064	135021695	PPP1R12B	no
chr1	135048607	135048717	ARL8A	no
chr1	135048607	135048717	LGR6	no
chr1	135048607	135048717	PPP1R12B	no
chr1	135048607	135048717	PTPN7	no
chr1	135127282	135128841	PTPN7	no
chr1	135131383	135132954	PTPN7	no
chr1	135186616	135186854	ARL8A	no
chr1	135186616	135186854	GPR37L1	no
chr1	135186616	135186854	LGR6	no
chr1	135186616	135186854	PTPN7	no
chr1	135248500	135249093	ELF3	no
chr1	135252679	135253176	ELF3	no
chr1	135347506	135349124	LMOD1	no
chr1	135347506	135349124	SHISA4	no
chr1	135378486	135378931	IPO9	no
chr1	135378486	135378931	SHISA4	no
chr1	135473005	135473222	SHISA4	no
chr1	135518662	135518840	IPO9	no
chr1	135518662	135518840	NAV1	no
chr1	135694450	135694736	CSRP1	no
chr1	135694450	135694736	PHLDA3	no
chr1	135726144	135726432	CSRP1	no
chr1	135726144	135726432	LAD1	no
chr1	135813332	135813672	LAD1	no
chr1	135851862	135852840	PHLDA3	no
chr1	136053490	136053790	IGFN1	no
chr1	136053490	136053790	KIF21B	no
chr1	136089654	136090016	KIF21B	no
chr1	136089654	136090016	IGFN1	no
chr1	136255146	136255882	5730559C18Rik	no
chr1	136255146	136255882	GPR25	no
chr1	136394567	136394758	KIF14	no
chr1	136442374	136443158	KIF14	no
chr1	136445384	136445628	KIF14	no
chr1	136656650	136656968	Gm19705	no
chr1	136726635	136727102	Gm16880	no
chr1	136727963	136728858	Gm16880	no
chr1	136730632	136731012	Gm16880	no
chr1	136730632	136731012	Gm19705	no
chr1	136740752	136740966	Gm16880	no
chr1	136886696	136887269	NR5A2	no
chr1	136915370	136915915	NR5A2	no
chr1	137927584	137928868	Mir181b-1	no
chr1	138148909	138149200	PTPRC	no
chr1	138826780	138827122	LHX9	no
chr1	140265058	140265769	CFH	no
chr1	143731702	143732432	UCHL5	no
chr1	143803574	143803998	UCHL5	no
chr1	143916198	143916782	RGS2	no
chr1	143917322	143917640	RGS2	no
chr1	143918617	143920520	RGS2	no
chr1	149891243	149891808	PLA2G4A	no
chr1	149965398	149965948	PLA2G4A	no
chr1	150496938	150497280	PRG4	no
chr1	150914554	150915464	HMCN1	no
chr1	150975718	150978123	HMCN1	no
chr1	150979796	150979952	HMCN1	no
chr1	150984445	150985033	HMCN1	no
chr1	151007766	151007989	HMCN1	no
chr1	151045936	151046952	C730036E19Rik	no
chr1	151062102	151063056	HMCN1	no
chr1	151127952	151128272	C730036E19Rik	no
chr1	151471336	151471552	RNF2	no
chr1	151995844	151996370	1700025G04Rik	no
chr1	152165224	152165900	1700025G04Rik	no
chr1	152171299	152171718	1700025G04Rik	no
chr1	152424747	152425238	GLT25D2	no
chr1	152446548	152446881	GLT25D2	no
chr1	152454398	152456682	GLT25D2	no
chr1	152872200	152873207	NMNAT2	no
chr1	152872200	152873207	SMG7	no
chr1	152964592	152964632	NMNAT2	no
chr1	152964592	152964632	SMG7	no
chr1	152969216	152969430	NMNAT2	no
chr1	152969216	152969430	SMG7	no
chr1	152991329	152991524	NMNAT2	no
chr1	153000082	153001007	NMNAT2	no
chr1	153030890	153031706	NMNAT2	no
chr1	153035488	153036132	NMNAT2	no
chr1	153045490	153045756	NMNAT2	no
chr1	153052290	153052526	NMNAT2	no
chr1	153053974	153054475	NMNAT2	no
chr1	153273549	153275394	LAMC1	no
chr1	153275610	153275974	LAMC1	no
chr1	153386549	153387200	LAMC1	no
chr1	153493929	153494148	NPL	no
chr1	153501472	153502150	NPL	no
chr1	153506248	153506602	NPL	no
chr1	153535682	153536077	DHX9	no
chr1	153578616	153578847	DHX9	no
chr1	153659824	153660054	Rgs8	no
chr1	153659824	153660054	RGS16	no
chr1	153661280	153662756	RGS16	no
chr1	153661280	153662756	Rgs8	no
chr1	153664866	153666600	Rgs8	no
chr1	153664866	153666600	RGS16	no
chr1	153674188	153674313	Rgs8	no
chr1	153807146	153807912	RNASEL	no
chr1	153886100	153886646	Rgsl1	no
chr1	153902840	153902884	GLUL	no
chr1	153903268	153903998	GLUL	no
[truncated: 35,861 more rows]

## Sheet: UMR_E16.5
Chr	Start	End	Gene Symbol	Deafness gene	Origin
chr1	4571366	4572511	SOX17	yes	#N/A
chr1	4857184	4859054	MRPL15	yes	#N/A
chr1	5017836	5024454	RGS20	yes	#N/A
chr1	13124220	13129840	PRDM14	yes	#N/A
chr1	19096118	19113638	Tfap2d	yes	#N/A
chr1	19204514	19243259	Tfap2b	yes	#N/A
chr1	32171814	32174916	KHDRBS2	yes	#N/A
chr1	37540046	37541752	MGAT4A	yes	#N/A
chr1	42683782	42715318	2610017I09Rik	yes	#N/A
chr1	42683782	42715318	2900092D14Rik	yes	#N/A
chr1	42683782	42715318	POU3F3	yes	#N/A
chr1	44551006	44553687	GULP1	yes	#N/A
chr1	50925353	50929026	TMEFF2	yes	#N/A
chr1	51914824	51916106	STAT4	yes	#N/A
chr1	53296421	53297875	ORMDL1	yes	#N/A
chr1	53296421	53297875	PMS1	yes	#N/A
chr1	55130650	55133482	HSPD1	yes	#N/A
chr1	58711074	58714640	ALS2CR12	yes	#N/A
chr1	59448515	59450619	Gm973	yes	#N/A
chr1	59480240	59489506	FZD7	yes	#N/A
chr1	59762020	59766718	BMPR2	yes	#N/A
chr1	59762020	59766718	SNORD11	yes	#N/A
chr1	60042349	60044180	Carf	yes	#N/A
chr1	60042349	60044180	ICA1L	yes	#N/A
chr1	60042349	60044180	WDR12	yes	#N/A
chr1	60097044	60099444	Carf	yes	#N/A
chr1	60097044	60099444	ICA1L	yes	#N/A
chr1	60097044	60099444	WDR12	yes	#N/A
chr1	60179457	60181944	Carf	yes	#N/A
chr1	60179457	60181944	WDR12	yes	#N/A
chr1	63246656	63249175	ZDBF2	yes	#N/A
chr1	72823450	72828010	IGFBP2	yes	#N/A
chr1	74783375	74784774	WNT6	yes	#N/A
chr1	74854022	74860141	CDK5R2	yes	#N/A
chr1	75276892	75278632	A630095N17Rik	yes	#N/A
chr1	75276892	75278632	ATG9A	yes	#N/A
chr1	75276892	75278632	GLB1L	yes	#N/A
chr1	75316340	75318404	A630095N17Rik	yes	#N/A
chr1	75421526	75423575	INHA	yes	#N/A
chr1	75504607	75507237	CHPF	yes	#N/A
chr1	75504607	75507237	OBSL1	yes	#N/A
chr1	77510737	77518076	EPHA4	yes	Mouse
chr1	78186628	78191677	PAX3	yes	Human
chr1	78308852	78312725	SGPP2	yes	#N/A
chr1	79670816	79674014	AP1S3	yes	#N/A
chr1	79775652	79776826	MRPL44	yes	#N/A
chr1	87184129	87187704	EFHD1	yes	#N/A
chr1	87184129	87187704	Prss56	yes	#N/A
chr1	87262230	87266466	EFHD1	yes	#N/A
chr1	87262230	87266466	Prss56	yes	#N/A
chr1	87326570	87328158	KCNJ13	yes	#N/A
chr1	87508458	87511034	NEU2	yes	#N/A
chr1	87508458	87511034	NGEF	yes	#N/A
chr1	89921514	89924612	GBX2	yes	Mouse
chr1	89926359	89936932	GBX2	yes	Mouse
chr1	89939277	89943626	GBX2	yes	Mouse
chr1	89992004	89992966	GBX2	yes	Mouse
chr1	91344629	91346160	1700020N18Rik	yes	#N/A
chr1	92830561	92833154	ANKMY1	yes	#N/A
chr1	93305429	93306209	SNED1	yes	#N/A
chr1	95664504	95669008	ST8SIA4	yes	#N/A
chr1	109981650	109983856	CDH7	yes	#N/A
chr1	118310276	118312150	MKI67IP	yes	#N/A
chr1	118310276	118312150	TSN	yes	#N/A
chr1	119047350	119054906	GLI2	yes	#N/A
chr1	119835546	119838310	PTPN4	yes	#N/A
chr1	120590046	120617842	MARCO	yes	#N/A
chr1	120590046	120617842	EN1	yes	#N/A
chr1	124044058	124046742	DPP10	yes	#N/A
chr1	128415986	128417564	MCM6	yes	#N/A
chr1	128589822	128593508	CXCR4	yes	#N/A
chr1	128594830	128597300	CXCR4	yes	#N/A
chr1	131909656	131911712	NUCKS1	yes	#N/A
chr1	133422202	133424798	SOX13	yes	#N/A
chr1	134454861	134456929	KLHL12	yes	#N/A
chr1	134494139	134495388	ADIPOR1	yes	#N/A
chr1	134644822	134648903	SYT2	yes	#N/A
chr1	135084685	135085794	ARL8A	yes	#N/A
chr1	135084685	135085794	GPR37L1	yes	#N/A
chr1	135084685	135085794	LGR6	yes	#N/A
chr1	135084685	135085794	PTPN7	yes	#N/A
chr1	136945224	136955530	NR5A2	yes	#N/A
chr1	139454020	139456114	ASPM	yes	#N/A
chr1	139454020	139456114	F13B	yes	#N/A
chr1	153641333	153642780	RGS16	yes	#N/A
chr1	153641333	153642780	Rgs8	yes	#N/A
chr1	153702858	153704622	RGS16	yes	#N/A
chr1	153702858	153704622	Rgs8	yes	#N/A
chr1	156310210	156311241	TDRD5	yes	#N/A
chr1	161033565	161040782	SNORD47	yes	#N/A
chr1	161033565	161040782	DARS2	yes	#N/A
chr1	161142157	161143096	4930469G21Rik	yes	#N/A
chr1	161142157	161143096	ANKRD45	yes	#N/A
chr1	162569810	162572026	METTL13	yes	#N/A
chr1	162738549	162741122	PRRC2C	yes	#N/A
chr1	165840596	165841538	CD247	yes	#N/A
chr1	166308659	166309815	ILDR2	yes	#N/A
chr1	167392018	167394792	MGST3	yes	#N/A
chr1	167392018	167394792	Lrrc52	yes	#N/A
chr1	168355430	168358934	PBX1	yes	#N/A
chr1	170866798	170869199	DUSP12	yes	#N/A
chr1	170884100	170886190	FCGR2B	yes	#N/A
chr1	171062968	171067926	Fcgr3	yes	#N/A
chr1	171062968	171067926	Fcgr4	yes	#N/A
chr1	171062968	171067926	1700009P17Rik	yes	#N/A
chr1	171062968	171067926	FCGR2B	yes	#N/A
chr1	171077383	171081618	Fcgr3	yes	#N/A
chr1	171077383	171081618	Fcgr4	yes	#N/A
chr1	171077383	171081618	1700009P17Rik	yes	#N/A
chr1	171294067	171295345	ADAMTS4	yes	#N/A
chr1	171294067	171295345	PFDN2	yes	#N/A
chr1	171294067	171295345	NIT1	yes	#N/A
chr1	171435963	171439698	Alyref2	yes	#N/A
chr1	171435963	171439698	F11R	yes	#N/A
chr1	171435963	171439698	ITLN1	yes	#N/A
chr1	171435963	171439698	TSTD1	yes	#N/A
chr1	172081828	172083690	VANGL2	yes	Mouse
chr1	172560894	172563897	DUSP23	yes	#N/A
chr1	172560894	172563897	Slamf9	yes	#N/A
chr1	172560894	172563897	CCDC19	yes	#N/A
chr1	172560894	172563897	TAGLN2	yes	#N/A
chr1	172632181	172633572	VSIG8	yes	#N/A
chr1	173366364	173368642	CADM3	yes	#N/A
chr1	173366364	173368642	DARC	yes	#N/A
chr1	177794172	177797262	1700016C15Rik	yes	#N/A
chr1	178333754	178339576	EFCAB2	yes	#N/A
chr1	180893819	180894994	H3F3A	yes	#N/A
chr1	180893819	180894994	LEFTY1	yes	#N/A
chr1	180893819	180894994	LEFTY2	yes	#N/A
chr1	180893819	180894994	PYCR2	yes	#N/A
chr1	180933834	180935535	EPHX1	yes	#N/A
chr1	180933834	180935535	LEFTY1	yes	#N/A
chr1	180933834	180935535	LEFTY2	yes	#N/A
chr1	180933834	180935535	PYCR2	yes	#N/A
chr1	180936164	180937258	LEFTY1	yes	#N/A
chr1	180936164	180937258	LEFTY2	yes	#N/A
chr1	180936164	180937258	PYCR2	yes	#N/A
chr1	181150780	181152161	NVL	yes	#N/A
chr1	181150780	181152161	WDR26	yes	#N/A
chr1	184714099	184738790	HLX	yes	#N/A
chr1	186700073	186706639	TGFB2	yes	Mouse
chr1	187215056	187216262	SPATA17	yes	#N/A
chr1	189686606	189689780	CENPF	yes	#N/A
chr1	190148530	190149908	PROX1	yes	#N/A
chr1	191125434	191126387	BATF3	yes	#N/A
chr1	191125434	191126387	NSL1	yes	#N/A
chr1	192850772	192856742	SERTAD4	yes	#N/A
chr1	194938400	194939526	CD34	yes	#N/A
chr1	194938400	194939526	Gm16897	yes	#N/A
chr1	194938400	194939526	A330023F24Rik	yes	#N/A
chr1	195130430	195132302	CD46	yes	#N/A
chr1	195130430	195132302	Mir29c	yes	#N/A
chr1	4491374	4499780	SOX17	yes	#N/A
chr1	4571368	4572512	SOX17	yes	#N/A
chr1	4857184	4859055	MRPL15	yes	#N/A
chr1	5017838	5024773	RGS20	yes	#N/A
chr1	12690613	12694736	SULF1	yes	#N/A
chr1	13124308	13129627	PRDM14	yes	#N/A
chr1	19095951	19113638	Tfap2d	yes	#N/A
chr1	19205186	19238366	Tfap2b	yes	#N/A
chr1	32171816	32173860	KHDRBS2	yes	#N/A
chr1	42683724	42715412	2610017I09Rik	yes	#N/A
chr1	42683724	42715412	2900092D14Rik	yes	#N/A
chr1	42683724	42715412	POU3F3	yes	#N/A
chr1	44550119	44554049	GULP1	yes	#N/A
chr1	50924912	50929336	TMEFF2	yes	#N/A
chr1	51914826	51916456	STAT4	yes	#N/A
chr1	53296422	53297759	ORMDL1	yes	#N/A
chr1	53296422	53297759	PMS1	yes	#N/A
chr1	55130706	55132380	HSPD1	yes	#N/A
chr1	57969344	57970418	SGOL2	yes	#N/A
chr1	58710883	58714337	ALS2CR12	yes	#N/A
chr1	60042306	60044223	Carf	yes	#N/A
chr1	60042306	60044223	ICA1L	yes	#N/A
chr1	60042306	60044223	WDR12	yes	#N/A
chr1	60096802	60099446	Carf	yes	#N/A
chr1	60096802	60099446	ICA1L	yes	#N/A
chr1	60096802	60099446	WDR12	yes	#N/A
chr1	60179607	60181944	Carf	yes	#N/A
chr1	60179607	60181944	WDR12	yes	#N/A
chr1	71101785	71103780	BARD1	yes	#N/A
chr1	71651409	71655336	FN1	yes	#N/A
chr1	72225031	72227357	MREG	yes	#N/A
chr1	72225031	72227357	XRCC5	yes	#N/A
chr1	72823450	72828157	IGFBP2	yes	#N/A
chr1	74097052	74100706	CXCR1	yes	#N/A
chr1	74097052	74100706	CXCR2	yes	#N/A
chr1	74097052	74100706	Rufy4	yes	#N/A
chr1	74788715	74808892	CDK5R2	yes	#N/A
chr1	74854012	74859276	CDK5R2	yes	#N/A
chr1	74890702	74895046	CDK5R2	yes	#N/A
chr1	74897344	74902880	Ccdc108	yes	#N/A
chr1	75262706	75264618	PTPRN	yes	#N/A
chr1	75262706	75264618	Resp18	yes	#N/A
chr1	75262706	75264618	A630095N17Rik	yes	#N/A
chr1	75262706	75264618	ATG9A	yes	#N/A
chr1	75262706	75264618	GLB1L	yes	#N/A
chr1	75277150	75278633	A630095N17Rik	yes	#N/A
chr1	75277150	75278633	ATG9A	yes	#N/A
chr1	75277150	75278633	GLB1L	yes	#N/A
chr1	75316218	75318405	A630095N17Rik	yes	#N/A
chr1	75422114	75423462	INHA	yes	#N/A
chr1	75504459	75507170	CHPF	yes	#N/A
chr1	75504459	75507170	OBSL1	yes	#N/A
chr1	75520853	75522380	OBSL1	no	#N/A
chr1	75520853	75522380	SLC4A3	no	#N/A
chr1	75520853	75522380	CHPF	no	#N/A
chr1	77510911	77517332	EPHA4	no	#N/A
chr1	78186859	78191162	PAX3	no	Human
chr1	78308946	78312543	SGPP2	no	#N/A
chr1	79670854	79672871	AP1S3	no	#N/A
chr1	79775570	79776875	MRPL44	no	#N/A
chr1	87184750	87187776	EFHD1	no	#N/A
chr1	87184750	87187776	Prss56	no	#N/A
chr1	87263068	87267839	EFHD1	no	#N/A
chr1	87263068	87267839	Prss56	no	#N/A
chr1	87326718	87328482	KCNJ13	no	#N/A
chr1	89921295	89925784	GBX2	no	#N/A
chr1	89926558	89937500	GBX2	no	#N/A
chr1	91345416	91346208	1700020N18Rik	no	#N/A
chr1	92830184	92833166	ANKMY1	no	#N/A
chr1	93305430	93306287	SNED1	no	#N/A
chr1	95664416	95669010	ST8SIA4	no	#N/A
chr1	109981517	109984033	CDH7	no	#N/A
chr1	118310278	118312204	MKI67IP	no	#N/A
chr1	118310278	118312204	TSN	no	#N/A
chr1	119047390	119054788	GLI2	no	#N/A
chr1	119835547	119838412	PTPN4	no	#N/A
chr1	120590176	120618043	MARCO	no	#N/A
chr1	120590176	120618043	EN1	no	#N/A
chr1	124044306	124046942	DPP10	no	#N/A
chr1	127773187	127776606	2900009J06Rik	no	#N/A
chr1	127773187	127776606	Acmsd	no	#N/A
chr1	127773187	127776606	TMEM163	no	#N/A
chr1	131137056	131138974	DYRK3	no	#N/A
chr1	131909656	131911786	NUCKS1	no	#N/A
chr1	132137070	132140431	CDK18	no	#N/A
chr1	132738866	132742103	NFASC	no	#N/A
chr1	133422135	133424860	SOX13	no	#N/A
chr1	134454694	134456992	KLHL12	no	#N/A
chr1	134493860	134496298	ADIPOR1	no	#N/A
chr1	135084800	135087113	ARL8A	no	#N/A
chr1	135084800	135087113	GPR37L1	no	#N/A
chr1	135084800	135087113	LGR6	no	#N/A
chr1	135084800	135087113	PTPN7	no	#N/A
chr1	139454021	139456114	ASPM	no	#N/A
chr1	139454021	139456114	F13B	no	#N/A
chr1	143776103	143778292	GLRX2	no	#N/A
chr1	143776103	143778292	TROVE2	no	#N/A
chr1	153641296	153642848	RGS16	no	#N/A
chr1	153641296	153642848	Rgs8	no	#N/A
chr1	153702945	153704718	RGS16	no	#N/A
chr1	153702945	153704718	Rgs8	no	#N/A
chr1	156310398	156311287	TDRD5	no	#N/A
chr1	161033756	161040518	SNORD47	no	#N/A
chr1	161033756	161040518	DARS2	no	#N/A
chr1	161142208	161143097	4930469G21Rik	no	#N/A
chr1	161142208	161143097	ANKRD45	no	#N/A
chr1	162569928	162572096	METTL13	no	#N/A
chr1	162738144	162741158	PRRC2C	no	#N/A
chr1	165839760	165841480	CD247	no	#N/A
chr1	166308399	166309816	ILDR2	no	#N/A
chr1	167391864	167394916	MGST3	no	#N/A
chr1	167391864	167394916	Lrrc52	no	#N/A
chr1	168356006	168358935	PBX1	no	#N/A
chr1	170867013	170869136	DUSP12	no	#N/A
chr1	171063746	171066310	Fcgr3	no	#N/A
chr1	171063746	171066310	Fcgr4	no	#N/A
chr1	171063746	171066310	1700009P17Rik	no	#N/A
chr1	171063746	171066310	FCGR2B	no	#N/A
chr1	171076760	171081450	Fcgr3	no	#N/A
chr1	171076760	171081450	Fcgr4	no	#N/A
chr1	171076760	171081450	1700009P17Rik	no	#N/A
chr1	171293897	171295209	ADAMTS4	no	#N/A
chr1	171293897	171295209	PFDN2	no	#N/A
chr1	171293897	171295209	NIT1	no	#N/A
chr1	172081828	172083618	VANGL2	no	Mouse
chr1	172632182	172633432	VSIG8	no	#N/A
chr1	173365751	173368643	CADM3	no	#N/A
chr1	173365751	173368643	DARC	no	#N/A
chr1	177794173	177797182	1700016C15Rik	no	#N/A
chr1	178334532	178338988	EFCAB2	no	#N/A
chr1	180933308	180938138	EPHX1	no	#N/A
chr1	180933308	180938138	LEFTY1	no	#N/A
chr1	180933308	180938138	LEFTY2	no	#N/A
chr1	180933308	180938138	PYCR2	no	#N/A
chr1	181150890	181151902	NVL	no	#N/A
chr1	181150890	181151902	WDR26	no	#N/A
chr1	184713932	184738582	HLX	no	#N/A
chr1	186701178	186706572	TGFB2	no	Mouse
chr1	187215056	187216263	SPATA17	no	#N/A
chr1	189686963	189689781	CENPF	no	#N/A
chr1	190148619	190149776	PROX1	no	#N/A
chr1	192850756	192856720	SERTAD4	no	#N/A
chr1	195130432	195131862	CD46	no	#N/A
chr1	195130432	195131862	Mir29c	no	#N/A
chr10	4346362	4347392	1700052N19Rik	no	#N/A
chr10	4346362	4347392	AKAP12	no	#N/A
chr10	4346362	4347392	RMND1	no	#N/A
chr10	7725699	7727648	NUP43	no	#N/A
chr10	18194080	18195230	CCDC28A	no	#N/A
chr10	19591334	19593138	IFNGR1	no	#N/A
chr10	19907368	19907926	PEX7	no	#N/A
chr10	21295520	21296928	ALDH8A1	no	#N/A
chr10	22811536	22823754	TBPL1	no	#N/A
chr10	29360055	29362710	ECHDC1	no	#N/A
chr10	29532677	29536658	RSPO3	no	#N/A
chr10	34205770	34208238	DSE	no	#N/A
chr10	40256728	40260514	AMD1	no	#N/A
chr10	40256728	40260514	RPF2	no	#N/A
chr10	40348254	40350541	AMD1	no	#N/A
chr10	42572102	42593634	Nr2e1	no	#N/A
chr10	43576833	43581575	Cd24a	no	#N/A
chr10	43576833	43581575	F830002L21Rik	no	#N/A
chr10	45467813	45471906	LIN28B	no	#N/A
chr10	52380566	52382706	Nepn	no	#N/A
chr10	52380566	52382706	NUS1	no	#N/A
chr10	53378452	53380552	Gm19395	no	#N/A
chr10	56376048	56380355	GJA1	no	#N/A
chr10	61781442	61784765	H2AFY2	no	#N/A
chr10	62127637	62136666	2010107G23Rik	no	#N/A
chr10	62127637	62136666	Gm5424	no	#N/A
chr10	62485518	62488148	HKDC1	no	#N/A
chr10	62724674	62726710	STOX1	no	#N/A
chr10	63380792	63383504	CTNNA3	no	#N/A
chr10	68275115	68277936	4930545H06Rik	no	#N/A
chr10	68278076	68281241	4930545H06Rik	no	#N/A
chr10	68281720	68283568	ARID5B	no	#N/A
chr10	68353443	68356475	ARID5B	no	#N/A
chr10	71158228	71160196	TFAM	no	#N/A
chr10	75315921	75318408	ADORA2A	no	#N/A
chr10	76344458	76346906	1700094J05Rik	no	#N/A
chr10	76583504	76584735	COL6A2	no	#N/A
chr10	77163506	77166930	Gm10941	no	#N/A
chr10	77163506	77166930	COL18A1	no	#N/A
chr10	77163506	77166930	POFUT2	no	#N/A
chr10	77339476	77340520	ADARB1	no	#N/A
chr10	77339476	77340520	Gm10941	no	#N/A
chr10	78390560	78393077	PDXK	no	#N/A
chr10	78590640	78592053	ILVBL	no	#N/A
chr10	79754956	79755292	RNF126	no	#N/A
chr10	80488447	80505224	KLF16	no	#N/A
chr10	80488447	80505224	TCF3	no	#N/A
chr10	80488447	80505224	ATP8B3	no	#N/A
chr10	80513446	80515259	KLF16	no	#N/A
chr10	80513446	80515259	TCF3	no	#N/A
chr10	80842848	80845164	DOT1L	no	#N/A
chr10	81021210	81022284	DIRAS1	no	#N/A
chr10	81021210	81022284	GNG7	no	#N/A
chr10	81024926	81025918	DIRAS1	no	#N/A
chr10	81024926	81025918	GNG7	no	#N/A
chr10	81024926	81025918	MAP2K2	no	#N/A
chr10	81024926	81025918	SGTA	no	#N/A
chr10	81024926	81025918	THOP1	no	#N/A
chr10	81133440	81139096	CREB3L3	no	#N/A
chr10	81133440	81139096	SNORD37	no	#N/A
chr10	81133440	81139096	ZBTB7A	no	#N/A
chr10	81133440	81139096	PIAS4	no	#N/A
chr10	81133440	81139096	THOP1	no	#N/A
chr10	81376896	81379298	FZR1	no	#N/A
chr10	81383900	81385304	FZR1	no	#N/A
chr10	81459782	81461202	2210404O07Rik	no	#N/A
chr10	81472893	81474224	CELF5	no	#N/A
chr10	81472893	81474224	FZR1	no	#N/A
chr10	81472893	81474224	2210404O07Rik	no	#N/A
chr10	81476320	81478296	CELF5	no	#N/A
chr10	81479664	81483194	CELF5	no	#N/A
chr10	81544158	81545769	CELF5	no	#N/A
chr10	82761754	82764126	1700028I16Rik	no	#N/A
chr10	82761754	82764126	HCFC2	no	#N/A
chr10	84752918	84761031	Rfx4	no	#N/A
chr10	85926058	85929444	FBXO7	no	#N/A
chr10	86294990	86296592	TIMP3	no	#N/A
chr10	87484713	87495906	ASCL1	no	#N/A
chr10	87500588	87503240	ASCL1	no	#N/A
chr10	89256433	89258325	ANO4	no	#N/A
chr10	93830274	93835057	METAP2	no	#N/A
chr10	93830274	93835057	USP44	no	#N/A
chr10	93888404	93890584	METAP2	no	#N/A
chr10	93888404	93890584	USP44	no	#N/A
chr10	95501050	95502266	NUDT4	no	#N/A
chr10	103024864	103032926	ALX1	no	#N/A
chr10	105573954	105577272	Gm15663	no	#N/A
chr10	105573954	105577272	TMTC2	no	#N/A
chr10	106468648	106471289	Ppfia2	no	#N/A
chr10	108330372	108334310	PAWR	no	#N/A
chr10	111472001	111475273	PHLDA1	no	#N/A
chr10	115584670	115588701	LGR5	no	#N/A
chr10	116948902	116951501	4933412E12Rik	no	#N/A
chr10	117062866	117064647	CCT2	no	#N/A
chr10	117791742	117793285	NUP107	no	#N/A
chr10	117791742	117793285	SLC35E3	no	#N/A
chr10	117844339	117847092	4933411E08Rik	no	#N/A
chr10	120563857	120565298	HMGA2	no	#N/A
chr10	120820912	120822388	MSRB3	no	#N/A
chr10	120897799	120899589	MSRB3	no	#N/A
chr10	120977496	120980462	MSRB3	no	#N/A
chr10	121585821	121587592	XPOT	no	#N/A
chr10	125965742	125969758	LRIG3	no	#N/A
chr10	126905204	126906297	XRCC6BP1	no	#N/A
chr10	127619428	127622962	Tmem194	no	#N/A
chr10	128033441	128037503	PTGES3	no	#N/A
chr10	128231020	128233722	APOF	no	#N/A
chr10	128231020	128233722	TIMELESS	no	#N/A
chr10	128564418	128567110	PA2G4	no	#N/A
chr10	128564418	128567110	RPL41	no	#N/A
chr10	128673086	128675339	CDK2	no	#N/A
chr10	128888606	128892921	BLOC1S1	no	#N/A
chr10	128888606	128892921	GDF11	no	#N/A
chr10	4346624	4347548	1700052N19Rik	no	#N/A
chr10	4346624	4347548	AKAP12	no	#N/A
chr10	4346624	4347548	RMND1	no	#N/A
chr10	7725664	7727423	NUP43	no	#N/A
chr10	19591334	19593114	IFNGR1	no	#N/A
chr10	19907177	19908244	PEX7	no	#N/A
chr10	21295622	21297091	ALDH8A1	no	#N/A
chr10	22644148	22645620	TBPL1	no	#N/A
chr10	22811354	22823756	TBPL1	no	#N/A
chr10	29360056	29362710	ECHDC1	no	#N/A
chr10	29532678	29537190	RSPO3	no	#N/A
chr10	34205772	34208886	DSE	no	#N/A
chr10	40256592	40259606	AMD1	no	#N/A
chr10	40256592	40259606	RPF2	no	#N/A
chr10	42572102	42576204	Nr2e1	no	#N/A
chr10	42576717	42593606	Nr2e1	no	#N/A
chr10	42630542	42637630	Nr2e1	no	#N/A
chr10	43577543	43581942	Cd24a	no	#N/A
chr10	43577543	43581942	F830002L21Rik	no	#N/A
chr10	45467834	45471618	LIN28B	no	#N/A
chr10	52380566	52382862	Nepn	no	#N/A
chr10	52380566	52382862	NUS1	no	#N/A
chr10	53378810	53380553	Gm19395	no	#N/A
chr10	56376049	56380258	GJA1	no	#N/A
chr10	61781516	61784766	H2AFY2	no	#N/A
chr10	62127242	62138556	2010107G23Rik	no	#N/A
chr10	62127242	62138556	Gm5424	no	#N/A
chr10	62485111	62487902	HKDC1	no	#N/A
chr10	62724910	62726712	STOX1	no	#N/A
chr10	63380920	63383506	CTNNA3	no	#N/A
chr10	68275116	68281242	4930545H06Rik	no	#N/A
chr10	68281578	68283558	ARID5B	no	#N/A
chr10	68353394	68356630	ARID5B	no	#N/A
chr10	71158514	71160332	TFAM	no	#N/A
chr10	75316121	75318150	ADORA2A	no	#N/A
chr10	76343968	76346906	1700094J05Rik	no	#N/A
chr10	76583829	76585740	COL6A2	no	#N/A
chr10	77163414	77166374	Gm10941	no	#N/A
chr10	77163414	77166374	COL18A1	no	#N/A
chr10	77163414	77166374	POFUT2	no	#N/A
chr10	77339584	77340711	ADARB1	no	#N/A
chr10	78389958	78392628	PDXK	no	#N/A
chr10	78590744	78592396	ILVBL	no	#N/A
chr10	79754810	79755800	RNF126	no	#N/A
chr10	80488236	80498972	ATP8B3	no	#N/A
chr10	80499784	80506834	KLF16	no	#N/A
chr10	80499784	80506834	TCF3	no	#N/A
chr10	80513416	80514562	KLF16	no	#N/A
chr10	80513416	80514562	TCF3	no	#N/A
chr10	80839982	80845641	DOT1L	no	#N/A
chr10	81132464	81137834	CREB3L3	no	#N/A
chr10	81132464	81137834	SNORD37	no	#N/A
chr10	81132464	81137834	ZBTB7A	no	#N/A
chr10	81132464	81137834	PIAS4	no	#N/A
chr10	81132464	81137834	THOP1	no	#N/A
chr10	81377186	81379381	FZR1	no	#N/A
chr10	81384000	81385305	FZR1	no	#N/A
chr10	81459850	81461292	2210404O07Rik	no	#N/A
chr10	81472316	81474245	CELF5	no	#N/A
chr10	81472316	81474245	FZR1	no	#N/A
chr10	81472316	81474245	2210404O07Rik	no	#N/A
chr10	81481501	81482974	CELF5	no	#N/A
chr10	82762574	82764783	1700028I16Rik	no	#N/A
chr10	82762574	82764783	HCFC2	no	#N/A
chr10	82811410	82812374	NFYB	no	#N/A
chr10	82811410	82812374	TXNRD1	no	#N/A
chr10	82811410	82812374	1700028I16Rik	no	#N/A
chr10	82811410	82812374	EID3	no	#N/A
chr10	85926312	85929378	FBXO7	no	#N/A
chr10	86294270	86296366	TIMP3	no	#N/A
chr10	87484698	87495238	ASCL1	no	#N/A
chr10	87500589	87502207	ASCL1	no	#N/A
chr10	89256434	89258516	ANO4	no	#N/A
chr10	93829716	93834922	METAP2	no	#N/A
chr10	93829716	93834922	USP44	no	#N/A
chr10	93888682	93890726	METAP2	no	#N/A
chr10	93888682	93890726	USP44	no	#N/A
chr10	103024865	103033299	ALX1	no	#N/A
chr10	106468758	106471290	Ppfia2	no	#N/A
chr10	108330424	108334908	PAWR	no	#N/A
chr10	115584684	115588768	LGR5	no	#N/A
chr10	116472104	116475122	1700058G18Rik	no	#N/A
chr10	116472104	116475122	KCNMB4	no	#N/A
chr10	116948864	116951190	4933412E12Rik	no	#N/A
chr10	117062866	117064648	CCT2	no	#N/A
chr10	117791834	117793367	NUP107	no	#N/A
chr10	117791834	117793367	SLC35E3	no	#N/A
chr10	117844667	117847467	4933411E08Rik	no	#N/A
chr10	118866683	118871420	DYRK2	no	#N/A
chr10	120563996	120565574	HMGA2	no	#N/A
chr10	120820763	120822261	MSRB3	no	#N/A
chr10	120897800	120899700	MSRB3	no	#N/A
chr10	120977070	120980462	MSRB3	no	#N/A
chr10	122678314	122681332	PPM1H	no	#N/A
chr10	126905328	126906331	XRCC6BP1	no	#N/A
chr10	127523822	127537612	NXPH4	no	#N/A
chr10	127619198	127622776	Tmem194	no	#N/A
chr10	128231160	128233882	APOF	no	#N/A
chr10	128231160	128233882	TIMELESS	no	#N/A
chr10	128564663	128567099	PA2G4	no	#N/A
chr10	128564663	128567099	RPL41	no	#N/A
chr10	128673087	128675042	CDK2	no	#N/A
chr10	128888786	128892948	BLOC1S1	no	#N/A
chr10	128888786	128892948	GDF11	no	#N/A
chr11	3911994	3915218	SLC35E4	no	#N/A
chr11	4745028	4747929	CABP7	no	#N/A
chr11	4760487	4763898	UQCR10	no	#N/A
chr11	4760487	4763898	CABP7	no	#N/A
chr11	6063060	6067501	CAMK2B	no	#N/A
chr11	11684816	11687200	IKZF1	no	#N/A
chr11	11808295	11810220	FIGNL1	no	#N/A
chr11	11820324	11823329	DDC	no	#N/A
chr11	11820324	11823329	FIGNL1	no	#N/A
chr11	12464119	12465500	COBL	no	#N/A
chr11	20631174	20633366	SERTAD2	no	#N/A
chr11	22006848	22009520	OTX1	no	#N/A
chr11	23894126	23895641	PAPOLG	no	#N/A
chr11	24072900	24082970	BCL11A	no	#N/A
chr11	29246543	29247914	CCDC104	no	#N/A
chr11	29373049	29375800	CCDC88A	no	#N/A
chr11	30771183	30773410	PSME4	no	#N/A
chr11	30953405	30955174	CHAC2	no	#N/A
chr11	31870047	31871754	4930524B15Rik	no	#N/A
chr11	31999796	32003136	Nsg2	no	#N/A
chr11	32266860	32268406	Hba-a1	no	#N/A
chr11	32266860	32268406	Hba-x	no	#N/A
chr11	32266860	32268406	Hbq1b	no	#N/A
chr11	32266860	32268406	SNRNP25	no	#N/A
chr11	32453746	32457372	UBTD2	no	#N/A
chr11	33180466	33181788	NPM1	no	#N/A
chr11	33192985	33207390	TLX3	no	#N/A
chr11	33192985	33207390	NPM1	no	#N/A
chr11	41999356	42001214	Gabrg2	no	#N/A
chr11	45849852	45853214	CLINT1	no	#N/A
chr11	48833186	48835004	SNORD95	no	#N/A
chr11	50376336	50379680	CANX	no	#N/A
chr11	52165190	52169412	PPP2CA	no	#N/A
chr11	52313334	52314864	TCF7	no	#N/A
chr11	53350154	53353356	LEAP2	no	#N/A
chr11	57826860	57840110	HAND1	no	#N/A
chr11	58097269	58098518	MRPL22	no	#N/A
chr11	58167532	58169029	MRPL22	no	#N/A
chr11	58846551	58847938	FAM183B	no	#N/A
chr11	60045498	60046958	1700013G23Rik	no	#N/A
chr11	60045498	60046958	PEMT	no	#N/A
chr11	60045498	60046958	RASD1	no	#N/A
chr11	60352067	60353550	LRRC48	no	#N/A
chr11	61173536	61175888	TNFRSF13B	no	#N/A
chr11	61266138	61267863	ALDH3A1	no	#N/A
chr11	61341839	61343618	Slc47a2	no	#N/A
chr11	61407456	61410522	SLC47A1	no	#N/A
chr11	61407456	61410522	MFAP4	no	#N/A
chr11	61484330	61486299	EPN2	no	#N/A
chr11	61484330	61486299	RNF112	no	#N/A
chr11	61484330	61486299	B9D1	no	#N/A
chr11	61484330	61486299	MFAP4	no	#N/A
chr11	62878752	62880092	TRIM16	no	#N/A
chr11	67965110	67967136	WDR16	no	#N/A
chr11	68900697	68902750	Odf4	no	#N/A
chr11	68900697	68902750	RANGRF	no	#N/A
chr11	68900697	68902750	SLC25A35	no	#N/A
chr11	69007878	69008866	AURKB	no	#N/A
chr11	69007878	69008866	PFAS	no	#N/A
chr11	69058512	69064767	AURKB	no	#N/A
chr11	69058512	69064767	PFAS	no	#N/A
chr11	69527023	69528031	ATP1B2	no	#N/A
chr11	69527023	69528031	EFNB3	no	#N/A
chr11	69559240	69561397	EFNB3	no	#N/A
chr11	69631856	69634232	Dnahc2	no	#N/A
chr11	69631856	69634232	SHBG	no	#N/A
chr11	69947280	69949432	2810408A11Rik	no	#N/A
chr11	69947280	69949432	Tmem95	no	#N/A
chr11	69947280	69949432	YBX2	no	#N/A
chr11	70023422	70024350	DLG4	no	#N/A
chr11	70524808	70526070	CXCL16	no	#N/A
chr11	72313978	72315022	FBXO39	no	#N/A
chr11	72313978	72315022	SLC13A5	no	#N/A
chr11	72313978	72315022	Tekt1	no	#N/A
chr11	74619079	74620754	E130309D14Rik	no	#N/A
chr11	75678517	75680562	YWHAE	no	#N/A
chr11	75793578	75796322	DOC2B	no	#N/A
chr11	75793578	75796322	YWHAE	no	#N/A
chr11	76762717	76764126	Tusc5	no	#N/A
chr11	77606360	77608554	NUFIP2	no	#N/A
chr11	77930518	77934684	SEZ6	no	#N/A
chr11	77964548	77966004	SEZ6	no	#N/A
chr11	77964548	77966004	DHRS13	no	#N/A
chr11	78261362	78263002	PROCA1	no	#N/A
chr11	78261362	78263002	SPAG5	no	#N/A
chr11	78261362	78263002	SNORD42A	no	#N/A
chr11	78487832	78488534	TMEM97	no	#N/A
chr11	78511464	78513007	TMEM97	no	#N/A
chr11	83270683	83272936	AI450353	no	#N/A
chr11	83270683	83272936	AI662270	no	#N/A
chr11	83270683	83272936	Slfn14-ps	no	#N/A
chr11	83848601	83856094	HNF1B	no	#N/A
chr11	84512754	84530738	1500016L03Rik	no	#N/A
chr11	84512754	84530738	LHX1	no	#N/A
chr11	84779658	84781244	GGNBP2	no	#N/A
chr11	84870635	84871633	Car4	no	#N/A
chr11	85889764	85896978	TBX4	no	#N/A
chr11	86543684	86546016	TUBD1	no	#N/A
chr11	86756034	86758730	DHX40	no	#N/A
chr11	87425657	87428106	RAD51C	no	#N/A
chr11	87425657	87428106	TEX14	no	#N/A
chr11	87447646	87450086	RAD51C	no	#N/A
chr11	87447646	87450086	TEX14	no	#N/A
chr11	87447646	87450086	PPM1E	no	#N/A
chr11	93096611	93101630	Car10	no	#N/A
chr11	94326840	94329063	WFIKKN2	no	#N/A
chr11	94471330	94475942	CACNA1G	no	#N/A
chr11	94936458	94937924	HILS1	no	#N/A
chr11	94936458	94937924	SGCA	no	#N/A
chr11	95009156	95011582	SAMD14	no	#N/A
chr11	95645021	95645830	NGFR	no	#N/A
chr11	95645021	95645830	PHB	no	#N/A
chr11	95912610	95917855	B4GALNT2	no	#N/A
chr11	95990652	95992068	ATP5G1	no	#N/A
chr11	95990652	95992068	IGF2BP1	no	#N/A
chr11	96001088	96009270	IGF2BP1	no	#N/A
chr11	96001088	96009270	UBE2Z	no	#N/A
chr11	96123715	96125284	TTLL6	no	#N/A
chr11	96188439	96206942	TTLL6	no	#N/A
chr11	96250436	96355868	Gm53	no	#N/A
chr11	96250436	96355868	HOXB2	no	#N/A
chr11	96250436	96355868	HOXB3	no	#N/A
chr11	96250436	96355868	HOXB4	no	#N/A
chr11	96250436	96355868	HOXB5	no	#N/A
chr11	96250436	96355868	HOXB6	no	#N/A
chr11	96250436	96355868	HOXB7	no	#N/A
chr11	96250436	96355868	HOXB8	no	#N/A
chr11	96250436	96355868	HOXB9	no	#N/A
chr11	96250436	96355868	Mir196a-1	no	#N/A
chr11	96735708	96736670	CBX1	no	#N/A
chr11	96788728	96790730	CBX1	no	#N/A
chr11	96915534	96917241	D030028A08Rik	no	#N/A
chr11	96915534	96917241	PNPO	no	#N/A
chr11	96915534	96917241	SP2	no	#N/A
chr11	96915534	96917241	PRR15L	no	#N/A
chr11	96987664	96988730	OSBPL7	no	#N/A
chr11	96987664	96988730	SP2	no	#N/A
chr11	97126542	97129404	LRRC46	no	#N/A
chr11	97315092	97316445	MRPL45	no	#N/A
chr11	97315092	97316445	SOCS7	no	#N/A
chr11	98316141	98331933	Neurod2	no	#N/A
chr11	98316141	98331933	PPP1R1B	no	#N/A
chr11	98333940	98343128	Neurod2	no	#N/A
chr11	98333940	98343128	PPP1R1B	no	#N/A
chr11	98907265	98908714	CDC6	no	#N/A
chr11	100144602	100146298	KRT14	no	#N/A
chr11	100144602	100146298	KRT19	no	#N/A
chr11	100569950	100571842	DNAJC7	no	#N/A
chr11	100622476	100623639	CNP	no	#N/A
chr11	100622476	100623639	Zfp385c	no	#N/A
chr11	100737214	100739214	DHX58	no	#N/A
chr11	100737214	100739214	HSPB9	no	#N/A
chr11	100758780	100759736	DHX58	no	#N/A
chr11	100758780	100759736	HSPB9	no	#N/A
chr11	101078685	101080395	PSMC3IP	no	#N/A
chr11	101229164	101231881	CNTD1	no	#N/A
chr11	101893402	101895406	MEOX1	no	#N/A
chr11	101962290	101966095	1700006E09Rik	no	#N/A
chr11	102025659	102028038	DUSP3	no	#N/A
chr11	102025659	102028038	MPP2	no	#N/A
chr11	102025659	102028038	MPP3	no	#N/A
chr11	102069652	102070876	DUSP3	no	#N/A
chr11	102069652	102070876	MPP2	no	#N/A
chr11	102069652	102070876	MPP3	no	#N/A
chr11	102069652	102070876	TMEM101	no	#N/A
chr11	102105762	102108397	LSM12	no	#N/A
chr11	102105762	102108397	TMEM101	no	#N/A
chr11	102184292	102185694	NAGS	no	#N/A
chr11	102295499	102297989	BC030867	no	#N/A
chr11	102295499	102297989	UBTF	no	#N/A
chr11	102602534	102609724	Gm1564	no	#N/A
chr11	102629484	102631721	CCDC43	no	#N/A
chr11	102629484	102631721	Gm11627	no	#N/A
chr11	102629484	102631721	Gm1564	no	#N/A
chr11	102632076	102634114	CCDC43	no	#N/A
chr11	102632076	102634114	Gm11627	no	#N/A
chr11	102632076	102634114	Gm1564	no	#N/A
chr11	102760708	102763377	ADAM11	no	#N/A
chr11	102760708	102763377	Gm1564	no	#N/A
chr11	102816740	102821104	GJC1	no	#N/A
chr11	102816740	102821104	CCDC103	no	#N/A
chr11	102816740	102821104	Fam187a	no	#N/A
chr11	102944516	102950046	Gfap	no	#N/A
chr11	102944516	102950046	KIF18B	no	#N/A
chr11	103647852	103650890	RPRML	no	#N/A
chr11	103647852	103650890	Gm884	no	#N/A
chr11	103647852	103650890	Lyzl6	no	#N/A
chr11	103770082	103775981	WNT3	no	#N/A
chr11	103840532	103842186	WNT3	no	#N/A
chr11	104157370	104159189	CRHR1	no	#N/A
chr11	104157370	104159189	MAPT	no	#N/A
chr11	105967269	105968546	ACE	no	#N/A
chr11	106065434	106066937	ACE	no	#N/A
chr11	106065434	106066937	LIMD2	no	#N/A
chr11	106083090	106086670	LIMD2	no	#N/A
chr11	106500029	106502939	ERN1	no	#N/A
chr11	106500029	106502939	SNORD104	no	#N/A
chr11	106786914	106790194	PECAM1	no	#N/A
chr11	107768625	107772285	CACNG4	no	#N/A
chr11	107978838	107980119	CACNG5	no	#N/A
chr11	109297459	109298508	1700096J18Rik	no	#N/A
chr11	109993619	109996346	Abca8b	no	#N/A
chr11	113649034	113650648	CDC42EP4	no	#N/A
chr11	114015045	114016994	SDK2	no	#N/A
chr11	114639362	114641074	Dnaic2	no	#N/A
chr11	114666372	114670212	Dnaic2	no	#N/A
chr11	115091229	115092621	AF251705	no	#N/A
chr11	115091229	115092621	CD300LF	no	#N/A
chr11	115091229	115092621	Cd300lh	no	#N/A
chr11	115091229	115092621	RAB37	no	#N/A
chr11	115412045	115414034	ARMC7	no	#N/A
chr11	115412045	115414034	NT5C	no	#N/A
chr11	115412045	115414034	SLC16A5	no	#N/A
chr11	116850818	116854362	MXRA7	no	#N/A
chr11	116885084	116886938	SRSF2	no	#N/A
chr11	116939672	116941142	SRSF2	no	#N/A
chr11	118906110	118911795	RBFOX3	no	#N/A
chr11	121155306	121157134	Tex19.1	no	#N/A
chr11	121155306	121157134	UTS2R	no	#N/A
chr11	3774054	3775264	OSBP2	no	#N/A
chr11	3912239	3915226	SLC35E4	no	#N/A
chr11	4744472	4748330	CABP7	no	#N/A
chr11	4761625	4764078	CABP7	no	#N/A
chr11	6063642	6066746	CAMK2B	no	#N/A
chr11	11684725	11687372	IKZF1	no	#N/A
chr11	11807920	11810270	FIGNL1	no	#N/A
chr11	12463904	12465999	COBL	no	#N/A
chr11	20631176	20633636	SERTAD2	no	#N/A
chr11	22006932	22009520	OTX1	no	#N/A
chr11	23893700	23895642	PAPOLG	no	#N/A
chr11	24073268	24082738	BCL11A	no	#N/A
chr11	28581792	28584765	CCDC85A	no	#N/A
chr11	29246544	29247605	CCDC104	no	#N/A
chr11	29373050	29376326	CCDC88A	no	#N/A
chr11	30771184	30773732	PSME4	no	#N/A
chr11	30953406	30955176	CHAC2	no	#N/A
chr11	31869886	31871756	4930524B15Rik	no	#N/A
chr11	31999796	32003162	Nsg2	no	#N/A
chr11	32266782	32268268	Hba-a1	no	#N/A
chr11	32266782	32268268	Hba-x	no	#N/A
chr11	32266782	32268268	Hbq1b	no	#N/A
chr11	32266782	32268268	SNRNP25	no	#N/A
chr11	33180245	33181362	NPM1	no	#N/A
chr11	33192931	33197151	NPM1	no	#N/A
chr11	33843004	33844120	KCNIP1	no	#N/A
chr11	41999464	42001380	Gabrg2	no	#N/A
chr11	45849852	45853038	CLINT1	no	#N/A
chr11	48835140	48838814	SNORD95	no	#N/A
chr11	50376182	50379208	CANX	no	#N/A
chr11	52165520	52168803	PPP2CA	no	#N/A
chr11	52313832	52315428	TCF7	no	#N/A
chr11	58097405	58098518	MRPL22	no	#N/A
chr11	58167655	58168914	MRPL22	no	#N/A
chr11	58846492	58847840	FAM183B	no	#N/A
chr11	59176009	59177534	GJC2	no	#N/A
chr11	59287092	59293174	ARF1	no	#N/A
chr11	59287092	59293174	WNT9A	no	#N/A
chr11	59305190	59310130	ARF1	no	#N/A
chr11	59305190	59310130	WNT9A	no	#N/A
chr11	60045680	60046959	1700013G23Rik	no	#N/A
chr11	60045680	60046959	PEMT	no	#N/A
chr11	60045680	60046959	RASD1	no	#N/A
chr11	60352040	60353637	LRRC48	no	#N/A
chr11	61173693	61175888	TNFRSF13B	no	#N/A
chr11	61266139	61267970	ALDH3A1	no	#N/A
chr11	61341447	61343445	Slc47a2	no	#N/A
chr11	61407617	61410231	SLC47A1	no	#N/A
chr11	61407617	61410231	MFAP4	no	#N/A
chr11	61484071	61486226	EPN2	no	#N/A
chr11	61484071	61486226	RNF112	no	#N/A
chr11	61484071	61486226	B9D1	no	#N/A
chr11	61484071	61486226	MFAP4	no	#N/A
chr11	62878682	62880017	TRIM16	no	#N/A
chr11	67965142	67967136	WDR16	no	#N/A
chr11	68388665	68391645	NTN1	no	#N/A
chr11	68900736	68902968	Odf4	no	#N/A
chr11	68900736	68902968	RANGRF	no	#N/A
chr11	68900736	68902968	SLC25A35	no	#N/A
chr11	69007586	69008868	AURKB	no	#N/A
chr11	69007586	69008868	PFAS	no	#N/A
chr11	69058096	69064595	AURKB	no	#N/A
chr11	69058096	69064595	PFAS	no	#N/A
chr11	69394296	69398960	A030009H04Rik	no	#N/A
chr11	69394296	69398960	CHD3	no	#N/A
chr11	69394296	69398960	TRAPPC1	no	#N/A
chr11	69526908	69528032	ATP1B2	no	#N/A
chr11	69526908	69528032	EFNB3	no	#N/A
chr11	69558816	69562078	EFNB3	no	#N/A
chr11	69632665	69634232	Dnahc2	no	#N/A
chr11	69632665	69634232	SHBG	no	#N/A
chr11	69947740	69949318	2810408A11Rik	no	#N/A
chr11	69947740	69949318	Tmem95	no	#N/A
chr11	69947740	69949318	YBX2	no	#N/A
chr11	70023166	70024610	DLG4	no	#N/A
chr11	70524708	70526072	CXCL16	no	#N/A
chr11	72313773	72314766	FBXO39	no	#N/A
chr11	72313773	72314766	SLC13A5	no	#N/A
chr11	72313773	72314766	Tekt1	no	#N/A
chr11	72410441	72412175	SMTNL2	no	#N/A
chr11	74619392	74620855	E130309D14Rik	no	#N/A
chr11	75678562	75680666	YWHAE	no	#N/A
chr11	76762906	76764128	Tusc5	no	#N/A
chr11	77606167	77608423	NUFIP2	no	#N/A
chr11	77930492	77934452	SEZ6	no	#N/A
chr11	77964388	77966292	SEZ6	no	#N/A
chr11	77964388	77966292	DHRS13	no	#N/A
chr11	78261064	78262930	PROCA1	no	#N/A
chr11	78261064	78262930	SPAG5	no	#N/A
chr11	78261064	78262930	SNORD42A	no	#N/A
chr11	78487344	78488467	TMEM97	no	#N/A
chr11	78511464	78512654	TMEM97	no	#N/A
chr11	82929774	82933730	NLE1	no	#N/A
chr11	82929774	82933730	Slfn8	no	#N/A
chr11	83270230	83272998	AI450353	no	#N/A
chr11	83270230	83272998	AI662270	no	#N/A
chr11	83270230	83272998	Slfn14-ps	no	#N/A
chr11	83848472	83856432	HNF1B	no	#N/A
chr11	84518808	84531246	1500016L03Rik	no	#N/A
chr11	84518808	84531246	LHX1	no	#N/A
chr11	84779836	84781224	GGNBP2	no	#N/A
chr11	86543685	86545590	TUBD1	no	#N/A
chr11	86755886	86758804	DHX40	no	#N/A
chr11	87425984	87428107	RAD51C	no	#N/A
chr11	87425984	87428107	TEX14	no	#N/A
chr11	87447648	87449530	RAD51C	no	#N/A
chr11	87447648	87449530	TEX14	no	#N/A
chr11	93096612	93101631	Car10	no	#N/A
chr11	94242342	94244607	LUC7L3	no	#N/A
chr11	94326815	94328958	WFIKKN2	no	#N/A
chr11	94934654	94938616	COL1A1	no	#N/A
chr11	94934654	94938616	HILS1	no	#N/A
chr11	94934654	94938616	SGCA	no	#N/A
chr11	95009066	95012996	SAMD14	no	#N/A
chr11	95644416	95646331	NGFR	no	#N/A
chr11	95644416	95646331	PHB	no	#N/A
chr11	95913100	95917290	B4GALNT2	no	#N/A
chr11	96001122	96009271	IGF2BP1	no	#N/A
chr11	96001122	96009271	UBE2Z	no	#N/A
chr11	96122502	96125466	ATP5G1	no	#N/A
chr11	96122502	96125466	TTLL6	no	#N/A
chr11	96168696	96208030	CALCOCO2	no	#N/A
chr11	96168696	96208030	ATP5G1	no	#N/A
chr11	96168696	96208030	TTLL6	no	#N/A
chr11	96250484	96356435	Gm53	no	#N/A
chr11	96250484	96356435	HOXB2	no	#N/A
chr11	96250484	96356435	HOXB3	no	#N/A
chr11	96250484	96356435	HOXB4	no	#N/A
chr11	96250484	96356435	HOXB5	no	#N/A
chr11	96250484	96356435	HOXB6	no	#N/A
chr11	96250484	96356435	HOXB7	no	#N/A
chr11	96250484	96356435	HOXB8	no	#N/A
chr11	96250484	96356435	HOXB9	no	#N/A
chr11	96250484	96356435	Mir196a-1	no	#N/A
chr11	96735776	96736672	CBX1	no	#N/A
chr11	96915820	96916976	D030028A08Rik	no	#N/A
chr11	96915820	96916976	PNPO	no	#N/A
chr11	96915820	96916976	SP2	no	#N/A
chr11	96915820	96916976	PRR15L	no	#N/A
chr11	96987620	96988690	OSBPL7	no	#N/A
chr11	96987620	96988690	SP2	no	#N/A
chr11	97125856	97129210	LRRC46	no	#N/A
chr11	97315230	97316446	MRPL45	no	#N/A
chr11	97315230	97316446	SOCS7	no	#N/A
chr11	98034442	98036588	Arl5c	no	#N/A
chr11	98034442	98036588	CACNB1	no	#N/A
chr11	98034442	98036588	STAC2	no	#N/A
chr11	98315307	98331292	Neurod2	no	#N/A
chr11	98315307	98331292	PPP1R1B	no	#N/A
chr11	98334368	98335926	Neurod2	no	#N/A
chr11	98334368	98335926	PPP1R1B	no	#N/A
chr11	98336140	98343192	Neurod2	no	#N/A
chr11	98336140	98343192	PPP1R1B	no	#N/A
chr11	98907358	98908848	CDC6	no	#N/A
chr11	99131398	99133286	SMARCE1	no	#N/A
chr11	99131398	99133286	CCR7	no	#N/A
chr11	100144711	100146772	KRT14	no	#N/A
chr11	100144711	100146772	KRT19	no	#N/A
chr11	100570158	100571926	DNAJC7	no	#N/A
chr11	100622477	100624370	CNP	no	#N/A
chr11	100622477	100624370	Zfp385c	no	#N/A
chr11	100737029	100739094	DHX58	no	#N/A
chr11	100737029	100739094	HSPB9	no	#N/A
chr11	100758840	100760422	DHX58	no	#N/A
chr11	100758840	100760422	HSPB9	no	#N/A
chr11	101078640	101080461	PSMC3IP	no	#N/A
chr11	101229164	101232070	CNTD1	no	#N/A
chr11	101893506	101895186	MEOX1	no	#N/A
chr11	101962388	101965963	1700006E09Rik	no	#N/A
chr11	102026142	102028279	DUSP3	no	#N/A
chr11	102026142	102028279	MPP2	no	#N/A
chr11	102026142	102028279	MPP3	no	#N/A
chr11	102069653	102070996	DUSP3	no	#N/A
chr11	102069653	102070996	MPP2	no	#N/A
chr11	102069653	102070996	MPP3	no	#N/A
chr11	102069653	102070996	TMEM101	no	#N/A
chr11	102105743	102108484	LSM12	no	#N/A
chr11	102105743	102108484	TMEM101	no	#N/A
chr11	102184293	102185695	NAGS	no	#N/A
chr11	102248622	102249844	BC030867	no	#N/A
chr11	102248622	102249844	LSM12	no	#N/A
chr11	102248622	102249844	TMEM101	no	#N/A
chr11	102248622	102249844	UBTF	no	#N/A
chr11	102296516	102297922	BC030867	no	#N/A
chr11	102296516	102297922	UBTF	no	#N/A
chr11	102604894	102609573	Gm1564	no	#N/A
chr11	102629723	102631792	CCDC43	no	#N/A
chr11	102629723	102631792	Gm11627	no	#N/A
chr11	102629723	102631792	Gm1564	no	#N/A
chr11	102632586	102634082	CCDC43	no	#N/A
chr11	102632586	102634082	Gm11627	no	#N/A
chr11	102632586	102634082	Gm1564	no	#N/A
chr11	102761426	102763072	ADAM11	no	#N/A
chr11	102761426	102763072	Gm1564	no	#N/A
chr11	102816609	102820725	GJC1	no	#N/A
chr11	102816609	102820725	CCDC103	no	#N/A
chr11	102816609	102820725	Fam187a	no	#N/A
chr11	102962887	102964629	C1QL1	no	#N/A
chr11	102962887	102964629	DCAKD	no	#N/A
chr11	102962887	102964629	EFTUD2	no	#N/A
chr11	102962887	102964629	KIF18B	no	#N/A
chr11	102962887	102964629	CCDC103	no	#N/A
chr11	102962887	102964629	Fam187a	no	#N/A
chr11	103648024	103650890	RPRML	no	#N/A
chr11	103648024	103650890	Gm884	no	#N/A
chr11	103648024	103650890	Lyzl6	no	#N/A
chr11	103770348	103775719	WNT3	no	#N/A
chr11	103840692	103842052	WNT3	no	#N/A
chr11	104157251	104159089	CRHR1	no	#N/A
chr11	104157251	104159089	MAPT	no	#N/A
chr11	105967346	105968860	ACE	no	#N/A
chr11	106065699	106066950	ACE	no	#N/A
chr11	106065699	106066950	LIMD2	no	#N/A
chr11	106083099	106086344	LIMD2	no	#N/A
chr11	106499973	106502862	ERN1	no	#N/A
chr11	106499973	106502862	SNORD104	no	#N/A
chr11	106788513	106790312	PECAM1	no	#N/A
chr11	107978550	107980028	CACNG5	no	#N/A
chr11	109297460	109298652	1700096J18Rik	no	#N/A
chr11	109994164	109996348	Abca8b	no	#N/A
chr11	113649157	113650649	CDC42EP4	no	#N/A
chr11	114639185	114641090	Dnaic2	no	#N/A
chr11	114666514	114670150	Dnaic2	no	#N/A
chr11	114786172	114786864	Dnaic2	no	#N/A
chr11	115412152	115414413	ARMC7	no	#N/A
chr11	115412152	115414413	NT5C	no	#N/A
chr11	115412152	115414413	SLC16A5	no	#N/A
chr11	116498474	116499082	QRICH2	no	#N/A
chr11	116850924	116854735	MXRA7	no	#N/A
chr11	116885056	116887212	SRSF2	no	#N/A
chr11	116939674	116940940	SRSF2	no	#N/A
chr11	117859751	117861574	Tha1	no	#N/A
chr11	118906438	118910648	RBFOX3	no	#N/A
chr11	120304466	120306646	0610009L18Rik	no	#N/A
chr12	3954577	3955331	EFR3B	no	#N/A
chr12	3954577	3955331	POMC	no	#N/A
chr12	9569592	9585775	OSR1	no	#N/A
chr12	12261727	12264474	FAM49A	no	#N/A
chr12	12986502	12987759	MYCN	no	#N/A
chr12	21372652	21374391	YWHAQ	no	#N/A
chr12	24571614	24573138	GRHL1	no	#N/A
chr12	24571614	24573138	TAF1B	no	#N/A
chr12	27335347	27344500	SOX11	no	#N/A
chr12	29526031	29528902	MYT1L	no	#N/A
chr12	29532842	29535588	MYT1L	no	#N/A
chr12	31498626	31500670	SLC26A4	no	#N/A
chr12	33429232	33430732	Twistnb	no	#N/A
chr12	33952782	33969163	TWIST1	no	#N/A
chr12	34905922	34907986	PRPS1L1	no	#N/A
chr12	49372298	49396279	3110039M20Rik	no	#N/A
chr12	49372298	49396279	FOXG1	no	#N/A
chr12	49399558	49402338	3110039M20Rik	no	#N/A
chr12	49399558	49402338	FOXG1	no	#N/A
chr12	51346986	51349717	G2E3	no	#N/A
chr12	51377019	51378129	G2E3	no	#N/A
chr12	57196312	57197602	SLC25A21	no	#N/A
chr12	57229830	57231188	SLC25A21	no	#N/A
chr12	65036039	65037752	FAM179B	no	#N/A
chr12	65036039	65037752	KLHL28	no	#N/A
chr12	65171492	65173218	MIS18BP1	no	#N/A
chr12	69227449	69228506	KLHDC2	no	#N/A
chr12	69227449	69228506	LRR1	no	#N/A
chr12	69227449	69228506	POLE2	no	#N/A
chr12	69356380	69358371	KLHDC2	no	#N/A
chr12	69363968	69364825	ARF6	no	#N/A
chr12	69363968	69364825	KLHDC2	no	#N/A
chr12	69908094	69908822	4931403G20Rik	no	#N/A
chr12	69908094	69908822	ATL1	no	#N/A
chr12	71135765	71138285	2700049A03Rik	no	#N/A
chr12	72406852	72409267	RTN1	no	#N/A
chr12	72853916	72855286	4930447C04Rik	no	#N/A
chr12	72936312	72948074	4930447C04Rik	no	#N/A
chr12	76367318	76372357	HSPA2	no	#N/A
chr12	76367318	76372357	Ppp1r36	no	#N/A
chr12	76417274	76418302	HSPA2	no	#N/A
chr12	76417274	76418302	Ppp1r36	no	#N/A
chr12	78747383	78750055	Fam71d	no	#N/A
chr12	78910754	78912642	PLEK2	no	#N/A
chr12	79171520	79173116	ARG2	no	#N/A
chr12	80691405	80694025	0610009B14Rik	no	#N/A
chr12	81025956	81029028	Gm20337	no	#N/A
chr12	81531822	81533495	SYNJ2BP	no	#N/A
chr12	81531822	81533495	TTC9	no	#N/A
chr12	81531822	81533495	COX16	no	#N/A
chr12	83519925	83521402	DCAF4	no	#N/A
chr12	83631600	83633782	RBM25	no	#N/A
chr12	84053052	84054439	ACOT1	no	#N/A
chr12	84053052	84054439	Acot3	no	#N/A
chr12	84053052	84054439	ACOT4	no	#N/A
chr12	84100476	84101746	PNMA1	no	#N/A
chr12	84407535	84409597	Zfp410	no	#N/A
chr12	85823728	85825778	Mfsd7c	no	#N/A
chr12	85823728	85825778	TTLL5	no	#N/A
chr12	86988344	86990738	TMEM63C	no	#N/A
chr12	87100972	87102995	POMT2	no	#N/A
chr12	87100972	87102995	TMEM63C	no	#N/A
chr12	95689968	95698377	FLRT2	no	#N/A
chr12	98573714	98575700	KCNK10	no	#N/A
chr12	98573714	98575700	SPATA7	no	#N/A
chr12	98576726	98578320	KCNK10	no	#N/A
chr12	98576726	98578320	SPATA7	no	#N/A
chr12	98736524	98738523	ZC3H14	no	#N/A
chr12	98746604	98748400	ZC3H14	no	#N/A
chr12	99560682	99565015	1700064M15Rik	no	#N/A
chr12	102947826	102950248	COX8C	no	#N/A
chr12	103313968	103315896	FAM181A	no	#N/A
chr12	103313968	103315896	OTUB2	no	#N/A
chr12	107959833	107961558	BCL11B	no	#N/A
chr12	108316790	108319342	CCDC85C	no	#N/A
chr12	108316790	108319342	Cyp46a1	no	#N/A
chr12	108316790	108319342	EML1	no	#N/A
chr12	108422956	108424740	Cyp46a1	no	#N/A
chr12	108994313	108996350	BEGAIN	no	#N/A
chr12	109052402	109056760	BEGAIN	no	#N/A
chr12	109449024	109454925	DLK1	no	#N/A
chr12	109449024	109454925	MEG3	no	#N/A
chr12	109539182	109540285	DLK1	no	#N/A
chr12	109539182	109540285	MEG3	no	#N/A
chr12	109539182	109540285	Mir1188	no	#N/A
chr12	110186836	110190766	DIO3	no	#N/A
chr12	110840019	110841460	Stk30	no	#N/A
chr12	110840019	110841460	CINP	no	#N/A
chr12	111537008	111539493	Snora28	no	#N/A
chr12	112509906	112511612	TMEM179	no	#N/A
chr12	112698726	112703057	SIVA1	no	#N/A
chr12	112929088	112930448	NUDT14	no	#N/A
chr12	118853167	118857754	SP8	no	#N/A
chr12	5373064	5377132	KLHL29	no	#N/A
chr12	9569253	9586062	OSR1	no	#N/A
chr12	12261728	12264404	FAM49A	no	#N/A
chr12	21372762	21374392	YWHAQ	no	#N/A
chr12	24571436	24573254	GRHL1	no	#N/A
chr12	24571436	24573254	TAF1B	no	#N/A
chr12	27335716	27344520	SOX11	no	#N/A
chr12	29526032	29528902	MYT1L	no	#N/A
chr12	29533994	29535778	MYT1L	no	#N/A
chr12	31498627	31500684	SLC26A4	no	#N/A
chr12	33429233	33430808	Twistnb	no	#N/A
chr12	33952466	33969424	TWIST1	no	#N/A
chr12	41483845	41486222	LRRN3	no	#N/A
chr12	49372856	49396280	3110039M20Rik	no	#N/A
chr12	49372856	49396280	FOXG1	no	#N/A
chr12	51347034	51349626	G2E3	no	#N/A
chr12	51377020	51378130	G2E3	no	#N/A
chr12	57196312	57197544	SLC25A21	no	#N/A
chr12	57229988	57231204	SLC25A21	no	#N/A
chr12	57534170	57552205	FOXA1	no	#N/A
chr12	57534170	57552205	4921506M07Rik	no	#N/A
chr12	65036040	65037416	FAM179B	no	#N/A
chr12	65036040	65037416	KLHL28	no	#N/A
chr12	65171580	65173261	MIS18BP1	no	#N/A
chr12	69227486	69228506	KLHDC2	no	#N/A
chr12	69227486	69228506	LRR1	no	#N/A
chr12	69227486	69228506	POLE2	no	#N/A
chr12	69356382	69357854	KLHDC2	no	#N/A
chr12	69363893	69364826	ARF6	no	#N/A
chr12	69363893	69364826	KLHDC2	no	#N/A
chr12	69907660	69908976	4931403G20Rik	no	#N/A
chr12	69907660	69908976	ATL1	no	#N/A
chr12	70937243	70938691	ACTR10	no	#N/A
chr12	71135766	71138233	2700049A03Rik	no	#N/A
chr12	72406997	72409268	RTN1	no	#N/A
chr12	72853916	72855289	4930447C04Rik	no	#N/A
chr12	72936313	72947932	4930447C04Rik	no	#N/A
chr12	76367214	76372358	HSPA2	no	#N/A
chr12	76367214	76372358	Ppp1r36	no	#N/A
chr12	76417095	76418246	HSPA2	no	#N/A
chr12	76417095	76418246	Ppp1r36	no	#N/A
chr12	78747146	78750166	Fam71d	no	#N/A
chr12	78910464	78912644	PLEK2	no	#N/A
chr12	79171470	79173118	ARG2	no	#N/A
chr12	80689805	80693934	0610009B14Rik	no	#N/A
chr12	81026184	81030565	Gm20337	no	#N/A
chr12	81331310	81333931	Slc8a3	no	#N/A
chr12	83520125	83521454	DCAF4	no	#N/A
chr12	83631446	83633946	RBM25	no	#N/A
chr12	84053053	84054454	ACOT1	no	#N/A
chr12	84053053	84054454	Acot3	no	#N/A
chr12	84053053	84054454	ACOT4	no	#N/A
chr12	84100540	84101747	PNMA1	no	#N/A
chr12	85823591	85825841	Mfsd7c	no	#N/A
chr12	85823591	85825841	TTLL5	no	#N/A
chr12	86983295	86984597	TMEM63C	no	#N/A
chr12	86989265	86990953	TMEM63C	no	#N/A
chr12	87101418	87102985	POMT2	no	#N/A
chr12	87101418	87102985	TMEM63C	no	#N/A
chr12	95690658	95698378	FLRT2	no	#N/A
chr12	98573400	98575110	KCNK10	no	#N/A
chr12	98573400	98575110	SPATA7	no	#N/A
chr12	98736524	98738552	ZC3H14	no	#N/A
chr12	98746330	98748550	ZC3H14	no	#N/A
chr12	99560757	99564842	1700064M15Rik	no	#N/A
chr12	102947830	102949859	COX8C	no	#N/A
chr12	103314270	103315844	FAM181A	no	#N/A
chr12	103314270	103315844	OTUB2	no	#N/A
chr12	104864136	104865278	CLMN	no	#N/A
chr12	107960374	107961746	BCL11B	no	#N/A
chr12	108316314	108319362	CCDC85C	no	#N/A
chr12	108316314	108319362	Cyp46a1	no	#N/A
chr12	108316314	108319362	EML1	no	#N/A
chr12	108316314	108319362	HHIPL1	no	#N/A
chr12	108422394	108424740	Cyp46a1	no	#N/A
chr12	109051403	109054916	BEGAIN	no	#N/A
chr12	109449127	109454982	DLK1	no	#N/A
chr12	109449127	109454982	MEG3	no	#N/A
chr12	109457854	109459947	DLK1	no	#N/A
chr12	109457854	109459947	MEG3	no	#N/A
chr12	110186406	110191107	DIO3	no	#N/A
chr12	110839904	110841362	Stk30	no	#N/A
chr12	110839904	110841362	CINP	no	#N/A
chr12	111537248	111539383	Snora28	no	#N/A
chr12	112510016	112511697	TMEM179	no	#N/A
chr12	112700415	112702498	SIVA1	no	#N/A
chr12	112868304	112870553	CDCA4	no	#N/A
chr12	112868304	112870553	GPR132	no	#N/A
chr12	112928372	112930577	NUDT14	no	#N/A
chr12	117842918	117845457	CDCA7L	no	#N/A
chr12	118853102	118857990	SP8	no	#N/A
chr13	3633257	3634460	BC016423	no	#N/A
chr13	3917246	3918494	NET1	no	#N/A
chr13	14612353	14614198	PSMA2	no	#N/A
chr13	15461828	15468572	GLI3	no	#N/A
chr13	19394036	19396564	STARD3NL	no	#N/A
chr13	21253198	21254476	TRIM27	no	#N/A
chr13	21258298	21260642	TRIM27	no	#N/A
chr13	21478615	21479816	Zfp187	no	#N/A
chr13	21748761	21751072	HIST1H1B	no	#N/A
chr13	21748761	21751072	HIST1H2AI	no	#N/A
chr13	21748761	21751072	HIST1H2AK	no	#N/A
chr13	21748761	21751072	Hist1h2an	no	#N/A
chr13	21748761	21751072	HIST1H2BL	no	#N/A
chr13	21748761	21751072	HIST1H2BM	no	#N/A
chr13	21748761	21751072	HIST1H2BN	no	#N/A
chr13	21748761	21751072	Hist1h2bp	no	#N/A
chr13	21748761	21751072	HIST1H3H	no	#N/A
chr13	21748761	21751072	HIST1H3I	no	#N/A
chr13	21748761	21751072	HIST1H4J	no	#N/A
chr13	21748761	21751072	HIST1H4K	no	#N/A
chr13	21752126	21755529	HIST1H1B	no	#N/A
chr13	21752126	21755529	HIST1H2AI	no	#N/A
chr13	21752126	21755529	HIST1H2AK	no	#N/A
chr13	21752126	21755529	Hist1h2an	no	#N/A
chr13	21752126	21755529	HIST1H2BL	no	#N/A
chr13	21752126	21755529	HIST1H2BM	no	#N/A
chr13	21752126	21755529	HIST1H2BN	no	#N/A
chr13	21752126	21755529	Hist1h2bp	no	#N/A
chr13	21752126	21755529	HIST1H3H	no	#N/A
chr13	21752126	21755529	HIST1H3I	no	#N/A
chr13	21752126	21755529	HIST1H4J	no	#N/A
chr13	21752126	21755529	HIST1H4K	no	#N/A
chr13	21786100	21788540	HIST1H1B	no	#N/A
chr13	21786100	21788540	HIST1H2AI	no	#N/A
chr13	21786100	21788540	HIST1H2AK	no	#N/A
chr13	21786100	21788540	Hist1h2an	no	#N/A
chr13	21786100	21788540	HIST1H2BL	no	#N/A
chr13	21786100	21788540	HIST1H2BM	no	#N/A
chr13	21786100	21788540	HIST1H2BN	no	#N/A
chr13	21786100	21788540	Hist1h2bp	no	#N/A
chr13	21786100	21788540	HIST1H3H	no	#N/A
chr13	21786100	21788540	HIST1H3I	no	#N/A
chr13	21786100	21788540	HIST1H4J	no	#N/A
chr13	21786100	21788540	HIST1H4K	no	#N/A
chr13	21831048	21839286	HIST1H1B	no	#N/A
chr13	21831048	21839286	HIST1H2BN	no	#N/A
chr13	21831048	21839286	HIST1H3I	no	#N/A
chr13	21831048	21839286	HIST1H4J	no	#N/A
chr13	21831048	21839286	HIST1H4K	no	#N/A
chr13	21855123	21856354	HIST1H1B	no	#N/A
chr13	21855123	21856354	HIST1H3I	no	#N/A
chr13	21896433	21898231	Zfp184	no	#N/A
chr13	21916990	21920914	Zfp184	no	#N/A
chr13	21924554	21925952	Zfp184	no	#N/A
chr13	21973366	21975270	Zfp184	no	#N/A
chr13	21973366	21975270	Pom121l2	no	#N/A
chr13	22028308	22030939	Pom121l2	no	#N/A
chr13	22028308	22030939	Zfp184	no	#N/A
chr13	23448588	23451058	Hist1h2af	no	#N/A
chr13	23448588	23451058	HIST1H2BH	no	#N/A
chr13	23448588	23451058	HIST1H3F	no	#N/A
chr13	23448588	23451058	HIST1H3G	no	#N/A
chr13	23497536	23502061	HIST1H1D	no	#N/A
chr13	23497536	23502061	HIST1H2AE	no	#N/A
chr13	23497536	23502061	Hist1h2af	no	#N/A
chr13	23497536	23502061	HIST1H2BG	no	#N/A
chr13	23497536	23502061	HIST1H2BH	no	#N/A
chr13	23497536	23502061	HIST1H3D	no	#N/A
chr13	23497536	23502061	HIST1H3E	no	#N/A
chr13	23497536	23502061	HIST1H3F	no	#N/A
chr13	23497536	23502061	HIST1H3G	no	#N/A
chr13	23497536	23502061	HIST1H4D	no	#N/A
chr13	23497536	23502061	HIST1H4F	no	#N/A
chr13	23504940	23507882	HIST1H1D	no	#N/A
chr13	23504940	23507882	HIST1H2AE	no	#N/A
chr13	23504940	23507882	Hist1h2af	no	#N/A
chr13	23504940	23507882	HIST1H2BG	no	#N/A
chr13	23504940	23507882	HIST1H2BH	no	#N/A
chr13	23504940	23507882	HIST1H3D	no	#N/A
chr13	23504940	23507882	HIST1H3E	no	#N/A
chr13	23504940	23507882	HIST1H3F	no	#N/A
chr13	23504940	23507882	HIST1H3G	no	#N/A
chr13	23504940	23507882	HIST1H4D	no	#N/A
chr13	23504940	23507882	HIST1H4F	no	#N/A
chr13	23516384	23520292	HIST1H1D	no	#N/A
chr13	23516384	23520292	HIST1H2AE	no	#N/A
chr13	23516384	23520292	Hist1h2af	no	#N/A
chr13	23516384	23520292	HIST1H2BG	no	#N/A
chr13	23516384	23520292	HIST1H2BH	no	#N/A
chr13	23516384	23520292	HIST1H3D	no	#N/A
chr13	23516384	23520292	HIST1H3E	no	#N/A
chr13	23516384	23520292	HIST1H3F	no	#N/A
chr13	23516384	23520292	HIST1H3G	no	#N/A
chr13	23516384	23520292	HIST1H4D	no	#N/A
chr13	23516384	23520292	HIST1H4F	no	#N/A
chr13	23525856	23527355	HIST1H2AD	no	#N/A
chr13	23525856	23527355	HIST1H2AE	no	#N/A
chr13	23525856	23527355	Hist1h2af	no	#N/A
chr13	23525856	23527355	HIST1H2BF	no	#N/A
chr13	23525856	23527355	HIST1H2BG	no	#N/A
chr13	23525856	23527355	HIST1H2BH	no	#N/A
chr13	23525856	23527355	HIST1H3D	no	#N/A
chr13	23525856	23527355	HIST1H3E	no	#N/A
chr13	23525856	23527355	HIST1H3F	no	#N/A
chr13	23525856	23527355	HIST1H3G	no	#N/A
chr13	23525856	23527355	HIST1H4F	no	#N/A
chr13	23529895	23536586	HIST1H1D	no	#N/A
chr13	23529895	23536586	HIST1H1E	no	#N/A
chr13	23529895	23536586	HIST1H2AE	no	#N/A
chr13	23529895	23536586	Hist1h2af	no	#N/A
chr13	23529895	23536586	HIST1H2BE	no	#N/A
chr13	23529895	23536586	HIST1H2BG	no	#N/A
chr13	23529895	23536586	HIST1H2BH	no	#N/A
chr13	23529895	23536586	HIST1H3D	no	#N/A
chr13	23529895	23536586	HIST1H3E	no	#N/A
chr13	23529895	23536586	HIST1H3F	no	#N/A
chr13	23529895	23536586	HIST1H3G	no	#N/A
chr13	23529895	23536586	HIST1H4D	no	#N/A
chr13	23529895	23536586	HIST1H4F	no	#N/A
chr13	23550529	23552160	HIST1H1D	no	#N/A
chr13	23550529	23552160	HIST1H1E	no	#N/A
chr13	23550529	23552160	HIST1H2AE	no	#N/A
chr13	23550529	23552160	Hist1h2af	no	#N/A
chr13	23550529	23552160	HIST1H2BE	no	#N/A
chr13	23550529	23552160	HIST1H2BG	no	#N/A
chr13	23550529	23552160	HIST1H2BH	no	#N/A
chr13	23550529	23552160	HIST1H3D	no	#N/A
chr13	23550529	23552160	HIST1H3E	no	#N/A
chr13	23550529	23552160	HIST1H3F	no	#N/A
chr13	23550529	23552160	HIST1H3G	no	#N/A
chr13	23550529	23552160	HIST1H4D	no	#N/A
chr13	23550529	23552160	HIST1H4F	no	#N/A
chr13	23554440	23557027	HIST1H1D	no	#N/A
chr13	23554440	23557027	HIST1H1E	no	#N/A
chr13	23554440	23557027	HIST1H2AE	no	#N/A
chr13	23554440	23557027	Hist1h2af	no	#N/A
chr13	23554440	23557027	HIST1H2BE	no	#N/A
chr13	23554440	23557027	HIST1H2BG	no	#N/A
chr13	23554440	23557027	HIST1H2BH	no	#N/A
chr13	23554440	23557027	HIST1H3D	no	#N/A
chr13	23554440	23557027	HIST1H3E	no	#N/A
chr13	23554440	23557027	HIST1H3F	no	#N/A
chr13	23554440	23557027	HIST1H3G	no	#N/A
chr13	23554440	23557027	HIST1H4D	no	#N/A
chr13	23554440	23557027	HIST1H4F	no	#N/A
chr13	23569638	23577522	HIST1H1D	no	#N/A
chr13	23569638	23577522	HIST1H1E	no	#N/A
chr13	23569638	23577522	HIST1H2AE	no	#N/A
chr13	23569638	23577522	Hist1h2af	no	#N/A
chr13	23569638	23577522	HIST1H2BE	no	#N/A
chr13	23569638	23577522	HIST1H2BG	no	#N/A
chr13	23569638	23577522	HIST1H2BH	no	#N/A
chr13	23569638	23577522	HIST1H3D	no	#N/A
chr13	23569638	23577522	HIST1H3E	no	#N/A
chr13	23569638	23577522	HIST1H3F	no	#N/A
chr13	23569638	23577522	HIST1H3G	no	#N/A
chr13	23569638	23577522	HIST1H4D	no	#N/A
chr13	23569638	23577522	HIST1H4F	no	#N/A
chr13	23581008	23587291	HIST1H1D	no	#N/A
chr13	23581008	23587291	HIST1H1E	no	#N/A
chr13	23581008	23587291	HIST1H2AE	no	#N/A
chr13	23581008	23587291	Hist1h2af	no	#N/A
chr13	23581008	23587291	HIST1H2BE	no	#N/A
chr13	23581008	23587291	HIST1H2BG	no	#N/A
chr13	23581008	23587291	HIST1H2BH	no	#N/A
chr13	23581008	23587291	HIST1H3D	no	#N/A
chr13	23581008	23587291	HIST1H3E	no	#N/A
chr13	23581008	23587291	HIST1H3F	no	#N/A
chr13	23581008	23587291	HIST1H3G	no	#N/A
chr13	23581008	23587291	HIST1H4D	no	#N/A
chr13	23581008	23587291	HIST1H4F	no	#N/A
chr13	23620424	23623282	HIST1H1D	no	#N/A
chr13	23620424	23623282	HIST1H1E	no	#N/A
chr13	23620424	23623282	HIST1H2AE	no	#N/A
chr13	23620424	23623282	Hist1h2af	no	#N/A
chr13	23620424	23623282	HIST1H2BE	no	#N/A
chr13	23620424	23623282	HIST1H2BG	no	#N/A
chr13	23620424	23623282	HIST1H2BH	no	#N/A
chr13	23620424	23623282	HIST1H3D	no	#N/A
chr13	23620424	23623282	HIST1H3E	no	#N/A
chr13	23620424	23623282	HIST1H3F	no	#N/A
chr13	23620424	23623282	HIST1H3G	no	#N/A
chr13	23620424	23623282	HIST1H4C	no	#N/A
chr13	23620424	23623282	HIST1H4D	no	#N/A
chr13	23620424	23623282	HIST1H4F	no	#N/A
chr13	23682576	23686390	HIST1H1A	no	#N/A
chr13	23682576	23686390	HIST1H1C	no	#N/A
chr13	23682576	23686390	HIST1H1E	no	#N/A
chr13	23682576	23686390	HIST1H2AB	no	#N/A
chr13	23682576	23686390	HIST1H2BB	no	#N/A
chr13	23682576	23686390	HIST1H2BE	no	#N/A
chr13	23682576	23686390	HIST1H3A	no	#N/A
chr13	23682576	23686390	HIST1H3C	no	#N/A
chr13	23682576	23686390	HIST1H4A	no	#N/A
chr13	23682576	23686390	HIST1H4B	no	#N/A
chr13	23682576	23686390	HIST1H4C	no	#N/A
chr13	23682576	23686390	HIST1H2AC	no	#N/A
chr13	23682576	23686390	HIST1H3B	no	#N/A
chr13	23697318	23698987	HIST1H1A	no	#N/A
chr13	23697318	23698987	HIST1H1C	no	#N/A
chr13	23697318	23698987	HIST1H1E	no	#N/A
chr13	23697318	23698987	HIST1H2AB	no	#N/A
chr13	23697318	23698987	HIST1H2BB	no	#N/A
chr13	23697318	23698987	HIST1H2BE	no	#N/A
chr13	23697318	23698987	HIST1H3A	no	#N/A
chr13	23697318	23698987	HIST1H3C	no	#N/A
chr13	23697318	23698987	HIST1H4A	no	#N/A
chr13	23697318	23698987	HIST1H4B	no	#N/A
chr13	23697318	23698987	HIST1H4C	no	#N/A
chr13	23760088	23764490	HIST1H1A	no	#N/A
chr13	23760088	23764490	HIST1H1C	no	#N/A
chr13	23760088	23764490	HIST1H2AB	no	#N/A
chr13	23760088	23764490	HIST1H2BB	no	#N/A
chr13	23760088	23764490	HIST1H3A	no	#N/A
chr13	23760088	23764490	HIST1H3C	no	#N/A
chr13	23760088	23764490	HIST1H4A	no	#N/A
chr13	23760088	23764490	HIST1H4B	no	#N/A
chr13	23760088	23764490	HIST1H4C	no	#N/A
chr13	23990683	23992301	Hist1h2aa	no	#N/A
chr13	23990683	23992301	Hist1h2ba	no	#N/A
chr13	23990683	23992301	SCGN	no	#N/A
chr13	29982619	29987164	E2F3	no	#N/A
chr13	31612336	31633171	1700018A04Rik	no	#N/A
chr13	34128820	34134344	TUBB2A	no	#N/A
chr13	34128820	34134344	TUBB2B	no	#N/A
chr13	34247913	34249934	PSMG4	no	#N/A
chr13	36116581	36118750	LYRM4	no	#N/A
chr13	36721922	36737252	NRN1	no	#N/A
chr13	37432554	37435156	LY86	no	#N/A
chr13	41219188	41220563	ELOVL2	no	#N/A
chr13	43477978	43482160	RANBP9	no	#N/A
chr13	46008674	46009872	ATXN1	no	#N/A
chr13	46418041	46420346	CAP2	no	#N/A
chr13	48260267	48263384	ID4	no	#N/A
chr13	49247286	49250349	FGD3	no	#N/A
chr13	49651352	49654020	CENPP	no	#N/A
chr13	51566394	51571107	SHC3	no	#N/A
chr13	51918362	51921864	GADD45G	no	#N/A
chr13	53283554	53286736	ROR2	no	#N/A
chr13	53470448	53477486	Gm2762	no	#N/A
chr13	54589322	54591146	NOP16	no	#N/A
chr13	54737110	54740252	GPRIN1	no	#N/A
chr13	54737110	54740252	SNCB	no	#N/A
chr13	54737110	54740252	TSPAN17	no	#N/A
chr13	54764486	54766940	GPRIN1	no	#N/A
chr13	54874044	54875306	UNC5A	no	#N/A
chr13	55714370	55715650	CATSPER3	no	#N/A
chr13	55726713	55728268	CATSPER3	no	#N/A
chr13	55823313	55838166	CATSPER3	no	#N/A
chr13	56207710	56209654	Neurog1	no	#N/A
chr13	56207710	56209654	H2AFY	no	#N/A
chr13	56220374	56224274	Neurog1	no	#N/A
chr13	56220374	56224274	H2AFY	no	#N/A
chr13	56248810	56262700	Neurog1	no	#N/A
chr13	58400168	58403545	KIF27	no	#N/A
chr13	58609918	58611146	SLC28A3	no	#N/A
chr13	58806004	58808832	4930455J16Rik	no	#N/A
chr13	59673678	59677040	Etohd2	no	#N/A
chr13	59673678	59677040	ISCA1	no	#N/A
chr13	62466230	62467826	Zfp934	no	#N/A
chr13	64369428	64371028	CDC14B	no	#N/A
chr13	64369428	64371028	CDK20	no	#N/A
chr13	73259180	73273574	D630045M09Rik	no	#N/A
chr13	73259180	73273574	IRX4	no	#N/A
chr13	73259180	73273574	NDUFS6	no	#N/A
chr13	73466476	73468417	LPCAT1	no	#N/A
chr13	74008614	74010978	CEP72	no	#N/A
chr13	74008614	74010978	ZDHHC11	no	#N/A
chr13	74061667	74062773	CEP72	no	#N/A
chr13	74061667	74062773	ZDHHC11	no	#N/A
chr13	75942267	75945056	RHOBTB3	no	#N/A
chr13	76017844	76018776	SPATA9	no	#N/A
chr13	78180602	78183678	NR2F1	no	#N/A
chr13	78184107	78188939	A830082K12Rik	no	#N/A
chr13	78184107	78188939	NR2F1	no	#N/A
chr13	78207276	78211267	A830082K12Rik	no	#N/A
chr13	78207276	78211267	NR2F1	no	#N/A
chr13	81782674	81784300	POLR3G	no	#N/A
chr13	83711818	83734974	Mir9-2	no	#N/A
chr13	83711818	83734974	C130071C03Rik	no	#N/A
chr13	83744101	83745679	C130071C03Rik	no	#N/A
chr13	83744101	83745679	Mir9-2	no	#N/A
chr13	88820536	88824917	EDIL3	no	#N/A
chr13	94868232	94878947	OTP	no	#N/A
chr13	95374218	95375815	Mir1940	no	#N/A
chr13	97069772	97072831	1700029F12Rik	no	#N/A
chr13	97069772	97072831	FAM169A	no	#N/A
chr13	98351325	98362380	UTP15	no	#N/A
chr13	98889848	98892026	FCHO2	no	#N/A
chr13	98889848	98892026	1700024P04Rik	no	#N/A
chr13	99353084	99353924	MRPS27	no	#N/A
chr13	99899722	99901206	Cartpt	no	#N/A
chr13	100550512	100553717	OCLN	no	#N/A
chr13	100669326	100670658	RAD17	no	#N/A
chr13	100729798	100731234	CCNB1	no	#N/A
chr13	100729798	100731234	CENPH	no	#N/A
chr13	104284945	104288858	CENPK	no	#N/A
chr13	104284945	104288858	PPWD1	no	#N/A
chr13	113879781	113882000	ARL15	no	#N/A
chr13	117215366	117217804	EMB	no	#N/A
chr13	117219446	117222948	EMB	no	#N/A
chr13	3633305	3634772	BC016423	no	#N/A
chr13	3917246	3918496	NET1	no	#N/A
chr13	14612387	14614036	PSMA2	no	#N/A
chr13	15461829	15468672	GLI3	no	#N/A
chr13	17694206	17696344	5033411D12Rik	no	#N/A
chr13	19394254	19396565	STARD3NL	no	#N/A
chr13	19618659	19620068	EPDR1	no	#N/A
chr13	21253028	21254414	TRIM27	no	#N/A
chr13	21258144	21260553	TRIM27	no	#N/A
chr13	21478646	21479588	Zfp187	no	#N/A
chr13	21748564	21751044	HIST1H1B	no	#N/A
chr13	21748564	21751044	HIST1H2AI	no	#N/A
chr13	21748564	21751044	HIST1H2AK	no	#N/A
chr13	21748564	21751044	Hist1h2an	no	#N/A
chr13	21748564	21751044	HIST1H2BL	no	#N/A
chr13	21748564	21751044	HIST1H2BM	no	#N/A
chr13	21748564	21751044	HIST1H2BN	no	#N/A
chr13	21748564	21751044	Hist1h2bp	no	#N/A
chr13	21748564	21751044	HIST1H3H	no	#N/A
chr13	21748564	21751044	HIST1H3I	no	#N/A
chr13	21748564	21751044	HIST1H4J	no	#N/A
chr13	21748564	21751044	HIST1H4K	no	#N/A
chr13	21752856	21756395	HIST1H1B	no	#N/A
chr13	21752856	21756395	HIST1H2AI	no	#N/A
chr13	21752856	21756395	HIST1H2AK	no	#N/A
chr13	21752856	21756395	Hist1h2an	no	#N/A
chr13	21752856	21756395	HIST1H2BL	no	#N/A
chr13	21752856	21756395	HIST1H2BM	no	#N/A
chr13	21752856	21756395	HIST1H2BN	no	#N/A
chr13	21752856	21756395	Hist1h2bp	no	#N/A
chr13	21752856	21756395	HIST1H3H	no	#N/A
chr13	21752856	21756395	HIST1H3I	no	#N/A
chr13	21752856	21756395	HIST1H4J	no	#N/A
chr13	21752856	21756395	HIST1H4K	no	#N/A
chr13	21786100	21788852	HIST1H1B	no	#N/A
chr13	21786100	21788852	HIST1H2AI	no	#N/A
chr13	21786100	21788852	HIST1H2AK	no	#N/A
chr13	21786100	21788852	Hist1h2an	no	#N/A
chr13	21786100	21788852	HIST1H2BL	no	#N/A
chr13	21786100	21788852	HIST1H2BM	no	#N/A
chr13	21786100	21788852	HIST1H2BN	no	#N/A
chr13	21786100	21788852	Hist1h2bp	no	#N/A
chr13	21786100	21788852	HIST1H3H	no	#N/A
chr13	21786100	21788852	HIST1H3I	no	#N/A
chr13	21786100	21788852	HIST1H4J	no	#N/A
chr13	21786100	21788852	HIST1H4K	no	#N/A
chr13	21830800	21839631	HIST1H1B	no	#N/A
chr13	21830800	21839631	HIST1H2BN	no	#N/A
chr13	21830800	21839631	HIST1H3I	no	#N/A
chr13	21830800	21839631	HIST1H4J	no	#N/A
chr13	21830800	21839631	HIST1H4K	no	#N/A
chr13	21855178	21856442	HIST1H1B	no	#N/A
chr13	21855178	21856442	HIST1H3I	no	#N/A
chr13	21881826	21883660	Hist1h2an	no	#N/A
chr13	21881826	21883660	Hist1h2bp	no	#N/A
chr13	21881826	21883660	Hist1h2ao	no	#N/A
chr13	21881826	21883660	Hist1h2br	no	#N/A
chr13	21881826	21883660	Hist1h4m	no	#N/A
chr13	21881826	21883660	Hist1h4n	no	#N/A
chr13	21896434	21898564	Zfp184	no	#N/A
chr13	21916832	21921174	Zfp184	no	#N/A
chr13	21924704	21925862	Zfp184	no	#N/A
chr13	21973868	21975648	Zfp184	no	#N/A
chr13	21973868	21975648	Pom121l2	no	#N/A
chr13	21993658	21999134	HIST1H2AG	no	#N/A
chr13	21993658	21999134	HIST1H2BJ	no	#N/A
chr13	21993658	21999134	HIST1H2BK	no	#N/A
chr13	21993658	21999134	HIST1H4I	no	#N/A
chr13	21993658	21999134	Pom121l2	no	#N/A
chr13	21993658	21999134	Zfp184	no	#N/A
chr13	22028094	22030829	Pom121l2	no	#N/A
chr13	22028094	22030829	Zfp184	no	#N/A
chr13	22049436	22051869	HIST1H2AG	no	#N/A
chr13	22049436	22051869	HIST1H2BJ	no	#N/A
chr13	22049436	22051869	HIST1H2BK	no	#N/A
chr13	22049436	22051869	HIST1H4I	no	#N/A
chr13	22049436	22051869	PRSS16	no	#N/A
chr13	23448848	23451440	Hist1h2af	no	#N/A
chr13	23448848	23451440	HIST1H2BH	no	#N/A
chr13	23448848	23451440	HIST1H3F	no	#N/A
chr13	23448848	23451440	HIST1H3G	no	#N/A
chr13	23504941	23507824	HIST1H1D	no	#N/A
chr13	23504941	23507824	HIST1H2AE	no	#N/A
chr13	23504941	23507824	Hist1h2af	no	#N/A
chr13	23504941	23507824	HIST1H2BG	no	#N/A
chr13	23504941	23507824	HIST1H2BH	no	#N/A
chr13	23504941	23507824	HIST1H3D	no	#N/A
chr13	23504941	23507824	HIST1H3E	no	#N/A
chr13	23504941	23507824	HIST1H3F	no	#N/A
chr13	23504941	23507824	HIST1H3G	no	#N/A
chr13	23504941	23507824	HIST1H4D	no	#N/A
chr13	23504941	23507824	HIST1H4F	no	#N/A
chr13	23516384	23520261	HIST1H1D	no	#N/A
chr13	23516384	23520261	HIST1H2AE	no	#N/A
chr13	23516384	23520261	Hist1h2af	no	#N/A
chr13	23516384	23520261	HIST1H2BG	no	#N/A
chr13	23516384	23520261	HIST1H2BH	no	#N/A
chr13	23516384	23520261	HIST1H3D	no	#N/A
chr13	23516384	23520261	HIST1H3E	no	#N/A
chr13	23516384	23520261	HIST1H3F	no	#N/A
chr13	23516384	23520261	HIST1H3G	no	#N/A
chr13	23516384	23520261	HIST1H4D	no	#N/A
chr13	23516384	23520261	HIST1H4F	no	#N/A
chr13	23525779	23527356	HIST1H2AD	no	#N/A
chr13	23525779	23527356	HIST1H2AE	no	#N/A
chr13	23525779	23527356	Hist1h2af	no	#N/A
chr13	23525779	23527356	HIST1H2BF	no	#N/A
chr13	23525779	23527356	HIST1H2BG	no	#N/A
chr13	23525779	23527356	HIST1H2BH	no	#N/A
chr13	23525779	23527356	HIST1H3D	no	#N/A
chr13	23525779	23527356	HIST1H3E	no	#N/A
chr13	23525779	23527356	HIST1H3F	no	#N/A
chr13	23525779	23527356	HIST1H3G	no	#N/A
chr13	23525779	23527356	HIST1H4F	no	#N/A
chr13	23529896	23537086	HIST1H1D	no	#N/A
chr13	23529896	23537086	HIST1H1E	no	#N/A
chr13	23529896	23537086	HIST1H2AE	no	#N/A
chr13	23529896	23537086	Hist1h2af	no	#N/A
chr13	23529896	23537086	HIST1H2BE	no	#N/A
chr13	23529896	23537086	HIST1H2BG	no	#N/A
chr13	23529896	23537086	HIST1H2BH	no	#N/A
chr13	23529896	23537086	HIST1H3D	no	#N/A
chr13	23529896	23537086	HIST1H3E	no	#N/A
chr13	23529896	23537086	HIST1H3F	no	#N/A
chr13	23529896	23537086	HIST1H3G	no	#N/A
chr13	23529896	23537086	HIST1H4D	no	#N/A
chr13	23529896	23537086	HIST1H4F	no	#N/A
chr13	23550564	23552162	HIST1H1D	no	#N/A
chr13	23550564	23552162	HIST1H1E	no	#N/A
chr13	23550564	23552162	HIST1H2AE	no	#N/A
chr13	23550564	23552162	Hist1h2af	no	#N/A
chr13	23550564	23552162	HIST1H2BE	no	#N/A
chr13	23550564	23552162	HIST1H2BG	no	#N/A
chr13	23550564	23552162	HIST1H2BH	no	#N/A
chr13	23550564	23552162	HIST1H3D	no	#N/A
chr13	23550564	23552162	HIST1H3E	no	#N/A
chr13	23550564	23552162	HIST1H3F	no	#N/A
chr13	23550564	23552162	HIST1H3G	no	#N/A
chr13	23550564	23552162	HIST1H4D	no	#N/A
chr13	23550564	23552162	HIST1H4F	no	#N/A
chr13	23570041	23577292	HIST1H1D	no	#N/A
chr13	23570041	23577292	HIST1H1E	no	#N/A
chr13	23570041	23577292	HIST1H2AE	no	#N/A
chr13	23570041	23577292	Hist1h2af	no	#N/A
chr13	23570041	23577292	HIST1H2BE	no	#N/A
chr13	23570041	23577292	HIST1H2BG	no	#N/A
chr13	23570041	23577292	HIST1H2BH	no	#N/A
chr13	23570041	23577292	HIST1H3D	no	#N/A
chr13	23570041	23577292	HIST1H3E	no	#N/A
chr13	23570041	23577292	HIST1H3F	no	#N/A
chr13	23570041	23577292	HIST1H3G	no	#N/A
chr13	23570041	23577292	HIST1H4D	no	#N/A
chr13	23570041	23577292	HIST1H4F	no	#N/A
chr13	23581162	23587244	HIST1H1D	no	#N/A
chr13	23581162	23587244	HIST1H1E	no	#N/A
chr13	23581162	23587244	HIST1H2AE	no	#N/A
chr13	23581162	23587244	Hist1h2af	no	#N/A
chr13	23581162	23587244	HIST1H2BE	no	#N/A
chr13	23581162	23587244	HIST1H2BG	no	#N/A
chr13	23581162	23587244	HIST1H2BH	no	#N/A
chr13	23581162	23587244	HIST1H3D	no	#N/A
chr13	23581162	23587244	HIST1H3E	no	#N/A
chr13	23581162	23587244	HIST1H3F	no	#N/A
chr13	23581162	23587244	HIST1H3G	no	#N/A
chr13	23581162	23587244	HIST1H4D	no	#N/A
chr13	23581162	23587244	HIST1H4F	no	#N/A
chr13	23620468	23623284	HIST1H1D	no	#N/A
chr13	23620468	23623284	HIST1H1E	no	#N/A
chr13	23620468	23623284	HIST1H2AE	no	#N/A
chr13	23620468	23623284	Hist1h2af	no	#N/A
chr13	23620468	23623284	HIST1H2BE	no	#N/A
chr13	23620468	23623284	HIST1H2BG	no	#N/A
chr13	23620468	23623284	HIST1H2BH	no	#N/A
chr13	23620468	23623284	HIST1H3D	no	#N/A
chr13	23620468	23623284	HIST1H3E	no	#N/A
chr13	23620468	23623284	HIST1H3F	no	#N/A
chr13	23620468	23623284	HIST1H3G	no	#N/A
chr13	23620468	23623284	HIST1H4C	no	#N/A
chr13	23620468	23623284	HIST1H4D	no	#N/A
chr13	23620468	23623284	HIST1H4F	no	#N/A
chr13	23682854	23684250	HIST1H1A	no	#N/A
chr13	23682854	23684250	HIST1H1C	no	#N/A
chr13	23682854	23684250	HIST1H1E	no	#N/A
chr13	23682854	23684250	HIST1H2AB	no	#N/A
chr13	23682854	23684250	HIST1H2BB	no	#N/A
chr13	23682854	23684250	HIST1H2BE	no	#N/A
chr13	23682854	23684250	HIST1H3A	no	#N/A
chr13	23682854	23684250	HIST1H3C	no	#N/A
chr13	23682854	23684250	HIST1H4A	no	#N/A
chr13	23682854	23684250	HIST1H4B	no	#N/A
chr13	23682854	23684250	HIST1H4C	no	#N/A
chr13	23682854	23684250	HIST1H2AC	no	#N/A
chr13	23682854	23684250	HIST1H3B	no	#N/A
chr13	23684275	23686390	HIST1H1A	no	#N/A
chr13	23684275	23686390	HIST1H1C	no	#N/A
chr13	23684275	23686390	HIST1H1E	no	#N/A
chr13	23684275	23686390	HIST1H2AB	no	#N/A
chr13	23684275	23686390	HIST1H2BB	no	#N/A
chr13	23684275	23686390	HIST1H2BE	no	#N/A
chr13	23684275	23686390	HIST1H3A	no	#N/A
chr13	23684275	23686390	HIST1H3C	no	#N/A
chr13	23684275	23686390	HIST1H4A	no	#N/A
chr13	23684275	23686390	HIST1H4B	no	#N/A
chr13	23684275	23686390	HIST1H4C	no	#N/A
chr13	23697319	23699028	HIST1H1A	no	#N/A
chr13	23697319	23699028	HIST1H1C	no	#N/A
chr13	23697319	23699028	HIST1H1E	no	#N/A
chr13	23697319	23699028	HIST1H2AB	no	#N/A
chr13	23697319	23699028	HIST1H2BB	no	#N/A
chr13	23697319	23699028	HIST1H2BE	no	#N/A
chr13	23697319	23699028	HIST1H3A	no	#N/A
chr13	23697319	23699028	HIST1H3C	no	#N/A
chr13	23697319	23699028	HIST1H4A	no	#N/A
chr13	23697319	23699028	HIST1H4B	no	#N/A
chr13	23697319	23699028	HIST1H4C	no	#N/A
chr13	23744260	23747056	HIST1H1A	no	#N/A
chr13	23744260	23747056	HIST1H1C	no	#N/A
chr13	23744260	23747056	HIST1H2AB	no	#N/A
chr13	23744260	23747056	HIST1H2BB	no	#N/A
chr13	23744260	23747056	HIST1H3A	no	#N/A
chr13	23744260	23747056	HIST1H3C	no	#N/A
chr13	23744260	23747056	HIST1H4A	no	#N/A
chr13	23744260	23747056	HIST1H4B	no	#N/A
chr13	23744260	23747056	HIST1H4C	no	#N/A
chr13	23759835	23764829	HIST1H1A	no	#N/A
chr13	23759835	23764829	HIST1H1C	no	#N/A
chr13	23759835	23764829	HIST1H2AB	no	#N/A
chr13	23759835	23764829	HIST1H2BB	no	#N/A
chr13	23759835	23764829	HIST1H3A	no	#N/A
chr13	23759835	23764829	HIST1H3C	no	#N/A
chr13	23759835	23764829	HIST1H4A	no	#N/A
chr13	23759835	23764829	HIST1H4B	no	#N/A
chr13	23759835	23764829	HIST1H4C	no	#N/A
chr13	23990684	23991907	Hist1h2aa	no	#N/A
chr13	23990684	23991907	Hist1h2ba	no	#N/A
chr13	23990684	23991907	SCGN	no	#N/A
chr13	29982620	29987148	E2F3	no	#N/A
chr13	31612336	31632884	1700018A04Rik	no	#N/A
chr13	34128624	34134559	TUBB2A	no	#N/A
chr13	34128624	34134559	TUBB2B	no	#N/A
chr13	34247884	34250056	PSMG4	no	#N/A
chr13	36116571	36118600	LYRM4	no	#N/A
chr13	36721924	36737253	NRN1	no	#N/A
chr13	37433224	37435539	LY86	no	#N/A
chr13	43478120	43482161	RANBP9	no	#N/A
chr13	46417860	46420574	CAP2	no	#N/A
chr13	47103672	47107228	DEK	no	#N/A
chr13	48260318	48261409	ID4	no	#N/A
chr13	49651354	49654418	CENPP	no	#N/A
chr13	51566326	51570878	SHC3	no	#N/A
chr13	51918298	51921866	GADD45G	no	#N/A
chr13	53460633	53467064	Gm2762	no	#N/A
chr13	53469876	53477328	MSX2	no	#N/A
chr13	53469876	53477328	Gm2762	no	#N/A
chr13	54764773	54766940	GPRIN1	no	#N/A
chr13	54874104	54875060	UNC5A	no	#N/A
chr13	54947988	54951200	UNC5A	no	#N/A
chr13	55714287	55715648	CATSPER3	no	#N/A
chr13	55726420	55728269	CATSPER3	no	#N/A
chr13	55823360	55838092	CATSPER3	no	#N/A
chr13	56196726	56200260	Neurog1	no	#N/A
chr13	56196726	56200260	H2AFY	no	#N/A
chr13	56207679	56209499	Neurog1	no	#N/A
chr13	56207679	56209499	H2AFY	no	#N/A
chr13	56219993	56224156	Neurog1	no	#N/A
chr13	56219993	56224156	H2AFY	no	#N/A
chr13	56253942	56262604	Neurog1	no	#N/A
chr13	58400168	58403586	KIF27	no	#N/A
chr13	58609934	58611324	SLC28A3	no	#N/A
chr13	58806256	58809012	4930455J16Rik	no	#N/A
chr13	60172100	60178816	GAS1	no	#N/A
chr13	62466230	62467827	Zfp934	no	#N/A
chr13	64151170	64155014	Zfp367	no	#N/A
chr13	64369254	64371014	CDC14B	no	#N/A
chr13	64369254	64371014	CDK20	no	#N/A
chr13	73466743	73468651	LPCAT1	no	#N/A
chr13	74008470	74010673	CEP72	no	#N/A
chr13	74008470	74010673	ZDHHC11	no	#N/A
chr13	75942268	75945057	RHOBTB3	no	#N/A
chr13	76017906	76018922	SPATA9	no	#N/A
chr13	78180603	78188060	A830082K12Rik	no	#N/A
chr13	78180603	78188060	NR2F1	no	#N/A
chr13	78190127	78208502	A830082K12Rik	no	#N/A
chr13	78190127	78208502	NR2F1	no	#N/A
chr13	81782674	81784302	POLR3G	no	#N/A
chr13	83712600	83735388	Mir9-2	no	#N/A
chr13	83712600	83735388	C130071C03Rik	no	#N/A
chr13	83736828	83741224	Mir9-2	no	#N/A
chr13	83744230	83745564	C130071C03Rik	no	#N/A
chr13	83744230	83745564	Mir9-2	no	#N/A
chr13	94867606	94878948	OTP	no	#N/A
chr13	95373981	95375816	Mir1940	no	#N/A
chr13	97070221	97072856	1700029F12Rik	no	#N/A
chr13	97070221	97072856	FAM169A	no	#N/A
chr13	98351358	98360648	UTP15	no	#N/A
chr13	98361398	98367800	UTP15	no	#N/A
chr13	98889888	98892126	FCHO2	no	#N/A
chr13	98889888	98892126	1700024P04Rik	no	#N/A
chr13	99352974	99353762	MRPS27	no	#N/A
chr13	99899542	99901222	Cartpt	no	#N/A
chr13	100550409	100553718	OCLN	no	#N/A
chr13	100669104	100670532	RAD17	no	#N/A
chr13	100729918	100731234	CCNB1	no	#N/A
chr13	100729918	100731234	CENPH	no	#N/A
chr13	104284946	104288860	CENPK	no	#N/A
chr13	104284946	104288860	PPWD1	no	#N/A
chr13	113879808	113881660	ARL15	no	#N/A
chr13	117215333	117217924	EMB	no	#N/A
chr13	117219506	117223281	EMB	no	#N/A
chr14	8316017	8318116	Oit1	no	#N/A
chr14	12336152	12350921	FEZF2	no	#N/A
chr14	16571598	16576691	RARB	no	#N/A
chr14	20347226	20348990	DNAJC9	no	#N/A
chr14	20347226	20348990	ECD	no	#N/A
chr14	24244161	24246155	E330034G19Rik	no	#N/A
chr14	27038438	27041157	IL17RD	no	#N/A
chr14	34895974	34896846	GRID1	no	#N/A
chr14	39470744	39474781	NRG3	no	#N/A
chr14	46880883	46886956	CNIH	no	#N/A
chr14	46880883	46886956	Samd4	no	#N/A
chr14	47275398	47278070	GCH1	no	#N/A
chr14	47297825	47300188	LGALS3	no	#N/A
chr14	47297825	47300188	MAPK1IP1L	no	#N/A
chr14	47297825	47300188	SOCS4	no	#N/A
chr14	48589451	48590963	OTX2	no	#N/A
chr14	48589451	48590963	Otx2os1	no	#N/A
chr14	48651280	48652594	OTX2	no	#N/A
chr14	48651280	48652594	Otx2os1	no	#N/A
chr14	48653216	48656655	OTX2	no	#N/A
chr14	48653216	48656655	Otx2os1	no	#N/A
chr14	48661216	48672217	OTX2	no	#N/A
chr14	48661216	48672217	Otx2os1	no	#N/A
chr14	48672714	48675461	OTX2	no	#N/A
chr14	48672714	48675461	Otx2os1	no	#N/A
chr14	48707462	48710702	OTX2	no	#N/A
chr14	51983428	51986658	ARHGEF40	no	#N/A
chr14	52195592	52198630	SNORD8	no	#N/A
chr14	52256032	52258332	SNORD8	no	#N/A
chr14	52325931	52329536	SALL2	no	#N/A
chr14	52325931	52329536	RAB2B	no	#N/A
chr14	54479452	54480035	HAUS4	no	#N/A
chr14	54875760	54877957	HOMEZ	no	#N/A
chr14	54923840	54927730	EFS	no	#N/A
chr14	54923840	54927730	SLC22A17	no	#N/A
chr14	55077584	55081389	JPH4	no	#N/A
chr14	55077584	55081389	Zfhx2as	no	#N/A
chr14	55077584	55081389	ZFHX2	no	#N/A
chr14	55782754	55785577	NFATC4	no	#N/A
chr14	55782754	55785577	NYNRIN	no	#N/A
chr14	55782754	55785577	RIPK3	no	#N/A
chr14	56364480	56366114	Rnf17	no	#N/A
chr14	59624392	59629648	SHISA2	no	#N/A
chr14	60250319	60254828	Mir719	no	#N/A
chr14	61438246	61440866	KPNA3	no	#N/A
chr14	61645278	61649560	KCNRG	no	#N/A
chr14	63238900	63257109	GATA4	no	#N/A
chr14	63260863	63272626	GATA4	no	#N/A
chr14	63508230	63508890	TDH	no	#N/A
chr14	63508230	63508890	FAM167A	no	#N/A
chr14	63508230	63508890	XKR6	no	#N/A
chr14	64585077	64592584	A930011O12Rik	no	#N/A
chr14	65952875	65954156	CLU	no	#N/A
chr14	68122950	68127309	NEFL	no	#N/A
chr14	68122950	68127309	NEFM	no	#N/A
chr14	68196828	68199505	NEFM	no	#N/A
chr14	69190117	69191288	Nkx2-6	no	#N/A
chr14	70633860	70637255	NUDT18	no	#N/A
chr14	73237160	73239975	Mir687	no	#N/A
chr14	75844215	75846682	SLC25A30	no	#N/A
chr14	79676488	79678724	LECT1	no	#N/A
chr14	79676488	79678724	PCDH8	no	#N/A
chr14	79767564	79774800	4930452G13Rik	no	#N/A
chr14	87140478	87141702	Diap3	no	#N/A
chr14	88469264	88471645	PCDH20	no	#N/A
chr14	93888876	93891922	PCDH9	no	#N/A
chr14	96517668	96519241	KLHL1	no	#N/A
chr14	104456348	104474904	POU4F1	no	#N/A
chr14	108909266	108914758	SLITRK1	no	#N/A
chr14	116924452	116929520	GPC6	no	#N/A
chr14	118225254	118238474	SOX21	no	#N/A
chr14	118322235	118323332	SOX21	no	#N/A
chr14	119137238	119139463	UGGT2	no	#N/A
chr14	122373526	122375156	Gm5089	no	#N/A
chr14	122373526	122375156	ZIC5	no	#N/A
chr14	122451663	122455548	2610035F20Rik	no	#N/A
chr14	122451663	122455548	Gm5089	no	#N/A
chr14	122451663	122455548	ZIC2	no	#N/A
chr14	122451663	122455548	ZIC5	no	#N/A
chr14	122467521	122469908	2610035F20Rik	no	#N/A
chr14	122467521	122469908	Gm5089	no	#N/A
chr14	122467521	122469908	ZIC2	no	#N/A
chr14	122467521	122469908	ZIC5	no	#N/A
chr14	122470797	122491514	2610035F20Rik	no	#N/A
chr14	122470797	122491514	Gm5089	no	#N/A
chr14	122470797	122491514	ZIC2	no	#N/A
chr14	122470797	122491514	ZIC5	no	#N/A
chr14	122533455	122535251	PCCA	no	#N/A
chr14	12336337	12351120	FEZF2	no	#N/A
chr14	16571068	16578072	RARB	no	#N/A
chr14	20347282	20349218	DNAJC9	no	#N/A
chr14	20347282	20349218	ECD	no	#N/A
chr14	24244162	24246396	E330034G19Rik	no	#N/A
chr14	27038500	27041320	IL17RD	no	#N/A
chr14	33977662	33979110	GDF10	no	#N/A
chr14	39470418	39474947	NRG3	no	#N/A
chr14	45217780	45221828	GPR137C	no	#N/A
chr14	46880884	46886540	Samd4	no	#N/A
chr14	47275416	47278071	GCH1	no	#N/A
chr14	47297802	47300193	LGALS3	no	#N/A
chr14	47297802	47300193	MAPK1IP1L	no	#N/A
chr14	47297802	47300193	SOCS4	no	#N/A
chr14	48589358	48590868	OTX2	no	#N/A
chr14	48589358	48590868	Otx2os1	no	#N/A
chr14	48651280	48652932	OTX2	no	#N/A
chr14	48651280	48652932	Otx2os1	no	#N/A
chr14	48653249	48657572	OTX2	no	#N/A
chr14	48653249	48657572	Otx2os1	no	#N/A
chr14	48661216	48672265	OTX2	no	#N/A
chr14	48661216	48672265	Otx2os1	no	#N/A
chr14	48672714	48674957	OTX2	no	#N/A
chr14	48672714	48674957	Otx2os1	no	#N/A
chr14	51983429	51986714	ARHGEF40	no	#N/A
chr14	52195254	52198587	SNORD8	no	#N/A
chr14	52256738	52258248	SNORD8	no	#N/A
chr14	52326149	52330554	SALL2	no	#N/A
chr14	52326149	52330554	RAB2B	no	#N/A
chr14	54479310	54480036	HAUS4	no	#N/A
chr14	54639735	54642421	4930579G18Rik	no	#N/A
chr14	54639735	54642421	HAUS4	no	#N/A
chr14	54875845	54878049	HOMEZ	no	#N/A
chr14	54923838	54927832	EFS	no	#N/A
chr14	54923838	54927832	SLC22A17	no	#N/A
chr14	59624516	59629698	SHISA2	no	#N/A
chr14	61438248	61441072	KPNA3	no	#N/A
chr14	63238901	63257464	GATA4	no	#N/A
chr14	63260838	63273115	GATA4	no	#N/A
chr14	63508232	63509296	TDH	no	#N/A
chr14	63508232	63509296	FAM167A	no	#N/A
chr14	63508232	63509296	XKR6	no	#N/A
chr14	64585078	64592222	A930011O12Rik	no	#N/A
chr14	65952554	65954214	CLU	no	#N/A
chr14	68122620	68127474	NEFL	no	#N/A
chr14	68122620	68127474	NEFM	no	#N/A
chr14	68196829	68199336	NEFM	no	#N/A
chr14	69190273	69191218	Nkx2-6	no	#N/A
chr14	70634054	70637793	NUDT18	no	#N/A
chr14	73237270	73240248	Mir687	no	#N/A
chr14	75844100	75846470	SLC25A30	no	#N/A
chr14	79676490	79678726	LECT1	no	#N/A
chr14	79676490	79678726	PCDH8	no	#N/A
chr14	79767362	79774801	4930452G13Rik	no	#N/A
chr14	87140324	87141568	Diap3	no	#N/A
chr14	88469158	88471591	PCDH20	no	#N/A
chr14	96517630	96519188	KLHL1	no	#N/A
chr14	104456550	104475026	POU4F1	no	#N/A
chr14	105920308	105922372	SPRY2	no	#N/A
chr14	108909267	108914783	SLITRK1	no	#N/A
chr14	116924453	116929264	GPC6	no	#N/A
chr14	118225255	118238474	SOX21	no	#N/A
chr14	118322022	118323322	SOX21	no	#N/A
chr14	119137155	119139803	UGGT2	no	#N/A
chr14	122373477	122375182	Gm5089	no	#N/A
chr14	122373477	122375182	ZIC5	no	#N/A
chr14	122467522	122469712	2610035F20Rik	no	#N/A
chr14	122467522	122469712	Gm5089	no	#N/A
chr14	122467522	122469712	ZIC2	no	#N/A
chr14	122467522	122469712	ZIC5	no	#N/A
chr14	122471130	122491916	2610035F20Rik	no	#N/A
chr14	122471130	122491916	Gm5089	no	#N/A
chr14	122471130	122491916	ZIC2	no	#N/A
chr14	122471130	122491916	ZIC5	no	#N/A
chr14	122533456	122535483	PCCA	no	#N/A
chr15	4374568	4376710	Plcxd3	no	#N/A
chr15	5143013	5146251	C7	no	#N/A
chr15	6706998	6710026	RICTOR	no	#N/A
chr15	11903036	11908969	1700047G03Rik	no	#N/A
chr15	25364233	25365144	BASP1	no	#N/A
chr15	25364233	25365144	Gm5468	no	#N/A
chr15	25621458	25624758	MYO10	no	#N/A
chr15	31365185	31369887	ANKRD33B	no	#N/A
chr15	31529222	31531898	FAM173B	no	#N/A
chr15	35291974	35304161	OSR2	no	#N/A
chr15	36163898	36165414	FBXO43	no	#N/A
chr15	36163898	36165414	RGS22	no	#N/A
chr15	36163898	36165414	SPAG1	no	#N/A
chr15	38077170	38079949	UBR5	no	#N/A
chr15	38451926	38454322	AZIN1	no	#N/A
chr15	39076464	39078910	FZD6	no	#N/A
chr15	44426992	44428995	PKHD1L1	no	#N/A
chr15	52039880	52040716	AARD	no	#N/A
chr15	54918240	54922137	ENPP2	no	#N/A
chr15	55264218	55269114	COL14A1	no	#N/A
chr15	58133504	58135750	ATAD2	no	#N/A
chr15	60821624	60826090	FAM84B	no	#N/A
chr15	71726693	71728452	FAM135B	no	#N/A
chr15	72544672	72554270	Kcnk9	no	#N/A
chr15	74515610	74520210	BAI1	no	#N/A
chr15	74563166	74565634	BAI1	no	#N/A
chr15	75565191	75568050	LY6H	no	#N/A
chr15	75565191	75568050	ZFP41	no	#N/A
chr15	75731143	75732906	RHPN1	no	#N/A
chr15	76034216	76035294	MAPK15	no	#N/A
chr15	76514812	76523690	DGAT1	no	#N/A
chr15	76575986	76577280	ADCK5	no	#N/A
chr15	76575986	76577280	DGAT1	no	#N/A
chr15	76575986	76577280	SLC39A4	no	#N/A
chr15	76575986	76577280	TONSL	no	#N/A
chr15	76718010	76718896	FOXH1	no	#N/A
chr15	77212514	77216018	RBFOX2	no	#N/A
chr15	77969666	77971776	EIF3D	no	#N/A
chr15	78119096	78120613	IFT27	no	#N/A
chr15	78203394	78204931	IFT27	no	#N/A
chr15	78717380	78720366	ELFN2	no	#N/A
chr15	78717380	78720366	MFNG	no	#N/A
chr15	79162264	79165711	POLR2F	no	#N/A
chr15	79162264	79165711	1700088E04Rik	no	#N/A
chr15	79228812	79229968	1700088E04Rik	no	#N/A
chr15	79228812	79229968	PLA2G6	no	#N/A
chr15	79504739	79507268	DMC1	no	#N/A
chr15	79511085	79512972	DMC1	no	#N/A
chr15	79604818	79605821	DMC1	no	#N/A
chr15	79791150	79793062	CBX6	no	#N/A
chr15	79791150	79793062	Npcd	no	#N/A
chr15	79791150	79793062	SUN2	no	#N/A
chr15	79791150	79793062	Dnalc4	no	#N/A
chr15	80132779	80134672	RPL3	no	#N/A
chr15	80172942	80175134	SMCR7L	no	#N/A
chr15	82070018	82070547	1700029P11Rik	no	#N/A
chr15	82070018	82070547	4930407I10Rik	no	#N/A
chr15	82211228	82212906	1500009C09Rik	no	#N/A
chr15	82211228	82212906	AI848285	no	#N/A
chr15	82216524	82219228	1500009C09Rik	no	#N/A
chr15	82216524	82219228	CENPM	no	#N/A
chr15	82216524	82219228	AI848285	no	#N/A
chr15	83698846	83700746	MPPED1	no	#N/A
chr15	83698846	83700746	SCUBE1	no	#N/A
chr15	83778811	83780828	MPPED1	no	#N/A
chr15	83778811	83780828	SCUBE1	no	#N/A
chr15	84064562	84065646	SULT4A1	no	#N/A
chr15	84064562	84065646	Efcab6	no	#N/A
chr15	84069425	84070825	SULT4A1	no	#N/A
chr15	84073984	84075196	SULT4A1	no	#N/A
chr15	84073984	84075196	Efcab6	no	#N/A
chr15	84312994	84315704	PARVG	no	#N/A
chr15	84653889	84654943	LDOC1L	no	#N/A
chr15	85575810	85583951	WNT7B	no	#N/A
chr15	85810856	85813669	GTSE1	no	#N/A
chr15	88954042	88955020	MLC1	no	#N/A
[truncated: 4,115 more rows]

## Sheet: UMR_P0
Chr	Start	End	Gene Symbol	Deafness gene	Origin
chr1	77510760	77517376	EPHA4	yes	Mouse
chr1	78186810	78191084	PAX3	yes	Human
chr1	89921274	89924086	GBX2	yes	Mouse
chr1	89926400	89936932	GBX2	yes	Mouse
chr1	89939680	89943640	GBX2	yes	Mouse
chr1	89992082	89992914	GBX2	yes	Mouse
chr1	172081766	172083698	VANGL2	yes	Mouse
chr1	186700334	186706860	TGFB2	yes	Mouse
chr10	56375976	56380294	GJA1	yes	Human
chr10	60191521	60193369	PSAP	yes	Mouse
chr10	75779658	75783134	GSTT1	yes	Mouse
chr10	120897847	120899590	MSRB3	yes	Human
chr10	120977070	120980321	MSRB3	yes	Human
chr11	68389254	68391644	NTN1	yes	Mouse
chr11	95645021	95646073	NGFR	yes	Mouse
chr12	31498578	31500670	SLC26A4	yes	Human
chr12	49371304	49396280	FOXG1	yes	Mouse
chr12	49397958	49402436	FOXG1	yes	Mouse
chr12	57196312	57197486	SLC25A21	yes	#N/A
chr12	57229831	57231212	SLC25A21	yes	#N/A
chr12	110186405	110190582	DIO3	yes	Mouse
chr12	110374572	110376467	DIO3	yes	Mouse
chr13	56207891	56209343	Neurog1	yes	#N/A
chr13	56220374	56223397	Neurog1	yes	#N/A
chr13	56254604	56262604	Neurog1	yes	#N/A
chr13	78162278	78164440	NR2F1	yes	Human
chr13	78180740	78183678	NR2F1	yes	Human
chr13	78189888	78206050	NR2F1	yes	Human
chr14	34895684	34896937	GRID1	yes	Mouse
chr14	48589587	48590868	OTX2	yes	Mouse
chr14	48651494	48652594	OTX2	yes	Mouse
chr14	48653336	48656486	OTX2	yes	Mouse
chr14	48661366	48672218	OTX2	yes	Mouse
chr14	48672854	48674957	OTX2	yes	Mouse
chr14	104456549	104475108	POU4F1	yes	Mouse
chr14	105920352	105922771	SPRY2	yes	Mouse
chr15	39076572	39079060	FZD6	yes	Mouse
chr15	89428888	89430537	ARSA	yes	#N/A
chr15	97989136	97993484	COL2A1	yes	Human
chr15	97995428	97998679	COL2A1	yes	Human
chr15	98025586	98028444	COL2A1	yes	Human
chr16	14704296	14707245	SNAI2	yes	Human
chr16	23106786	23110583	Adipoq	yes	#N/A
chr16	46494500	46498812	PVRL3	yes	Mouse
chr17	24722692	24724724	NOXO1	yes	Mouse
chr17	35262472	35264455	TNF	yes	Mouse
chr17	46152531	46153888	POLH	yes	Human
chr17	57086664	57088126	CLPP	yes	Human
chr18	57877356	57880798	SLC12A2	yes	Mouse
chr18	82405032	82407656	MBP	yes	Mouse
chr19	32725972	32728258	PTEN	yes	Mouse
chr19	44669085	44673184	PAX2	yes	Mouse
chr19	44692402	44693408	PAX2	yes	Mouse
chr19	44722632	44724670	PAX2	yes	Mouse
chr19	44733862	44736252	PAX2	yes	Mouse
chr19	44745654	44762588	PAX2	yes	Mouse
chr19	59450574	59455266	EMX2	yes	Mouse
chr19	59455536	59472096	EMX2	yes	Mouse
chr2	9874362	9875570	GATA3	yes	Mouse
chr2	9875812	9899254	GATA3	yes	Mouse
chr2	10367942	10376258	SFMBT2	yes	Mouse
chr2	24471024	24475995	PAX8	yes	Mouse
chr2	25310566	25312114	TPRN	yes	Human
chr2	28910800	28920828	BARHL1	yes	#N/A
chr2	30844940	30848676	PRRX2	yes	Mouse
chr2	71524896	71548584	DLX1	yes	Mouse
chr2	79428026	79430278	NEUROD1	yes	Mouse
chr2	79453762	79457440	NEUROD1	yes	Mouse
chr2	79457810	79461374	NEUROD1	yes	Mouse
chr2	180641412	180643194	COL9A3	yes	Human
chr3	34637270	34644231	SOX2	yes	Mouse
chr3	34645426	34657668	SOX2	yes	Mouse
chr3	34659622	34666760	SOX2	yes	Mouse
chr3	34691593	34692680	SOX2	yes	Mouse
chr3	89688042	89689330	CHRNB2	yes	#N/A
chr3	99245046	99262860	TBX15	yes	Mouse
chr4	136755289	136756736	EPHB2	yes	Mouse
chr4	136903934	136905978	EPHB2	yes	Mouse
chr4	148173648	148174886	FBXO2	yes	Mouse
chr4	152151350	152152777	ESPN	yes	Human
chr4	154952350	154953748	HES5	yes	Mouse
chr4	155042818	155043835	HES5	yes	Mouse
chr5	110268998	110270240	P2RX2	yes	Human
chr5	116571000	116572418	Srrm4	yes	Mouse
chr6	6848200	6852092	Dlx5	yes	Mouse
chr6	6867424	6876996	Dlx5	yes	Mouse
chr6	17463184	17465327	MET	yes	#N/A
chr6	83691728	83694607	ATP6V1B1	yes	#N/A
chr6	83757810	83758662	ATP6V1B1	yes	#N/A
chr6	83761826	83763658	ATP6V1B1	yes	#N/A
chr6	85510416	85511814	ALMS1	yes	#N/A
chr6	86403053	86406218	FAM136A	yes	#N/A
chr6	88202164	88206757	GATA2	yes	Mouse
chr6	114041088	114042664	ATP2B2	yes	#N/A
chr6	114131176	114131874	ATP2B2	yes	#N/A
chr6	134829084	134831246	CDKN1B	yes	#N/A
chr7	48958362	48960702	NAV2	yes	Mouse
chr7	109010412	109011578	TUB	yes	Mouse
chr7	144893973	144899048	FGF3	yes	Mouse
chr8	8655200	8663034	EFNB2	yes	#N/A
chr8	25542908	25545820	FGFR1	yes	Mouse
chr8	89006120	89008536	SALL1	yes	Mouse
chr8	89025497	89026656	SALL1	yes	Mouse
chr8	112010417	112013162	KARS	yes	Human
chr9	43729468	43731036	PVRL1	yes	Mouse
chr9	87721652	87735984	TBX18	yes	Mouse
chr9	102423536	102425172	EPHB1	yes	#N/A
chr9	110944322	110947510	TMIE	yes	Human
chrX	16909946	16912124	NDP	yes	Human
chrX	110810446	110815454	POU3F4	yes	Human
chr1	4490396	4498980	SOX17	no	#N/A
chr1	4857046	4859054	MRPL15	no	#N/A
chr1	5017870	5024870	RGS20	no	#N/A
chr1	10717106	10720322	CPA6	no	#N/A
chr1	12691472	12695838	SULF1	no	#N/A
chr1	13124468	13129594	PRDM14	no	#N/A
chr1	16517925	16520644	STAU2	no	#N/A
chr1	19095432	19113302	Tfap2d	no	#N/A
chr1	19205308	19238560	Tfap2b	no	#N/A
chr1	32171815	32174006	KHDRBS2	no	#N/A
chr1	38626047	38629854	AFF3	no	#N/A
chr1	42683668	42715082	2610017I09Rik	no	#N/A
chr1	42683668	42715082	2900092D14Rik	no	#N/A
chr1	42683668	42715082	POU3F3	no	#N/A
chr1	44550808	44554048	GULP1	no	#N/A
chr1	50924911	50929335	TMEFF2	no	#N/A
chr1	51914774	51916516	STAT4	no	#N/A
chr1	53296184	53297876	ORMDL1	no	#N/A
chr1	53296184	53297876	PMS1	no	#N/A
chr1	55130550	55132497	HSPD1	no	#N/A
chr1	57969302	57970488	SGOL2	no	#N/A
chr1	58711038	58714617	ALS2CR12	no	#N/A
chr1	59480256	59489468	FZD7	no	#N/A
chr1	59762021	59766592	BMPR2	no	#N/A
chr1	59762021	59766592	SNORD11	no	#N/A
chr1	60042280	60044160	Carf	no	#N/A
chr1	60042280	60044160	ICA1L	no	#N/A
chr1	60042280	60044160	WDR12	no	#N/A
chr1	60096802	60099530	Carf	no	#N/A
chr1	60096802	60099530	ICA1L	no	#N/A
chr1	60096802	60099530	WDR12	no	#N/A
chr1	60179552	60181944	Carf	no	#N/A
chr1	60179552	60181944	WDR12	no	#N/A
chr1	63246656	63249288	ZDBF2	no	#N/A
chr1	63254356	63257760	EEF1B2	no	#N/A
chr1	63254356	63257760	ZDBF2	no	#N/A
chr1	64689644	64693548	FZD5	no	#N/A
chr1	71101770	71103838	BARD1	no	#N/A
chr1	72225030	72227438	MREG	no	#N/A
chr1	72225030	72227438	XRCC5	no	#N/A
chr1	72823490	72828230	IGFBP2	no	#N/A
chr1	74090078	74092423	TNS1	no	#N/A
chr1	74096670	74100234	CXCR1	no	#N/A
chr1	74096670	74100234	CXCR2	no	#N/A
chr1	74096670	74100234	Rufy4	no	#N/A
chr1	74788335	74796490	CDK5R2	no	#N/A
chr1	74797230	74801552	CDK5R2	no	#N/A
chr1	74854036	74859402	CDK5R2	no	#N/A
chr1	74897310	74902828	Ccdc108	no	#N/A
chr1	75262972	75264704	PTPRN	no	#N/A
chr1	75262972	75264704	Resp18	no	#N/A
chr1	75262972	75264704	A630095N17Rik	no	#N/A
chr1	75262972	75264704	ATG9A	no	#N/A
chr1	75262972	75264704	GLB1L	no	#N/A
chr1	75276914	75278632	A630095N17Rik	no	#N/A
chr1	75276914	75278632	ATG9A	no	#N/A
chr1	75276914	75278632	GLB1L	no	#N/A
chr1	75316315	75318274	A630095N17Rik	no	#N/A
chr1	75337570	75339762	PTPRN	no	#N/A
chr1	75421666	75423575	INHA	no	#N/A
chr1	75482528	75483156	INHA	no	#N/A
chr1	75482528	75483156	SLC4A3	no	#N/A
chr1	75482528	75483156	SPEG	no	#N/A
chr1	75482528	75483156	TMEM198	no	#N/A
chr1	75504384	75507100	CHPF	no	#N/A
chr1	75504384	75507100	OBSL1	no	#N/A
chr1	78309245	78312304	SGPP2	no	#N/A
chr1	79670854	79673694	AP1S3	no	#N/A
chr1	79775652	79777142	MRPL44	no	#N/A
chr1	87173189	87174951	ECEL1	no	#N/A
chr1	87184427	87186228	EFHD1	no	#N/A
chr1	87184427	87186228	Prss56	no	#N/A
chr1	87186280	87187704	EFHD1	no	#N/A
chr1	87186280	87187704	Prss56	no	#N/A
chr1	87262231	87266578	EFHD1	no	#N/A
chr1	87262231	87266578	Prss56	no	#N/A
chr1	87326571	87328380	KCNJ13	no	#N/A
chr1	90227358	90229002	CXCR7	no	#N/A
chr1	91344668	91345952	1700020N18Rik	no	#N/A
chr1	92830590	92833128	ANKMY1	no	#N/A
chr1	93305354	93306286	SNED1	no	#N/A
chr1	93753618	93756497	DTYMK	no	#N/A
chr1	93753618	93756497	ING5	no	#N/A
chr1	95664458	95669138	ST8SIA4	no	#N/A
chr1	109981662	109983866	CDH7	no	#N/A
chr1	118310264	118312188	MKI67IP	no	#N/A
chr1	118310264	118312188	TSN	no	#N/A
chr1	119047452	119049482	GLI2	no	#N/A
chr1	119049688	119054907	GLI2	no	#N/A
chr1	119835630	119838244	PTPN4	no	#N/A
chr1	120590046	120618101	MARCO	no	#N/A
chr1	120590046	120618101	EN1	no	#N/A
chr1	124043612	124046782	DPP10	no	#N/A
chr1	127773187	127776384	2900009J06Rik	no	#N/A
chr1	127773187	127776384	Acmsd	no	#N/A
chr1	127773187	127776384	TMEM163	no	#N/A
chr1	128415324	128417786	MCM6	no	#N/A
chr1	128590071	128593834	CXCR4	no	#N/A
chr1	131136994	131139002	DYRK3	no	#N/A
chr1	131909642	131911786	NUCKS1	no	#N/A
chr1	133422134	133424838	SOX13	no	#N/A
chr1	134454572	134456991	KLHL12	no	#N/A
chr1	134493935	134495770	ADIPOR1	no	#N/A
chr1	135085042	135085720	ARL8A	no	#N/A
chr1	135085042	135085720	GPR37L1	no	#N/A
chr1	135085042	135085720	LGR6	no	#N/A
chr1	135085042	135085720	PTPN7	no	#N/A
chr1	136945010	136954292	NR5A2	no	#N/A
chr1	143776170	143778362	GLRX2	no	#N/A
chr1	143776170	143778362	TROVE2	no	#N/A
chr1	153641322	153642798	RGS16	no	#N/A
chr1	153641322	153642798	Rgs8	no	#N/A
chr1	153702944	153704718	RGS16	no	#N/A
chr1	153702944	153704718	Rgs8	no	#N/A
chr1	156310516	156311241	TDRD5	no	#N/A
chr1	160308660	160311476	CACYBP	no	#N/A
chr1	161033580	161040820	SNORD47	no	#N/A
chr1	161033580	161040820	DARS2	no	#N/A
chr1	161142158	161143226	4930469G21Rik	no	#N/A
chr1	161142158	161143226	ANKRD45	no	#N/A
chr1	162569650	162572027	METTL13	no	#N/A
chr1	162738416	162741130	PRRC2C	no	#N/A
chr1	165840477	165841538	CD247	no	#N/A
chr1	166308600	166309715	ILDR2	no	#N/A
chr1	167392136	167394839	MGST3	no	#N/A
chr1	167392136	167394839	Lrrc52	no	#N/A
chr1	168357021	168359152	PBX1	no	#N/A
chr1	170866799	170869136	DUSP12	no	#N/A
chr1	170884041	170886190	FCGR2B	no	#N/A
chr1	171063790	171066362	Fcgr3	no	#N/A
chr1	171063790	171066362	Fcgr4	no	#N/A
chr1	171063790	171066362	1700009P17Rik	no	#N/A
chr1	171063790	171066362	FCGR2B	no	#N/A
chr1	171077315	171081600	Fcgr3	no	#N/A
chr1	171077315	171081600	Fcgr4	no	#N/A
chr1	171077315	171081600	1700009P17Rik	no	#N/A
chr1	171293896	171295284	ADAMTS4	no	#N/A
chr1	171293896	171295284	PFDN2	no	#N/A
chr1	171293896	171295284	NIT1	no	#N/A
chr1	172632182	172633492	VSIG8	no	#N/A
chr1	173365750	173368638	CADM3	no	#N/A
chr1	173365750	173368638	DARC	no	#N/A
chr1	177517806	177519596	Zfp238	no	#N/A
chr1	177794016	177797182	1700016C15Rik	no	#N/A
chr1	178334532	178339426	EFCAB2	no	#N/A
chr1	180893975	180894998	H3F3A	no	#N/A
chr1	180893975	180894998	LEFTY1	no	#N/A
chr1	180893975	180894998	LEFTY2	no	#N/A
chr1	180893975	180894998	PYCR2	no	#N/A
chr1	180936562	180937282	LEFTY1	no	#N/A
chr1	180936562	180937282	LEFTY2	no	#N/A
chr1	180936562	180937282	PYCR2	no	#N/A
chr1	181150781	181151930	NVL	no	#N/A
chr1	181150781	181151930	WDR26	no	#N/A
chr1	184715576	184738731	HLX	no	#N/A
chr1	187215056	187216262	SPATA17	no	#N/A
chr1	191125846	191126466	BATF3	no	#N/A
chr1	191125846	191126466	NSL1	no	#N/A
chr1	192853036	192856855	SERTAD4	no	#N/A
chr1	194938400	194939568	CD34	no	#N/A
chr1	194938400	194939568	Gm16897	no	#N/A
chr1	194938400	194939568	A330023F24Rik	no	#N/A
chr1	195130431	195132338	CD46	no	#N/A
chr1	195130431	195132338	Mir29c	no	#N/A
chr10	7725642	7727324	NUP43	no	#N/A
chr10	19591360	19593138	IFNGR1	no	#N/A
chr10	19907446	19907927	PEX7	no	#N/A
chr10	21295572	21296996	ALDH8A1	no	#N/A
chr10	22644122	22645578	TBPL1	no	#N/A
chr10	22811544	22823376	TBPL1	no	#N/A
chr10	29360080	29362754	ECHDC1	no	#N/A
chr10	29532591	29536659	RSPO3	no	#N/A
chr10	34206119	34208360	DSE	no	#N/A
chr10	34482912	34484460	FRK	no	#N/A
chr10	40256716	40260212	AMD1	no	#N/A
chr10	40256716	40260212	RPF2	no	#N/A
chr10	40348100	40350506	AMD1	no	#N/A
chr10	42571826	42574394	Nr2e1	no	#N/A
chr10	42576396	42593634	Nr2e1	no	#N/A
chr10	42629455	42637640	Nr2e1	no	#N/A
chr10	43577414	43581494	Cd24a	no	#N/A
chr10	43577414	43581494	F830002L21Rik	no	#N/A
chr10	45467814	45471907	LIN28B	no	#N/A
chr10	52380566	52382861	Nepn	no	#N/A
chr10	52380566	52382861	NUS1	no	#N/A
chr10	53378458	53380636	Gm19395	no	#N/A
chr10	60191521	60193369	SPOCK2	no	#N/A
chr10	61781380	61784766	H2AFY2	no	#N/A
chr10	62127983	62138556	2010107G23Rik	no	#N/A
chr10	62127983	62138556	Gm5424	no	#N/A
chr10	62485548	62488148	HKDC1	no	#N/A
chr10	62725082	62726710	STOX1	no	#N/A
chr10	63380919	63383424	CTNNA3	no	#N/A
chr10	68191224	68193966	ARID5B	no	#N/A
chr10	68275080	68281158	4930545H06Rik	no	#N/A
chr10	68353444	68356576	ARID5B	no	#N/A
chr10	71158500	71160332	TFAM	no	#N/A
chr10	75315922	75318182	ADORA2A	no	#N/A
chr10	75779658	75783134	DDT	no	#N/A
chr10	75779658	75783134	GSTT2	no	#N/A
chr10	75779658	75783134	Gstt3	no	#N/A
chr10	76247582	76248831	PRMT2	no	#N/A
chr10	76344012	76346906	1700094J05Rik	no	#N/A
chr10	76583820	76584840	COL6A2	no	#N/A
chr10	77163758	77166848	Gm10941	no	#N/A
chr10	77163758	77166848	COL18A1	no	#N/A
chr10	77163758	77166848	POFUT2	no	#N/A
chr10	77339396	77340416	ADARB1	no	#N/A
chr10	77339396	77340416	Gm10941	no	#N/A
chr10	78390812	78392590	PDXK	no	#N/A
chr10	78590568	78592410	ILVBL	no	#N/A
chr10	79754810	79755570	RNF126	no	#N/A
chr10	80302178	80303641	APC2	no	#N/A
chr10	80302178	80303641	MBD3	no	#N/A
chr10	80464032	80465320	MEX3D	no	#N/A
chr10	80464032	80465320	TCF3	no	#N/A
chr10	80464032	80465320	ATP8B3	no	#N/A
chr10	80488447	80505600	KLF16	no	#N/A
chr10	80488447	80505600	TCF3	no	#N/A
chr10	80488447	80505600	ATP8B3	no	#N/A
chr10	80513416	80514611	KLF16	no	#N/A
chr10	80513416	80514611	TCF3	no	#N/A
chr10	80534872	80536328	ADAT3	no	#N/A
chr10	80534872	80536328	KLF16	no	#N/A
chr10	80534872	80536328	ATP8B3	no	#N/A
chr10	80534872	80536328	CSNK1G2	no	#N/A
chr10	80842743	80844838	DOT1L	no	#N/A
chr10	81013931	81015324	THOP1	no	#N/A
chr10	81021210	81022332	DIRAS1	no	#N/A
chr10	81021210	81022332	GNG7	no	#N/A
chr10	81025012	81025837	DIRAS1	no	#N/A
chr10	81025012	81025837	GNG7	no	#N/A
chr10	81025012	81025837	MAP2K2	no	#N/A
chr10	81025012	81025837	SGTA	no	#N/A
chr10	81025012	81025837	THOP1	no	#N/A
chr10	81132887	81139022	CREB3L3	no	#N/A
chr10	81132887	81139022	SNORD37	no	#N/A
chr10	81132887	81139022	ZBTB7A	no	#N/A
chr10	81132887	81139022	PIAS4	no	#N/A
chr10	81132887	81139022	THOP1	no	#N/A
chr10	81377631	81379299	FZR1	no	#N/A
chr10	81384000	81385413	FZR1	no	#N/A
chr10	81459808	81461578	2210404O07Rik	no	#N/A
chr10	81471766	81473990	CELF5	no	#N/A
chr10	81471766	81473990	FZR1	no	#N/A
chr10	81471766	81473990	2210404O07Rik	no	#N/A
chr10	81476086	81478265	CELF5	no	#N/A
chr10	81481462	81483074	CELF5	no	#N/A
chr10	81544037	81545770	CELF5	no	#N/A
chr10	82762332	82764856	1700028I16Rik	no	#N/A
chr10	82762332	82764856	HCFC2	no	#N/A
chr10	82811701	82812394	NFYB	no	#N/A
chr10	82811701	82812394	TXNRD1	no	#N/A
chr10	82811701	82812394	1700028I16Rik	no	#N/A
chr10	82811701	82812394	EID3	no	#N/A
chr10	85926176	85929407	FBXO7	no	#N/A
chr10	87484714	87495906	ASCL1	no	#N/A
chr10	87500670	87502574	ASCL1	no	#N/A
chr10	88602394	88605664	SPIC	no	#N/A
chr10	89256286	89258325	ANO4	no	#N/A
chr10	93830431	93834922	METAP2	no	#N/A
chr10	93830431	93834922	USP44	no	#N/A
chr10	93888594	93890726	METAP2	no	#N/A
chr10	93888594	93890726	USP44	no	#N/A
chr10	95309524	95311448	CRADD	no	#N/A
chr10	95500722	95502266	NUDT4	no	#N/A
chr10	103025210	103032848	ALX1	no	#N/A
chr10	107271056	107273240	LIN7A	no	#N/A
chr10	108330566	108334214	PAWR	no	#N/A
chr10	111472098	111475488	PHLDA1	no	#N/A
chr10	115584680	115588800	LGR5	no	#N/A
chr10	116472082	116476026	1700058G18Rik	no	#N/A
chr10	116472082	116476026	KCNMB4	no	#N/A
chr10	116727382	116728544	1700030O20Rik	no	#N/A
chr10	116948940	116951198	4933412E12Rik	no	#N/A
chr10	117062844	117064644	CCT2	no	#N/A
chr10	117791833	117793316	NUP107	no	#N/A
chr10	117791833	117793316	SLC35E3	no	#N/A
chr10	117844305	117846730	4933411E08Rik	no	#N/A
chr10	118866300	118871419	DYRK2	no	#N/A
chr10	119818368	119821109	GRIP1	no	#N/A
chr10	120420494	120422520	HMGA2	no	#N/A
chr10	120420494	120422520	Mir763	no	#N/A
chr10	120563858	120565451	HMGA2	no	#N/A
chr10	121585903	121587592	XPOT	no	#N/A
chr10	126905518	126906330	XRCC6BP1	no	#N/A
chr10	127618864	127622776	Tmem194	no	#N/A
chr10	128032862	128037824	PTGES3	no	#N/A
chr10	128231116	128233466	APOF	no	#N/A
chr10	128231116	128233466	TIMELESS	no	#N/A
chr10	128564419	128567110	PA2G4	no	#N/A
chr10	128564419	128567110	RPL41	no	#N/A
chr10	128673170	128675041	CDK2	no	#N/A
chr10	128888326	128893114	BLOC1S1	no	#N/A
chr10	128888326	128893114	GDF11	no	#N/A
chr11	3774126	3775596	OSBP2	no	#N/A
chr11	3912099	3915219	SLC35E4	no	#N/A
chr11	4745470	4747946	CABP7	no	#N/A
chr11	4761625	4763898	CABP7	no	#N/A
chr11	6063960	6066746	CAMK2B	no	#N/A
chr11	11684836	11687230	IKZF1	no	#N/A
chr11	11807784	11810316	FIGNL1	no	#N/A
chr11	11821412	11823330	DDC	no	#N/A
chr11	11821412	11823330	FIGNL1	no	#N/A
chr11	12464026	12465500	COBL	no	#N/A
chr11	18943934	18946372	MEIS1	no	#N/A
chr11	20444910	20446438	SERTAD2	no	#N/A
chr11	20631175	20633498	SERTAD2	no	#N/A
chr11	23894010	23895716	PAPOLG	no	#N/A
chr11	24060334	24062850	BCL11A	no	#N/A
chr11	24073292	24082670	BCL11A	no	#N/A
chr11	28581791	28584764	CCDC85A	no	#N/A
chr11	29246511	29247830	CCDC104	no	#N/A
chr11	29373004	29375460	CCDC88A	no	#N/A
chr11	30771148	30773452	PSME4	no	#N/A
chr11	31870034	31871806	4930524B15Rik	no	#N/A
chr11	31999628	32003184	Nsg2	no	#N/A
chr11	32266734	32268242	Hba-a1	no	#N/A
chr11	32266734	32268242	Hba-x	no	#N/A
chr11	32266734	32268242	Hbq1b	no	#N/A
chr11	32266734	32268242	SNRNP25	no	#N/A
chr11	32453390	32457401	UBTD2	no	#N/A
chr11	33180434	33181789	NPM1	no	#N/A
chr11	33192994	33197222	NPM1	no	#N/A
chr11	33198604	33206798	TLX3	no	#N/A
chr11	33842962	33844870	KCNIP1	no	#N/A
chr11	41999528	42001014	Gabrg2	no	#N/A
chr11	44616157	44625751	EBF1	no	#N/A
chr11	46064756	46066192	ADAM19	no	#N/A
chr11	48833187	48835038	SNORD95	no	#N/A
chr11	50376304	50379170	CANX	no	#N/A
chr11	52165061	52168939	PPP2CA	no	#N/A
chr11	57011022	57012538	GRIA1	no	#N/A
chr11	57835385	57840110	HAND1	no	#N/A
chr11	58097260	58098518	MRPL22	no	#N/A
chr11	58167537	58168922	MRPL22	no	#N/A
chr11	58846551	58847918	FAM183B	no	#N/A
chr11	59175824	59177388	GJC2	no	#N/A
chr11	59288002	59293173	ARF1	no	#N/A
chr11	59288002	59293173	WNT9A	no	#N/A
chr11	59305760	59310236	ARF1	no	#N/A
chr11	59305760	59310236	WNT9A	no	#N/A
chr11	60045680	60046958	1700013G23Rik	no	#N/A
chr11	60045680	60046958	PEMT	no	#N/A
chr11	60045680	60046958	RASD1	no	#N/A
chr11	60351960	60353694	LRRC48	no	#N/A
chr11	61173198	61175798	TNFRSF13B	no	#N/A
chr11	61266138	61267970	ALDH3A1	no	#N/A
chr11	61341681	61343444	Slc47a2	no	#N/A
chr11	61407456	61410522	SLC47A1	no	#N/A
chr11	61407456	61410522	MFAP4	no	#N/A
chr11	61484334	61486352	EPN2	no	#N/A
chr11	61484334	61486352	RNF112	no	#N/A
chr11	61484334	61486352	B9D1	no	#N/A
chr11	61484334	61486352	MFAP4	no	#N/A
chr11	62878614	62880062	TRIM16	no	#N/A
chr11	67965162	67967228	WDR16	no	#N/A
chr11	68900917	68902860	Odf4	no	#N/A
chr11	68900917	68902860	RANGRF	no	#N/A
chr11	68900917	68902860	SLC25A35	no	#N/A
chr11	69007602	69008736	AURKB	no	#N/A
chr11	69007602	69008736	PFAS	no	#N/A
chr11	69058602	69064673	AURKB	no	#N/A
chr11	69058602	69064673	PFAS	no	#N/A
chr11	69526614	69528146	ATP1B2	no	#N/A
chr11	69526614	69528146	EFNB3	no	#N/A
chr11	69558812	69561894	EFNB3	no	#N/A
chr11	69632152	69634431	Dnahc2	no	#N/A
chr11	69632152	69634431	SHBG	no	#N/A
chr11	69947418	69949317	2810408A11Rik	no	#N/A
chr11	69947418	69949317	Tmem95	no	#N/A
chr11	69947418	69949317	YBX2	no	#N/A
chr11	70023474	70024610	DLG4	no	#N/A
chr11	70524808	70526164	CXCL16	no	#N/A
chr11	72314028	72314598	FBXO39	no	#N/A
chr11	72314028	72314598	SLC13A5	no	#N/A
chr11	72314028	72314598	Tekt1	no	#N/A
chr11	72405094	72408494	SMTNL2	no	#N/A
chr11	72409966	72412175	SMTNL2	no	#N/A
chr11	72500916	72504390	GGT6	no	#N/A
chr11	74619080	74620630	E130309D14Rik	no	#N/A
chr11	75678518	75680818	YWHAE	no	#N/A
chr11	76762718	76764128	Tusc5	no	#N/A
chr11	77606166	77608554	NUFIP2	no	#N/A
chr11	77914518	77915740	SEZ6	no	#N/A
chr11	77914518	77915740	PIPOX	no	#N/A
chr11	77930471	77934684	SEZ6	no	#N/A
chr11	77964558	77965897	SEZ6	no	#N/A
chr11	77964558	77965897	DHRS13	no	#N/A
chr11	78261328	78263002	PROCA1	no	#N/A
chr11	78261328	78263002	SPAG5	no	#N/A
chr11	78261328	78263002	SNORD42A	no	#N/A
chr11	78396977	78397826	UNC119	no	#N/A
chr11	78487828	78488698	TMEM97	no	#N/A
chr11	78511484	78513260	TMEM97	no	#N/A
chr11	82929826	82933729	NLE1	no	#N/A
chr11	82929826	82933729	Slfn8	no	#N/A
chr11	83270568	83273038	AI450353	no	#N/A
chr11	83270568	83273038	AI662270	no	#N/A
chr11	83270568	83273038	Slfn14-ps	no	#N/A
chr11	83418459	83419738	RASL10B	no	#N/A
chr11	83849078	83856698	HNF1B	no	#N/A
chr11	84518687	84530738	1500016L03Rik	no	#N/A
chr11	84518687	84530738	LHX1	no	#N/A
chr11	84779659	84781346	GGNBP2	no	#N/A
chr11	84868730	84871616	Car4	no	#N/A
chr11	85889618	85894458	TBX4	no	#N/A
chr11	86543684	86545590	TUBD1	no	#N/A
chr11	86755894	86759054	DHX40	no	#N/A
chr11	87426010	87428106	RAD51C	no	#N/A
chr11	87426010	87428106	TEX14	no	#N/A
chr11	87447568	87449752	RAD51C	no	#N/A
chr11	87447568	87449752	TEX14	no	#N/A
chr11	93096504	93101630	Car10	no	#N/A
chr11	94242462	94244722	LUC7L3	no	#N/A
chr11	94326814	94329046	WFIKKN2	no	#N/A
chr11	94471568	94475168	CACNA1G	no	#N/A
chr11	94936459	94938646	HILS1	no	#N/A
chr11	94936459	94938646	SGCA	no	#N/A
chr11	95008812	95011826	SAMD14	no	#N/A
chr11	95019910	95020322	PDK2	no	#N/A
chr11	95019910	95020322	PPP1R9B	no	#N/A
chr11	95019910	95020322	SAMD14	no	#N/A
chr11	95645021	95646073	PHB	no	#N/A
chr11	95913749	95917894	B4GALNT2	no	#N/A
chr11	95922284	95924558	B4GALNT2	no	#N/A
chr11	95922284	95924558	Gip	no	#N/A
chr11	95922284	95924558	IGF2BP1	no	#N/A
chr11	95990652	95992044	ATP5G1	no	#N/A
chr11	95990652	95992044	IGF2BP1	no	#N/A
chr11	96001110	96009270	IGF2BP1	no	#N/A
chr11	96001110	96009270	UBE2Z	no	#N/A
chr11	96123716	96125341	TTLL6	no	#N/A
chr11	96168696	96182969	ATP5G1	no	#N/A
chr11	96168696	96182969	TTLL6	no	#N/A
chr11	96183392	96207134	CALCOCO2	no	#N/A
chr11	96183392	96207134	TTLL6	no	#N/A
chr11	96250436	96305984	Gm53	no	#N/A
chr11	96250436	96305984	HOXB2	no	#N/A
chr11	96250436	96305984	HOXB3	no	#N/A
chr11	96250436	96305984	HOXB4	no	#N/A
chr11	96250436	96305984	HOXB5	no	#N/A
chr11	96250436	96305984	HOXB6	no	#N/A
chr11	96250436	96305984	HOXB7	no	#N/A
chr11	96250436	96305984	HOXB8	no	#N/A
chr11	96250436	96305984	HOXB9	no	#N/A
chr11	96250436	96305984	Mir196a-1	no	#N/A
chr11	96306026	96319163	HOXB4	no	#N/A
chr11	96306026	96319163	HOXB5	no	#N/A
chr11	96319217	96335886	Gm53	no	#N/A
chr11	96319217	96335886	HOXB2	no	#N/A
chr11	96319217	96335886	HOXB3	no	#N/A
chr11	96319217	96335886	HOXB4	no	#N/A
chr11	96319217	96335886	HOXB5	no	#N/A
chr11	96319217	96335886	HOXB6	no	#N/A
chr11	96319217	96335886	HOXB7	no	#N/A
chr11	96319217	96335886	HOXB8	no	#N/A
chr11	96319217	96335886	HOXB9	no	#N/A
chr11	96319217	96335886	Mir196a-1	no	#N/A
chr11	96336214	96347386	Gm53	no	#N/A
chr11	96336214	96347386	HOXB2	no	#N/A
chr11	96336214	96347386	HOXB3	no	#N/A
chr11	96336214	96347386	HOXB4	no	#N/A
chr11	96336214	96347386	HOXB5	no	#N/A
chr11	96336214	96347386	HOXB6	no	#N/A
chr11	96336214	96347386	HOXB7	no	#N/A
chr11	96336214	96347386	HOXB8	no	#N/A
chr11	96336214	96347386	HOXB9	no	#N/A
chr11	96336214	96347386	Mir196a-1	no	#N/A
chr11	96349490	96355388	Gm53	no	#N/A
chr11	96349490	96355388	HOXB2	no	#N/A
chr11	96349490	96355388	HOXB3	no	#N/A
chr11	96349490	96355388	HOXB4	no	#N/A
chr11	96349490	96355388	HOXB5	no	#N/A
chr11	96349490	96355388	HOXB6	no	#N/A
chr11	96349490	96355388	HOXB7	no	#N/A
chr11	96349490	96355388	HOXB8	no	#N/A
chr11	96349490	96355388	HOXB9	no	#N/A
chr11	96349490	96355388	Mir196a-1	no	#N/A
chr11	96735776	96736670	CBX1	no	#N/A
chr11	96788740	96790548	CBX1	no	#N/A
chr11	96915692	96917241	D030028A08Rik	no	#N/A
chr11	96915692	96917241	PNPO	no	#N/A
chr11	96915692	96917241	SP2	no	#N/A
chr11	96915692	96917241	PRR15L	no	#N/A
chr11	96987665	96988700	OSBPL7	no	#N/A
chr11	96987665	96988700	SP2	no	#N/A
chr11	97125856	97128057	LRRC46	no	#N/A
chr11	97315229	97316446	MRPL45	no	#N/A
chr11	97315229	97316446	SOCS7	no	#N/A
chr11	98316141	98331064	Neurod2	no	#N/A
chr11	98316141	98331064	PPP1R1B	no	#N/A
chr11	98333790	98340969	Neurod2	no	#N/A
chr11	98333790	98340969	PPP1R1B	no	#N/A
chr11	98907448	98908848	CDC6	no	#N/A
chr11	99131354	99132820	SMARCE1	no	#N/A
chr11	100144704	100146622	KRT14	no	#N/A
chr11	100144704	100146622	KRT19	no	#N/A
chr11	100570118	100571842	DNAJC7	no	#N/A
chr11	100622474	100624202	CNP	no	#N/A
chr11	100622474	100624202	Zfp385c	no	#N/A
chr11	100737038	100739093	DHX58	no	#N/A
chr11	100737038	100739093	HSPB9	no	#N/A
chr11	100758600	100760350	DHX58	no	#N/A
chr11	100758600	100760350	HSPB9	no	#N/A
chr11	100982150	100983758	HSD17B1	no	#N/A
chr11	101078918	101080292	PSMC3IP	no	#N/A
chr11	101229164	101232388	CNTD1	no	#N/A
chr11	101892952	101895078	MEOX1	no	#N/A
chr11	101962386	101966150	1700006E09Rik	no	#N/A
chr11	102026136	102028244	DUSP3	no	#N/A
chr11	102026136	102028244	MPP2	no	#N/A
chr11	102026136	102028244	MPP3	no	#N/A
chr11	102069653	102070916	DUSP3	no	#N/A
chr11	102069653	102070916	MPP2	no	#N/A
chr11	102069653	102070916	MPP3	no	#N/A
chr11	102069653	102070916	TMEM101	no	#N/A
chr11	102106746	102108566	LSM12	no	#N/A
chr11	102106746	102108566	TMEM101	no	#N/A
chr11	102184240	102185694	NAGS	no	#N/A
chr11	102248568	102250000	BC030867	no	#N/A
chr11	102248568	102250000	LSM12	no	#N/A
chr11	102248568	102250000	TMEM101	no	#N/A
chr11	102248568	102250000	UBTF	no	#N/A
chr11	102294910	102297936	BC030867	no	#N/A
chr11	102294910	102297936	UBTF	no	#N/A
chr11	102581138	102583252	FZD2	no	#N/A
chr11	102581138	102583252	Gm11627	no	#N/A
chr11	102602589	102609724	Gm1564	no	#N/A
chr11	102629578	102631900	CCDC43	no	#N/A
chr11	102629578	102631900	Gm11627	no	#N/A
chr11	102629578	102631900	Gm1564	no	#N/A
chr11	102632138	102634116	CCDC43	no	#N/A
chr11	102632138	102634116	Gm11627	no	#N/A
chr11	102632138	102634116	Gm1564	no	#N/A
chr11	102760765	102762640	Gm1564	no	#N/A
chr11	102816730	102820590	GJC1	no	#N/A
chr11	102816730	102820590	CCDC103	no	#N/A
chr11	102816730	102820590	Fam187a	no	#N/A
chr11	102962874	102964394	C1QL1	no	#N/A
chr11	102962874	102964394	DCAKD	no	#N/A
chr11	102962874	102964394	EFTUD2	no	#N/A
chr11	102962874	102964394	KIF18B	no	#N/A
chr11	102962874	102964394	CCDC103	no	#N/A
chr11	102962874	102964394	Fam187a	no	#N/A
chr11	103647852	103650890	RPRML	no	#N/A
chr11	103647852	103650890	Gm884	no	#N/A
chr11	103647852	103650890	Lyzl6	no	#N/A
chr11	103770742	103775596	WNT3	no	#N/A
chr11	103840708	103842344	WNT3	no	#N/A
chr11	104157344	104159057	CRHR1	no	#N/A
chr11	104157344	104159057	MAPT	no	#N/A
chr11	105967270	105968806	ACE	no	#N/A
chr11	106065554	106066930	ACE	no	#N/A
chr11	106065554	106066930	LIMD2	no	#N/A
chr11	106083202	106086344	LIMD2	no	#N/A
chr11	106500030	106502924	ERN1	no	#N/A
chr11	106500030	106502924	SNORD104	no	#N/A
chr11	106786358	106790569	PECAM1	no	#N/A
chr11	109297454	109298556	1700096J18Rik	no	#N/A
chr11	109993642	109996148	Abca8b	no	#N/A
chr11	113649148	113650648	CDC42EP4	no	#N/A
chr11	114639334	114641146	Dnaic2	no	#N/A
chr11	114786082	114786763	Dnaic2	no	#N/A
chr11	115091230	115093034	AF251705	no	#N/A
chr11	115091230	115093034	CD300LF	no	#N/A
chr11	115091230	115093034	Cd300lh	no	#N/A
chr11	115091230	115093034	RAB37	no	#N/A
chr11	115412096	115414462	ARMC7	no	#N/A
chr11	115412096	115414462	NT5C	no	#N/A
chr11	115412096	115414462	SLC16A5	no	#N/A
chr11	116498555	116499193	QRICH2	no	#N/A
chr11	116657190	116658410	CYGB	no	#N/A
chr11	116850818	116854346	MXRA7	no	#N/A
chr11	116885042	116887473	SRSF2	no	#N/A
chr11	116938948	116941032	SRSF2	no	#N/A
chr11	117174384	117175302	SEC14L1	no	#N/A
chr11	118906024	118910484	RBFOX3	no	#N/A
chr11	118956946	118958104	RBFOX3	no	#N/A
chr11	119105114	119107196	CBX2	no	#N/A
chr11	119105114	119107196	CBX8	no	#N/A
chr11	119514488	119515614	NPTX1	no	#N/A
chr11	120018976	120020737	AATK	no	#N/A
chr11	120018976	120020737	BAIAP2	no	#N/A
chr11	120018976	120020737	AZI1	no	#N/A
chr11	120304467	120307044	0610009L18Rik	no	#N/A
chr11	120307192	120308936	0610009L18Rik	no	#N/A
chr11	120686371	120688068	DCXR	no	#N/A
chr11	120686371	120688068	MAFG	no	#N/A
chr11	120686371	120688068	NOTUM	no	#N/A
chr11	120686371	120688068	PCYT2	no	#N/A
chr11	120686371	120688068	STRA13	no	#N/A
chr12	9569602	9578072	OSR1	no	#N/A
chr12	12261728	12264358	FAM49A	no	#N/A
chr12	21372746	21374436	YWHAQ	no	#N/A
chr12	21372746	21374436	ITGB1BP1	no	#N/A
chr12	24571496	24573413	GRHL1	no	#N/A
chr12	24571496	24573413	TAF1B	no	#N/A
chr12	27335288	27344412	SOX11	no	#N/A
chr12	29526026	29528677	MYT1L	no	#N/A
chr12	29533748	29535604	MYT1L	no	#N/A
chr12	33429358	33430807	Twistnb	no	#N/A
chr12	33955456	33964480	TWIST1	no	#N/A
chr12	34905923	34907948	PRPS1L1	no	#N/A
chr12	41483650	41486246	LRRN3	no	#N/A
chr12	49371304	49396280	3110039M20Rik	no	#N/A
chr12	49397958	49402436	3110039M20Rik	no	#N/A
chr12	51347130	51349626	G2E3	no	#N/A
chr12	51376988	51378118	G2E3	no	#N/A
chr12	57534140	57552208	FOXA1	no	#N/A
chr12	57534140	57552208	4921506M07Rik	no	#N/A
chr12	65035960	65037484	FAM179B	no	#N/A
chr12	65035960	65037484	KLHL28	no	#N/A
chr12	65171700	65173260	MIS18BP1	no	#N/A
chr12	69167778	69169588	LRR1	no	#N/A
chr12	69167778	69169588	POLE2	no	#N/A
chr12	69227212	69228528	KLHDC2	no	#N/A
chr12	69227212	69228528	LRR1	no	#N/A
chr12	69227212	69228528	POLE2	no	#N/A
chr12	69356306	69358004	KLHDC2	no	#N/A
chr12	69363900	69364920	ARF6	no	#N/A
chr12	69363900	69364920	KLHDC2	no	#N/A
chr12	69907590	69908544	4931403G20Rik	no	#N/A
chr12	69907590	69908544	ATL1	no	#N/A
chr12	70937242	70938634	ACTR10	no	#N/A
chr12	71135672	71138260	2700049A03Rik	no	#N/A
chr12	72374249	72375882	RTN1	no	#N/A
chr12	72406997	72409368	RTN1	no	#N/A
chr12	72853896	72855239	4930447C04Rik	no	#N/A
chr12	72936910	72942586	4930447C04Rik	no	#N/A
chr12	75307612	75310825	RHOJ	no	#N/A
chr12	76367018	76372261	HSPA2	no	#N/A
chr12	76367018	76372261	Ppp1r36	no	#N/A
chr12	76417202	76418246	HSPA2	no	#N/A
chr12	76417202	76418246	Ppp1r36	no	#N/A
chr12	78747384	78750180	Fam71d	no	#N/A
chr12	78910463	78912504	PLEK2	no	#N/A
chr12	79171692	79173384	RDH11	no	#N/A
chr12	79171692	79173384	ARG2	no	#N/A
chr12	80691406	80693476	0610009B14Rik	no	#N/A
chr12	81026178	81029045	Gm20337	no	#N/A
chr12	81531823	81533362	COX16	no	#N/A
chr12	83520125	83521402	DCAF4	no	#N/A
chr12	83631538	83633554	RBM25	no	#N/A
chr12	84053242	84054454	ACOT1	no	#N/A
chr12	84053242	84054454	Acot3	no	#N/A
chr12	84053242	84054454	ACOT4	no	#N/A
chr12	84100621	84101746	PNMA1	no	#N/A
chr12	85823728	85825810	Mfsd7c	no	#N/A
chr12	85823728	85825810	TTLL5	no	#N/A
chr12	86983410	86984556	TMEM63C	no	#N/A
chr12	86989264	86990953	TMEM63C	no	#N/A
chr12	87100994	87102844	POMT2	no	#N/A
chr12	87100994	87102844	TMEM63C	no	#N/A
chr12	95690658	95697827	FLRT2	no	#N/A
chr12	98573640	98575688	KCNK10	no	#N/A
chr12	98573640	98575688	SPATA7	no	#N/A
chr12	98576606	98578480	KCNK10	no	#N/A
chr12	98576606	98578480	SPATA7	no	#N/A
chr12	98736308	98738528	ZC3H14	no	#N/A
chr12	98746078	98748246	ZC3H14	no	#N/A
chr12	99560600	99564882	1700064M15Rik	no	#N/A
chr12	102947830	102950249	COX8C	no	#N/A
chr12	103314384	103315591	FAM181A	no	#N/A
chr12	103314384	103315591	OTUB2	no	#N/A
chr12	104864076	104866024	CLMN	no	#N/A
chr12	108318015	108318886	CCDC85C	no	#N/A
chr12	108318015	108318886	Cyp46a1	no	#N/A
chr12	108318015	108318886	EML1	no	#N/A
chr12	108352440	108353348	CCDC85C	no	#N/A
chr12	108352440	108353348	Cyp46a1	no	#N/A
chr12	108352440	108353348	EML1	no	#N/A
chr12	109033268	109033644	BEGAIN	no	#N/A
chr12	109445114	109447004	DLK1	no	#N/A
chr12	109445114	109447004	MEG3	no	#N/A
chr12	109448828	109454422	DLK1	no	#N/A
chr12	109448828	109454422	MEG3	no	#N/A
chr12	109457871	109459910	DLK1	no	#N/A
chr12	109457871	109459910	MEG3	no	#N/A
chr12	110840022	110841460	Stk30	no	#N/A
chr12	110840022	110841460	CINP	no	#N/A
chr12	111536934	111539416	Snora28	no	#N/A
chr12	112510446	112511696	TMEM179	no	#N/A
chr12	112700314	112703057	SIVA1	no	#N/A
chr12	112796939	112798712	GPR132	no	#N/A
chr12	112869414	112870714	CDCA4	no	#N/A
chr12	112869414	112870714	GPR132	no	#N/A
chr12	112928372	112930632	NUDT14	no	#N/A
chr12	118853184	118857890	SP8	no	#N/A
chr13	3633258	3634772	BC016423	no	#N/A
chr13	3917272	3918440	NET1	no	#N/A
chr13	14612386	14614080	PSMA2	no	#N/A
chr13	15461850	15469462	GLI3	no	#N/A
chr13	19394036	19396472	STARD3NL	no	#N/A
chr13	21253038	21254436	TRIM27	no	#N/A
chr13	21258232	21260643	TRIM27	no	#N/A
chr13	21478656	21479961	Zfp187	no	#N/A
chr13	21752855	21756292	HIST1H1B	no	#N/A
chr13	21752855	21756292	HIST1H2AI	no	#N/A
chr13	21752855	21756292	HIST1H2AK	no	#N/A
chr13	21752855	21756292	Hist1h2an	no	#N/A
chr13	21752855	21756292	HIST1H2BL	no	#N/A
chr13	21752855	21756292	HIST1H2BM	no	#N/A
chr13	21752855	21756292	HIST1H2BN	no	#N/A
chr13	21752855	21756292	Hist1h2bp	no	#N/A
chr13	21752855	21756292	HIST1H3H	no	#N/A
chr13	21752855	21756292	HIST1H3I	no	#N/A
chr13	21752855	21756292	HIST1H4J	no	#N/A
chr13	21752855	21756292	HIST1H4K	no	#N/A
chr13	21785976	21788484	HIST1H1B	no	#N/A
chr13	21785976	21788484	HIST1H2AI	no	#N/A
chr13	21785976	21788484	HIST1H2AK	no	#N/A
chr13	21785976	21788484	Hist1h2an	no	#N/A
chr13	21785976	21788484	HIST1H2BL	no	#N/A
chr13	21785976	21788484	HIST1H2BM	no	#N/A
chr13	21785976	21788484	HIST1H2BN	no	#N/A
chr13	21785976	21788484	Hist1h2bp	no	#N/A
chr13	21785976	21788484	HIST1H3H	no	#N/A
chr13	21785976	21788484	HIST1H3I	no	#N/A
chr13	21785976	21788484	HIST1H4J	no	#N/A
chr13	21785976	21788484	HIST1H4K	no	#N/A
chr13	21855124	21856274	HIST1H1B	no	#N/A
chr13	21855124	21856274	HIST1H3I	no	#N/A
chr13	21881770	21883702	Hist1h2an	no	#N/A
chr13	21881770	21883702	Hist1h2bp	no	#N/A
chr13	21881770	21883702	Zfp184	no	#N/A
chr13	21881770	21883702	Hist1h2ao	no	#N/A
chr13	21881770	21883702	Hist1h2br	no	#N/A
chr13	21881770	21883702	Hist1h4m	no	#N/A
chr13	21881770	21883702	Hist1h4n	no	#N/A
chr13	21896482	21897960	Zfp184	no	#N/A
chr13	21973868	21975334	Zfp184	no	#N/A
chr13	21973868	21975334	Pom121l2	no	#N/A
chr13	21993776	21999471	HIST1H2AG	no	#N/A
chr13	21993776	21999471	HIST1H2BJ	no	#N/A
chr13	21993776	21999471	HIST1H2BK	no	#N/A
chr13	21993776	21999471	HIST1H4I	no	#N/A
chr13	21993776	21999471	Pom121l2	no	#N/A
chr13	21993776	21999471	Zfp184	no	#N/A
chr13	22028308	22029572	Pom121l2	no	#N/A
chr13	22028308	22029572	Zfp184	no	#N/A
chr13	23448818	23451440	Hist1h2af	no	#N/A
chr13	23448818	23451440	HIST1H2BH	no	#N/A
chr13	23448818	23451440	HIST1H3F	no	#N/A
chr13	23448818	23451440	HIST1H3G	no	#N/A
chr13	23499649	23502038	HIST1H1D	no	#N/A
chr13	23499649	23502038	HIST1H2AE	no	#N/A
chr13	23499649	23502038	Hist1h2af	no	#N/A
chr13	23499649	23502038	HIST1H2BG	no	#N/A
chr13	23499649	23502038	HIST1H2BH	no	#N/A
chr13	23499649	23502038	HIST1H3D	no	#N/A
chr13	23499649	23502038	HIST1H3E	no	#N/A
chr13	23499649	23502038	HIST1H3F	no	#N/A
chr13	23499649	23502038	HIST1H3G	no	#N/A
chr13	23499649	23502038	HIST1H4D	no	#N/A
chr13	23499649	23502038	HIST1H4F	no	#N/A
chr13	23504940	23506890	HIST1H1D	no	#N/A
chr13	23504940	23506890	HIST1H2AE	no	#N/A
chr13	23504940	23506890	Hist1h2af	no	#N/A
chr13	23504940	23506890	HIST1H2BG	no	#N/A
chr13	23504940	23506890	HIST1H2BH	no	#N/A
chr13	23504940	23506890	HIST1H3D	no	#N/A
chr13	23504940	23506890	HIST1H3E	no	#N/A
chr13	23504940	23506890	HIST1H3F	no	#N/A
chr13	23504940	23506890	HIST1H3G	no	#N/A
chr13	23504940	23506890	HIST1H4D	no	#N/A
chr13	23504940	23506890	HIST1H4F	no	#N/A
chr13	23516378	23520142	HIST1H1D	no	#N/A
chr13	23516378	23520142	HIST1H2AE	no	#N/A
chr13	23516378	23520142	Hist1h2af	no	#N/A
chr13	23516378	23520142	HIST1H2BG	no	#N/A
chr13	23516378	23520142	HIST1H2BH	no	#N/A
chr13	23516378	23520142	HIST1H3D	no	#N/A
chr13	23516378	23520142	HIST1H3E	no	#N/A
chr13	23516378	23520142	HIST1H3F	no	#N/A
chr13	23516378	23520142	HIST1H3G	no	#N/A
chr13	23516378	23520142	HIST1H4D	no	#N/A
chr13	23516378	23520142	HIST1H4F	no	#N/A
chr13	23525778	23527478	HIST1H2AD	no	#N/A
chr13	23525778	23527478	HIST1H2AE	no	#N/A
chr13	23525778	23527478	Hist1h2af	no	#N/A
chr13	23525778	23527478	HIST1H2BF	no	#N/A
chr13	23525778	23527478	HIST1H2BG	no	#N/A
chr13	23525778	23527478	HIST1H2BH	no	#N/A
chr13	23525778	23527478	HIST1H3D	no	#N/A
chr13	23525778	23527478	HIST1H3E	no	#N/A
chr13	23525778	23527478	HIST1H3F	no	#N/A
chr13	23525778	23527478	HIST1H3G	no	#N/A
chr13	23525778	23527478	HIST1H4F	no	#N/A
chr13	23533308	23537085	HIST1H1D	no	#N/A
chr13	23533308	23537085	HIST1H1E	no	#N/A
chr13	23533308	23537085	HIST1H2AE	no	#N/A
chr13	23533308	23537085	Hist1h2af	no	#N/A
chr13	23533308	23537085	HIST1H2BE	no	#N/A
chr13	23533308	23537085	HIST1H2BG	no	#N/A
chr13	23533308	23537085	HIST1H2BH	no	#N/A
chr13	23533308	23537085	HIST1H3D	no	#N/A
chr13	23533308	23537085	HIST1H3E	no	#N/A
chr13	23533308	23537085	HIST1H3F	no	#N/A
chr13	23533308	23537085	HIST1H3G	no	#N/A
chr13	23533308	23537085	HIST1H4D	no	#N/A
chr13	23533308	23537085	HIST1H4F	no	#N/A
chr13	23550338	23552004	HIST1H1D	no	#N/A
chr13	23550338	23552004	HIST1H1E	no	#N/A
chr13	23550338	23552004	HIST1H2AE	no	#N/A
chr13	23550338	23552004	Hist1h2af	no	#N/A
chr13	23550338	23552004	HIST1H2BE	no	#N/A
chr13	23550338	23552004	HIST1H2BG	no	#N/A
chr13	23550338	23552004	HIST1H2BH	no	#N/A
chr13	23550338	23552004	HIST1H3D	no	#N/A
chr13	23550338	23552004	HIST1H3E	no	#N/A
chr13	23550338	23552004	HIST1H3F	no	#N/A
chr13	23550338	23552004	HIST1H3G	no	#N/A
chr13	23550338	23552004	HIST1H4D	no	#N/A
chr13	23550338	23552004	HIST1H4F	no	#N/A
chr13	23554440	23557024	HIST1H1D	no	#N/A
chr13	23554440	23557024	HIST1H1E	no	#N/A
chr13	23554440	23557024	HIST1H2AE	no	#N/A
chr13	23554440	23557024	Hist1h2af	no	#N/A
chr13	23554440	23557024	HIST1H2BE	no	#N/A
chr13	23554440	23557024	HIST1H2BG	no	#N/A
chr13	23554440	23557024	HIST1H2BH	no	#N/A
chr13	23554440	23557024	HIST1H3D	no	#N/A
chr13	23554440	23557024	HIST1H3E	no	#N/A
chr13	23554440	23557024	HIST1H3F	no	#N/A
chr13	23554440	23557024	HIST1H3G	no	#N/A
chr13	23554440	23557024	HIST1H4D	no	#N/A
chr13	23554440	23557024	HIST1H4F	no	#N/A
chr13	23570040	23577292	HIST1H1D	no	#N/A
chr13	23570040	23577292	HIST1H1E	no	#N/A
chr13	23570040	23577292	HIST1H2AE	no	#N/A
chr13	23570040	23577292	Hist1h2af	no	#N/A
chr13	23570040	23577292	HIST1H2BE	no	#N/A
chr13	23570040	23577292	HIST1H2BG	no	#N/A
chr13	23570040	23577292	HIST1H2BH	no	#N/A
chr13	23570040	23577292	HIST1H3D	no	#N/A
chr13	23570040	23577292	HIST1H3E	no	#N/A
chr13	23570040	23577292	HIST1H3F	no	#N/A
chr13	23570040	23577292	HIST1H3G	no	#N/A
chr13	23570040	23577292	HIST1H4D	no	#N/A
chr13	23570040	23577292	HIST1H4F	no	#N/A
chr13	23581052	23587322	HIST1H1D	no	#N/A
chr13	23581052	23587322	HIST1H1E	no	#N/A
chr13	23581052	23587322	HIST1H2AE	no	#N/A
chr13	23581052	23587322	Hist1h2af	no	#N/A
chr13	23581052	23587322	HIST1H2BE	no	#N/A
chr13	23581052	23587322	HIST1H2BG	no	#N/A
chr13	23581052	23587322	HIST1H2BH	no	#N/A
chr13	23581052	23587322	HIST1H3D	no	#N/A
chr13	23581052	23587322	HIST1H3E	no	#N/A
chr13	23581052	23587322	HIST1H3F	no	#N/A
chr13	23581052	23587322	HIST1H3G	no	#N/A
chr13	23581052	23587322	HIST1H4D	no	#N/A
chr13	23581052	23587322	HIST1H4F	no	#N/A
chr13	23620467	23623283	HIST1H1D	no	#N/A
chr13	23620467	23623283	HIST1H1E	no	#N/A
chr13	23620467	23623283	HIST1H2AE	no	#N/A
chr13	23620467	23623283	Hist1h2af	no	#N/A
chr13	23620467	23623283	HIST1H2BE	no	#N/A
chr13	23620467	23623283	HIST1H2BG	no	#N/A
chr13	23620467	23623283	HIST1H2BH	no	#N/A
chr13	23620467	23623283	HIST1H3D	no	#N/A
chr13	23620467	23623283	HIST1H3E	no	#N/A
chr13	23620467	23623283	HIST1H3F	no	#N/A
chr13	23620467	23623283	HIST1H3G	no	#N/A
chr13	23620467	23623283	HIST1H4C	no	#N/A
chr13	23620467	23623283	HIST1H4D	no	#N/A
chr13	23620467	23623283	HIST1H4F	no	#N/A
chr13	23682854	23686254	HIST1H1A	no	#N/A
chr13	23682854	23686254	HIST1H1C	no	#N/A
chr13	23682854	23686254	HIST1H1E	no	#N/A
chr13	23682854	23686254	HIST1H2AB	no	#N/A
chr13	23682854	23686254	HIST1H2BB	no	#N/A
chr13	23682854	23686254	HIST1H2BE	no	#N/A
chr13	23682854	23686254	HIST1H3A	no	#N/A
chr13	23682854	23686254	HIST1H3C	no	#N/A
chr13	23682854	23686254	HIST1H4A	no	#N/A
chr13	23682854	23686254	HIST1H4B	no	#N/A
chr13	23682854	23686254	HIST1H4C	no	#N/A
chr13	23682854	23686254	HIST1H2AC	no	#N/A
chr13	23682854	23686254	HIST1H3B	no	#N/A
chr13	23697318	23698998	HIST1H1A	no	#N/A
chr13	23697318	23698998	HIST1H1C	no	#N/A
chr13	23697318	23698998	HIST1H1E	no	#N/A
chr13	23697318	23698998	HIST1H2AB	no	#N/A
chr13	23697318	23698998	HIST1H2BB	no	#N/A
chr13	23697318	23698998	HIST1H2BE	no	#N/A
chr13	23697318	23698998	HIST1H3A	no	#N/A
chr13	23697318	23698998	HIST1H3C	no	#N/A
chr13	23697318	23698998	HIST1H4A	no	#N/A
chr13	23697318	23698998	HIST1H4B	no	#N/A
chr13	23697318	23698998	HIST1H4C	no	#N/A
chr13	23744148	23748502	HIST1H1A	no	#N/A
chr13	23744148	23748502	HIST1H1C	no	#N/A
chr13	23744148	23748502	HIST1H2AB	no	#N/A
chr13	23744148	23748502	HIST1H2BB	no	#N/A
chr13	23744148	23748502	HIST1H3A	no	#N/A
chr13	23744148	23748502	HIST1H3C	no	#N/A
chr13	23744148	23748502	HIST1H4A	no	#N/A
chr13	23744148	23748502	HIST1H4B	no	#N/A
chr13	23744148	23748502	HIST1H4C	no	#N/A
chr13	23760088	23764588	HIST1H1A	no	#N/A
chr13	23760088	23764588	HIST1H1C	no	#N/A
chr13	23760088	23764588	HIST1H2AB	no	#N/A
chr13	23760088	23764588	HIST1H2BB	no	#N/A
chr13	23760088	23764588	HIST1H3A	no	#N/A
chr13	23760088	23764588	HIST1H3C	no	#N/A
chr13	23760088	23764588	HIST1H4A	no	#N/A
chr13	23760088	23764588	HIST1H4B	no	#N/A
chr13	23760088	23764588	HIST1H4C	no	#N/A
chr13	23990740	23992013	Hist1h2aa	no	#N/A
chr13	23990740	23992013	Hist1h2ba	no	#N/A
chr13	23990740	23992013	SCGN	no	#N/A
chr13	29982098	29987180	E2F3	no	#N/A
chr13	31614072	31632876	1700018A04Rik	no	#N/A
chr13	34129042	34134344	TUBB2A	no	#N/A
chr13	34129042	34134344	TUBB2B	no	#N/A
chr13	34247886	34250136	PSMG4	no	#N/A
chr13	36116571	36118646	LYRM4	no	#N/A
chr13	36722426	36728872	NRN1	no	#N/A
chr13	37432554	37435321	LY86	no	#N/A
chr13	41218972	41220896	ELOVL2	no	#N/A
chr13	43477646	43482128	RANBP9	no	#N/A
chr13	46008726	46009873	ATXN1	no	#N/A
chr13	46417786	46420470	CAP2	no	#N/A
chr13	47103815	47107016	DEK	no	#N/A
chr13	48260286	48263450	ID4	no	#N/A
chr13	48316602	48318836	ID4	no	#N/A
chr13	49651276	49654056	CENPP	no	#N/A
chr13	51566476	51570696	SHC3	no	#N/A
chr13	51918262	51919815	GADD45G	no	#N/A
chr13	53283618	53286664	ROR2	no	#N/A
chr13	53461174	53468898	Gm2762	no	#N/A
chr13	53470404	53477120	Gm2762	no	#N/A
chr13	54589322	54591182	NOP16	no	#N/A
chr13	54749034	54751254	GPRIN1	no	#N/A
chr13	54749034	54751254	SNCB	no	#N/A
chr13	54749034	54751254	TSPAN17	no	#N/A
chr13	54764700	54766940	GPRIN1	no	#N/A
chr13	54823842	54825158	GPRIN1	no	#N/A
chr13	54823842	54825158	SNCB	no	#N/A
chr13	54823842	54825158	TSPAN17	no	#N/A
chr13	54874094	54875340	UNC5A	no	#N/A
chr13	55714371	55715648	CATSPER3	no	#N/A
chr13	55726714	55728324	CATSPER3	no	#N/A
chr13	55823705	55832106	CATSPER3	no	#N/A
chr13	56207891	56209343	H2AFY	no	#N/A
chr13	58400168	58403555	KIF27	no	#N/A
chr13	58806282	58809011	4930455J16Rik	no	#N/A
chr13	62466246	62467552	Zfp934	no	#N/A
chr13	64369334	64371002	CDC14B	no	#N/A
chr13	64369334	64371002	CDK20	no	#N/A
chr13	72029148	72031076	IRX1	no	#N/A
chr13	73267214	73273696	D630045M09Rik	no	#N/A
chr13	73267214	73273696	IRX4	no	#N/A
chr13	73267214	73273696	NDUFS6	no	#N/A
chr13	73466498	73468398	LPCAT1	no	#N/A
chr13	74008830	74011178	CEP72	no	#N/A
chr13	74008830	74011178	ZDHHC11	no	#N/A
chr13	75941713	75945056	RHOBTB3	no	#N/A
chr13	76017806	76018950	SPATA9	no	#N/A
chr13	78162278	78164440	A830082K12Rik	no	#N/A
chr13	78189888	78206050	A830082K12Rik	no	#N/A
chr13	81782704	81784301	POLR3G	no	#N/A
chr13	83712973	83735196	Mir9-2	no	#N/A
chr13	83712973	83735196	C130071C03Rik	no	#N/A
chr13	83736828	83741166	Mir9-2	no	#N/A
chr13	83744559	83745608	C130071C03Rik	no	#N/A
chr13	83744559	83745608	Mir9-2	no	#N/A
chr13	94868320	94878838	OTP	no	#N/A
chr13	95374192	95375816	Mir1940	no	#N/A
chr13	96541492	96544180	Ankdd1b	no	#N/A
chr13	98357562	98360710	UTP15	no	#N/A
chr13	98889848	98892036	FCHO2	no	#N/A
chr13	98889848	98892036	1700024P04Rik	no	#N/A
chr13	99352894	99353862	MRPS27	no	#N/A
chr13	99899598	99901206	Cartpt	no	#N/A
chr13	100550434	100553718	OCLN	no	#N/A
chr13	100669078	100670445	RAD17	no	#N/A
chr13	100729556	100731312	CCNB1	no	#N/A
chr13	100729556	100731312	CENPH	no	#N/A
chr13	104284946	104289036	CENPK	no	#N/A
chr13	104284946	104289036	PPWD1	no	#N/A
chr13	113879885	113881230	ARL15	no	#N/A
chr13	117215332	117217962	EMB	no	#N/A
chr13	117219562	117223280	EMB	no	#N/A
chr14	8316018	8318068	Oit1	no	#N/A
chr14	12336152	12350840	FEZF2	no	#N/A
chr14	20347206	20349217	DNAJC9	no	#N/A
chr14	20347206	20349217	ECD	no	#N/A
chr14	24244122	24246364	E330034G19Rik	no	#N/A
chr14	27038500	27041142	IL17RD	no	#N/A
chr14	33977920	33979152	GDF10	no	#N/A
chr14	39470352	39474502	NRG3	no	#N/A
chr14	46881512	46886132	Samd4	no	#N/A
chr14	47275978	47278070	GCH1	no	#N/A
chr14	47297802	47300346	LGALS3	no	#N/A
chr14	47297802	47300346	MAPK1IP1L	no	#N/A
chr14	47297802	47300346	SOCS4	no	#N/A
chr14	48589587	48590868	Otx2os1	no	#N/A
chr14	48651494	48652594	Otx2os1	no	#N/A
chr14	48653336	48656486	Otx2os1	no	#N/A
chr14	48661366	48672218	Otx2os1	no	#N/A
chr14	48672854	48674957	Otx2os1	no	#N/A
chr14	51983429	51986994	ARHGEF40	no	#N/A
chr14	52195593	52198050	SNORD8	no	#N/A
chr14	52256502	52258264	SNORD8	no	#N/A
chr14	52325932	52329337	SALL2	no	#N/A
chr14	52325932	52329337	RAB2B	no	#N/A
chr14	54479260	54480048	HAUS4	no	#N/A
chr14	54875710	54877992	HOMEZ	no	#N/A
chr14	54923412	54927492	EFS	no	#N/A
chr14	54923412	54927492	SLC22A17	no	#N/A
chr14	55782374	55784523	NFATC4	no	#N/A
chr14	55782374	55784523	NYNRIN	no	#N/A
chr14	55782374	55784523	RIPK3	no	#N/A
chr14	56364470	56367132	Rnf17	no	#N/A
chr14	59624516	59629462	SHISA2	no	#N/A
chr14	61137604	61139027	TNFRSF19	no	#N/A
chr14	61438247	61440752	KPNA3	no	#N/A
chr14	61645370	61649568	KCNRG	no	#N/A
chr14	63239047	63256862	GATA4	no	#N/A
chr14	63260916	63272608	GATA4	no	#N/A
chr14	63508260	63509192	TDH	no	#N/A
chr14	63508260	63509192	FAM167A	no	#N/A
chr14	63508260	63509192	XKR6	no	#N/A
chr14	64585078	64591703	A930011O12Rik	no	#N/A
chr14	65951063	65954213	CLU	no	#N/A
chr14	68122848	68127588	NEFL	no	#N/A
chr14	68122848	68127588	NEFM	no	#N/A
chr14	68196850	68199468	NEFM	no	#N/A
chr14	69190336	69191506	Nkx2-6	no	#N/A
chr14	70633860	70637118	NUDT18	no	#N/A
chr14	73237160	73239976	Mir687	no	#N/A
chr14	75844208	75846526	SLC25A30	no	#N/A
chr14	79676960	79678609	LECT1	no	#N/A
chr14	79676960	79678609	PCDH8	no	#N/A
chr14	79767640	79775162	4930452G13Rik	no	#N/A
chr14	87140323	87141702	Diap3	no	#N/A
chr14	88469264	88471954	PCDH20	no	#N/A
chr14	93888736	93891988	PCDH9	no	#N/A
chr14	96517668	96519238	KLHL1	no	#N/A
chr14	103679487	103681638	SLAIN1	no	#N/A
chr14	108909464	108914638	SLITRK1	no	#N/A
chr14	116924324	116929264	GPC6	no	#N/A
chr14	118225256	118238738	SOX21	no	#N/A
chr14	118322250	118323342	SOX21	no	#N/A
chr14	119137162	119139794	UGGT2	no	#N/A
chr14	122373476	122375292	Gm5089	no	#N/A
chr14	122373476	122375292	ZIC5	no	#N/A
chr14	122452494	122455062	2610035F20Rik	no	#N/A
chr14	122452494	122455062	Gm5089	no	#N/A
chr14	122452494	122455062	ZIC2	no	#N/A
chr14	122452494	122455062	ZIC5	no	#N/A
chr14	122466950	122469908	2610035F20Rik	no	#N/A
chr14	122466950	122469908	Gm5089	no	#N/A
chr14	122466950	122469908	ZIC2	no	#N/A
chr14	122466950	122469908	ZIC5	no	#N/A
chr14	122471458	122492122	2610035F20Rik	no	#N/A
chr14	122471458	122492122	Gm5089	no	#N/A
chr14	122471458	122492122	ZIC2	no	#N/A
chr14	122471458	122492122	ZIC5	no	#N/A
chr14	122533292	122535252	PCCA	no	#N/A
chr15	4374760	4376890	Plcxd3	no	#N/A
chr15	5143122	5145548	C7	no	#N/A
chr15	6706830	6710102	RICTOR	no	#N/A
chr15	7128162	7131134	LIFR	no	#N/A
chr15	11903243	11908969	1700047G03Rik	no	#N/A
chr15	12116976	12120470	ZFR	no	#N/A
chr15	25364266	25365144	BASP1	no	#N/A
chr15	25364266	25365144	Gm5468	no	#N/A
chr15	25621459	25624656	MYO10	no	#N/A
chr15	31365443	31369806	ANKRD33B	no	#N/A
chr15	31529240	31532272	FAM173B	no	#N/A
chr15	32920048	32924012	SDC2	no	#N/A
chr15	35291974	35304082	OSR2	no	#N/A
chr15	36164008	36165575	FBXO43	no	#N/A
chr15	36164008	36165575	RGS22	no	#N/A
chr15	36164008	36165575	SPAG1	no	#N/A
chr15	38078231	38079986	UBR5	no	#N/A
chr15	39856678	39858654	LRP12	no	#N/A
chr15	39856678	39858654	Dpys	no	#N/A
chr15	44426854	44429030	PKHD1L1	no	#N/A
chr15	52039886	52040748	AARD	no	#N/A
chr15	54918512	54921816	ENPP2	no	#N/A
chr15	55264602	55268966	COL14A1	no	#N/A
chr15	58133504	58135750	ATAD2	no	#N/A
chr15	71727409	71728616	FAM135B	no	#N/A
chr15	72545285	72550580	Kcnk9	no	#N/A
chr15	74515310	74520264	BAI1	no	#N/A
chr15	74562992	74564346	BAI1	no	#N/A
chr15	75564601	75568050	LY6H	no	#N/A
chr15	75564601	75568050	ZFP41	no	#N/A
chr15	75731076	75734224	RHPN1	no	#N/A
chr15	76034238	76035018	MAPK15	no	#N/A
chr15	76575990	76577517	ADCK5	no	#N/A
chr15	76575990	76577517	DGAT1	no	#N/A
chr15	76575990	76577517	SLC39A4	no	#N/A
chr15	76575990	76577517	TONSL	no	#N/A
chr15	77969679	77971642	EIF3D	no	#N/A
chr15	78119096	78120427	IFT27	no	#N/A
chr15	78203836	78204932	IFT27	no	#N/A
chr15	78712548	78713388	ELFN2	no	#N/A
chr15	78712548	78713388	MFNG	no	#N/A
chr15	78717364	78720580	ELFN2	no	#N/A
chr15	78717364	78720580	MFNG	no	#N/A
chr15	79162840	79165734	POLR2F	no	#N/A
chr15	79162840	79165734	1700088E04Rik	no	#N/A
chr15	79192605	79194300	POLR2F	no	#N/A
chr15	79200985	79203396	POLR2F	no	#N/A
chr15	79212772	79213832	1700088E04Rik	no	#N/A
chr15	79228766	79230049	1700088E04Rik	no	#N/A
chr15	79228766	79230049	PLA2G6	no	#N/A
chr15	79504124	79506564	DMC1	no	#N/A
chr15	79511343	79512568	DMC1	no	#N/A
chr15	79604612	79605750	DMC1	no	#N/A
chr15	79657588	79660054	SUN2	no	#N/A
chr15	80132863	80134823	RPL3	no	#N/A
chr15	80173004	80175068	SMCR7L	no	#N/A
chr15	80615266	80616864	A430088P11Rik	no	#N/A
chr15	80615266	80616864	GRAP2	no	#N/A
chr15	80615266	80616864	TNRC6B	no	#N/A
chr15	82069930	82070752	1700029P11Rik	no	#N/A
chr15	82069930	82070752	4930407I10Rik	no	#N/A
chr15	82211224	82213466	1500009C09Rik	no	#N/A
chr15	82211224	82213466	AI848285	no	#N/A
chr15	82216141	82217748	1500009C09Rik	no	#N/A
chr15	82216141	82217748	AI848285	no	#N/A
chr15	83779054	83780924	MPPED1	no	#N/A
chr15	83779054	83780924	SCUBE1	no	#N/A
chr15	84064746	84065646	SULT4A1	no	#N/A
chr15	84064746	84065646	Efcab6	no	#N/A
chr15	84299844	84302600	PARVG	no	#N/A
chr15	84450108	84451628	1810041L15Rik	no	#N/A
chr15	84653856	84654944	LDOC1L	no	#N/A
chr15	85575602	85583940	WNT7B	no	#N/A
chr15	88954066	88955140	MLC1	no	#N/A
chr15	88954066	88955140	MOV10L1	no	#N/A
chr15	88954066	88955140	Ttll8	no	#N/A
chr15	89428888	89430537	CPT1B	no	#N/A
chr15	89428888	89430537	MAPK8IP2	no	#N/A
chr15	89428888	89430537	ODF3B	no	#N/A
chr15	89428888	89430537	Syce3	no	#N/A
chr15	89428888	89430537	TYMP	no	#N/A
chr15	89523328	89525070	MAPK8IP2	no	#N/A
chr15	89523328	89525070	Rabl2	no	#N/A
chr15	89523328	89525070	SHANK3	no	#N/A
chr15	91189925	91193200	ABCD2	no	#N/A
chr15	93517616	93520956	PRICKLE1	no	#N/A
chr15	96283174	96290142	ARID2	no	#N/A
chr15	96639970	96643664	SLC38A2	no	#N/A
chr15	98166958	98169938	PFKM	no	#N/A
chr15	98771708	98779809	CCDC65	no	#N/A
chr15	98796128	98799174	RHEBL1	no	#N/A
chr15	98916678	98918736	DHH	no	#N/A
chr15	98916678	98918736	LMBR1L	no	#N/A
chr15	99086514	99089352	DNAJC22	no	#N/A
chr15	99093251	99099578	C1QL4	no	#N/A
chr15	99093251	99099578	PRPH	no	#N/A
chr15	99093251	99099578	TROAP	no	#N/A
chr15	99125612	99128276	KCNH3	no	#N/A
chr15	99250888	99253255	KCNH3	no	#N/A
chr15	99588860	99591330	Aqp2	no	#N/A
chr15	100303904	100305680	ATF1	no	#N/A
chr15	100303904	100305680	Tmprss12	no	#N/A
chr15	101437984	101439246	KRT7	no	#N/A
chr15	102357520	102358766	AMHR2	no	#N/A
chr15	102357520	102358766	ESPL1	no	#N/A
chr15	102369884	102371297	AAAS	no	#N/A
chr15	102369884	102371297	ESPL1	no	#N/A
chr15	102930172	102981742	HOXC10	no	#N/A
chr15	102930172	102981742	HOXC6	no	#N/A
chr15	102930172	102981742	HOXC9	no	#N/A
chr15	102981769	103042830	HOXC10	no	#N/A
chr15	102981769	103042830	HOXC6	no	#N/A
chr15	102981769	103042830	HOXC9	no	#N/A
chr15	102981769	103042830	HOXC8	no	#N/A
chr15	103254948	103255770	CBX5	no	#N/A
chr15	103254948	103255770	HNRNPA1	no	#N/A
chr15	103254948	103255770	NFE2	no	#N/A
chr16	4683310	4685092	HMOX2	no	#N/A
chr16	5883613	5886120	RBFOX1	no	#N/A
chr16	8423987	8425404	ABAT	no	#N/A
chr16	8423987	8425404	Cldn26	no	#N/A
chr16	11251688	11255016	2610020C07Rik	no	#N/A
chr16	13940325	13941764	2900011O08Rik	no	#N/A
chr16	13940325	13941764	Ifitm7	no	#N/A
chr16	15593476	15594845	MCM4	no	#N/A
chr16	16301756	16304256	YARS2	no	#N/A
chr16	17451290	17454606	AIFM3	no	#N/A
chr16	20497764	20499668	Gm15760	no	#N/A
chr16	20588886	20591766	CAMK2N2	no	#N/A
chr16	20588886	20591766	Vwa5b2	no	#N/A
chr16	20629354	20630580	FAM131A	no	#N/A
chr16	20629354	20630580	Gm15760	no	#N/A
chr16	20651126	20652350	CLCN2	no	#N/A
chr16	20651126	20652350	ECE2	no	#N/A
chr16	20651126	20652350	SNORD66	no	#N/A
chr16	20651126	20652350	THPO	no	#N/A
chr16	23099594	23101182	RFC4	no	#N/A
chr16	23106786	23110583	KNG1	no	#N/A
chr16	23106786	23110583	RFC4	no	#N/A
chr16	23106786	23110583	SNORA81	no	#N/A
chr16	23106786	23110583	Kng2	no	#N/A
chr16	23890134	23891032	SST	no	#N/A
chr16	23890134	23891032	BCL6	no	#N/A
chr16	23963590	23964854	SST	no	#N/A
chr16	28840528	28841986	FGF12	no	#N/A
chr16	30586710	30588602	FAM43A	no	#N/A
chr16	32608102	32610382	TFRC	no	#N/A
chr16	33965810	33967404	UMPS	no	#N/A
chr16	35587316	35589855	SEMA5B	no	#N/A
chr16	37653244	37654728	HGD	no	#N/A
chr16	38901914	38903436	IGSF11	no	#N/A
chr16	41532138	41534925	LSAMP	no	#N/A
chr16	44564796	44566366	BOC	no	#N/A
chr16	48992946	48995210	DZIP3	no	#N/A
chr16	48992946	48995210	C330027C09Rik	no	#N/A
chr16	55965764	55967564	ZBTB11	no	#N/A
chr16	67617075	67621531	CADM2	no	#N/A
chr16	72662636	72666242	ROBO1	no	#N/A
chr16	77593393	77595014	Mir99a	no	#N/A
chr16	78575562	78577768	D16Ertd472e	no	#N/A
chr16	85800594	85804844	4930556C24Rik	no	#N/A
chr16	90297581	90300062	HUNK	no	#N/A
chr16	90384056	90389888	HUNK	no	#N/A
chr16	91218705	91231156	Olig2	no	#N/A
chr16	91231418	91234490	Olig2	no	#N/A
chr16	91303954	91305874	Olig2	no	#N/A
chr16	92057482	92059805	SLC5A3	no	#N/A
chr16	92138755	92140640	MRPS6	no	#N/A
chr16	92497672	92500456	CLIC6	no	#N/A
chr16	92644349	92646434	RUNX1	no	#N/A
chr16	93557810	93559114	CBR1	no	#N/A
chr16	93831896	93833450	CHAF1B	no	#N/A
chr16	94075836	94091418	SIM2	no	#N/A
chr16	94931128	94932722	KCNJ6	no	#N/A
chr16	94996737	94998192	KCNJ6	no	#N/A
chr16	96191312	96192685	LCA5L	no	#N/A
chr16	97609966	97611822	TMPRSS2	no	#N/A
chr17	6316308	6317707	Dynlt1a	no	#N/A
chr17	8366892	8368984	PRR18	no	#N/A
chr17	8428946	8435448	T	no	#N/A
chr17	8797665	8803711	PDE10A	no	#N/A
chr17	12915300	12917452	ACAT2	no	#N/A
chr17	12915300	12917452	MRPL18	no	#N/A
chr17	12915300	12917452	WTAP	no	#N/A
chr17	21707149	21709236	Zfp229	no	#N/A
chr17	23644149	23646279	CLDN6	no	#N/A
chr17	23644149	23646279	MMP25	no	#N/A
chr17	23644149	23646279	Zfp13	no	#N/A
chr17	23644149	23646279	ZSCAN10	no	#N/A
chr17	23644149	23646279	TNFRSF12A	no	#N/A
chr17	23644149	23646279	PKMYT1	no	#N/A
chr17	23681482	23684958	FLYWCH1	no	#N/A
chr17	23681482	23684958	THOC6	no	#N/A
chr17	23681482	23684958	Zfp13	no	#N/A
chr17	23785512	23786916	FLYWCH1	no	#N/A
chr17	23785512	23786916	PKMYT1	no	#N/A
chr17	23785512	23786916	PRSS21	no	#N/A
chr17	24506419	24506870	CASKIN1	no	#N/A
chr17	24506419	24506870	RAB26	no	#N/A
chr17	24722692	24724724	Rnf151	no	#N/A
chr17	25255028	25257170	CCDC154	no	#N/A
chr17	25555574	25557268	2810468N07Rik	no	#N/A
chr17	25555574	25557268	SOX8	no	#N/A
chr17	25950926	25952746	NHLRC4	no	#N/A
chr17	25950926	25952746	PIGQ	no	#N/A
chr17	26138232	26139774	NME4	no	#N/A
chr17	26138232	26139774	PDIA2	no	#N/A
chr17	26138232	26139774	Tmem8	no	#N/A
chr17	26547623	26550084	DUSP1	no	#N/A
chr17	26834856	26858322	BNIP1	no	#N/A
chr17	26834856	26858322	NKX2-5	no	#N/A
chr17	26834856	26858322	Kifc5b	no	#N/A
chr17	26947542	26950044	Ggnbp1	no	#N/A
chr17	27518232	27519762	GRM4	no	#N/A
chr17	27655078	27657161	NUDT3	no	#N/A
chr17	27655078	27657161	PACSIN1	no	#N/A
chr17	27702185	27703122	PACSIN1	no	#N/A
chr17	28344870	28346862	RPL10A	no	#N/A
chr17	28344870	28346862	TEAD3	no	#N/A
chr17	28349204	28352412	RPL10A	no	#N/A
chr17	28349204	28352412	TEAD3	no	#N/A
chr17	28386179	28387820	RPL10A	no	#N/A
chr17	28386179	28387820	TEAD3	no	#N/A
chr17	29164321	29166122	Rab44	no	#N/A
chr17	29321502	29322928	CPNE5	no	#N/A
chr17	29326332	29327180	CPNE5	no	#N/A
chr17	29326332	29327180	MTCH1	no	#N/A
chr17	29794804	29796448	MDGA1	no	#N/A
chr17	29873610	29874880	MDGA1	no	#N/A
chr17	30611570	30613076	1700097N02Rik	no	#N/A
chr17	30611570	30613076	GLO1	no	#N/A
chr17	31057154	31059247	TFF2	no	#N/A
chr17	32162072	32163030	NOTCH3	no	#N/A
chr17	32164008	32167334	NOTCH3	no	#N/A
chr17	32396160	32396923	Cyp4f39	no	#N/A
chr17	32808392	32810848	Zfp799	no	#N/A
chr17	32808392	32810848	Zfp811	no	#N/A
chr17	33357676	33359309	Zfp955b	no	#N/A
chr17	33998936	34001210	AA388235	no	#N/A
chr17	33998936	34001210	BC051226	no	#N/A
chr17	33998936	34001210	RPS18	no	#N/A
chr17	34659620	34661672	NOTCH4	no	#N/A
chr17	34659620	34661672	Tnxb	no	#N/A
chr17	34671170	34672760	AGPAT1	no	#N/A
chr17	34671170	34672760	FKBPL	no	#N/A
chr17	34893818	34895772	HSPA1L	no	#N/A
chr17	34893818	34895772	LSM2	no	#N/A
chr17	35262472	35264455	AIF1	no	#N/A
chr17	35262472	35264455	LST1	no	#N/A
chr17	35262472	35264455	LTA	no	#N/A
chr17	35262472	35264455	LTB	no	#N/A
chr17	35262472	35264455	NFKBIL1	no	#N/A
chr17	35319817	35321722	DDX39B	no	#N/A
chr17	35319817	35321722	H2-D1	no	#N/A
chr17	35319817	35321722	H2-Q2	no	#N/A
chr17	35319817	35321722	H2-Q4	no	#N/A
chr17	35438903	35440512	H2-Q10	no	#N/A
chr17	35438903	35440512	H2-Q7	no	#N/A
chr17	35438903	35440512	H2-Q4	no	#N/A
chr17	35438903	35440512	H2-Q6	no	#N/A
chr17	35438903	35440512	POU5F1	no	#N/A
chr17	35506082	35507540	POU5F1	no	#N/A
chr17	35506082	35507540	Psors1c2	no	#N/A
chr17	35506082	35507540	CCHCR1	no	#N/A
chr17	35835956	35839164	MDC1	no	#N/A
chr17	35835956	35839164	Tubb5	no	#N/A
chr17	35840908	35842472	MDC1	no	#N/A
chr17	35840908	35842472	Tubb5	no	#N/A
chr17	35896498	35897966	MDC1	no	#N/A
chr17	35896498	35897966	Nrm	no	#N/A
chr17	35915426	35920628	MRPS18B	no	#N/A
chr17	35915426	35920628	Tubb5	no	#N/A
chr17	35915426	35920628	MDC1	no	#N/A
chr17	35915426	35920628	Nrm	no	#N/A
chr17	36110474	36112284	H2-T24	no	#N/A
chr17	36120434	36121830	H2-T10	no	#N/A
chr17	36144538	36146676	H2-T10	no	#N/A
chr17	36157412	36158870	2410017I17Rik	no	#N/A
chr17	36157412	36158870	Gm11127	no	#N/A
chr17	36157412	36158870	Gm8909	no	#N/A
chr17	36157412	36158870	H2-Bl	no	#N/A
chr17	36157412	36158870	H2-T3	no	#N/A
chr17	36166034	36169364	H2-T10	no	#N/A
chr17	36950960	36952060	TRIM10	no	#N/A
chr17	37002080	37003737	PPP1R11	no	#N/A
chr17	37002080	37003737	ZFP57	no	#N/A
chr17	37002080	37003737	Znrd1as	no	#N/A
chr17	37045256	37048348	GABBR1	no	#N/A
chr17	37045256	37048348	Mog	no	#N/A
chr17	37049516	37051814	PPP1R11	no	#N/A
chr17	37049516	37051814	ZFP57	no	#N/A
chr17	37049516	37051814	Znrd1as	no	#N/A
chr17	40903504	40905312	CENPQ	no	#N/A
chr17	40903504	40905312	RHAG	no	#N/A
chr17	44733492	44739877	RUNX2	no	#N/A
chr17	45474480	45475424	HSP90AB1	no	#N/A
chr17	45522922	45524306	HSP90AB1	no	#N/A
chr17	45544074	45545789	TMEM151B	no	#N/A
chr17	45571788	45575090	NFKBIE	no	#N/A
chr17	45571788	45575090	TMEM151B	no	#N/A
chr17	46110512	46111688	RSPH9	no	#N/A
chr17	46296840	46299834	Zfp318	no	#N/A
chr17	46444602	46445720	Ttbk1	no	#N/A
chr17	46444602	46445720	Zfp318	no	#N/A
chr17	46486918	46488034	Ttbk1	no	#N/A
chr17	47409854	47410986	1700001C19Rik	no	#N/A
chr17	51810978	51814626	SATB1	no	#N/A
chr17	55999752	56000763	CHAF1A	no	#N/A
chr17	55999752	56000763	UBXN6	no	#N/A
chr17	56117050	56117822	CHAF1A	no	#N/A
chr17	56117050	56117822	UBXN6	no	#N/A
chr17	56255258	56257765	Arrdc5	no	#N/A
chr17	56255258	56257765	UHRF1	no	#N/A
chr17	56486828	56488402	PTPRS	no	#N/A
chr17	56486828	56488402	SAFB	no	#N/A
chr17	56486828	56488402	Znrf4	no	#N/A
chr17	56751435	56751891	PRR22	no	#N/A
chr17	56751435	56751891	RFX2	no	#N/A
chr17	56753352	56754436	PRR22	no	#N/A
chr17	56753352	56754436	RFX2	no	#N/A
chr17	56756188	56758558	PRR22	no	#N/A
chr17	56756188	56758558	RFX2	no	#N/A
chr17	56829348	56831874	RFX2	no	#N/A
chr17	57086664	57088126	PSPN	no	#N/A
chr17	57086664	57088126	TUBB4A	no	#N/A
chr17	66447256	66451688	RAB12	no	#N/A
chr17	68001512	68005666	ARHGAP28	no	#N/A
chr17	68273404	68274390	L3MBTL4	no	#N/A
chr17	69120310	69123038	Epb4.1l3	no	#N/A
chr17	70846848	70854568	TGIF1	no	#N/A
chr17	70872029	70873660	TGIF1	no	#N/A
chr17	71782238	71784140	CLIP4	no	#N/A
chr17	75464438	75466024	RASGRP3	no	#N/A
chr17	79019568	79021468	QPCT	no	#N/A
chr17	81668408	81671510	SLC8A1	no	#N/A
chr17	83122187	83124042	PKDCC	no	#N/A
chr17	84675352	84676639	DYNC2LI1	no	#N/A
chr17	85605466	85627002	SIX3	no	#N/A
chr17	85605466	85627002	Six3os1	no	#N/A
chr17	87375832	87377834	CALM2	no	#N/A
chr17	87635355	87637534	EPCAM	no	#N/A
chr17	87825625	87827381	KCNK12	no	#N/A
chr17	93198862	93206108	Adcyap1	no	#N/A
chr18	4375370	4376485	MAP3K8	no	#N/A
chr18	6488687	6491654	Mir1893	no	#N/A
chr18	6513622	6517372	Mir1893	no	#N/A
chr18	12128040	12129749	3110002H16Rik	no	#N/A
chr18	13894916	13897644	Zfp521	no	#N/A
chr18	15148550	15152822	KCTD1	no	#N/A
chr18	16806466	16810662	CDH2	no	#N/A
chr18	21000758	21003386	RNF125	no	#N/A
chr18	23038206	23042296	NOL4	no	#N/A
chr18	25677256	25680006	CELF4	no	#N/A
chr18	25752682	25756042	CELF4	no	#N/A
chr18	31803607	31806308	AMMECR1L	no	#N/A
chr18	32067152	32068890	PROC	no	#N/A
chr18	32067152	32068890	MYO7B	no	#N/A
chr18	34505646	34507568	NME5	no	#N/A
chr18	34679533	34680290	CDC25C	no	#N/A
chr18	34930421	34933580	EGR1	no	#N/A
chr18	34930421	34933580	ETF1	no	#N/A
chr18	35561604	35564176	Mir1949	no	#N/A
chr18	35561604	35564176	SNHG4	no	#N/A
chr18	35770808	35773449	TMEM173	no	#N/A
chr18	35829114	35835384	TMEM173	no	#N/A
chr18	35963955	35965802	Psd2	no	#N/A
chr18	36558966	36562510	HBEGF	no	#N/A
chr18	36793202	36794530	DND1	no	#N/A
chr18	36793202	36794530	HARS	no	#N/A
chr18	36793202	36794530	WDR55	no	#N/A
chr18	36793202	36794530	ZMAT2	no	#N/A
chr18	37743646	37744282	PCDHGB2	no	#N/A
chr18	37743646	37744282	TAF7	no	#N/A
chr18	37746812	37747956	PCDHGB2	no	#N/A
chr18	37748796	37749616	PCDHGB2	no	#N/A
chr18	37753096	37753748	PCDHGB2	no	#N/A
chr18	37766568	37766929	PCDHGB2	no	#N/A
chr18	37804870	37809335	PCDHGA11	no	#N/A
chr18	37804870	37809335	PCDHGA6	no	#N/A
chr18	37804870	37809335	PCDHGA7	no	#N/A
chr18	37804870	37809335	PCDHGB6	no	#N/A
chr18	37804870	37809335	PCDHGB7	no	#N/A
chr18	37804870	37809335	PCDHGC3	no	#N/A
chr18	37804870	37809335	PCDHGC4	no	#N/A
chr18	40256206	40257488	Kctd16	no	#N/A
chr18	42274568	42276737	LARS	no	#N/A
chr18	42274568	42276737	RBM27	no	#N/A
chr18	44827632	44829390	MCC	no	#N/A
chr18	46522070	46526706	Eif1a	no	#N/A
chr18	52527562	52530796	Zfp474	no	#N/A
chr18	54492374	54494450	9430076G02Rik	no	#N/A
chr18	56561379	56562804	ALDH7A1	no	#N/A
chr18	60646878	60649542	SYNPO	no	#N/A
chr18	61035373	61036566	CDX1	no	#N/A
chr18	64264363	64267054	ST8SIA3	no	#N/A
chr18	64264363	64267054	1700091E21Rik	no	#N/A
chr18	64329550	64348738	ST8SIA3	no	#N/A
chr18	64329550	64348738	ONECUT2	no	#N/A
chr18	64329550	64348738	1700091E21Rik	no	#N/A
chr18	67608940	67611424	CEP76	no	#N/A
chr18	67608940	67611424	SPIRE1	no	#N/A
chr18	74063072	74067500	MAPK4	no	#N/A
chr18	76842602	76861994	Skor2	no	#N/A
chr18	76842602	76861994	IER3IP1	no	#N/A
chr18	79105346	79110864	SETBP1	no	#N/A
chr18	82901650	82903608	4930592I03Rik	no	#N/A
chr18	84850416	84852980	FBXO15	no	#N/A
chr19	4212024	4218214	CLCF1	no	#N/A
chr19	4989779	4991238	SLC29A2	no	#N/A
chr19	5057930	5060269	SLC29A2	no	#N/A
chr19	6418040	6419664	NRXN2	no	#N/A
chr19	6496404	6500204	NRXN2	no	#N/A
chr19	6501636	6503176	NRXN2	no	#N/A
chr19	6829830	6831812	1700019N12Rik	no	#N/A
chr19	7069800	7071306	PPP1R14B	no	#N/A
chr19	7185132	7186858	RCOR2	no	#N/A
chr19	7185132	7186858	OTUB1	no	#N/A
chr19	7185132	7186858	COX8A	no	#N/A
chr19	7185132	7186858	Flrt1	no	#N/A
chr19	8785482	8786986	1700092M07Rik	no	#N/A
chr19	8785482	8786986	BSCL2	no	#N/A
chr19	8785482	8786986	ZBTB3	no	#N/A
chr19	10413168	10414710	SYT7	no	#N/A
chr19	10425771	10427350	LRRC10B	no	#N/A
chr19	10425771	10427350	PPP1R32	no	#N/A
chr19	10524552	10526280	LRRC10B	no	#N/A
chr19	17392826	17395098	GCNT1	no	#N/A
chr19	18712552	18714446	D030056L22Rik	no	#N/A
chr19	21472020	21473082	GDA	no	#N/A
chr19	24896388	24903050	CBWD1	no	#N/A
chr19	25601962	25616020	DMRT1	no	#N/A
chr19	25622050	25622992	DMRT3	no	#N/A
chr19	26603853	26609612	SMARCA2	no	#N/A
chr19	29250210	29253231	Insl6	no	#N/A
chr19	29366834	29368009	Insl6	no	#N/A
chr19	37432859	37438324	HHEX	no	#N/A
chr19	38053496	38056714	CEP55	no	#N/A
chr19	38053496	38056714	Pde6c	no	#N/A
chr19	38053496	38056714	RBP4	no	#N/A
chr19	38123968	38125322	RBP4	no	#N/A
chr19	38263944	38265770	LGI1	no	#N/A
chr19	38930132	38932620	HELLS	no	#N/A
chr19	38930132	38932620	TBC1D12	no	#N/A
chr19	41663328	41666046	SLIT1	no	#N/A
chr19	41737671	41738668	SLIT1	no	#N/A
chr19	41737671	41738668	ARHGAP19	no	#N/A
chr19	41742899	41744698	ARHGAP19	no	#N/A
chr19	41742899	41744698	FRAT1	no	#N/A
chr19	42380000	42381484	CRTAC1	no	#N/A
chr19	42430812	42432972	CRTAC1	no	#N/A
chr19	43384081	43389054	CNNM1	no	#N/A
chr19	43595292	43620750	BC037704	no	#N/A
chr19	44512844	44515378	WNT8B	no	#N/A
chr19	45739855	45744161	NPM3	no	#N/A
chr19	46075380	46077706	NOLC1	no	#N/A
chr19	46075380	46077706	Pprc1	no	#N/A
chr19	46134840	46137796	ELOVL3	no	#N/A
chr19	46308735	46309450	SUFU	no	#N/A
chr19	46499386	46504930	ARL3	no	#N/A
chr19	47013272	47016823	INA	no	#N/A
chr19	47151371	47152112	PDCD11	no	#N/A
chr19	47151371	47152112	Neurl1a	no	#N/A
chr19	47177812	47180279	Neurl1a	no	#N/A
chr19	47252862	47253896	Neurl1a	no	#N/A
chr19	56873732	56875270	TDRD1	no	#N/A
chr19	59162618	59167688	VAX1	no	#N/A
chr19	60888878	60892524	FAM45A	no	#N/A
chr2	3473616	3475538	MEIG1	no	#N/A
chr2	3473616	3475538	SUV39H2	no	#N/A
chr2	3511729	3513642	HSPA14	no	#N/A
chr2	6128745	6130472	ECHDC3	no	#N/A
chr2	9874362	9875570	9230102O04Rik	no	#N/A
chr2	9875812	9899254	9230102O04Rik	no	#N/A
chr2	14054616	14057022	4921530L18Rik	no	#N/A
chr2	18039101	18040730	A930004D18Rik	no	#N/A
chr2	18055050	18058558	H2AFB1	no	#N/A
chr2	18055050	18058558	MLLT10	no	#N/A
chr2	18671182	18674262	BC061194	no	#N/A
chr2	22617398	22626066	Gad2	no	#N/A
chr2	25310566	25312114	E130003G02Rik	no	#N/A
chr2	25310566	25312114	GRIN1	no	#N/A
chr2	25310566	25312114	NPDC1	no	#N/A
chr2	25310566	25312114	RNF208	no	#N/A
chr2	25616114	25616980	4921530D09Rik	no	#N/A
chr2	25863282	25864842	GLT6D1	no	#N/A
chr2	25863282	25864842	Gm13539	no	#N/A
chr2	25877626	25878368	Kcnt1	no	#N/A
chr2	25877626	25878368	GLT6D1	no	#N/A
chr2	25877626	25878368	Gm13539	no	#N/A
chr2	26090620	26092733	UBAC1	no	#N/A
chr2	26194700	26205850	NACC2	no	#N/A
chr2	26194700	26205850	4932418E24Rik	no	#N/A
chr2	26194700	26205850	QSOX2	no	#N/A
chr2	26236548	26237812	4932418E24Rik	no	#N/A
chr2	26660934	26662386	EGFL7	no	#N/A
chr2	26660934	26662386	Mir126	no	#N/A
chr2	27539312	27540748	BRD3	no	#N/A
chr2	28445992	28447642	1700007K13Rik	no	#N/A
chr2	28445992	28447642	PPP1R26	no	#N/A
chr2	28445992	28447642	RALGDS	no	#N/A
chr2	28620896	28623276	GFI1B	no	#N/A
chr2	29750450	29752052	Gm13547	no	#N/A
chr2	29787140	29788884	CERCAM	no	#N/A
chr2	29826412	29828272	CERCAM	no	#N/A
chr2	29845442	29846874	CERCAM	no	#N/A
chr2	29845442	29846874	Gm13547	no	#N/A
chr2	29845442	29846874	ODF2	no	#N/A
chr2	30391714	30393540	CRAT	no	#N/A
chr2	30844940	30848676	PTGES	no	#N/A
chr2	31313938	31315110	NCS1	no	#N/A
chr2	31634379	31643168	EXOSC2	no	#N/A
chr2	31634379	31643168	Prdm12	no	#N/A
chr2	31844434	31848308	LAMC3	no	#N/A
chr2	31887048	31887753	LAMC3	no	#N/A
chr2	31961812	31964688	AIF1L	no	#N/A
chr2	31961812	31964688	LAMC3	no	#N/A
chr2	32740888	32742688	1700019L03Rik	no	#N/A
chr2	32740888	32742688	6330409D20Rik	no	#N/A
chr2	32740888	32742688	ENG	no	#N/A
chr2	32740888	32742688	SH2D3C	no	#N/A
chr2	32740888	32742688	TTC16	no	#N/A
chr2	32845534	32847775	1700019L03Rik	no	#N/A
chr2	32845534	32847775	PTRH1	no	#N/A
chr2	32845534	32847775	TTC16	no	#N/A
chr2	33580470	33584252	LMX1B	no	#N/A
chr2	33604558	33606570	LMX1B	no	#N/A
chr2	33632687	33638292	LMX1B	no	#N/A
chr2	33638774	33647282	LMX1B	no	#N/A
chr2	33712658	33715116	LMX1B	no	#N/A
chr2	33717354	33718468	LMX1B	no	#N/A
chr2	34873841	34875361	D730039F16Rik	no	#N/A
chr2	34873841	34875361	PHF19	no	#N/A
chr2	35131214	35133246	Hc	no	#N/A
chr2	36096926	36098871	Morn5	no	#N/A
chr2	38336024	38360238	LHX2	no	#N/A
chr2	38375441	38377430	LHX2	no	#N/A
chr2	38423551	38425393	LHX2	no	#N/A
chr2	38688626	38689638	PSMB7	no	#N/A
chr2	38688626	38689638	NR5A1	no	#N/A
chr2	38708580	38712564	NR5A1	no	#N/A
chr2	55434708	55438712	KCNJ3	no	#N/A
chr2	60879265	60883072	RBMS1	no	#N/A
chr2	65845330	65848918	CSRNP3	no	#N/A
chr2	66123361	66125667	GALNT3	no	#N/A
chr2	69861032	69862778	KLHL23	no	#N/A
chr2	69861032	69862778	PHOSPHO2	no	#N/A
chr2	70557922	70569126	SP5	no	#N/A
chr2	70557922	70569126	GAD1	no	#N/A
chr2	70557922	70569126	1500002O10Rik	no	#N/A
chr2	70823360	70826417	TLK1	no	#N/A
chr2	71388778	71389994	HAT1	no	#N/A
chr2	71452602	71454094	HAT1	no	#N/A
chr2	72474756	72477648	CDCA7	no	#N/A
chr2	74647100	74701772	Evx2	no	#N/A
chr2	74647100	74701772	HOXD3	no	#N/A
chr2	74647100	74701772	1700109F18Rik	no	#N/A
chr2	74647100	74701772	HOXD8	no	#N/A
chr2	74647100	74701772	Lnp	no	#N/A
chr2	74701826	74716436	1700109F18Rik	no	#N/A
chr2	74701826	74716436	HOXD8	no	#N/A
chr2	74719513	74742121	1700109F18Rik	no	#N/A
chr2	74719513	74742121	HOXD10	no	#N/A
chr2	74719513	74742121	HOXD11	no	#N/A
chr2	74719513	74742121	HOXD3	no	#N/A
chr2	74719513	74742121	HOXD4	no	#N/A
chr2	74719513	74742121	HOXD8	no	#N/A
chr2	74719513	74742121	HOXD9	no	#N/A
chr2	74743800	74751586	1700109F18Rik	no	#N/A
chr2	74743800	74751586	HOXD8	no	#N/A
chr2	74752408	74754148	1700109F18Rik	no	#N/A
chr2	74752408	74754148	HOXD8	no	#N/A
chr2	74761428	74764254	1700109F18Rik	no	#N/A
chr2	74761428	74764254	HOXD8	no	#N/A
chr2	76338589	76339544	Cyct	no	#N/A
chr2	77279418	77281211	SESTD1	no	#N/A
chr2	79255188	79257213	ITGA4	no	#N/A
chr2	79457810	79461374	CERKL	no	#N/A
chr2	80638263	80640164	NUP35	no	#N/A
chr2	84648310	84651724	CLP1	no	#N/A
chr2	84648310	84651724	YPEL4	no	#N/A
chr2	84648310	84651724	ZDHHC5	no	#N/A
chr2	84677334	84679340	ZDHHC5	no	#N/A
chr2	84726564	84728042	2700094K13Rik	no	#N/A
chr2	90744920	90747138	NUP160	no	#N/A
chr2	90846512	90848242	AGBL2	no	#N/A
chr2	91729600	91731098	F2	no	#N/A
chr2	91729600	91731098	HARBI1	no	#N/A
chr2	92400288	92401778	1700029I15Rik	no	#N/A
chr2	92912756	92917253	SYT13	no	#N/A
chr2	103968954	103972586	Cd59b	no	#N/A
chr2	103968954	103972586	LMO2	no	#N/A
chr2	104492488	104495332	Mir1902	no	#N/A
chr2	105121136	105135339	WT1	no	#N/A
chr2	105658929	105691946	PAX6	no	#N/A
chr2	109916770	109919662	CCDC34	no	#N/A
chr2	112237641	112241204	BC125332	no	#N/A
chr2	112237641	112241204	LPCAT4	no	#N/A
chr2	112261782	112263084	BC125332	no	#N/A
chr2	112261782	112263084	LPCAT4	no	#N/A
chr2	113216102	113218050	Tmco5b	no	#N/A
chr2	113756258	113759534	ARHGAP11A	no	#N/A
chr2	113756258	113759534	GREM1	no	#N/A
chr2	114174408	114175898	AQR	no	#N/A
chr2	114174408	114175898	Zfp770	no	#N/A
chr2	116074872	116077220	2810405F15Rik	no	#N/A
chr2	116074872	116077220	MEIS2	no	#N/A
chr2	119034480	119035862	CASC5	no	#N/A
chr2	119034480	119035862	RAD51	no	#N/A
chr2	119034480	119035862	RPUSD2	no	#N/A
chr2	119046214	119048084	RAD51	no	#N/A
chr2	119046214	119048084	RPUSD2	no	#N/A
chr2	119270517	119271746	RHOV	no	#N/A
chr2	120566690	120568786	4931402G19Rik	no	#N/A
chr2	120566690	120568786	LRRC57	no	#N/A
chr2	120976530	120977974	Epb4.2	no	#N/A
chr2	121448168	121450976	Mfap1a	no	#N/A
chr2	121448168	121450976	Mfap1b	no	#N/A
chr2	121448168	121450976	SERF2	no	#N/A
chr2	121865955	121868707	CASC4	no	#N/A
chr2	121865955	121868707	FRMD5	no	#N/A
chr2	122630184	122632288	GATM	no	#N/A
chr2	122637546	122638354	Mir147	no	#N/A
chr2	122701206	122703536	Mir147	no	#N/A
chr2	127335150	127336899	DUSP2	no	#N/A
chr2	127362368	127364784	ADRA2B	no	#N/A
chr2	127729218	127730500	NPHP1	no	#N/A
chr2	127788430	127790222	ACOXL	no	#N/A
chr2	127830918	127832380	BUB1	no	#N/A
chr2	129699010	129700287	Pdyn	no	#N/A
chr2	130361282	130363192	1700020A23Rik	no	#N/A
chr2	130361282	130363192	CPXM1	no	#N/A
chr2	130364966	130365990	1700020A23Rik	no	#N/A
chr2	130364966	130365990	CPXM1	no	#N/A
chr2	131209864	131211306	1700037H04Rik	no	#N/A
chr2	131209864	131211306	CDC25B	no	#N/A
chr2	131261516	131263882	CDC25B	no	#N/A
chr2	132815042	132817132	MCM8	no	#N/A
chr2	134643344	134644710	TMX4	no	#N/A
chr2	138256024	138259068	BTBD3	no	#N/A
chr2	140394765	140396930	Sel1l2	no	#N/A
chr2	143544974	143548514	Pcsk2	no	#N/A
chr2	146216009	146224920	INSM1	no	#N/A
chr2	146838250	146840274	PLK1S1	no	#N/A
chr2	148029240	148031894	FOXA2	no	#N/A
chr2	148032446	148042978	FOXA2	no	#N/A
chr2	148043588	148049942	FOXA2	no	#N/A
chr2	150909078	150910632	GINS1	no	#N/A
chr2	150909078	150910632	NINL	no	#N/A
chr2	151631556	151633230	SNPH	no	#N/A
chr2	152114178	152115674	Scrt2	no	#N/A
chr2	152226084	152228193	TBC1D20	no	#N/A
chr2	152375539	152377000	NRSN2	no	#N/A
chr2	152375539	152377000	SOX12	no	#N/A
chr2	152375539	152377000	6820408C15Rik	no	#N/A
chr2	152375539	152377000	TBC1D20	no	#N/A
chr2	152410612	152415656	SOX12	no	#N/A
chr2	152410612	152415656	TRIB3	no	#N/A
chr2	152410612	152415656	ZCCHC3	no	#N/A
chr2	152410612	152415656	6820408C15Rik	no	#N/A
chr2	152950868	152952966	DUSP15	no	#N/A
chr2	152950868	152952966	Ttll9	no	#N/A
chr2	152962002	152962862	PDRG1	no	#N/A
chr2	152962002	152962862	XKR7	no	#N/A
chr2	153030482	153033352	DUSP15	no	#N/A
chr2	153030482	153033352	XKR7	no	#N/A
chr2	153439448	153446889	8430427H17Rik	no	#N/A
chr2	154789886	154793745	RALY	no	#N/A
chr2	155591592	155593468	ACSS2	no	#N/A
chr2	155591592	155593468	GSS	no	#N/A
chr2	155955902	155957567	CEP250	no	#N/A
chr2	156774388	156775852	TGIF2	no	#N/A
chr2	156861822	156864246	TGIF2	no	#N/A
chr2	157462896	157465760	NNAT	no	#N/A
chr2	157472550	157476440	BLCAP	no	#N/A
chr2	157472550	157476440	NNAT	no	#N/A
chr2	157974242	157976190	VSTM2L	no	#N/A
chr2	158552775	158557250	Adig	no	#N/A
chr2	158606526	158617204	ACTR5	no	#N/A
chr2	160645418	160648994	TOP1	no	#N/A
chr2	163481092	163482462	0610008F07Rik	no	#N/A
chr2	163481092	163482462	HNF4A	no	#N/A
chr2	163481092	163482462	R3HDML	no	#N/A
chr2	163994360	163996088	TOMM34	no	#N/A
chr2	164167686	164168876	TOMM34	no	#N/A
chr2	164167686	164168876	Wfdc15a	no	#N/A
chr2	164402838	164405763	SLPI	no	#N/A
chr2	164562158	164564545	Wfdc10	no	#N/A
chr2	164822471	164823808	UBE2C	no	#N/A
chr2	164855752	164859704	PLTP	no	#N/A
chr2	164855752	164859704	ZSWIM1	no	#N/A
chr2	164855752	164859704	ZSWIM3	no	#N/A
chr2	164967168	164971486	SLC12A5	no	#N/A
chr2	165033252	165035348	1700025C18Rik	no	#N/A
chr2	165111806	165112988	1700025C18Rik	no	#N/A
chr2	165195302	165196378	CDH22	no	#N/A
chr2	165210272	165213172	CDH22	no	#N/A
chr2	165241972	165243395	CDH22	no	#N/A
chr2	165241972	165243395	ELMO2	no	#N/A
chr2	165245794	165247204	CDH22	no	#N/A
chr2	165396911	165397845	ELMO2	no	#N/A
chr2	165396911	165397845	SLC13A3	no	#N/A
chr2	168694204	168695310	ATP9A	no	#N/A
chr2	168763656	168768512	SALL4	no	#N/A
chr2	168838416	168843081	ATP9A	no	#N/A
chr2	168838416	168843081	SALL4	no	#N/A
chr2	170128432	170134916	Zfp217	no	#N/A
chr2	172041482	172044145	1700028P15Rik	no	#N/A
chr2	172845654	172846604	BMP7	no	#N/A
chr2	172933491	172937228	BMP7	no	#N/A
chr2	173019356	173020696	RBM38	no	#N/A
chr2	173021483	173023194	RBM38	no	#N/A
chr2	178140581	178142906	PHACTR3	no	#N/A
chr2	180023809	180027688	4921531C22Rik	no	#N/A
chr2	180641412	180643194	TCFL5	no	#N/A
chr2	180919543	180921556	Col20a1	no	#N/A
chr2	180952378	180955314	CHRNA4	no	#N/A
chr2	181133829	181135676	BC051628	no	#N/A
chr2	181156164	181157224	EEF1A2	no	#N/A
chr2	181156164	181157224	KCNQ2	no	#N/A
chr2	181312964	181314618	STMN3	no	#N/A
chr2	181312964	181314618	BC051628	no	#N/A
chr3	5209920	5212930	ZFHX4	no	#N/A
chr3	5213454	5216982	ZFHX4	no	#N/A
chr3	5217712	5223580	ZFHX4	no	#N/A
chr3	8509068	8511887	STMN2	no	#N/A
chr3	8509068	8511887	Gm6194	no	#N/A
chr3	10366470	10367716	SLC10A5	no	#N/A
chr3	14610340	14612168	Car13	no	#N/A
chr3	14610340	14612168	LRRCC1	no	#N/A
chr3	14885350	14892286	Car1	no	#N/A
chr3	14885350	14892286	Car2	no	#N/A
chr3	14885350	14892286	Car3	no	#N/A
chr3	17785068	17798800	2610100L16Rik	no	#N/A
chr3	18049502	18057016	BHLHE22	no	#N/A
chr3	19162100	19163948	MTFR1	no	#N/A
chr3	30595028	30596270	LRRC34	no	#N/A
chr3	30595028	30596270	Lrriq4	no	#N/A
chr3	30646974	30648058	LRRC34	no	#N/A
chr3	30646974	30648058	Lrriq4	no	#N/A
chr3	30646974	30648058	Samd7	no	#N/A
chr3	30994710	30997064	PRKCI	no	#N/A
chr3	30994710	30997064	SKIL	no	#N/A
chr3	31308784	31310811	SLC7A14	no	#N/A
chr3	32708023	32709772	ACTL6A	no	#N/A
chr3	32816962	32818878	USP13	no	#N/A
chr3	34019302	34021378	DNAJC19	no	#N/A
chr3	34637270	34644231	Sox2ot	no	#N/A
chr3	34645426	34657668	Sox2ot	no	#N/A
chr3	34659622	34666760	Sox2ot	no	#N/A
chr3	36570788	36572726	CCNA2	no	#N/A
chr3	36570788	36572726	EXOSC9	no	#N/A
chr3	40893388	40895100	LARP1B	no	#N/A
chr3	45374988	45382534	2610316D01Rik	no	#N/A
chr3	45374988	45382534	PCDH10	no	#N/A
chr3	54692115	54694107	SMAD9	no	#N/A
chr3	55054342	55056080	4931419H13Rik	no	#N/A
chr3	55054342	55056080	CCNA1	no	#N/A
chr3	55779918	55781136	MAB21L1	no	#N/A
chr3	55779918	55781136	4933417G07Rik	no	#N/A
chr3	55787280	55788296	MAB21L1	no	#N/A
chr3	58524256	58526812	EIF2A	no	#N/A
chr3	58576395	58578180	EIF2A	no	#N/A
chr3	58689804	58693022	Fam194a	no	#N/A
chr3	58689804	58693022	SIAH2	no	#N/A
chr3	63897300	63900879	GMPS	no	#N/A
chr3	63963428	63964977	GMPS	no	#N/A
chr3	69003822	69007612	SMC4	no	#N/A
chr3	69003822	69007612	TRIM59	no	#N/A
chr3	69124794	69128340	TRIM59	no	#N/A
chr3	79627526	79629984	FNIP2	no	#N/A
chr3	83054900	83056255	FGA	no	#N/A
chr3	83054900	83056255	FGB	no	#N/A
chr3	83054900	83056255	FGG	no	#N/A
chr3	84303814	84305818	TRIM2	no	#N/A
chr3	85886018	85888826	Glt28d2	no	#N/A
chr3	87149564	87151894	KIRREL	no	#N/A
chr3	87919218	87920370	NES	no	#N/A
chr3	87919218	87920370	PRCC	no	#N/A
chr3	87998306	88001360	HAPLN2	no	#N/A
chr3	87998306	88001360	ISG20L2	no	#N/A
chr3	87998306	88001360	TTC24	no	#N/A
chr3	88196926	88208876	CCT3	no	#N/A
chr3	88208968	88217295	CCT3	no	#N/A
chr3	88295160	88298540	CCT3	no	#N/A
chr3	88365934	88368026	PMF1	no	#N/A
chr3	88579298	88580438	MEX3A	no	#N/A
chr3	88774665	88775940	1500004A13Rik	no	#N/A
chr3	88774665	88775940	SYT11	no	#N/A
chr3	88774665	88775940	RIT1	no	#N/A
chr3	89100843	89102538	FDPS	no	#N/A
chr3	89100843	89102538	HCN3	no	#N/A
chr3	89100843	89102538	PKLR	no	#N/A
chr3	89131854	89132721	FDPS	no	#N/A
chr3	89131854	89132721	PKLR	no	#N/A
chr3	89213186	89216367	EFNA1	no	#N/A
chr3	89213186	89216367	MUC1	no	#N/A
chr3	89213186	89216367	THBS3	no	#N/A
chr3	90049084	90053976	1700094D03Rik	no	#N/A
chr3	90049084	90053976	4933434E20Rik	no	#N/A
chr3	94657710	94659648	Selenbp2	no	#N/A
chr3	94756766	94758726	Selenbp2	no	#N/A
chr3	94837062	94839332	CGN	no	#N/A
chr3	94837062	94839332	SELENBP1	no	#N/A
chr3	95355710	95357600	ARNT	no	#N/A
chr3	95355710	95357600	Lass2	no	#N/A
chr3	95433896	95435964	4930558C23Rik	no	#N/A
chr3	95433896	95435964	CTSS	no	#N/A
chr3	95855106	95856480	ANP32E	no	#N/A
chr3	95972644	95973684	PLEKHO1	no	#N/A
chr3	95972644	95973684	VPS45	no	#N/A
chr3	96196840	96198960	HIST2H2AB	no	#N/A
chr3	96196840	96198960	HIST2H2AC	no	#N/A
chr3	96196840	96198960	Hist2h2bb	no	#N/A
chr3	96196840	96198960	Hist2h3b	no	#N/A
chr3	96196840	96198960	Hist2h4	no	#N/A
chr3	96196840	96198960	SF3B4	no	#N/A
chr3	96237066	96240877	HIST2H2AB	no	#N/A
chr3	96237066	96240877	HIST2H2AC	no	#N/A
chr3	96237066	96240877	Hist2h2bb	no	#N/A
chr3	96237066	96240877	Hist2h3b	no	#N/A
chr3	96237066	96240877	Hist2h4	no	#N/A
chr3	96244280	96248656	HIST2H2AC	no	#N/A
chr3	96244280	96248656	Hist2h2bb	no	#N/A
chr3	96244280	96248656	Hist2h4	no	#N/A
chr3	96321834	96323490	TERC	no	#N/A
chr3	96499336	96503928	TERC	no	#N/A
[truncated: 1,313 more rows]

## Sheet: UMR_P22
Chr	Start	End	Gene Symbol	Deafness gene	Origin
chr1	78187114	78191016	PAX3	yes	Human
chr1	89921294	89923858	GBX2	yes	Mouse
chr1	89928198	89936470	GBX2	yes	Mouse
chr1	89939677	89943730	GBX2	yes	Mouse
chr1	89992102	89992914	GBX2	yes	Mouse
chr1	172081828	172083835	VANGL2	yes	Mouse
chr1	186702331	186706769	TGFB2	yes	Mouse
chr1	89921898	89923962	GBX2	yes	Mouse
chr1	89928908	89936390	GBX2	yes	Mouse
chr1	89939689	89943731	GBX2	yes	Mouse
chr1	89992102	89992916	GBX2	yes	Mouse
chr1	172081684	172084230	VANGL2	yes	Mouse
chr10	56376462	56379832	GJA1	yes	Human
chr10	91122330	91124634	APAF1	yes
chr10	120897846	120899589	MSRB3	yes	Human
chr10	120976534	120980420	MSRB3	yes	Human
chr10	125965642	125969965	LRIG3	yes	Mouse
chr10	91122174	91124615	APAF1	yes
chr10	120897848	120899700	MSRB3	yes	Human
chr10	120977024	120980322	MSRB3	yes	Human
chr11	68389707	68391624	NTN1	yes	Mouse
chr11	68389506	68391645	NTN1	yes	Mouse
chr11	94935596	94938616	COL1A1	yes	Mouse
chr11	95644900	95646138	NGFR	yes	Mouse
chr12	31498626	31500670	SLC26A4	yes	Human
chr12	49373622	49402338	FOXG1	yes	Mouse
chr12	57196420	57197353	SLC25A21	yes
chr12	57229987	57231188	SLC25A21	yes
chr12	110186962	110191582	DIO3	yes	Mouse
chr12	31498681	31500671	SLC26A4	yes	Human
chr12	57196384	57197604	SLC25A21	yes
chr12	57229832	57231281	SLC25A21	yes
chr12	110187042	110190538	DIO3	yes	Mouse
chr13	56220374	56223358	Neurog1	yes
chr13	78180842	78183416	NR2F1	yes	Human
chr13	78191870	78205678	NR2F1	yes	Human
chr13	56220376	56223632	Neurog1	yes
chr13	78181124	78183038	NR2F1	yes	Human
chr13	78191871	78204488	NR2F1	yes	Human
chr14	34895430	34896952	GRID1	yes	Mouse
chr14	48651048	48652760	OTX2	yes	Mouse
chr14	48653248	48657570	OTX2	yes	Mouse
chr14	48672714	48675461	OTX2	yes	Mouse
chr14	104456548	104475108	POU4F1	yes	Mouse
chr14	34895983	34896804	GRID1	yes	Mouse
chr14	48651280	48652702	OTX2	yes	Mouse
chr14	48653524	48656419	OTX2	yes	Mouse
chr14	48662181	48670802	OTX2	yes	Mouse
chr14	48672714	48674957	OTX2	yes	Mouse
chr14	104456550	104474962	POU4F1	yes	Mouse
chr15	39076464	39079200	FZD6	yes	Mouse
chr15	89425200	89425762	ARSA	yes
chr15	89428796	89430466	ARSA	yes
chr15	39076557	39078912	FZD6	yes	Mouse
chr15	89425228	89425782	ARSA	yes
chr15	89428796	89430418	ARSA	yes
chr16	14704270	14706711	SNAI2	yes	Human
chr16	23106810	23110582	Adipoq	yes
chr16	46495212	46498811	PVRL3	yes	Mouse
chr16	14704666	14707028	SNAI2	yes	Human
chr16	23106810	23110835	Adipoq	yes
chr16	46495018	46498812	PVRL3	yes	Mouse
chr17	24719065	24724952	NOXO1	yes	Mouse
chr17	34956252	34962663	NEU1	yes	Mouse
chr17	35262418	35264484	TNF	yes	Mouse
chr17	46152686	46153994	POLH	yes	Human
chr17	57086309	57087838	CLPP	yes
chr17	24722692	24724953	NOXO1	yes	Mouse
chr17	35262624	35264648	TNF	yes	Mouse
chr17	46152870	46154220	POLH	yes	Human
chr17	57086430	57087872	CLPP	yes
chr18	57877392	57880776	SLC12A2	yes	Mouse
chr18	82404900	82407579	MBP	yes	Mouse
chr18	57877112	57881020	SLC12A2	yes	Mouse
chr18	82405238	82407657	MBP	yes	Mouse
chr19	32726474	32728377	PTEN	yes	Mouse
chr19	44669222	44673636	PAX2	yes	Mouse
chr19	44692402	44693312	PAX2	yes	Mouse
chr19	44722718	44724725	PAX2	yes	Mouse
chr19	44733950	44736252	PAX2	yes	Mouse
chr19	44745654	44762368	PAX2	yes	Mouse
chr19	59450607	59455118	EMX2	yes	Mouse
chr19	59455536	59472096	EMX2	yes	Mouse
chr19	32726369	32728248	PTEN	yes	Mouse
chr19	44669357	44673184	PAX2	yes	Mouse
chr19	44692540	44693408	PAX2	yes	Mouse
chr19	44723286	44725054	PAX2	yes	Mouse
chr19	44734409	44735948	PAX2	yes	Mouse
chr19	44745162	44762438	PAX2	yes	Mouse
chr19	59450608	59454716	EMX2	yes	Mouse
chr19	59455537	59472097	EMX2	yes	Mouse
chr2	9874361	9874908	GATA3	yes	Mouse
chr2	9876638	9890988	GATA3	yes	Mouse
chr2	10367935	10375877	SFMBT2	yes	Mouse
chr2	24471202	24475824	PAX8	yes	Mouse
chr2	25310591	25312152	TPRN	yes	Human
chr2	28908003	28920507	BARHL1	yes
chr2	30844906	30847092	PRRX2	yes	Mouse
chr2	71525284	71548206	DLX1	yes
chr2	79453761	79461192	NEUROD1	yes	Mouse
chr2	9874408	9875185	GATA3	yes	Mouse
chr2	9876812	9898224	GATA3	yes	Mouse
chr2	10367552	10376259	SFMBT2	yes	Mouse
chr2	24471222	24475416	PAX8	yes	Mouse
chr2	25310198	25312162	TPRN	yes	Human
chr2	28910327	28919826	BARHL1	yes
chr2	79428044	79430258	NEUROD1	yes	Mouse
chr2	79453698	79457310	NEUROD1	yes	Mouse
chr2	79458202	79461194	NEUROD1	yes	Mouse
chr2	180641498	180643194	COL9A3	yes
chr3	34637424	34641238	SOX2	yes	Mouse
chr3	34662002	34666815	SOX2	yes	Mouse
chr3	99245172	99250892	TBX15	yes	Mouse
chr3	34656026	34657643	SOX2	yes	Mouse
chr3	34661868	34666612	SOX2	yes	Mouse
chr3	99245094	99257367	TBX15	yes	Mouse
chr4	63401974	63404252	Whrn	yes	Human
chr4	136904170	136906297	EPHB2	yes
chr4	136911187	136913255	EPHB2	yes
chr4	152151061	152152722	ESPN	yes
chr4	154952346	154953630	HES5	yes	Mouse
chr4	155042864	155043988	HES5	yes	Mouse
chr4	63402586	63405409	Whrn	yes	Human
chr4	136903934	136906298	EPHB2	yes
chr4	136910470	136913170	EPHB2	yes
chr4	148173158	148175026	FBXO2	yes
chr4	152151647	152152219	ESPN	yes
chr4	154952540	154953436	HES5	yes	Mouse
chr4	155041997	155043840	HES5	yes	Mouse
chr5	107719232	107728902	GFI1	yes	Mouse
chr5	110268968	110270240	P2RX2	yes	Human
chr5	107719023	107728574	GFI1	yes	Mouse
chr5	110268964	110270240	P2RX2	yes	Human
chr6	6849259	6865529	Dlx5	yes
chr6	6867138	6882710	Dlx5	yes
chr6	17463268	17465236	MET	yes
chr6	83692438	83694274	ATP6V1B1	yes
chr6	83757905	83758662	ATP6V1B1	yes
chr6	83762569	83763714	ATP6V1B1	yes
chr6	85510274	85514276	ALMS1	yes
chr6	86194447	86197803	TGFA	yes	Mouse
chr6	86403196	86406802	FAM136A	yes
chr6	88202592	88203912	GATA2	yes
chr6	114041102	114043088	ATP2B2	yes
chr6	114130890	114132104	ATP2B2	yes
chr6	134828180	134831448	CDKN1B	yes
chr6	6849440	6852511	Dlx5	yes
chr6	17463159	17465236	MET	yes
chr6	83692679	83719440	ATP6V1B1	yes
chr6	83762570	83763505	ATP6V1B1	yes
chr6	85510459	85514238	ALMS1	yes
chr6	86194477	86197921	TGFA	yes	Mouse
chr6	86403196	86407258	FAM136A	yes
chr6	88202174	88205074	GATA2	yes
chr6	114039609	114042642	ATP2B2	yes
chr6	114130892	114131980	ATP2B2	yes
chr6	134828760	134831150	CDKN1B	yes
chr7	44664774	44665548	MYH14	yes	Human
chr7	48958411	48960905	NAV2	yes	Mouse
chr7	109010427	109011581	TUB	yes	Mouse
chr7	144893934	144897838	FGF3	yes
chr7	48957932	48961502	NAV2	yes	Mouse
chr7	109010186	109011646	TUB	yes	Mouse
chr7	144893934	144897839	FGF3	yes
chr8	8657122	8662450	EFNB2	yes
chr8	25542862	25545517	FGFR1	yes
chr8	89006132	89008442	SALL1	yes	Mouse
chr8	89025497	89026268	SALL1	yes	Mouse
chr8	112010560	112012788	KARS	yes	Human
chr8	8657695	8662928	EFNB2	yes
chr8	25543122	25545518	FGFR1	yes
chr8	46550772	46552852	CASP3	yes
chr8	112010418	112012969	KARS	yes	Human
chr9	80066424	80072170	MYO6	yes	Human
chr9	102423736	102425083	EPHB1	yes
chr9	80065768	80071836	MYO6	yes	Human
chr9	102423595	102425057	EPHB1	yes
chr9	110945273	110946094	TMIE	yes	Human
chrX	16909888	16912124	NDP	yes	Human
chrX	110811188	110817516	POU3F4	yes	Human
chrX	16910134	16912697	NDP	yes	Human
chrX	110808748	110815763	POU3F4	yes	Human
chr1	4491173	4498334	SOX17	no
chr1	4857046	4859511	MRPL15	no
chr1	5018024	5024772	RGS20	no
chr1	12691069	12693759	SULF1	no
chr1	13124094	13127534	PRDM14	no
chr1	13127635	13129946	PRDM14	no
chr1	19096029	19113638	Tfap2d	no
chr1	19204768	19238559	Tfap2b	no
chr1	30946592	30950846	PTP4A1	no
chr1	32171814	32174916	KHDRBS2	no
chr1	37540046	37541708	MGAT4A	no
chr1	42683510	42707018	2610017I09Rik	no
chr1	42683510	42707018	2900092D14Rik	no
chr1	42683510	42707018	POU3F3	no
chr1	42707148	42715082	2610017I09Rik	no
chr1	42707148	42715082	POU3F3	no
chr1	44551098	44554048	GULP1	no
chr1	50925398	50929334	TMEFF2	no
chr1	51914877	51916382	STAT4	no
chr1	53296310	53297885	ORMDL1	no
chr1	53296310	53297885	PMS1	no
chr1	55130510	55132428	HSPD1	no
chr1	57969450	57970722	SGOL2	no
chr1	58710873	58714948	ALS2CR12	no
chr1	59480256	59484940	FZD7	no
chr1	59762020	59766888	BMPR2	no
chr1	59762020	59766888	SNORD11	no
chr1	60096801	60099444	Carf	no
chr1	60096801	60099444	ICA1L	no
chr1	60096801	60099444	WDR12	no
chr1	60179681	60181944	Carf	no
chr1	60179681	60181944	WDR12	no
chr1	63246656	63249377	ZDBF2	no
chr1	63271234	63275792	ZDBF2	no
chr1	71101882	71103744	BARD1	no
chr1	72225030	72226714	MREG	no
chr1	72225030	72226714	XRCC5	no
chr1	72823646	72826557	IGFBP2	no
chr1	74783375	74784801	WNT6	no
chr1	74854182	74859252	CDK5R2	no
chr1	74890092	74895523	CDK5R2	no
chr1	74898246	74903099	Ccdc108	no
chr1	75262912	75264622	PTPRN	no
chr1	75262912	75264622	Resp18	no
chr1	75262912	75264622	A630095N17Rik	no
chr1	75262912	75264622	ATG9A	no
chr1	75262912	75264622	GLB1L	no
chr1	75276892	75278706	A630095N17Rik	no
chr1	75276892	75278706	ATG9A	no
chr1	75276892	75278706	GLB1L	no
chr1	75316216	75318406	A630095N17Rik	no
chr1	75421561	75423500	INHA	no
chr1	75504878	75507276	CHPF	no
chr1	75504878	75507276	OBSL1	no
chr1	79670872	79673617	AP1S3	no
chr1	79775568	79776826	MRPL44	no
chr1	87098563	87099242	Prss56	no
chr1	87184522	87185910	EFHD1	no
chr1	87184522	87185910	Prss56	no
chr1	87185990	87187704	EFHD1	no
chr1	87185990	87187704	Prss56	no
chr1	87262406	87266624	EFHD1	no
chr1	87262406	87266624	Prss56	no
chr1	87326570	87328158	KCNJ13	no
chr1	91344492	91345750	1700020N18Rik	no
chr1	93305294	93306738	SNED1	no
chr1	93753284	93756496	DTYMK	no
chr1	93753284	93756496	ING5	no
chr1	95664278	95668659	ST8SIA4	no
chr1	99771942	99773318	Cntnap5b	no
chr1	106170924	106175946	PHLPP1	no
chr1	109981650	109984032	CDH7	no
chr1	118310276	118312187	MKI67IP	no
chr1	118310276	118312187	TSN	no
chr1	119047624	119049352	GLI2	no
chr1	119049932	119054391	GLI2	no
chr1	119835546	119838310	PTPN4	no
chr1	120592990	120604074	MARCO	no
chr1	120604308	120617438	EN1	no
chr1	124043945	124046940	DPP10	no
chr1	127773204	127776629	2900009J06Rik	no
chr1	127773204	127776629	Acmsd	no
chr1	127773204	127776629	TMEM163	no
chr1	128415986	128417786	MCM6	no
chr1	128590070	128593576	CXCR4	no
chr1	131137224	131139338	DYRK3	no
chr1	131909656	131911786	NUCKS1	no
chr1	133422052	133424859	SOX13	no
chr1	134454692	134457870	KLHL12	no
chr1	134493682	134495388	ADIPOR1	no
chr1	136944946	136950967	NR5A2	no
chr1	136951710	136954318	NR5A2	no
chr1	139454060	139456114	ASPM	no
chr1	139454060	139456114	F13B	no
chr1	153641382	153642780	RGS16	no
chr1	153641382	153642780	Rgs8	no
chr1	153738597	153740881	Rgs8	no
chr1	153738597	153740881	RGS16	no
chr1	156310623	156311241	TDRD5	no
chr1	161033472	161041222	SNORD47	no
chr1	161033472	161041222	DARS2	no
chr1	161142134	161143303	4930469G21Rik	no
chr1	161142134	161143303	ANKRD45	no
chr1	162569810	162572198	METTL13	no
chr1	162738144	162741130	PRRC2C	no
chr1	165840651	165841343	CD247	no
chr1	166308532	166309628	ILDR2	no
chr1	167392862	167394486	Lrrc52	no
chr1	170866798	170869199	DUSP12	no
chr1	170884130	170886190	FCGR2B	no
chr1	171077383	171081618	Fcgr3	no
chr1	171077383	171081618	Fcgr4	no
chr1	171077383	171081618	1700009P17Rik	no
chr1	171294067	171295345	ADAMTS4	no
chr1	171294067	171295345	PFDN2	no
chr1	171294067	171295345	NIT1	no
chr1	172632181	172633431	VSIG8	no
chr1	173366688	173368642	CADM3	no
chr1	173366688	173368642	DARC	no
chr1	177794502	177797181	1700016C15Rik	no
chr1	178334251	178338828	EFCAB2	no
chr1	180936402	180937258	LEFTY1	no
chr1	180936402	180937258	LEFTY2	no
chr1	180936402	180937258	PYCR2	no
chr1	181150780	181151902	NVL	no
chr1	181150780	181151902	WDR26	no
chr1	187215056	187216430	SPATA17	no
chr1	189686582	189689780	CENPF	no
chr1	191125877	191126465	BATF3	no
chr1	191125877	191126465	NSL1	no
chr1	191394960	191398214	PPP2R5A	no
chr1	194938400	194939526	CD34	no
chr1	194938400	194939526	Gm16897	no
chr1	194938400	194939526	A330023F24Rik	no
chr1	195130430	195132468	CD46	no
chr1	195130430	195132468	Mir29c	no
chr1	4491374	4498586	SOX17	no
chr1	4856839	4858952	MRPL15	no
chr1	5017858	5024871	RGS20	no
chr1	12691473	12694428	SULF1	no
chr1	13124524	13129332	PRDM14	no
chr1	16517926	16520514	STAU2	no
chr1	19095433	19113512	Tfap2d	no
chr1	19204932	19238560	Tfap2b	no
chr1	30946944	30950785	PTP4A1	no
chr1	32171816	32174868	KHDRBS2	no
chr1	42683146	42715100	2610017I09Rik	no
chr1	42683146	42715100	2900092D14Rik	no
chr1	42683146	42715100	POU3F3	no
chr1	44551098	44553848	GULP1	no
chr1	50925344	50929132	TMEFF2	no
chr1	51914926	51916456	STAT4	no
chr1	53296422	53297876	ORMDL1	no
chr1	53296422	53297876	PMS1	no
chr1	55130445	55132498	HSPD1	no
chr1	57969344	57970517	SGOL2	no
chr1	58710814	58714855	ALS2CR12	no
chr1	59762314	59766889	BMPR2	no
chr1	59762314	59766889	SNORD11	no
chr1	60096802	60099594	Carf	no
chr1	60096802	60099594	ICA1L	no
chr1	60096802	60099594	WDR12	no
chr1	60179607	60181944	Carf	no
chr1	60179607	60181944	WDR12	no
chr1	63246665	63249058	ZDBF2	no
chr1	64689689	64693096	FZD5	no
chr1	71101906	71103892	BARD1	no
chr1	72225134	72227586	MREG	no
chr1	72225134	72227586	XRCC5	no
chr1	74097195	74100659	CXCR1	no
chr1	74097195	74100659	CXCR2	no
chr1	74097195	74100659	Rufy4	no
chr1	74782539	74784964	WNT6	no
chr1	74890662	74896080	CDK5R2	no
chr1	74897832	74902922	Ccdc108	no
chr1	75263068	75264623	A630095N17Rik	no
chr1	75263068	75264623	ATG9A	no
chr1	75263068	75264623	GLB1L	no
chr1	75277167	75278518	A630095N17Rik	no
chr1	75277167	75278518	ATG9A	no
chr1	75277167	75278518	GLB1L	no
chr1	75316218	75318405	A630095N17Rik	no
chr1	75421699	75423187	INHA	no
chr1	75504656	75507252	CHPF	no
chr1	75504656	75507252	OBSL1	no
chr1	78309200	78312304	SGPP2	no
chr1	79670702	79673759	AP1S3	no
chr1	79775570	79776875	MRPL44	no
chr1	87184136	87185572	EFHD1	no
chr1	87184136	87185572	Prss56	no
chr1	87185633	87187776	EFHD1	no
chr1	87185633	87187776	Prss56	no
chr1	87262876	87266468	EFHD1	no
chr1	87262876	87266468	Prss56	no
chr1	87326400	87328262	KCNJ13	no
chr1	91344816	91345717	1700020N18Rik	no
chr1	92830522	92833262	ANKMY1	no
chr1	93305295	93306287	SNED1	no
chr1	95664458	95668552	ST8SIA4	no
chr1	99771697	99773313	Cntnap5b	no
chr1	109981314	109984493	CDH7	no
chr1	118310278	118312188	MKI67IP	no
chr1	118310278	118312188	TSN	no
chr1	119047390	119049444	GLI2	no
chr1	119051438	119054696	GLI2	no
chr1	119835547	119838412	PTPN4	no
chr1	120592895	120604789	MARCO	no
chr1	120609181	120618101	EN1	no
chr1	124044059	124046662	DPP10	no
chr1	127773187	127776718	2900009J06Rik	no
chr1	127773187	127776718	Acmsd	no
chr1	127773187	127776718	TMEM163	no
chr1	128415987	128418091	MCM6	no
chr1	131137225	131139460	DYRK3	no
chr1	133422030	133424860	SOX13	no
chr1	134454824	134457224	KLHL12	no
chr1	134494140	134495390	ADIPOR1	no
chr1	135462190	135463668	SHISA4	no
chr1	136944892	136954287	NR5A2	no
chr1	139454108	139455942	ASPM	no
chr1	139454108	139455942	F13B	no
chr1	143776238	143778292	GLRX2	no
chr1	143776238	143778292	TROVE2	no
chr1	153641308	153642782	RGS16	no
chr1	153641308	153642782	Rgs8	no
chr1	161033566	161040868	SNORD47	no
chr1	161033566	161040868	DARS2	no
chr1	161142208	161142970	4930469G21Rik	no
chr1	161142208	161142970	ANKRD45	no
chr1	162569721	162572200	METTL13	no
chr1	162738144	162741170	PRRC2C	no
chr1	167392674	167394794	Lrrc52	no
chr1	170866587	170869200	DUSP12	no
chr1	170884041	170886191	FCGR2B	no
chr1	171063571	171066382	Fcgr3	no
chr1	171063571	171066382	Fcgr4	no
chr1	171063571	171066382	1700009P17Rik	no
chr1	171063571	171066382	FCGR2B	no
chr1	171294012	171295209	ADAMTS4	no
chr1	171294012	171295209	PFDN2	no
chr1	171294012	171295209	NIT1	no
chr1	171372910	171376198	F11R	no
chr1	171372910	171376198	PFDN2	no
chr1	171372910	171376198	PVRL4	no
chr1	171372910	171376198	DEDD	no
chr1	172632058	172633572	VSIG8	no
chr1	173365751	173368643	CADM3	no
chr1	173365751	173368643	DARC	no
chr1	177794504	177797182	1700016C15Rik	no
chr1	178333754	178339620	EFCAB2	no
chr1	180936235	180937258	LEFTY1	no
chr1	180936235	180937258	LEFTY2	no
chr1	180936235	180937258	PYCR2	no
chr1	181150781	181151902	NVL	no
chr1	181150781	181151902	WDR26	no
chr1	187215056	187216328	SPATA17	no
chr1	189686963	189689781	CENPF	no
chr1	191125420	191126484	BATF3	no
chr1	191125420	191126484	NSL1	no
chr1	194938402	194939528	CD34	no
chr1	194938402	194939528	Gm16897	no
chr1	194938402	194939528	A330023F24Rik	no
chr1	195130002	195132432	CD46	no
chr1	195130002	195132432	Mir29c	no
chr10	7725640	7727482	NUP43	no
chr10	8516826	8519707	UST	no
chr10	19591334	19593759	IFNGR1	no
chr10	19907160	19907926	PEX7	no
chr10	21295520	21296999	ALDH8A1	no
chr10	29360055	29362710	ECHDC1	no
chr10	29532677	29536658	RSPO3	no
chr10	34205089	34208310	DSE	no
chr10	40256614	40260112	AMD1	no
chr10	40256614	40260112	RPF2	no
chr10	40348041	40351018	AMD1	no
chr10	42571471	42593280	Nr2e1	no
chr10	43577300	43581222	Cd24a	no
chr10	43577300	43581222	F830002L21Rik	no
chr10	45468654	45471617	LIN28B	no
chr10	52380566	52383002	Nepn	no
chr10	52380566	52383002	NUS1	no
chr10	53378445	53380552	Gm19395	no
chr10	62127982	62139377	2010107G23Rik	no
chr10	62127982	62139377	Gm5424	no
chr10	62485548	62488212	HKDC1	no
chr10	62724754	62726710	STOX1	no
chr10	63381182	63383314	CTNNA3	no
chr10	68274892	68280886	4930545H06Rik	no
chr10	71158716	71160010	TFAM	no
chr10	75315266	75318144	ADORA2A	no
chr10	76343765	76346906	1700094J05Rik	no
chr10	77164465	77166876	Gm10941	no
chr10	77164465	77166876	COL18A1	no
chr10	77164465	77166876	POFUT2	no
chr10	78590726	78592334	ILVBL	no
chr10	80301958	80303923	APC2	no
chr10	80301958	80303923	MBD3	no
chr10	80443268	80446902	TCF3	no
chr10	80464074	80465110	MEX3D	no
chr10	80464074	80465110	TCF3	no
chr10	80464074	80465110	ATP8B3	no
chr10	80471498	80472614	MEX3D	no
chr10	80471498	80472614	TCF3	no
chr10	80471498	80472614	ATP8B3	no
chr10	80487483	80506664	KLF16	no
chr10	80487483	80506664	MEX3D	no
chr10	80487483	80506664	TCF3	no
chr10	80487483	80506664	ATP8B3	no
chr10	80843080	80844490	DOT1L	no
chr10	81014126	81015362	THOP1	no
chr10	81021520	81022269	DIRAS1	no
chr10	81021520	81022269	GNG7	no
chr10	81025012	81025837	DIRAS1	no
chr10	81025012	81025837	GNG7	no
chr10	81025012	81025837	MAP2K2	no
chr10	81025012	81025837	SGTA	no
chr10	81025012	81025837	THOP1	no
chr10	81133688	81142953	PIAS4	no
chr10	81133688	81142953	THOP1	no
chr10	81376890	81379171	FZR1	no
chr10	81383993	81385304	FZR1	no
chr10	81472192	81474252	CELF5	no
chr10	81472192	81474252	FZR1	no
chr10	81472192	81474252	2210404O07Rik	no
chr10	81476187	81478512	CELF5	no
chr10	81480570	81482972	CELF5	no
chr10	81543660	81545769	CELF5	no
chr10	82762295	82764034	1700028I16Rik	no
chr10	82762295	82764034	HCFC2	no
chr10	85926379	85929406	FBXO7	no
chr10	86021384	86023794	FBXO7	no
chr10	87484662	87487202	ASCL1	no
chr10	89256433	89258515	ANO4	no
chr10	91122330	91124634	IKBIP	no
chr10	93831328	93832975	METAP2	no
chr10	93831328	93832975	USP44	no
chr10	93888560	93890542	METAP2	no
chr10	93888560	93890542	USP44	no
chr10	95393766	95396517	CRADD	no
chr10	95393766	95396517	SOCS2	no
chr10	95398034	95400340	2310039L15Rik	no
chr10	95398034	95400340	CRADD	no
chr10	95398034	95400340	SOCS2	no
chr10	95500666	95502266	NUDT4	no
chr10	103025209	103032848	ALX1	no
chr10	106468573	106471289	Ppfia2	no
chr10	108330566	108334153	PAWR	no
chr10	111472329	111474562	PHLDA1	no
chr10	115584824	115588701	LGR5	no
chr10	116472102	116475334	1700058G18Rik	no
chr10	116472102	116475334	KCNMB4	no
chr10	116949020	116951189	4933412E12Rik	no
chr10	117062866	117064647	CCT2	no
chr10	117791578	117793285	NUP107	no
chr10	117791578	117793285	SLC35E3	no
chr10	117844204	117846729	4933411E08Rik	no
chr10	119818472	119820616	GRIP1	no
chr10	121585902	121587592	XPOT	no
chr10	126905328	126906330	XRCC6BP1	no
chr10	127533644	127538500	NXPH4	no
chr10	127618864	127623020	Tmem194	no
chr10	128032862	128037823	PTGES3	no
chr10	128231020	128233216	APOF	no
chr10	128231020	128233216	TIMELESS	no
chr10	128564662	128567110	PA2G4	no
chr10	128564662	128567110	RPL41	no
chr10	128673087	128675040	CDK2	no
chr10	128888740	128892921	BLOC1S1	no
chr10	128888740	128892921	GDF11	no
chr10	128933238	128936794	GDF11	no
chr10	128933238	128936794	ITGA7	no
chr10	4346624	4347600	1700052N19Rik	no
chr10	4346624	4347600	AKAP12	no
chr10	4346624	4347600	RMND1	no
chr10	7725641	7727423	NUP43	no
chr10	19590930	19593484	IFNGR1	no
chr10	19907446	19907928	PEX7	no
chr10	21295521	21297000	ALDH8A1	no
chr10	22644420	22645800	TBPL1	no
chr10	22811578	22820592	TBPL1	no
chr10	29360056	29362710	ECHDC1	no
chr10	29532678	29537190	RSPO3	no
chr10	34206376	34208360	DSE	no
chr10	40256592	40260302	AMD1	no
chr10	40256592	40260302	RPF2	no
chr10	40348005	40350574	AMD1	no
chr10	42571768	42593066	Nr2e1	no
chr10	43577583	43581490	Cd24a	no
chr10	43577583	43581490	F830002L21Rik	no
chr10	45468004	45471618	LIN28B	no
chr10	52380566	52382916	Nepn	no
chr10	52380566	52382916	NUS1	no
chr10	53378452	53380553	Gm19395	no
chr10	62127994	62138556	2010107G23Rik	no
chr10	62127994	62138556	Gm5424	no
chr10	62485534	62488322	HKDC1	no
chr10	62724896	62726712	STOX1	no
chr10	63381183	63383397	CTNNA3	no
chr10	68274894	68280874	4930545H06Rik	no
chr10	68281998	68283558	ARID5B	no
chr10	68353752	68356959	ARID5B	no
chr10	71158716	71160332	TFAM	no
chr10	75315900	75317092	ADORA2A	no
chr10	76343731	76346906	1700094J05Rik	no
chr10	77165354	77166876	COL18A1	no
chr10	78590641	78592396	ILVBL	no
chr10	79754810	79755732	RNF126	no
chr10	80301797	80303732	APC2	no
chr10	80301797	80303732	MBD3	no
chr10	80463273	80464999	MEX3D	no
chr10	80463273	80464999	TCF3	no
chr10	80463273	80464999	ATP8B3	no
chr10	80470955	80472280	MEX3D	no
chr10	80470955	80472280	TCF3	no
chr10	80470955	80472280	ATP8B3	no
chr10	80488492	80506834	KLF16	no
chr10	80488492	80506834	TCF3	no
chr10	80488492	80506834	ATP8B3	no
chr10	80513009	80514558	KLF16	no
chr10	80513009	80514558	TCF3	no
chr10	80534420	80536226	ADAT3	no
chr10	80534420	80536226	KLF16	no
chr10	80534420	80536226	ATP8B3	no
chr10	80534420	80536226	CSNK1G2	no
chr10	80843036	80844809	DOT1L	no
chr10	81014368	81015537	THOP1	no
chr10	81019254	81022322	DIRAS1	no
chr10	81019254	81022322	GNG7	no
chr10	81019254	81022322	THOP1	no
chr10	81133235	81141542	CREB3L3	no
chr10	81133235	81141542	SNORD37	no
chr10	81133235	81141542	ZBTB7A	no
chr10	81133235	81141542	PIAS4	no
chr10	81133235	81141542	THOP1	no
chr10	81376750	81379381	FZR1	no
chr10	81383967	81385727	FZR1	no
chr10	81472220	81474280	CELF5	no
chr10	81472220	81474280	FZR1	no
chr10	81472220	81474280	2210404O07Rik	no
chr10	81476586	81478028	CELF5	no
chr10	81543271	81545802	CELF5	no
chr10	82761504	82764660	1700028I16Rik	no
chr10	82761504	82764660	HCFC2	no
chr10	82811701	82812395	NFYB	no
chr10	82811701	82812395	TXNRD1	no
chr10	82811701	82812395	1700028I16Rik	no
chr10	82811701	82812395	EID3	no
chr10	85926757	85929408	FBXO7	no
chr10	86021520	86024048	FBXO7	no
chr10	87484714	87486790	ASCL1	no
chr10	87488369	87495836	ASCL1	no
chr10	89256262	89258326	ANO4	no
chr10	91122174	91124615	IKBIP	no
chr10	93831358	93833060	METAP2	no
chr10	93831358	93833060	USP44	no
chr10	93888592	93890726	METAP2	no
chr10	93888592	93890726	USP44	no
chr10	95394296	95396348	CRADD	no
chr10	95394296	95396348	SOCS2	no
chr10	95500667	95502440	NUDT4	no
chr10	103025210	103032390	ALX1	no
chr10	108330567	108334908	PAWR	no
chr10	111472098	111474562	PHLDA1	no
chr10	115584751	115588558	LGR5	no
chr10	116472066	116476113	1700058G18Rik	no
chr10	116472066	116476113	KCNMB4	no
chr10	116949288	116951276	4933412E12Rik	no
chr10	117062874	117064556	CCT2	no
chr10	117791834	117793367	NUP107	no
chr10	117791834	117793367	SLC35E3	no
chr10	119818369	119820654	GRIP1	no
chr10	121585731	121587809	XPOT	no
chr10	126905422	126906331	XRCC6BP1	no
chr10	127528901	127538278	NXPH4	no
chr10	127618864	127622884	Tmem194	no
chr10	128033004	128038106	PTGES3	no
chr10	128231160	128233917	APOF	no
chr10	128231160	128233917	TIMELESS	no
chr10	128564419	128567099	PA2G4	no
chr10	128564419	128567099	RPL41	no
chr10	128672896	128675042	CDK2	no
chr10	128888918	128892730	BLOC1S1	no
chr10	128888918	128892730	GDF11	no
chr11	3773946	3775596	OSBP2	no
chr11	4745214	4747273	CABP7	no
chr11	6063603	6066753	CAMK2B	no
chr11	11461366	11462553	4930415F15Rik	no
chr11	11461366	11462553	Zpbp	no
chr11	11685015	11687033	IKZF1	no
chr11	11807920	11810269	FIGNL1	no
chr11	12464119	12465274	COBL	no
chr11	20631174	20633366	SERTAD2	no
chr11	23893699	23895641	PAPOLG	no
chr11	24073580	24082481	BCL11A	no
chr11	29245866	29247830	CCDC104	no
chr11	29373049	29375460	CCDC88A	no
chr11	30771183	30774078	PSME4	no
chr11	30884790	30886145	GPR75	no
chr11	30953024	30955243	CHAC2	no
chr11	31999796	32001962	Nsg2	no
chr11	32266860	32268092	Hba-a1	no
chr11	32266860	32268092	Hba-x	no
chr11	32266860	32268092	Hbq1b	no
chr11	32266860	32268092	SNRNP25	no
chr11	32453892	32457459	UBTD2	no
chr11	33180244	33181788	NPM1	no
chr11	33842878	33844074	KCNIP1	no
chr11	41999462	42001214	Gabrg2	no
chr11	45850120	45853556	CLINT1	no
chr11	48833186	48835004	SNORD95	no
chr11	50376203	50381812	CANX	no
chr11	52164123	52168850	PPP2CA	no
chr11	57835274	57839076	HAND1	no
chr11	58167536	58168912	MRPL22	no
chr11	59537460	59538860	Zkscan17	no
chr11	60045553	60046958	1700013G23Rik	no
chr11	60045553	60046958	PEMT	no
chr11	60045553	60046958	RASD1	no
chr11	60351154	60353550	LRRC48	no
chr11	61266138	61267814	ALDH3A1	no
chr11	61341710	61343444	Slc47a2	no
chr11	61407456	61409500	SLC47A1	no
chr11	61407456	61409500	MFAP4	no
chr11	61673774	61675090	FAM83G	no
chr11	62878628	62879962	TRIM16	no
chr11	67965392	67967298	WDR16	no
chr11	68900318	68902750	Gm15772	no
chr11	68900318	68902750	Odf4	no
chr11	68900318	68902750	RANGRF	no
chr11	68900318	68902750	SLC25A35	no
chr11	69007584	69008866	AURKB	no
chr11	69007584	69008866	PFAS	no
chr11	69058796	69064767	AURKB	no
chr11	69058796	69064767	PFAS	no
chr11	69558894	69561226	EFNB3	no
chr11	69632337	69634750	Dnahc2	no
chr11	69632337	69634750	SHBG	no
chr11	69947364	69949512	2810408A11Rik	no
chr11	69947364	69949512	Tmem95	no
chr11	69947364	69949512	YBX2	no
chr11	70524710	70526233	CXCL16	no
chr11	72314190	72314765	FBXO39	no
chr11	72314190	72314765	SLC13A5	no
chr11	72314190	72314765	Tekt1	no
chr11	72409658	72412664	SMTNL2	no
chr11	74619058	74620754	E130309D14Rik	no
chr11	75678590	75680926	YWHAE	no
chr11	76762717	76764126	Tusc5	no
chr11	77605550	77608554	NUFIP2	no
chr11	77896130	77897436	SEZ6	no
chr11	77914576	77915212	SEZ6	no
chr11	77914576	77915212	PIPOX	no
chr11	77930556	77932837	SEZ6	no
chr11	78261374	78263456	PROCA1	no
chr11	78261374	78263456	SPAG5	no
chr11	78261374	78263456	SNORD42A	no
chr11	78511525	78513260	TMEM97	no
chr11	83270414	83273273	AI450353	no
chr11	83270414	83273273	AI662270	no
chr11	83270414	83273273	Slfn14-ps	no
chr11	83418612	83419717	RASL10B	no
chr11	83848976	83856082	HNF1B	no
chr11	84515468	84530656	1500016L03Rik	no
chr11	84515468	84530656	LHX1	no
chr11	84779836	84781494	GGNBP2	no
chr11	84868810	84871633	Car4	no
chr11	85889764	85894217	TBX4	no
chr11	86543610	86545612	TUBD1	no
chr11	86755128	86758804	DHX40	no
chr11	87425950	87427706	RAD51C	no
chr11	87425950	87427706	TEX14	no
chr11	87447646	87450086	RAD51C	no
chr11	87447646	87450086	TEX14	no
chr11	87447646	87450086	PPM1E	no
chr11	87470632	87472852	RAD51C	no
chr11	87470632	87472852	TEX14	no
chr11	93096611	93101300	Car10	no
chr11	94326814	94329120	WFIKKN2	no
chr11	94936527	94938376	HILS1	no
chr11	94936527	94938376	SGCA	no
chr11	95336001	95338513	FAM117A	no
chr11	95913904	95917174	B4GALNT2	no
chr11	95990772	95991964	ATP5G1	no
chr11	95990772	95991964	IGF2BP1	no
chr11	96123904	96125150	TTLL6	no
chr11	96183617	96206974	CALCOCO2	no
chr11	96183617	96206974	TTLL6	no
chr11	96250436	96298070	Gm53	no
chr11	96250436	96298070	HOXB2	no
chr11	96250436	96298070	HOXB3	no
chr11	96250436	96298070	HOXB4	no
chr11	96250436	96298070	HOXB5	no
chr11	96250436	96298070	HOXB6	no
chr11	96250436	96298070	HOXB7	no
chr11	96250436	96298070	HOXB8	no
chr11	96250436	96298070	HOXB9	no
chr11	96250436	96298070	Mir196a-1	no
chr11	96306552	96335555	Gm53	no
chr11	96306552	96335555	HOXB2	no
chr11	96306552	96335555	HOXB3	no
chr11	96306552	96335555	HOXB4	no
chr11	96306552	96335555	HOXB5	no
chr11	96306552	96335555	HOXB6	no
chr11	96306552	96335555	HOXB7	no
chr11	96306552	96335555	HOXB8	no
chr11	96306552	96335555	HOXB9	no
chr11	96306552	96335555	Mir196a-1	no
chr11	96336316	96344410	Gm53	no
chr11	96336316	96344410	HOXB2	no
chr11	96336316	96344410	HOXB3	no
chr11	96336316	96344410	HOXB4	no
chr11	96336316	96344410	HOXB5	no
chr11	96336316	96344410	HOXB6	no
chr11	96336316	96344410	HOXB7	no
chr11	96336316	96344410	HOXB8	no
chr11	96336316	96344410	HOXB9	no
chr11	96336316	96344410	Mir196a-1	no
chr11	96351092	96355462	Gm53	no
chr11	96351092	96355462	HOXB2	no
chr11	96351092	96355462	HOXB3	no
chr11	96351092	96355462	HOXB4	no
chr11	96351092	96355462	HOXB5	no
chr11	96351092	96355462	HOXB6	no
chr11	96351092	96355462	HOXB7	no
chr11	96351092	96355462	HOXB8	no
chr11	96351092	96355462	HOXB9	no
chr11	96351092	96355462	Mir196a-1	no
chr11	96735530	96736704	CBX1	no
chr11	96788728	96790730	CBX1	no
chr11	96915366	96917156	D030028A08Rik	no
chr11	96915366	96917156	PNPO	no
chr11	96915366	96917156	SP2	no
chr11	96915366	96917156	PRR15L	no
chr11	96987710	96988688	OSBPL7	no
chr11	96987710	96988688	SP2	no
chr11	97126510	97127960	LRRC46	no
chr11	97315228	97316445	MRPL45	no
chr11	97315228	97316445	SOCS7	no
chr11	98315830	98330996	Neurod2	no
chr11	98315830	98330996	PPP1R1B	no
chr11	98334042	98335614	Neurod2	no
chr11	98334042	98335614	PPP1R1B	no
chr11	98544444	98547100	IKZF3	no
chr11	98907344	98908972	CDC6	no
chr11	100144490	100146760	KRT14	no
chr11	100144490	100146760	KRT19	no
chr11	100622476	100623999	CNP	no
chr11	100622476	100623999	Zfp385c	no
chr11	100737014	100740336	DHX58	no
chr11	100737014	100740336	HSPB9	no
chr11	100758600	100762298	DHX58	no
chr11	100758600	100762298	HSPB9	no
chr11	101078862	101080385	PSMC3IP	no
chr11	101229321	101232123	CNTD1	no
chr11	101467332	101470462	RND2	no
chr11	101467332	101470462	VAT1	no
chr11	101893162	101894922	MEOX1	no
chr11	101962480	101965172	1700006E09Rik	no
chr11	102025840	102028038	DUSP3	no
chr11	102025840	102028038	MPP2	no
chr11	102025840	102028038	MPP3	no
chr11	102106106	102108353	LSM12	no
chr11	102106106	102108353	TMEM101	no
chr11	102184150	102185740	NAGS	no
chr11	102248760	102250090	BC030867	no
chr11	102248760	102250090	LSM12	no
chr11	102248760	102250090	TMEM101	no
chr11	102248760	102250090	UBTF	no
chr11	102295117	102297922	BC030867	no
chr11	102295117	102297922	UBTF	no
chr11	102602486	102609400	Gm1564	no
chr11	102760829	102763060	ADAM11	no
chr11	102760829	102763060	Gm1564	no
chr11	102816942	102820284	GJC1	no
chr11	102963006	102965654	C1QL1	no
chr11	102963006	102965654	DCAKD	no
chr11	102963006	102965654	EFTUD2	no
chr11	102963006	102965654	KIF18B	no
chr11	102963006	102965654	CCDC103	no
chr11	102963006	102965654	Fam187a	no
chr11	103648023	103650575	Gm884	no
chr11	103648023	103650575	Lyzl6	no
chr11	103769812	103775596	WNT3	no
chr11	104157442	104158792	CRHR1	no
chr11	104157442	104158792	MAPT	no
chr11	105967424	105969213	ACE	no
chr11	106065498	106066937	ACE	no
chr11	106065498	106066937	LIMD2	no
chr11	106083098	106086343	LIMD2	no
chr11	106500029	106502939	ERN1	no
chr11	106500029	106502939	SNORD104	no
chr11	106785176	106790912	PECAM1	no
chr11	109297459	109298508	1700096J18Rik	no
chr11	113649166	113650648	CDC42EP4	no
chr11	115091131	115093034	AF251705	no
chr11	115091131	115093034	CD300LF	no
chr11	115091131	115093034	Cd300lh	no
chr11	115091131	115093034	RAB37	no
chr11	115411952	115414232	ARMC7	no
chr11	115411952	115414232	NT5C	no
chr11	115411952	115414232	SLC16A5	no
chr11	115764676	115766846	2310067B10Rik	no
chr11	116657302	116658598	CYGB	no
chr11	116849820	116854890	MXRA7	no
chr11	116885055	116886792	SRSF2	no
chr11	118906063	118910385	RBFOX3	no
chr11	120304187	120306060	0610009L18Rik	no
chr11	121155306	121157054	Tex19.1	no
chr11	121155306	121157054	UTS2R	no
chr11	121830242	121830800	Ptchd3	no
chr11	3774046	3775436	OSBP2	no
chr11	3912769	3915150	SLC35E4	no
chr11	4745182	4747966	CABP7	no
chr11	6063576	6066460	CAMK2B	no
chr11	11684927	11687461	IKZF1	no
chr11	11807920	11810270	FIGNL1	no
chr11	12463846	12465376	COBL	no
chr11	20631176	20633367	SERTAD2	no
chr11	23893700	23895716	PAPOLG	no
chr11	24060456	24062776	BCL11A	no
chr11	24073405	24082482	BCL11A	no
chr11	29246339	29247831	CCDC104	no
chr11	29373050	29376326	CCDC88A	no
chr11	30771230	30773412	PSME4	no
chr11	30953026	30955528	CHAC2	no
chr11	31869910	31871756	4930524B15Rik	no
chr11	32266470	32267927	Hba-a1	no
chr11	32266470	32267927	Hba-x	no
chr11	32266470	32267927	Hbq1b	no
chr11	32266470	32267927	SNRNP25	no
chr11	33180358	33181858	NPM1	no
chr11	33843100	33844117	KCNIP1	no
chr11	41999357	42001215	Gabrg2	no
chr11	45850377	45853215	CLINT1	no
chr11	48833084	48835107	SNORD95	no
chr11	50376304	50381524	CANX	no
chr11	52163789	52168803	PPP2CA	no
chr11	57835614	57839188	HAND1	no
chr11	58097120	58098623	MRPL22	no
chr11	58167538	58168914	MRPL22	no
chr11	59176690	59177432	GJC2	no
chr11	59287991	59293009	ARF1	no
chr11	59287991	59293009	WNT9A	no
chr11	59305424	59310032	ARF1	no
chr11	59305424	59310032	WNT9A	no
chr11	59537340	59538860	Zkscan17	no
chr11	60045680	60046959	1700013G23Rik	no
chr11	60045680	60046959	PEMT	no
chr11	60045680	60046959	RASD1	no
chr11	60351378	60353592	LRRC48	no
chr11	61172726	61175888	TNFRSF13B	no
chr11	61266473	61267970	ALDH3A1	no
chr11	61341908	61343445	Slc47a2	no
chr11	61407586	61410522	SLC47A1	no
chr11	61407586	61410522	MFAP4	no
chr11	61673598	61674824	FAM83G	no
chr11	62878615	62880382	TRIM16	no
chr11	67965234	67967136	WDR16	no
chr11	68900736	68902729	Odf4	no
chr11	68900736	68902729	RANGRF	no
chr11	68900736	68902729	SLC25A35	no
chr11	69007586	69008798	AURKB	no
chr11	69007586	69008798	PFAS	no
chr11	69061876	69064595	AURKB	no
chr11	69061876	69064595	PFAS	no
chr11	69559041	69561194	EFNB3	no
chr11	69632153	69634521	Dnahc2	no
chr11	69632153	69634521	SHBG	no
chr11	69947492	69949318	2810408A11Rik	no
chr11	69947492	69949318	Tmem95	no
chr11	69947492	69949318	YBX2	no
chr11	69964179	69967295	CLDN7	no
chr11	70016873	70024112	DLG4	no
chr11	70055001	70057134	ACADVL	no
chr11	70055001	70057134	ASGR1	no
chr11	70055001	70057134	ASGR2	no
chr11	70524810	70526072	CXCL16	no
chr11	72410366	72412141	SMTNL2	no
chr11	74619059	74621064	E130309D14Rik	no
chr11	75678562	75680928	YWHAE	no
chr11	76762718	76764128	Tusc5	no
chr11	77606167	77608643	NUFIP2	no
chr11	77896342	77897880	SEZ6	no
chr11	77914578	77915682	SEZ6	no
chr11	77914578	77915682	PIPOX	no
chr11	77930168	77932692	SEZ6	no
chr11	78261064	78263298	PROCA1	no
chr11	78261064	78263298	SPAG5	no
chr11	78261064	78263298	SNORD42A	no
chr11	78511526	78513506	TMEM97	no
chr11	82929944	82933584	NLE1	no
chr11	82929944	82933584	Slfn8	no
chr11	83270531	83272998	AI450353	no
chr11	83270531	83272998	AI662270	no
chr11	83270531	83272998	Slfn14-ps	no
chr11	83418524	83419901	RASL10B	no
chr11	83849079	83856082	HNF1B	no
chr11	84519283	84530942	1500016L03Rik	no
chr11	84519283	84530942	LHX1	no
chr11	84779932	84781286	GGNBP2	no
chr11	84868294	84871572	Car4	no
chr11	85890042	85894218	TBX4	no
chr11	86543610	86545614	TUBD1	no
chr11	86754183	86758804	DHX40	no
chr11	87425951	87428107	RAD51C	no
chr11	87425951	87428107	TEX14	no
chr11	87447648	87449530	RAD51C	no
[truncated: 4,758 more rows]

## Sheet: Gene list
ABR	MGI				*HHH: Hereditary Hearing loss Homepage (http://hereditaryhearingloss.org/)
[truncated: 374 more rows]
