# Supplementary material for: DNA methylation dynamics during embryonic development and postnatal maturation of the mouse auditory sensory epithelium
Source: Sci Rep. 2018 Nov 26;8:17348. doi: 10.1038/s41598-018-35587-x (PMC6255903; doi:10.1038/s41598-018-35587-x)
Supplement: Supplementary file 5 — Supplementary Table S4 [file 41598_2018_35587_MOESM5_ESM.xlsx]

## Sheet: UMR TFBS analysis
Table S4. TFBS motif analysis for UMRs and LMRs				DNA methylation dynamics during embryonic development and postnatal maturation of the mouse auditory sensory epithelium
				Yizhar-Barnea O*, Valensisi C*, Doni- Jayavelu N, Kishore K, Andrus C, Koffler-Brill T, Ushakov K, Perl K, Noy Y, Bhonker Y, Pelizzola M, Hawkins RD, Avraham KB.
Line #
1				E16.5 LMR							P0 LMR							P22 LMR
2	Motif Name		Consensus	P-value	log10 P-value	q-value (Benjamini)	# of Target Sequences with Motif	% of Target Sequences with Motif	# of Background Sequences with Motif	% of Background Sequences with Motif	P-value	log10 P-value	q-value (Benjamini)	# of Target Sequences with Motif	% of Target Sequences with Motif	# of Background Sequences with Motif	% of Background Sequences with Motif	P-value	log10 P-value	q-value (Benjamini)	# of Target Sequences with Motif	% of Target Sequences with Motif	# of Background Sequences with Motif	% of Background Sequences with Motif
3	Sp1(Zf)/Promoter	1	GGCCCCGCCCCC	1e-219	-505.5	0	17763	0.557	12127.3	0.4684	1e-110	-255.1	0	9798	0.5464	12010.7	0.4628	1e-298	-687.6	0	17742	0.5625	11720.8	0.4586
4	E2F4(E2F)/K562-E2F4-ChIP-Seq(GSE31477)	1	GGCGGGAAAH	1e-53	-123.8	0	18427	0.5778	13841.2	0.5346	1e-21	-49.28	0	10153	0.5662	13766.6	0.5304	1e-96	-222.1	0	18367	0.5823	13387	0.5238
5	Elk4(ETS)/Hela-Elk4-ChIP-Seq(GSE31477)	1	NRYTTCCGGY	1e-49	-114.3	0	20156	0.632	15308.3	0.5913	1e-12	-29.27	0	11034	0.6153	15278.9	0.5887	1e-73	-169.3	0	20087	0.6368	14996.4	0.5867
6	ETS(ETS)/Promoter	1	AACCGGAAGT	1e-41	-95.03	0	12896	0.4044	9517.4	0.3676	1e-10	-24.01	0	7037	0.3924	9572.6	0.3688	1e-44	-102.7	0	12826	0.4066	9409.6	0.3682
7	GFY(?)/Promoter	1	ACTACAATTCCC	1e-39	-92.07	0	3131	0.0982	2006.1	0.0775	1e-12	-28.77	0	1680	0.0937	2045.3	0.0788	1e-43	-99.35	0	3159	0.1002	2003.1	0.0784
8	NRF1(NRF)/MCF7-NRF1-ChIP-Seq(Unpublished)	1	CTGCGCATGCGC	1e-29	-68.04	0	8353	0.2619	6073.8	0.2346	1e-12	-29.14	0	4554	0.2539	5992.9	0.2309	1e-33	-76.92	0	8352	0.2648	6018	0.2355
9	Elk1(ETS)/Hela-Elk1-ChIP-Seq(GSE31477)	1	HACTTCCGGY	1e-27	-62.42	0	19629	0.6155	15161.9	0.5856	0.001	-7.993	0.0064	10728	0.5982	15201.6	0.5857	1e-46	-106.2	0	19560	0.6201	14837	0.5805
10	E2F(E2F)/Hela-CellCycle-Expression	1	TTSGCGCGAAAA	1e-22	-52.17	0	3175	0.0996	2169.7	0.0838	1e-09	-22.47	0	1771	0.0988	2215	0.0853	1e-20	-48.17	0	3196	0.1013	2197.4	0.086
11	OCT4-SOX2-TCF-NANOG(POU,Homeobox,HMG)/mES-Oct4-ChIP-Seq(GSE11431)	1	ATTTGCATAACAATG	1e-18	-42.52	0	4174	0.1309	2970.2	0.1147	1e-08	-19.13	0	2219	0.1237	2858	0.1101	1e-08	-20.44	0	4064	0.1288	3013.2	0.1179
12	RFX(HTH)/K562-RFX3-ChIP-Seq(SRA012198)	1	CGGTTGCCATGGCAAC	1e-17	-40.91	0	3521	0.1104	2479.2	0.0958	1e-05	-11.81	0.0002	1905	0.1062	2505.8	0.0965	1e-12	-27.72	0	3447	0.1093	2487.3	0.0973
13	Pax7(Paired,Homeobox)/Myoblast-Pax7-ChIP-Seq(GSE25064)	1	TAATCAATTA	1e-16	-38.07	0	2104	0.066	1423	0.055	0.001	-8.218	0.0055	1109	0.0618	1448.6	0.0558	1e-14	-33	0	2074	0.0658	1419	0.0555
14	ELF1(ETS)/Jurkat-ELF1-ChIP-Seq(SRA014231)	1	AVCCGGAAGT	1e-16	-37	0	18275	0.573	14242.8	0.5501	0.01	-6.592	0.0226	10014	0.5584	14203.6	0.5473	1e-21	-49.26	0	18089	0.5735	13971.2	0.5466
15	GFY-Staf(?,Zf)/Promoter	1	RACTACAATTCCCAGAAKGC	1e-12	-28.67	0	2698	0.0846	1912	0.0738	1e-05	-12.21	0.0001	1430	0.0797	1845.6	0.0711	1e-17	-39.51	0	2725	0.0864	1879.1	0.0735
16	Rfx2(HTH)/LoVo-RFX2-ChIP-Seq(GSE49402)	1	GTTGCCATGGCAACM	1e-11	-26.37	0	3726	0.1168	2715.3	0.1049	0.01	-6.36	0.0268	2030	0.1132	2761.9	0.1064	1e-07	-18.35	0	3646	0.1156	2703.3	0.1058
17	E2F7(E2F)/Hela-E2F7-ChIP-Seq(GSE32673)	1	VDTTTCCCGCCA	1e-09	-22.97	0	6643	0.2083	5025.3	0.1941	1e-06	-14.53	0	3658	0.204	4918.1	0.1895	1e-20	-47.73	0	6584	0.2087	4797.2	0.1877
18	T1ISRE(IRF)/ThioMac-Ifnb-Expression	0	ACTTTCGTTTCT	1e-09	-22.02	0	385	0.0121	224.8	0.0087	0.01	-5.238	0.0779	203	0.0113	244	0.0094	1e-12	-28.02	0	411	0.013	230.1	0.009
19	REST-NRSF(Zf)/Jurkat-NRSF-ChIP-Seq	1	GGMGCTGTCCATGGTGCTGA	1e-06	-14.74	0	511	0.016	331.5	0.0128	0.0001	-10.56	0.0006	287	0.016	324.2	0.0125	1e-13	-31.09	0	542	0.0172	313.2	0.0123
20	Pax7(Paired,Homeobox),long/Myoblast-Pax7-ChIP-Seq(GSE25064)	1	TAATCHGATTAC	1e-06	-14.34	0	612	0.0192	406.7	0.0157	0.001	-7.543	0.0093	315	0.0176	378	0.0146	1e-12	-28.16	0	630	0.02	380.6	0.0149
21	NRF(NRF)/Promoter	0	STGCGCATGCGC	0.0001	-9.49	0.001	8870	0.2781	6956.9	0.2687	0.1	-3.651	0.3427	4841	0.2699	6839.3	0.2635	1e-09	-21.48	0	8908	0.2824	6826.9	0.2671
22	IRF2(IRF)/Erythroblas-IRF2-ChIP-Seq(GSE36985)	0	GAAASYGAAASY	0.001	-9.202	0.0013	3331	0.1044	2542.7	0.0982	0.1	-3.504	0.3782	1811	0.101	2512.7	0.0968	1e-06	-14.67	0	3442	0.1091	2574	0.1007
23	Hnf1(Homeobox)/Liver-Foxa2-Chip-Seq(GSE25694)	0	GGTTAAWCATTAA	0.001	-8.839	0.0018	3022	0.0948	2302.3	0.0889	0.1	-3.011	0.5651	1617	0.0902	2249	0.0867	1e-07	-16.47	0	3092	0.098	2286.5	0.0895
24	E2F1(E2F)/Hela-E2F1-ChIP-Seq(GSE22478)	0	CWGGCGGGAA	0.001	-6.985	0.0111	11778	0.3693	9344.9	0.3609	1	-1.82	1	6465	0.3605	9264.3	0.357	1e-14	-33.64	0	11693	0.3707	8935.3	0.3496
25	E2F6(E2F)/Hela-E2F6-ChIP-Seq(GSE31477)	0	GGCGGGAARN	0.01	-6.661	0.0147	19490	0.6111	15608.9	0.6029	1	-1.093	1	10796	0.602	15583.6	0.6004	1e-15	-35.32	0	19406	0.6152	15158.6	0.5931
26	ISRE(IRF)/ThioMac-LPS-Expression(GSE23622)	0	AGTTTCASTTTC	0.01	-5.78	0.034	1749	0.0548	1331.9	0.0514	0.1	-2.671	0.7305	938	0.0523	1294.5	0.0499	1e-05	-11.73	0.0001	1790	0.0567	1311.3	0.0513
27	CEBP:CEBP(bZIP)/MEF-Chop-ChIP-Seq(GSE35681)	0	NTNATGCAAYMNNHTGMAAY	0.01	-4.849	0.0828	3045	0.0955	2370.2	0.0915	0.1	-2.667	0.7305	1635	0.0912	2284.9	0.088	1e-06	-15.79	0	3133	0.0993	2323.5	0.0909
28	NFkB-p65-Rel(RHD)/ThioMac-LPS-Expression(GSE23622)	0	GGAAATTCCC	0.1	-4.593	0.1027	1846	0.0579	1422	0.0549	1	-0.9878	1	988	0.0551	1415.1	0.0545	1e-06	-15.77	0	1869	0.0593	1346.4	0.0527
29	Six1(Homeobox)/Myoblast-Six1-ChIP-Chip(GSE20150)	0	GKVTCADRTTWC	0.1	-4.283	0.1349	6646	0.2084	5266.8	0.2034	0.1	-3.331	0.429	3629	0.2024	5112.9	0.197	0.1	-4.016	0.1583	6370	0.202	5041.4	0.1972
30	GFX(?)/Promoter	0	ATTCTCGCGAGA	0.1	-3.503	0.284	751	0.0235	569.7	0.022	1	-0.2854	1	402	0.0224	601.5	0.0232	1	-1.41	1	762	0.0242	602.6	0.0236
31	JunD(bZIP)/K562-JunD-ChIP-Seq	0	ATGACGTCATCN	0.1	-3.246	0.3544	2546	0.0798	1998.7	0.0772	1	-0.04257	1	1371	0.0765	2074.9	0.0799	1	-1.12	1	2521	0.0799	2025.1	0.0792
32	Mouse_Recombination_Hotspot(Zf)/Testis-DMC1-ChIP-Seq(GSE24438)	0	ACTYKNATTCGTGNTACTTC	0.1	-2.673	0.6077	1720	0.0539	1348.6	0.0521	1	-0.06847	1	907	0.0506	1377.2	0.0531	1	-0.04995	1	1733	0.0549	1459.9	0.0571
33	TCFL2(HMG)/K562-TCF7L2-ChIP-Seq(GSE29196)	0	ACWTCAAAGG	0.1	-2.528	0.6798	2661	0.0834	2104.9	0.0813	1	-0.2172	1	1401	0.0781	2072.3	0.0798	1	-0.521	1	2504	0.0794	2038.6	0.0798
34	Oct2(POU,Homeobox)/Bcell-Oct2-ChIP-Seq(GSE21512)	0	ATATGCAAAT	1	-2.226	0.8905	5796	0.1817	4636.9	0.1791	0.1	-2.941	0.5811	3160	0.1762	4454.7	0.1716	0.1	-4.018	0.1583	5817	0.1844	4597.7	0.1799
35	Oct4:Sox17(POU,Homeobox,HMG)/F9-Sox17-ChIP-Seq(GSE44553)	0	CCATTGTATGCAAAT	1	-2.089	0.9907	2977	0.0933	2368.4	0.0915	1	-0.263	1	1620	0.0903	2385.1	0.0919	0.1	-2.918	0.4324	3067	0.0972	2417.3	0.0946
36	CTCF(Zf)/CD4+-CTCF-ChIP-Seq(Barski et al.)	0	AYAGTGCCMYCTRGTGGCCA	1	-1.983	1	5984	0.1876	4796.6	0.1853	0.1	-2.628	0.7305	3343	0.1864	4729	0.1822	0.01	-5.779	0.0292	5971	0.1893	4685.9	0.1833
37	IRF1(IRF)/PBMC-IRF1-ChIP-Seq(GSE43036)	0	GAAAGTGAAAGT	1	-1.888	1	4050	0.127	3239	0.1251	1	-1.679	1	2216	0.1236	3150.2	0.1214	0.01	-6.272	0.0185	4127	0.1308	3205.8	0.1254
38	X-box(HTH)/NPC-H3K4me1-ChIP-Seq(GSE16256)	0	GGTTGCCATGGCAA	1	-1.675	1	3536	0.1109	2830.3	0.1093	1	-0.2707	1	1913	0.1067	2811.7	0.1083	1	-0.9804	1	3471	0.11	2798.9	0.1095
39	NF1:FOXA1(CTF,Forkhead)/LNCAP-FOXA1-ChIP-Seq(GSE27824)	0	WNTGTTTRYTTTGGCA	1	-1.607	1	1372	0.043	1089	0.0421	0.1	-4.261	0.196	768	0.0428	1027.9	0.0396	0.01	-5.551	0.0353	1437	0.0456	1086.5	0.0425
40	GATA(Zf),IR4/iTreg-Gata3-ChIP-Seq(GSE20898)	0	NAGATWNBNATCTNN	1	-1.552	1	1807	0.0567	1440.1	0.0556	1	-0.5786	1	970	0.0541	1410	0.0543	0.1	-3.126	0.3622	1800	0.0571	1402.6	0.0549
41	Pax7(Paired,Homeobox),longest/Myoblast-Pax7-ChIP-Seq(GSE25064)	0	NTAATTDGCYAATTANNWWD	1	-1.365	1	625	0.0196	494.2	0.0191	1	-0.4017	1	318	0.0177	471.1	0.0182	1	-2.1	0.9508	626	0.0198	484.9	0.019
42	ZBTB33(Zf)/GM12878-ZBTB33-ChIP-Seq(GSE32465)	0	GGVTCTCGCGAGAAC	1	-1.083	1	2427	0.0761	1954.6	0.0755	1	-0.008914	1	1328	0.0741	2044.7	0.0788	1	-0.09176	1	2470	0.0783	2054.3	0.0804
43	GATA3(Zf),DR4/iTreg-Gata3-ChIP-Seq(GSE20898)	0	AGATGKDGAGATAAG	1	-0.4251	1	1877	0.0589	1537.9	0.0594	1	-0.001204	1	946	0.0528	1504	0.0579	1	-0.4128	1	1839	0.0583	1504.6	0.0589
44	Phox2a(Homeobox)/Neuron-Phox2a-ChIP-Seq(GSE31456)	0	YTAATYNRATTA	1	-0.3351	1	6874	0.2155	5614.3	0.2168	1	-0.2016	1	3730	0.208	5469	0.2107	1	-0.5392	1	7050	0.2235	5725.7	0.224
45	FOXA1:AR(Forkhead,NR)/LNCAP-AR-ChIP-Seq(GSE27824)	0	AGTAAACAAAAAAGAACAND	1	-0.2669	1	2383	0.0747	1962.7	0.0758	1	-0.02882	1	1277	0.0712	1944.6	0.0749	1	-0.1417	1	2446	0.0775	2026	0.0793
46	SpiB(ETS)/OCILY3-SPIB-ChIP-Seq(GSE56857)	0	AAAGRGGAAGTG	1	-0.07386	1	6873	0.2155	5667.8	0.2189	1	-4.2e-05	1	3767	0.2101	5766.9	0.2222	1	-0.003022	1	6924	0.2195	5775.4	0.226
47	Pit1+1bp(Homeobox)/GCrat-Pit1-ChIP-Seq(GSE58009)	0	ATGCATAATTCA	1	-0.04233	1	6062	0.1901	5020.7	0.1939	1	-0.3644	1	3301	0.1841	4815.6	0.1855	1	-0.3921	1	6156	0.1952	5014.6	0.1962
48	CHR(?)/Hela-CellCycle-Expression	0	SRGTTTCAAA	1	-0.031	1	13261	0.4158	10899.4	0.421	1	-0.07783	1	7237	0.4036	10610.3	0.4088	1	-1.318	1	13362	0.4236	10783.8	0.4219
49	E-box(bHLH)/Promoter	0	SSGGTCACGTGA	1	-0.01563	1	2991	0.0938	2521	0.0974	1	-0.008187	1	1631	0.0909	2496.7	0.0962	1	-0.6827	1	2980	0.0945	2415.8	0.0945
50	STAT1(Stat)/HelaS3-STAT1-ChIP-Seq(GSE12782)	0	NATTTCCNGGAAAT	1	-0.01116	1	7756	0.2432	6439.5	0.2487	1	-0.00963	1	4223	0.2355	6305.2	0.2429	1	-0.05053	1	7741	0.2454	6375.3	0.2494
51	Mef2c(MADS)/GM12878-Mef2c-ChIP-Seq(GSE32465)	0	DCYAAAAATAGM	1	-0.01036	1	8763	0.2748	7264.6	0.2806	1	0	1	4693	0.2617	7237.6	0.2789	1	-1.862	1	8957	0.284	7192.6	0.2814
52	Bach1(bZIP)/K562-Bach1-ChIP-Seq(GSE31477)	0	AWWNTGCTGAGTCAT	1	-0.005638	1	1052	0.033	921.3	0.0356	1	-7.6e-05	1	567	0.0316	955.1	0.0368	1	-7.2e-05	1	1018	0.0323	925.3	0.0362
53	Mef2a(MADS)/HL1-Mef2a.biotin-ChIP-Seq(GSE21529)	0	CYAAAAATAG	1	-0.005384	1	8491	0.2662	7058	0.2726	1	-6e-06	1	4588	0.2558	7015.5	0.2703	1	-0.5492	1	8647	0.2741	7020	0.2747
54	HOXA2(Homeobox)/mES-Hoxa2-ChIP-Seq(Donaldson et al.)	0	GYCATCMATCAT	1	-0.004787	1	2274	0.0713	1944.2	0.0751	1	-1e-06	1	1192	0.0665	1966.4	0.0758	1	0	1	2214	0.0702	2017.2	0.0789
55	CRE(bZIP)/Promoter	0	CSGTGACGTCAC	1	-0.004716	1	7012	0.2199	5849.8	0.2259	1	-4e-06	1	3797	0.2117	5852	0.2255	1	-0.02166	1	6927	0.2196	5735	0.2244
56	Nrf2(bZIP)/Lymphoblast-Nrf2-ChIP-Seq(GSE37589)	0	HTGCTGAGTCAT	1	-0.003699	1	968	0.0304	855	0.033	1	-5e-06	1	506	0.0282	883.4	0.034	1	-6e-06	1	912	0.0289	849.9	0.0333
57	Oct4(POU,Homeobox)/mES-Oct4-ChIP-Seq(GSE11431)	0	ATTTGCATAW	1	-0.003496	1	8977	0.2815	7464.4	0.2883	1	-0.4716	1	4931	0.275	7163.5	0.276	1	-0.01064	1	8875	0.2814	7341.9	0.2873
58	Chop(bZIP)/MEF-Chop-ChIP-Seq(GSE35681)	0	ATTGCATCAT	1	-0.003298	1	3804	0.1193	3217.2	0.1243	1	-6e-05	1	2046	0.1141	3203.4	0.1234	1	-0.03871	1	3898	0.1236	3243.9	0.1269
59	ETS:E-box(ETS,bHLH)/HPC7-Scl-ChIP-Seq(GSE22178)	0	AGGAARCAGCTG	1	-0.001526	1	2504	0.0785	2150.1	0.083	1	-3e-06	1	1389	0.0775	2254.3	0.0869	1	-0.005671	1	2485	0.0788	2113.2	0.0827
60	ETS:RUNX(ETS,Runt)/Jurkat-RUNX1-ChIP-Seq(GSE17954)	0	RCAGGATGTGGT	1	-0.000805	1	3206	0.1005	2742.6	0.1059	1	-1.4e-05	1	1740	0.097	2765.5	0.1066	1	-0.002616	1	3158	0.1001	2681.3	0.1049
61	EBNA1(EBV virus)/Raji-EBNA1-ChIP-Seq(GSE30709)	0	GGYAGCAYDTGCTDCCCNNN	1	-0.000411	1	514	0.0161	482	0.0186	1	-6e-06	1	267	0.0149	499	0.0192	1	-2.1e-05	1	474	0.015	460.1	0.018
62	p53(p53)/mES-cMyc-ChIP-Seq(GSE11431)	0	ACATGCCCGGGCAT	1	-0.000175	1	566	0.0177	531.8	0.0205	1	-0.000419	1	295	0.0165	514.9	0.0198	1	-1.1e-05	1	541	0.0172	522.8	0.0205
63	Atf4(bZIP)/MEF-Atf4-ChIP-Seq(GSE35681)	0	MTGATGCAAT	1	-6.4e-05	1	5002	0.1568	4266	0.1648	1	0	1	2704	0.1508	4306.5	0.1659	1	-0.000425	1	5089	0.1613	4302.8	0.1683
64	Rfx1(HTH)/NPC-H3K4me1-ChIP-Seq(GSE16256)	0	KGTTGCCATGGCAA	1	-2.6e-05	1	6284	0.197	5337.4	0.2061	1	0	1	3430	0.1913	5426.5	0.2091	1	-6e-06	1	6177	0.1958	5259.5	0.2058
65	STAT5(Stat)/mCD4+-Stat5-ChIP-Seq(GSE12346)	0	RTTTCTNAGAAA	1	-3e-06	1	8745	0.2742	7395.9	0.2856	1	-5.7e-05	1	4791	0.2672	7267.1	0.28	1	-0.002605	1	8733	0.2769	7257.4	0.2839
66	NF-E2(bZIP)/K562-NFE2-ChIP-Seq(GSE31477)	0	GATGACTCAGCA	1	-2e-06	1	1104	0.0346	1023.5	0.0395	1	0	1	592	0.033	1039.9	0.0401	1	0	1	1042	0.033	1034.4	0.0405
67	LXRE(NR),DR4/RAW-LXRb.biotin-ChIP-Seq(GSE21512)	0	RGGTTACTANAGGTCA	1	-1e-06	1	1439	0.0451	1316.4	0.0508	1	-5e-06	1	757	0.0422	1276	0.0492	1	0	1	1397	0.0443	1347.7	0.0527
68	PBX1(Homeobox)/MCF7-PBX1-ChIP-Seq(GSE28007)	0	GSCTGTCACTCA	1	-1e-06	1	2617	0.0821	2320.8	0.0896	1	0	1	1389	0.0775	2367.6	0.0912	1	0	1	2419	0.0767	2342.1	0.0916
69	Klf4(Zf)/mES-Klf4-ChIP-Seq(GSE11431)	0	GCCACACCCA	1	0	1	14811	0.4644	12396.5	0.4788	1	0	1	8242	0.4596	12452.7	0.4798	1	-0.09517	1	14738	0.4673	12039	0.471
70	Nur77(NR)/K562-NR4A1-ChIP-Seq(GSE31363)	0	TGACCTTTNCNT	1	0	1	4421	0.1386	3854.8	0.1489	1	-4e-06	1	2368	0.132	3728.6	0.1437	1	0	1	4325	0.1371	3783.5	0.148
71	Egr2(Zf)/Thymocytes-Egr2-ChIP-Seq(GSE34254)	0	NGCGTGGGCGGR	1	0	1	9421	0.2954	8007.4	0.3093	1	-1.9e-05	1	5160	0.2877	7832.3	0.3018	1	-0.01705	1	9372	0.2971	7734.6	0.3026
72	EWS:FLI1-fusion(ETS)/SK_N_MC-EWS:FLI1-ChIP-Seq(SRA014231)	0	VACAGGAAAT	1	0	1	15504	0.4861	12999.9	0.5021	1	0	1	8577	0.4783	12946.7	0.4988	1	-0.000826	1	15394	0.488	12700.1	0.4969
73	Hoxb4(Homeobox)/ES-Hoxb4-ChIP-Seq(GSE34014)	0	TGATTRATGGCY	1	0	1	4187	0.1313	3685.7	0.1424	1	0	1	2243	0.1251	3664	0.1412	1	0	1	4120	0.1306	3635.7	0.1422
74	BORIS(Zf)/K562-CTCFL-ChIP-Seq(GSE32465)	0	CNNBRGCGCCCCCTGSTGGC	1	0	1	10150	0.3183	8640.9	0.3337	1	-1e-06	1	5675	0.3165	8656.6	0.3335	1	-0.000279	1	10218	0.3239	8514	0.3331
75	FOXP1(Forkhead)/H9-FOXP1-ChIP-Seq(GSE31006)	0	NYYTGTTTACHN	1	0	1	9651	0.3026	8233.8	0.318	1	0	1	5208	0.2904	8022.8	0.3091	1	0	1	9471	0.3003	8225.1	0.3218
76	PAX3:FKHR-fusion(Paired,Homeobox)/Rh4-PAX3:FKHR-ChIP-Seq(GSE19063)	0	ACCRTGACTAATTNN	1	0	1	4166	0.1306	3679.7	0.1421	1	0	1	2205	0.123	3697.1	0.1424	1	0	1	4247	0.1346	3689	0.1443
77	GATA(Zf),IR3/iTreg-Gata3-ChIP-Seq(GSE20898)	0	NNNNNBAGATAWYATCTVHN	1	0	1	2839	0.089	2559.9	0.0989	1	0	1	1496	0.0834	2569.5	0.099	1	0	1	2798	0.0887	2489.6	0.0974
78	CTCF-SatelliteElement(Zf?)/CD4+-CTCF-ChIP-Seq(Barski et al.)	0	TGCAGTTCCMVNWRTGGCCA	1	0	1	461	0.0145	490.6	0.0189	1	0	1	237	0.0132	502.1	0.0193	1	0	1	464	0.0147	469.1	0.0184
79	GATA:SCL(Zf,bHLH)/Ter119-SCL-ChIP-Seq(GSE18720)	0	CRGCTGBNGNSNNSAGATAA	1	0	1	3143	0.0985	2830.2	0.1093	1	0	1	1709	0.0953	2915.8	0.1123	1	0	1	3074	0.0975	2787.8	0.1091
80	Tcf3(HMG)/mES-Tcf3-ChIP-Seq(GSE11724)	0	ASWTCAAAGG	1	0	1	6572	0.2061	5713.9	0.2207	1	0	1	3582	0.1997	5624.5	0.2167	1	0	1	6376	0.2021	5653.2	0.2212
81	NFAT:AP1(RHD,bZIP)/Jurkat-NFATC1-ChIP-Seq(Jolma et al.)	0	SARTGGAAAAWRTGAGTCAB	1	0	1	4131	0.1295	3677.2	0.142	1	-4.9e-05	1	2221	0.1238	3468.4	0.1336	1	0	1	4063	0.1288	3576.8	0.1399
82	HIF2a(bHLH)/785_O-HIF2a-ChIP-Seq(GSE34871)	0	GCACGTACCC	1	0	1	11190	0.3509	9545.6	0.3687	1	0	1	6139	0.3423	9439.9	0.3637	1	0	1	11118	0.3525	9397.1	0.3677
83	HNF6(Homeobox)/Liver-Hnf6-ChIP-Seq(ERP000394)	0	NTATYGATCH	1	0	1	10095	0.3165	8709.9	0.3364	1	0	1	5406	0.3015	8819.7	0.3398	1	0	1	9969	0.3161	8825.7	0.3453
84	IRF4(IRF)/GM12878-IRF4-ChIP-Seq(GSE32465)	0	ACTGAAACCA	1	0	1	10035	0.3146	8681.2	0.3353	1	0	1	5467	0.3049	8449.9	0.3256	1	0	1	10057	0.3188	8593.2	0.3362
85	STAT6(Stat)/CD4-Stat6-ChIP-Seq(GSE22104)	0	ABTTCYYRRGAA	1	0	1	11604	0.3638	9978.1	0.3854	1	0	1	6395	0.3566	9907.8	0.3817	1	0	1	11536	0.3657	9775	0.3824
86	c-Jun-CRE(bZIP)/K562-cJun-ChIP-Seq(GSE31477)	0	ATGACGTCATCY	1	0	1	6530	0.2047	5794.5	0.2238	1	0	1	3529	0.1968	5836.5	0.2249	1	0	1	6384	0.2024	5776.7	0.226
87	AP-1(bZIP)/ThioMac-PU.1-ChIP-Seq(GSE21512)	0	VTGACTCATC	1	0	1	12021	0.3769	11599.4	0.448	1	0	1	6566	0.3661	11625.6	0.4479	1	0	1	11950	0.3789	11587.4	0.4534
88	AP-2gamma(AP2)/MCF7-TFAP2C-ChIP-Seq(GSE21234)	0	SCCTSAGGSCAW	1	0	1	24212	0.7592	22055.5	0.8518	1	0	1	13519	0.7539	22089.5	0.8511	1	0	1	23896	0.7576	21592.1	0.8448
89	AP-2alpha(AP2)/Hela-AP2alpha-ChIP-Seq(GSE31477)	0	ATGCCCTGAGGC	1	0	1	21161	0.6635	19873.8	0.7676	1	0	1	11781	0.6569	19857	0.7651	1	0	1	20924	0.6634	19392.2	0.7587
90	Ap4(bHLH)/AML-Tfap4-ChIP-Seq(GSE45738)	0	NAHCAGCTGD	1	0	1	21544	0.6755	20139.2	0.7778	1	0	1	12106	0.6751	20104.2	0.7746	1	0	1	21349	0.6768	19720.1	0.7715
91	ARE(NR)/LNCAP-AR-ChIP-Seq(GSE27824)	0	RGRACASNSTGTYCYB	1	0	1	6662	0.2089	7041.5	0.272	1	0	1	3605	0.201	7001.4	0.2698	1	0	1	6607	0.2095	6878.5	0.2691
92	AR-halfsite(NR)/LNCaP-AR-ChIP-Seq(GSE27824)	0	CCAGGAACAG	1	0	1	30972	0.9711	25809.7	0.9968	1	0	1	17416	0.9712	25855.7	0.9962	1	0	1	30678	0.9726	25473.7	0.9967
93	Arnt:Ahr(bHLH)/MCF7-Arnt-ChIP-Seq(Lo et al.)	0	TBGCACGCAA	1	0	1	18053	0.566	15715	0.607	1	0	1	9920	0.5532	15709.2	0.6053	1	0	1	17862	0.5663	15448.3	0.6044
94	Ascl1(bHLH)/NeuralTubes-Ascl1-ChIP-Seq(GSE55840)	0	NNVVCAGCTGBN	1	0	1	25229	0.7911	23001.6	0.8884	1	0	1	14207	0.7922	23018.3	0.8869	1	0	1	25087	0.7954	22545.5	0.8821
95	Atf1(bZIP)/K562-ATF1-ChIP-Seq(GSE31477)	0	GATGACGTCA	1	0	1	12939	0.4057	11740.6	0.4535	1	0	1	7002	0.3905	11768.5	0.4534	1	0	1	12780	0.4052	11648	0.4557
96	Atf2(bZIP)/3T3L1-Atf2-ChIP-Seq(GSE56872)	0	NRRTGACGTCAT	1	0	1	7278	0.2282	6567.9	0.2537	1	0	1	3928	0.219	6573.3	0.2533	1	0	1	7155	0.2268	6504.1	0.2545
97	Atf3(bZIP)/GBM-ATF3-ChIP-Seq(GSE33912)	0	DATGASTCATHN	1	0	1	10915	0.3422	10441	0.4033	1	0	1	5960	0.3323	10369.7	0.3995	1	0	1	10842	0.3437	10363.5	0.4055
98	Atf7(bZIP)/3T3L1-Atf7-ChIP-Seq(GSE56872)	0	NGRTGACGTCAY	1	0	1	9874	0.3096	8955.3	0.3459	1	0	1	5355	0.2986	8905.9	0.3431	1	0	1	9686	0.3071	8894.2	0.348
99	Atoh1(bHLH)/Cerebellum-Atoh1-ChIP-Seq(GSE22111)	0	VNRVCAGCTGGY	1	0	1	20373	0.6388	19419.2	0.75	1	0	1	11399	0.6356	19355.5	0.7458	1	0	1	20134	0.6383	19058.3	0.7457
100	Bach2(bZIP)/OCILy7-Bach2-ChIP-Seq(GSE44420)	0	TGCTGAGTCA	1	0	1	3862	0.1211	3747.4	0.1447	1	0	1	2118	0.1181	3780.2	0.1457	1	0	1	3765	0.1194	3717	0.1454
101	BATF(bZIP)/Th17-BATF-ChIP-Seq(GSE39756)	0	DATGASTCAT	1	0	1	10833	0.3397	10357.4	0.4	1	0	1	5910	0.3296	10321.2	0.3977	1	0	1	10816	0.3429	10272.3	0.4019
102	Bcl6(Zf)/Liver-Bcl6-ChIP-Seq(GSE31578)	0	NNNCTTTCCAGGAAA	1	0	1	23350	0.7321	21440.6	0.8281	1	0	1	12977	0.7236	21369.6	0.8234	1	0	1	23237	0.7367	21027.3	0.8227
103	bHLHE40(bHLH)/HepG2-BHLHE40-ChIP-Seq(GSE31477)	0	KCACGTGMCN	1	0	1	9278	0.2909	8140.7	0.3144	1	0	1	5092	0.2839	8045.1	0.31	1	0	1	9165	0.2906	7865.2	0.3077
104	BMAL1(bHLH)/Liver-Bmal1-ChIP-Seq(GSE39860)	0	GNCACGTG	1	0	1	23826	0.7471	22371.3	0.864	1	0	1	13242	0.7384	22382.4	0.8624	1	0	1	23628	0.7491	21965.2	0.8594
105	BMYB(HTH)/Hela-BMYB-ChIP-Seq(GSE27030)	0	NHAACBGYYV	1	0	1	24757	0.7763	21754.8	0.8402	1	0	1	13710	0.7645	21659.1	0.8345	1	0	1	24549	0.7783	21389.1	0.8368
106	Brachyury(T-box)/Mesoendoderm-Brachyury-ChIP-exo(GSE54963)	0	ANTTMRCASBNNNGTGYKAAN	1	0	1	6415	0.2011	5907.7	0.2282	1	0	1	3504	0.1954	5752.6	0.2216	1	0	1	6369	0.2019	5734	0.2243
107	bZIP:IRF(bZIP,IRF)/Th17-BatF-ChIP-Seq(GSE39756)	0	NAGTTTCABTHTGACTNW	1	0	1	9637	0.3022	8612.9	0.3327	1	0	1	5216	0.2909	8626.9	0.3324	1	0	1	9768	0.3097	8501.2	0.3326
108	Cdx2(Homeobox)/mES-Cdx2-ChIP-Seq(GSE14586)	0	GYMATAAAAH	1	0	1	11952	0.3748	11130.7	0.4299	1	0	1	6465	0.3605	10895.5	0.4198	1	0	1	12238	0.388	11073.8	0.4333
109	CEBP:AP1(bZIP)/ThioMac-CEBPb-ChIP-Seq(GSE21512)	0	DRTGTTGCAA	1	0	1	12998	0.4076	11768	0.4545	1	0	1	7103	0.3961	11513.5	0.4436	1	0	1	12980	0.4115	11515.7	0.4506
110	CEBP(bZIP)/ThioMac-CEBPb-ChIP-Seq(GSE21512)	0	ATTGCGCAAC	1	0	1	12030	0.3772	10472.3	0.4045	1	0	1	6598	0.3679	10353.7	0.3989	1	0	1	12140	0.3849	10301.8	0.4031
111	CLOCK(bHLH)/Liver-Clock-ChIP-Seq(GSE39860)	0	GHCACGTG	1	0	1	13138	0.4119	12354.8	0.4772	1	0	1	7289	0.4065	12262	0.4725	1	0	1	13104	0.4154	12141.7	0.475
112	c-Myc(bHLH)/LNCAP-cMyc-ChIP-Seq(Unpublished)	0	VCCACGTG	1	0	1	14678	0.4602	12550.6	0.4847	1	0	1	8135	0.4536	12547.5	0.4835	1	0	1	14680	0.4654	12309.3	0.4816
113	c-Myc(bHLH)/mES-cMyc-ChIP-Seq(GSE11431)	0	VVCCACGTGG	1	0	1	11886	0.3727	12283.2	0.4744	1	0	1	6575	0.3666	12261.7	0.4724	1	0	1	11872	0.3764	11998.6	0.4694
114	CRX(Homeobox)/Retina-Crx-ChIP-Seq(GSE20012)	0	GCTAATCC	1	0	1	27491	0.862	24170.4	0.9335	1	0	1	15270	0.8515	24125.8	0.9296	1	0	1	27298	0.8654	23773.8	0.9301
115	E2A(bHLH)/proBcell-E2A-ChIP-Seq(GSE21978)	0	DNRCAGCTGY	1	0	1	24864	0.7796	22680.7	0.876	1	0	1	13954	0.7781	22620.6	0.8716	1	0	1	24723	0.7838	22166.8	0.8673
116	E2A(bHLH),near_PU.1/Bcell-PU.1-ChIP-Seq(GSE21512)	0	NVCACCTGBN	1	0	1	24826	0.7784	22629.6	0.874	1	0	1	13870	0.7734	22650.3	0.8727	1	0	1	24572	0.779	22143.3	0.8664
117	EBF(EBF)/proBcell-EBF-ChIP-Seq(GSE21978)	0	DGTCCCYRGGGA	1	0	1	7710	0.2417	7052.4	0.2724	1	0	1	4320	0.2409	7090.7	0.2732	1	0	1	7493	0.2376	6785.9	0.2655
118	EBF1(EBF)/Near-E2A-ChIP-Seq(GSE21512)	0	GTCCCCWGGGGA	1	0	1	22798	0.7148	21261.4	0.8212	1	0	1	12747	0.7108	21316.3	0.8213	1	0	1	22464	0.7122	20793	0.8135
119	Egr1(Zf)/K562-Egr1-ChIP-Seq(GSE32465)	0	TGCGTGGGYG	1	0	1	21684	0.6799	19397.2	0.7492	1	0	1	12073	0.6732	19390.5	0.7471	1	0	1	21513	0.682	19050.2	0.7453
120	EHF(ETS)/LoVo-EHF-ChIP-Seq(GSE49402)	0	AVCAGGAAGT	1	0	1	23641	0.7413	20861.3	0.8057	1	0	1	13116	0.7314	20871.6	0.8042	1	0	1	23372	0.741	20570	0.8048
121	EKLF(Zf)/Erythrocyte-Klf1-ChIP-Seq(GSE20478)	0	NWGGGTGTGGCY	1	0	1	6956	0.2181	6490.6	0.2507	1	0	1	3832	0.2137	6602.1	0.2544	1	0	1	6887	0.2183	6346.8	0.2483
122	ELF5(ETS)/T47D-ELF5-ChIP-Seq(GSE30407)	0	ACVAGGAAGT	1	0	1	17403	0.5457	15278.7	0.5901	1	0	1	9631	0.5371	15206.6	0.5859	1	0	1	17327	0.5493	14974.2	0.5859
123	Eomes(T-box)/H9-Eomes-ChIP-Seq(GSE26097)	0	ATTAACACCT	1	0	1	26097	0.8183	23241.7	0.8977	1	0	1	14504	0.8088	23265.3	0.8964	1	0	1	25863	0.82	22903.7	0.8961
124	ERE(NR),IR3/MCF7-ERa-ChIP-Seq(Unpublished)	0	VAGGTCACNSTGACC	1	0	1	6918	0.2169	7292.7	0.2817	1	0	1	3771	0.2103	7279.6	0.2805	1	0	1	6793	0.2154	7101.8	0.2779
125	ERG(ETS)/VCaP-ERG-ChIP-Seq(GSE14097)	0	ACAGGAAGTG	1	0	1	26438	0.829	22790.5	0.8802	1	0	1	14752	0.8226	22730.3	0.8758	1	0	1	26102	0.8275	22327.1	0.8735
126	Erra(NR)/HepG2-Erra-ChIP-Seq(GSE31477)	0	CAAAGGTCAG	1	0	1	28245	0.8856	24793.5	0.9576	1	0	1	15817	0.882	24797.3	0.9554	1	0	1	27882	0.884	24356.8	0.953
127	Esrrb(NR)/mES-Esrrb-ChIP-Seq(GSE11431)	0	KTGACCTTGA	1	0	1	14669	0.4599	14423.4	0.5571	1	0	1	8076	0.4503	14299.6	0.551	1	0	1	14477	0.459	14067.4	0.5504
128	ETS1(ETS)/Jurkat-ETS1-ChIP-Seq(GSE17954)	0	ACAGGAAGTG	1	0	1	22754	0.7134	19439.9	0.7508	1	0	1	12596	0.7024	19352.6	0.7457	1	0	1	22432	0.7112	19010.3	0.7438
129	Ets1-distal(ETS)/CD4+-PolII-ChIP-Seq(Barski et al.)	0	MACAGGAAGT	1	0	1	7969	0.2499	7174.8	0.2771	1	0	1	4383	0.2444	7229.3	0.2785	1	0	1	7927	0.2513	7019.8	0.2747
130	ETV1(ETS)/GIST48-ETV1-ChIP-Seq(GSE22441)	0	AACCGGAAGT	1	0	1	26016	0.8157	22155.5	0.8557	1	0	1	14461	0.8064	22170.2	0.8542	1	0	1	25646	0.8131	21811.8	0.8534
131	EWS:ERG-fusion(ETS)/CADO_ES1-EWS:ERG-ChIP-Seq(SRA014231)	0	ATTTCCTGTN	1	0	1	15176	0.4758	13560	0.5237	1	0	1	8337	0.4649	13472.9	0.5191	1	0	1	14916	0.4729	13254	0.5186
132	Fli1(ETS)/CD8-FLI-ChIP-Seq(GSE20898)	0	NRYTTCCGGH	1	0	1	24949	0.7823	20792.9	0.8031	1	0	1	13835	0.7715	20716.1	0.7982	1	0	1	24673	0.7822	20406	0.7984
133	Fosl2(bZIP)/3T3L1-Fosl2-ChIP-Seq(GSE56872)	0	NATGASTCABNN	1	0	1	6013	0.1885	5995.9	0.2316	1	0	1	3271	0.1824	6015.3	0.2318	1	0	1	5982	0.1897	5987.1	0.2342
134	FOXA1(Forkhead)/LNCAP-FOXA1-ChIP-Seq(GSE27824)	0	WAAGTAAACA	1	0	1	19167	0.601	17475.5	0.675	1	0	1	10506	0.5858	17213	0.6632	1	0	1	18942	0.6005	17280.9	0.6761
135	FOXA1(Forkhead)/MCF7-FOXA1-ChIP-Seq(GSE26831)	0	WAAGTAAACA	1	0	1	17166	0.5382	15568.8	0.6013	1	0	1	9399	0.5241	15320.1	0.5903	1	0	1	16974	0.5381	15375.7	0.6016
136	Foxa2(Forkhead)/Liver-Foxa2-ChIP-Seq(GSE25694)	0	CYTGTTTACWYW	1	0	1	14509	0.4549	13281.4	0.513	1	0	1	7921	0.4417	12959	0.4993	1	0	1	14340	0.4546	12971.1	0.5075
137	Fox:Ebox(Forkhead,bHLH)/Panc1-Foxa2-ChIP-Seq(GSE47459)	0	NNNVCTGWGYAAACASN	1	0	1	17538	0.5499	16724	0.6459	1	0	1	9653	0.5383	16635.1	0.6409	1	0	1	17269	0.5475	16467.8	0.6443
138	Foxh1(Forkhead)/hESC-FOXH1-ChIP-Seq(GSE29422)	0	NNTGTGGATTSS	1	0	1	11904	0.3732	10965.6	0.4235	1	0	1	6492	0.362	10791.2	0.4158	1	0	1	11951	0.3789	10769.3	0.4213
139	Foxo1(Forkhead)/RAW-Foxo1-ChIP-Seq(Fan et al.)	0	CTGTTTAC	1	0	1	25300	0.7933	22662	0.8753	1	0	1	14081	0.7852	22650.2	0.8727	1	0	1	25072	0.7949	22403.3	0.8765
140	Fra1(bZIP)/BT549-Fra1-ChIP-Seq(GSE46166)	0	NNATGASTCATH	1	0	1	9314	0.292	8838.3	0.3414	1	0	1	5087	0.2837	8837.4	0.3405	1	0	1	9287	0.2944	8814.8	0.3449
141	FXR(NR),IR1/Liver-FXR-ChIP-Seq(Chong et al.)	0	AGGTCANTGACCTB	1	0	1	10504	0.3294	10187.6	0.3935	1	0	1	5743	0.3202	10311.2	0.3973	1	0	1	10344	0.3279	9921.8	0.3882
142	GABPA(ETS)/Jurkat-GABPa-ChIP-Seq(GSE17954)	0	RACCGGAAGT	1	0	1	22047	0.6913	18482.2	0.7138	1	0	1	12167	0.6785	18421.4	0.7098	1	0	1	21739	0.6892	18162.8	0.7106
143	Gata2(Zf)/K562-GATA2-ChIP-Seq(GSE18829)	0	BBCTTATCTS	1	0	1	12354	0.3874	11199.1	0.4325	1	0	1	6782	0.3782	10966.1	0.4225	1	0	1	12398	0.3931	11001.7	0.4304
144	GATA3(Zf),DR8/iTreg-Gata3-ChIP-Seq(GSE20898)	0	AGATSTNDNNDSAGATAASN	1	0	1	1773	0.0556	1910.1	0.0738	1	0	1	927	0.0517	1888.8	0.0728	1	0	1	1789	0.0567	1970.5	0.0771
145	GATA3(Zf)/iTreg-Gata3-ChIP-Seq(GSE20898)	0	AGATAASR	1	0	1	21077	0.6609	19179.5	0.7408	1	0	1	11632	0.6486	18934.3	0.7295	1	0	1	20860	0.6613	18854.9	0.7377
146	Gata4(Zf)/Heart-Gata4-ChIP-Seq(GSE35151)	0	NBWGATAAGR	1	0	1	16930	0.5308	15187.8	0.5866	1	0	1	9323	0.5199	15010.3	0.5783	1	0	1	16899	0.5358	14998.1	0.5868
147	Gata1(Zf)/K562-GATA1-ChIP-Seq(GSE18829)	0	SAGATAAGRV	1	0	1	11381	0.3568	10230.3	0.3951	1	0	1	6268	0.3495	10104.2	0.3893	1	0	1	11423	0.3622	10094.8	0.395
148	Gfi1b(Zf)/HPC7-Gfi1b-ChIP-Seq(GSE22178)	0	MAATCACTGC	1	0	1	13623	0.4271	12562.9	0.4852	1	0	1	7450	0.4154	12360.7	0.4763	1	0	1	13586	0.4307	12330.8	0.4824
149	GLI3(Zf)/Limb-GLI3-ChIP-Chip(GSE11077)	0	CGTGGGTGGTCC	1	0	1	4315	0.1353	4191	0.1619	1	0	1	2350	0.131	4074.7	0.157	1	0	1	4158	0.1318	4087.7	0.1599
150	GRE(NR),IR3/A549-GR-ChIP-Seq(GSE32465)	0	NRGVACABNVTGTYCY	1	0	1	3508	0.11	3338.3	0.1289	1	0	1	1917	0.1069	3318.3	0.1279	1	0	1	3472	0.1101	3284.1	0.1285
151	GRE(NR),IR3/RAW264.7-GRE-ChIP-Seq(Unpublished)	0	VAGRACAKWCTGTYC	1	0	1	5625	0.1764	5481.9	0.2117	1	0	1	3073	0.1714	5421.4	0.2089	1	0	1	5661	0.1795	5439.2	0.2128
152	GRHL2(CP2)/HBE-GRHL2-ChIP-Seq(GSE46194)	0	AAACYKGTTWDACMRGTTTB	1	0	1	8645	0.2711	8169.8	0.3155	1	0	1	4701	0.2621	7996.9	0.3081	1	0	1	8589	0.2723	7911.5	0.3095
153	GSC(Homeobox)/FrogEmbryos-GSC-ChIP-Seq(DRA000576)	0	RGGATTAR	1	0	1	19968	0.6261	18415.5	0.7113	1	0	1	10906	0.6082	18170.2	0.7001	1	0	1	19868	0.6299	18082.1	0.7075
154	Unknown-ESC-element(?)/mES-Nanog-ChIP-Seq(GSE11724)	0	CACAGCAGGGGG	1	0	1	14717	0.4614	13790.6	0.5326	1	0	1	8211	0.4579	13897.1	0.5355	1	0	1	14375	0.4557	13520.1	0.529
155	HIF-1a(bHLH)/MCF7-HIF1a-ChIP-Seq(GSE28352)	0	TACGTGCV	1	0	1	8139	0.2552	7167.3	0.2768	1	0	1	4468	0.2491	7016.3	0.2703	1	0	1	8108	0.2571	7064.4	0.2764
156	HIF-1b(HLH)/T47D-HIF1b-ChIP-Seq(GSE59937)	0	RTACGTGC	1	0	1	23633	0.741	20709.7	0.7999	1	0	1	13030	0.7266	20554.5	0.792	1	0	1	23460	0.7438	20340	0.7958
157	HNF4a(NR),DR1/HepG2-HNF4a-ChIP-Seq(GSE25021)	0	CARRGKBCAAAGTYCA	1	0	1	11462	0.3594	11336	0.4378	1	0	1	6273	0.3498	11431.3	0.4404	1	0	1	11084	0.3514	11147.5	0.4361
158	HOXA9(Homeobox)/HSC-Hoxa9-ChIP-Seq(GSE33509)	0	GGCCATAAATCA	1	0	1	11813	0.3704	10824.3	0.4181	1	0	1	6432	0.3587	10670.1	0.4111	1	0	1	11771	0.3732	10708.2	0.419
159	Hoxc9(Homeobox)/Ainv15-Hoxc9-ChIP-Seq(GSE21812)	0	GGCCATAAATCA	1	0	1	9460	0.2966	8619.4	0.3329	1	0	1	5154	0.2874	8384.4	0.3231	1	0	1	9558	0.303	8410.8	0.3291
160	HOXD13(Homeobox)/Chicken-Hoxd13-ChIP-Seq(GSE38910)	0	NCYAATAAAA	1	0	1	16820	0.5274	15127.7	0.5843	1	0	1	9136	0.5095	14974.6	0.577	1	0	1	16846	0.5341	14945.6	0.5847
161	HRE(HSF)/HepG2-HSF1-ChIP-Seq(GSE31477)	0	BSTTCTRGAABVTTCYAGAA	1	0	1	4727	0.1482	4497.6	0.1737	1	0	1	2587	0.1443	4520.2	0.1742	1	0	1	4694	0.1488	4438.6	0.1737
162	HRE(HSF)/Striatum-HSF1-ChIP-Seq(GSE38000)	0	TTCTAGAABNTTCTA	1	0	1	5850	0.1834	5342.2	0.2063	1	0	1	3170	0.1768	5391.9	0.2077	1	0	1	5759	0.1826	5257.1	0.2057
163	Isl1(Homeobox)/Neuron-Isl1-ChIP-Seq(GSE31456)	0	CTAATKGV	1	0	1	25438	0.7976	22548.1	0.8709	1	0	1	14078	0.785	22432.1	0.8643	1	0	1	25172	0.798	22177.5	0.8677
164	Jun-AP1(bZIP)/K562-cJun-ChIP-Seq(GSE31477)	0	GATGASTCATCN	1	0	1	4370	0.137	4410.9	0.1704	1	0	1	2356	0.1314	4371.5	0.1684	1	0	1	4381	0.1389	4386.5	0.1716
165	KLF5(Zf)/LoVo-KLF5-ChIP-Seq(GSE49402)	0	DGGGYGKGGC	1	0	1	28586	0.8963	23889.4	0.9227	1	0	1	15968	0.8904	23946.3	0.9226	1	0	1	28311	0.8976	23450.3	0.9175
166	Lhx2(Homeobox)/HFSC-Lhx2-ChIP-Seq(GSE48068)	0	TAATTAGN	1	0	1	16910	0.5302	14931.6	0.5767	1	0	1	9246	0.5156	14719.5	0.5671	1	0	1	16863	0.5346	14747	0.577
167	Lhx3(Homeobox)/Neuron-Lhx3-ChIP-Seq(GSE31456)	0	ADBTAATTAR	1	0	1	22014	0.6902	19345.8	0.7472	1	0	1	12122	0.676	19093.5	0.7357	1	0	1	21763	0.69	19016.7	0.744
168	Unknown(Homeobox)/Limb-p300-ChIP-Seq	0	SSCMATWAAA	1	0	1	12551	0.3935	10946	0.4228	1	0	1	6804	0.3794	10735.1	0.4136	1	0	1	12520	0.3969	10708.4	0.419
169	Nr5a2(NR)/Pancreas-LRH1-ChIP-Seq(GSE34295)	0	BTCAAGGTCA	1	0	1	16216	0.5085	16431.4	0.6346	1	0	1	8981	0.5008	16293.9	0.6278	1	0	1	16119	0.511	15976.3	0.6251
170	MafA(bZIP)/Islet-MafA-ChIP-Seq(GSE30298)	0	TGCTGACTCA	1	0	1	16094	0.5046	15419.2	0.5955	1	0	1	8950	0.4991	15376.4	0.5924	1	0	1	15864	0.5029	15046.9	0.5887
171	MafF(bZIP)/HepG2-MafF-ChIP-Seq(GSE31477)	0	HWWGTCAGCAWWTTT	1	0	1	4734	0.1484	4325.8	0.1671	1	0	1	2586	0.1442	4171.3	0.1607	1	-3e-06	1	4939	0.1566	4242.5	0.166
172	MafK(bZIP)/C2C12-MafK-ChIP-Seq(GSE36030)	0	GCTGASTCAGCA	1	0	1	5351	0.1678	5477.9	0.2116	1	0	1	2928	0.1633	5495.3	0.2117	1	0	1	5324	0.1688	5383	0.2106
173	Max(bHLH)/K562-Max-ChIP-Seq(GSE31477)	0	RCCACGTGGYYN	1	0	1	14467	0.4536	14423.4	0.5571	1	0	1	8019	0.4472	14379	0.554	1	0	1	14447	0.458	14115.7	0.5523
174	Maz(Zf)/HepG2-Maz-ChIP-Seq(GSE31477)	0	GGGGGGGG	1	0	1	28729	0.9008	23949.5	0.925	1	0	1	16122	0.899	24013	0.9252	1	0	1	28466	0.9025	23558.4	0.9217
175	Meis1(Homeobox)/MastCells-Meis1-ChIP-Seq(GSE48085)	0	VGCTGWCAVB	1	0	1	25299	0.7932	22850.4	0.8825	1	0	1	14104	0.7865	22894.5	0.8821	1	0	1	25091	0.7955	22449.9	0.8784
176	MITF(bHLH)/MastCells-MITF-ChIP-Seq(GSE48085)	0	RTCATGTGAC	1	0	1	17066	0.5351	16569.6	0.64	1	0	1	9354	0.5216	16481.5	0.635	1	0	1	16841	0.5339	16341.1	0.6393
177	AMYB(HTH)/Testes-AMYB-ChIP-Seq(GSE44588)	0	TGGCAGTTGG	1	0	1	24812	0.778	22124.4	0.8545	1	0	1	13829	0.7711	22062.9	0.8501	1	0	1	24734	0.7842	21806	0.8532
178	MYB(HTH)/ERMYB-Myb-ChIPSeq(GSE22095)	0	GGCVGTTR	1	0	1	26477	0.8302	23248	0.8979	1	0	1	14715	0.8206	23246	0.8957	1	0	1	26273	0.833	22927.8	0.8971
179	Myf5(bHLH)/GM-Myf5-ChIP-Seq(GSE24852)	0	BAACAGCTGT	1	0	1	15799	0.4954	14953.3	0.5775	1	0	1	8837	0.4928	14918	0.5748	1	0	1	15606	0.4948	14524.6	0.5683
180	MyoD(bHLH)/Myotube-MyoD-ChIP-Seq(GSE21614)	0	RRCAGCTGYTSY	1	0	1	17963	0.5632	16701.9	0.6451	1	0	1	10091	0.5627	16734	0.6448	1	0	1	17766	0.5632	16360.6	0.6401
181	MyoG(bHLH)/C2C12-MyoG-ChIP-Seq(GSE36024)	0	AACAGCTG	1	0	1	20720	0.6497	19390.4	0.7489	1	0	1	11611	0.6475	19365.8	0.7462	1	0	1	20450	0.6483	18922.5	0.7403
182	Nanog(Homeobox)/mES-Nanog-ChIP-Seq(GSE11724)	0	RGCCATTAAC	1	0	1	30905	0.969	25710.2	0.993	1	0	1	17334	0.9666	25762.7	0.9926	1	0	1	30579	0.9695	25369.4	0.9926
183	NeuroD1(bHLH)/Islet-NeuroD1-ChIP-Seq(GSE30298)	0	GCCATCTGTT	1	0	1	16937	0.5311	16436.4	0.6348	1	0	1	9463	0.5277	16486.8	0.6352	1	0	1	16642	0.5276	16192.2	0.6335
184	NF1-halfsite(CTF)/LNCaP-NF1-ChIP-Seq(Unpublished)	0	YTGCCAAG	1	0	1	25880	0.8115	23294.1	0.8997	1	0	1	14557	0.8117	23388.7	0.9012	1	0	1	25765	0.8168	22965.4	0.8985
185	NF1(CTF)/LNCAP-NF1-ChIP-Seq(Unpublished)	0	CYTGGCABNSTGCCAR	1	0	1	10719	0.3361	10122.5	0.391	1	0	1	6096	0.3399	10310.9	0.3973	1	0	1	10737	0.3404	9992.1	0.3909
186	NFAT(RHD)/Jurkat-NFATC1-ChIP-Seq(Jolma et al.)	0	ATTTTCCATT	1	0	1	16475	0.5166	14744.1	0.5695	1	0	1	9082	0.5064	14521.8	0.5595	1	0	1	16502	0.5232	14473.3	0.5663
187	NFY(CCAAT)/Promoter	0	RGCCAATSRG	1	0	1	17537	0.5499	15564.5	0.6011	1	0	1	9573	0.5338	15591.3	0.6007	1	0	1	17370	0.5507	15471.8	0.6053
188	Nkx2.1(Homeobox)/LungAC-Nkx2.1-ChIP-Seq(GSE43252)	0	RSCACTYRAG	1	0	1	29942	0.9388	25427.6	0.9821	1	0	1	16769	0.9351	25467.4	0.9813	1	0	1	29650	0.94	25113.7	0.9826
189	Nkx2.5(Homeobox)/HL1-Nkx2.5.biotin-ChIP-Seq(GSE21529)	0	RRSCACTYAA	1	0	1	28039	0.8792	24666.7	0.9527	1	0	1	15705	0.8758	24672	0.9506	1	0	1	27868	0.8835	24305.5	0.951
190	Nkx3.1(Homeobox)/LNCaP-Nkx3.1-ChIP-Seq(GSE28264)	0	AAGCACTTAA	1	0	1	28040	0.8792	24594.5	0.9499	1	0	1	15599	0.8698	24622.9	0.9487	1	0	1	27770	0.8804	24309.8	0.9511
191	Nkx6.1(Homeobox)/Islet-Nkx6.1-ChIP-Seq(GSE40975)	0	GKTAATGR	1	0	1	26144	0.8197	22860	0.8829	1	0	1	14462	0.8064	22750.5	0.8766	1	0	1	25874	0.8203	22520.9	0.8811
192	n-Myc(bHLH)/mES-nMyc-ChIP-Seq(GSE11431)	0	VRCCACGTGG	1	0	1	15774	0.4946	15563.4	0.6011	1	0	1	8758	0.4884	15575.3	0.6001	1	0	1	15745	0.4992	15261.8	0.5971
193	NPAS2(bHLH)/Liver-NPAS2-ChIP-Seq(GSE39860)	0	KCCACGTGAC	1	0	1	19545	0.6128	19075.2	0.7367	1	0	1	10877	0.6065	18917.4	0.7289	1	0	1	19467	0.6172	18590.1	0.7273
194	Nr5a2(NR)/mES-Nr5a2-ChIP-Seq(GSE19019)	0	BTCAAGGTCA	1	0	1	13618	0.427	14024.4	0.5417	1	0	1	7517	0.4192	13939.1	0.5371	1	0	1	13580	0.4305	13607.1	0.5324
195	Olig2(bHLH)/Neuron-Olig2-ChIP-Seq(GSE30882)	0	RCCATMTGTT	1	0	1	25666	0.8048	23356.1	0.9021	1	0	1	14350	0.8002	23379.2	0.9008	1	0	1	25462	0.8072	23101.8	0.9039
196	Otx2(Homeobox)/EpiLC-Otx2-ChIP-Seq(GSE56098)	0	NYTAATCCYB	1	0	1	16123	0.5055	15145.3	0.585	1	0	1	8731	0.4869	14929.3	0.5752	1	0	1	16095	0.5103	14816.3	0.5797
197	NFkB-p50,p52(RHD)/Monocyte-p50-ChIP-Chip(Schreiber et al.)	0	GGGGGAATCCCC	1	0	1	4718	0.1479	4393.8	0.1697	1	0	1	2628	0.1465	4381.8	0.1688	1	0	1	4720	0.1496	4253.7	0.1664
198	p53(p53)/Saos-p53-ChIP-Seq(GSE15780)	0	RRCATGYCYRGRCATGYYYN	1	0	1	2111	0.0662	2305.7	0.0891	1	0	1	1121	0.0625	2258.5	0.087	1	0	1	2017	0.0639	2196.2	0.0859
199	p53(p53)/Saos-p53-ChIP-Seq	0	RRCATGYCYRGRCATGYYYN	1	0	1	2111	0.0662	2305.7	0.0891	1	0	1	1121	0.0625	2258.5	0.087	1	0	1	2017	0.0639	2196.2	0.0859
200	p63(p53)/Keratinocyte-p63-ChIP-Seq(GSE17611)	0	NNDRCATGYCYNRRCATGYH	1	0	1	8366	0.2623	8610.3	0.3326	1	0	1	4521	0.2521	8588.5	0.3309	1	0	1	8121	0.2575	8338.7	0.3263
201	NFkB-p65(RHD)/GM12787-p65-ChIP-Seq(GSE19485)	0	WGGGGATTTCCC	1	0	1	12734	0.3993	11844.2	0.4575	1	0	1	7047	0.393	11693.5	0.4505	1	0	1	12645	0.4009	11468.9	0.4487
202	PAX5(Paired,Homeobox)/GM12878-PAX5-ChIP-Seq(GSE32465)	0	GCAGCCAAGCRTGACH	1	0	1	10889	0.3414	10445.9	0.4034	1	0	1	6001	0.3346	10460.1	0.403	1	0	1	10772	0.3415	10119.3	0.3959
203	PAX5(Paired,Homeobox),condensed/GM12878-PAX5-ChIP-Seq(GSE32465)	0	GTCACGCTCSCTGM	1	0	1	3359	0.1053	3119.5	0.1205	1	0	1	1826	0.1018	3052.7	0.1176	1	0	1	3231	0.1024	2920.2	0.1143
204	Pax8(Paired,Homeobox)/Thyroid-Pax8-ChIP-Seq(GSE26938)	0	GTCATGCHTGRCTGS	1	0	1	9237	0.2896	9175	0.3544	1	0	1	5061	0.2822	9198.7	0.3544	1	0	1	9029	0.2863	8859	0.3466
205	Pbx3(Homeobox)/GM12878-PBX3-ChIP-Seq(GSE32465)	0	SCTGTCAMTCAN	1	0	1	6716	0.2106	6378.2	0.2463	1	0	1	3669	0.2046	6369.9	0.2454	1	0	1	6499	0.206	6239.5	0.2441
206	Pdx1(Homeobox)/Islet-Pdx1-ChIP-Seq(SRA008281)	0	YCATYAATCA	1	0	1	14863	0.466	13706.7	0.5294	1	0	1	8088	0.451	13648.1	0.5259	1	0	1	14726	0.4669	13594.8	0.5319
207	Pit1(Homeobox)/GCrat-Pit1-ChIP-Seq(GSE58009)	0	ATGMATATDC	1	0	1	14422	0.4522	13542.7	0.5231	1	0	1	7839	0.4371	13273.1	0.5114	1	0	1	14394	0.4563	13253.3	0.5185
208	Pitx1(Homeobox)/Chicken-Pitx1-ChIP-Seq(GSE38910)	0	TAATCCCN	1	0	1	30879	0.9682	25695.5	0.9924	1	0	1	17259	0.9624	25759.6	0.9925	1	0	1	30527	0.9678	25380.7	0.993
209	PPARE(NR),DR1/3T3L1-Pparg-ChIP-Seq(GSE13511)	0	TGACCTTTGCCCCA	1	0	1	19709	0.618	18938.9	0.7315	1	0	1	10947	0.6104	18958.7	0.7305	1	0	1	19349	0.6134	18551.6	0.7258
210	PRDM14(Zf)/H1-PRDM14-ChIP-Seq(GSE22767)	0	RGGTCTCTAACY	1	0	1	9003	0.2823	8436.1	0.3258	1	0	1	4872	0.2717	8460.8	0.326	1	0	1	8891	0.2819	8376.5	0.3277
211	PRDM1(Zf)/Hela-PRDM1-ChIP-Seq(GSE31477)	0	ACTTTCACTTTC	1	0	1	12824	0.4021	11510.4	0.4446	1	0	1	6998	0.3902	11334.3	0.4367	1	0	1	12745	0.4041	11371.2	0.4449
212	PRDM9(Zf)/Testis-DMC1-ChIP-Seq(GSE35498)	0	ADGGYAGYAGCATCT	1	0	1	10344	0.3243	9977.1	0.3853	1	0	1	5681	0.3168	10020.7	0.3861	1	0	1	10289	0.3262	9663.4	0.3781
213	PR(NR)/T47D-PR-ChIP-Seq(GSE31130)	0	VAGRACAKNCTGTBC	1	0	1	27095	0.8496	24233.7	0.936	1	0	1	15093	0.8416	24263.1	0.9349	1	0	1	26918	0.8534	23852.5	0.9332
214	Ptf1a(bHLH)/Panc1-Ptf1a-ChIP-Seq(GSE47459)	0	ACAGCTGTTN	1	0	1	29361	0.9206	25242	0.9749	1	0	1	16511	0.9207	25304.1	0.975	1	0	1	29180	0.9251	24868.3	0.973
215	PU.1-IRF(ETS:IRF)/Bcell-PU.1-ChIP-Seq(GSE21512)	0	MGGAAGTGAAAC	1	0	1	23329	0.7315	21049.5	0.813	1	0	1	12932	0.7211	20965.1	0.8078	1	0	1	23057	0.731	20780.7	0.813
216	PU.1(ETS)/ThioMac-PU.1-ChIP-Seq(GSE21512)	0	AGAGGAAGTG	1	0	1	12520	0.3926	11383.7	0.4397	1	0	1	6926	0.3862	11419.5	0.44	1	0	1	12343	0.3913	11244.1	0.4399
217	RARg(NR)/ES-RARg-ChIP-Seq(GSE30538)	0	AGGTCAAGGTCA	1	0	1	1978	0.062	2882.4	0.1113	1	0	1	968	0.054	2880.6	0.111	1	0	1	1974	0.0626	2808.4	0.1099
218	RBPJ:Ebox(?,bHLH)/Panc1-Rbpj1-ChIP-Seq(GSE47459)	0	GGGRAARRGRMCAGMTG	1	0	1	8866	0.278	8752.8	0.3381	1	0	1	4939	0.2754	8703.1	0.3353	1	0	1	8632	0.2737	8474.4	0.3316
219	Rbpj1(?)/Panc1-Rbpj1-ChIP-Seq(GSE47459)	0	HTTTCCCASG	1	0	1	24439	0.7663	21934.8	0.8472	1	0	1	13682	0.763	21871.8	0.8427	1	0	1	24272	0.7695	21598.5	0.845
220	Reverb(NR),DR2/RAW-Reverba.biotin-ChIP-Seq(GSE45914)	0	GTRGGTCASTGGGTCA	1	0	1	3727	0.1169	3961.9	0.153	1	0	1	2028	0.1131	4009	0.1545	1	0	1	3606	0.1143	3819.8	0.1495
221	Rfx5(HTH)/GM12878-Rfx5-ChIP-Seq(GSE31477)	0	SCCTAGCAACAG	1	0	1	9453	0.2964	8739.9	0.3376	1	0	1	5174	0.2885	8687.2	0.3347	1	0	1	9376	0.2973	8544.5	0.3343
222	RORgt(NR)/EL4-RORgt.Flag-ChIP-Seq(GSE56019)	0	AAYTAGGTCA	1	0	1	2945	0.0923	2782.9	0.1075	1	0	1	1560	0.087	2698.6	0.104	1	0	1	2961	0.0939	2756.8	0.1079
223	RUNX(Runt)/HPC7-Runx1-ChIP-Seq(GSE22178)	0	SAAACCACAG	1	0	1	14981	0.4697	14451	0.5581	1	0	1	8226	0.4587	14367.5	0.5536	1	0	1	14902	0.4724	14179.9	0.5548
224	RUNX1(Runt)/Jurkat-RUNX1-ChIP-Seq(GSE29180)	0	AAACCACARM	1	0	1	18621	0.5839	17622.2	0.6806	1	0	1	10308	0.5748	17559.5	0.6766	1	0	1	18642	0.591	17329.1	0.678
225	RUNX2(Runt)/PCa-RUNX2-ChIP-Seq(GSE33889)	0	NWAACCACADNN	1	0	1	15688	0.4919	15452	0.5968	1	0	1	8675	0.4837	15489.4	0.5968	1	0	1	15595	0.4944	15215.4	0.5953
226	RUNX-AML(Runt)/CD4+-PolII-ChIP-Seq(Barski et al.)	0	GCTGTGGTTW	1	0	1	14251	0.4468	13802.6	0.5331	1	0	1	7828	0.4365	13889.1	0.5351	1	0	1	14118	0.4476	13617.4	0.5328
227	RXR(NR),DR1/3T3L1-RXR-ChIP-Seq(GSE13511)	0	TAGGGCAAAGGTCA	1	0	1	21874	0.6859	20730.9	0.8007	1	0	1	12156	0.6779	20783.6	0.8008	1	0	1	21506	0.6818	20323.4	0.7952
228	SCL(bHLH)/HPC7-Scl-ChIP-Seq(GSE13511)	0	AVCAGCTG	1	0	1	31402	0.9846	25827.7	0.9975	1	0	1	17649	0.9842	25881.1	0.9972	1	0	1	31081	0.9854	25495.1	0.9975
229	Smad2(MAD)/ES-SMAD2-ChIP-Seq(GSE29422)	0	CTGTCTGG	1	0	1	26297	0.8245	23542.2	0.9093	1	0	1	14701	0.8198	23588.1	0.9088	1	0	1	26034	0.8254	23205.1	0.9079
230	Smad3(MAD)/NPC-Smad3-ChIP-Seq(GSE36673)	0	TWGTCTGV	1	0	1	29871	0.9366	25483.7	0.9843	1	0	1	16772	0.9353	25533	0.9838	1	0	1	29647	0.9399	25148.5	0.9839
231	Smad4(MAD)/ESC-SMAD4-ChIP-Seq(GSE29422)	0	VBSYGTCTGG	1	0	1	26523	0.8316	23685	0.9148	1	0	1	14851	0.8281	23717.4	0.9138	1	0	1	26300	0.8338	23332.6	0.9129
232	Sox10(HMG)/SciaticNerve-Sox3-ChIP-Seq(GSE35132)	0	CCWTTGTYYB	1	0	1	22693	0.7115	21063.2	0.8135	1	0	1	12663	0.7061	20992.7	0.8088	1	0	1	22525	0.7141	20561.1	0.8045
233	Sox2(HMG)/mES-Sox2-ChIP-Seq(GSE11431)	0	BCCATTGTTC	1	0	1	16123	0.5055	14979.2	0.5785	1	0	1	8917	0.4972	14797.3	0.5701	1	0	1	15910	0.5044	14575.5	0.5703
234	Sox3(HMG)/NPC-Sox3-ChIP-Seq(GSE33059)	0	CCWTTGTY	1	0	1	23261	0.7293	21440.6	0.8281	1	0	1	12906	0.7197	21482.7	0.8277	1	0	1	23098	0.7323	21058.7	0.8239
235	Sox4(HMG)/proB-Sox4-ChIP-Seq(GSE50066)	0	YCTTTGTTCC	1	0	1	16092	0.5046	14913	0.576	1	0	1	8934	0.4982	14791.9	0.5699	1	0	1	15917	0.5046	14548.5	0.5692
236	Sox6(HMG)/Myotubes-Sox6-ChIP-Seq(GSE32627)	0	CCATTGTTNY	1	0	1	22008	0.6901	20511.6	0.7922	1	0	1	12202	0.6804	20390.1	0.7856	1	0	1	21874	0.6935	20005.8	0.7827
237	SPDEF(ETS)/VCaP-SPDEF-ChIP-Seq(SRA014231)	0	ASWTCCTGBT	1	0	1	21717	0.6809	19136.5	0.7391	1	0	1	12092	0.6743	19052	0.7341	1	0	1	21500	0.6816	18755.6	0.7338
238	Srebp1a(bHLH)/HepG2-Srebp1a-ChIP-Seq(GSE31477)	0	RTCACSCCAY	1	0	1	5418	0.1699	5180.9	0.2001	1	0	1	2912	0.1624	5167.8	0.1991	1	0	1	5250	0.1664	5047.8	0.1975
239	Srebp2(bHLH)/HepG2-Srebp2-ChIP-Seq(GSE31477)	0	CGGTCACSCCAC	1	0	1	4108	0.1288	3924	0.1516	1	0	1	2209	0.1232	3871.5	0.1492	1	0	1	3965	0.1257	3760.6	0.1471
240	CArG(MADS)/PUER-Srf-ChIP-Seq(Sullivan et al.)	0	CCATATATGGNM	1	0	1	7120	0.2232	6483.4	0.2504	1	0	1	3857	0.2151	6396.5	0.2465	1	0	1	7076	0.2243	6501.4	0.2544
241	ZNF143|STAF(Zf)/CUTLL-ZNF143-ChIP-Seq(GSE29600)	0	ATTTCCCAGVAKSCY	1	0	1	10773	0.3378	10413.3	0.4022	1	0	1	5856	0.3265	10299.6	0.3968	1	0	1	10497	0.3328	10170.1	0.3979
242	Stat3+il21(Stat)/CD4-Stat3-ChIP-Seq(GSE19198)	0	SVYTTCCNGGAARB	1	0	1	16546	0.5188	14722.7	0.5686	1	0	1	9138	0.5096	14847.6	0.5721	1	0	1	16454	0.5217	14645.1	0.573
243	Stat3(Stat)/mES-Stat3-ChIP-Seq(GSE11431)	0	CTTCCGGGAA	1	0	1	14033	0.44	12162.5	0.4697	1	0	1	7675	0.428	12357.9	0.4761	1	0	1	13986	0.4434	12049.8	0.4714
244	STAT4(Stat)/CD4-Stat4-ChIP-Seq(GSE22104)	0	NYTTCCWGGAAR	1	0	1	18350	0.5754	16420.6	0.6342	1	0	1	10143	0.5656	16392.2	0.6316	1	0	1	18290	0.5799	16178.9	0.633
245	STAT6(Stat)/Macrophage-Stat6-ChIP-Seq(GSE38377)	0	TTCCKNAGAA	1	0	1	11957	0.3749	10312	0.3983	1	0	1	6578	0.3668	10206.6	0.3933	1	0	1	11850	0.3757	10136.6	0.3966
246	TATA-Box(TBP)/Promoter	0	CCTTTTAWAGSC	1	0	1	22031	0.6908	20018.6	0.7732	1	0	1	12122	0.676	19790.3	0.7625	1	0	1	21846	0.6926	19749.4	0.7727
247	Tbet(T-box)/CD8-Tbet-ChIP-Seq(GSE33802)	0	AGGTGTGAAM	1	0	1	18026	0.5652	17004.3	0.6568	1	0	1	9876	0.5507	16932.7	0.6524	1	0	1	17870	0.5665	16667.8	0.6521
248	Tbox:Smad(T-box,MAD)/ESCd5-Smad2_3-ChIP-Seq(GSE29422)	0	AGGTGHCAGACA	1	0	1	5298	0.1661	4994.3	0.1929	1	0	1	2845	0.1586	4983.9	0.192	1	0	1	5179	0.1642	4959	0.194
249	Tbx20(T-box)/Heart-Tbx20-ChIP-Seq(GSE29636)	0	GGTGYTGACAGS	1	0	1	5984	0.1876	5628.9	0.2174	1	0	1	3274	0.1826	5616.5	0.2164	1	0	1	5895	0.1869	5559.8	0.2175
250	Tbx5(T-box)/HL1-Tbx5.biotin-ChIP-Seq(GSE21529)	0	AGGTGTCA	1	0	1	30218	0.9475	25630.9	0.9899	1	0	1	16968	0.9462	25647.3	0.9882	1	0	1	30000	0.9511	25273.4	0.9888
251	Tcf12(bHLH)/GM12878-Tcf12-ChIP-Seq(GSE32465)	0	VCAGCTGYTG	1	0	1	19980	0.6265	18486.4	0.714	1	0	1	11203	0.6247	18518.6	0.7135	1	0	1	19739	0.6258	18072.6	0.7071
252	Tcf4(HMG)/Hct116-Tcf4-ChIP-Seq(SRA012054)	0	ASATCAAAGGVA	1	0	1	10483	0.3287	9494.5	0.3667	1	0	1	5740	0.3201	9377.8	0.3613	1	0	1	10238	0.3246	9246.6	0.3618
253	Tcfcp2l1(CP2)/mES-Tcfcp2l1-ChIP-Seq(GSE11431)	0	NRAACCRGTTYRAACCRGYT	1	0	1	5293	0.166	4851.3	0.1874	1	0	1	2908	0.1622	4818.1	0.1856	1	0	1	5168	0.1638	4762.5	0.1863
254	TEAD2(TEA)/Py2T-Tead2-ChIP-Seq(GSE55709)	0	CCWGGAATGY	1	0	1	11851	0.3716	10596.2	0.4093	1	0	1	6575	0.3666	10535.3	0.4059	1	0	1	11721	0.3716	10356.2	0.4052
255	TEAD4(TEA)/Tropoblast-Tead4-ChIP-Seq(GSE37350)	0	CCWGGAATGY	1	0	1	17085	0.5357	15532.5	0.5999	1	0	1	9466	0.5279	15489	0.5968	1	0	1	16857	0.5344	15276.6	0.5977
256	TEAD(TEA)/Fibroblast-PU.1-ChIP-Seq(Unpublished)	0	YCWGGAATGY	1	0	1	13291	0.4167	11770	0.4546	1	0	1	7358	0.4103	11742.8	0.4524	1	0	1	13184	0.418	11650.6	0.4558
257	Tlx?(NR)/NPC-H3K4me1-ChIP-Seq(GSE16256)	0	CTGGCAGSCTGCCA	1	0	1	10816	0.3391	10774.6	0.4161	1	0	1	6110	0.3407	10951.8	0.422	1	0	1	10728	0.3401	10586.3	0.4142
258	TR4(NR),DR1/Hela-TR4-ChIP-Seq(GSE24685)	0	GAGGTCAAAGGTCA	1	0	1	3482	0.1092	3587	0.1385	1	0	1	1906	0.1063	3591.7	0.1384	1	0	1	3253	0.1031	3540.6	0.1385
259	THRa(NR)/C17.2-THRa-ChIP-Seq(GSE38347)	0	GGTCANYTGAGGWCA	1	0	1	11178	0.3505	11082.8	0.4281	1	0	1	6186	0.345	11052.3	0.4258	1	0	1	10948	0.3471	10768.2	0.4213
260	USF1(bHLH)/GM12878-Usf1-ChIP-Seq(GSE32465)	0	SGTCACGTGR	1	0	1	11640	0.365	10775.6	0.4162	1	0	1	6433	0.3587	10762	0.4147	1	0	1	11525	0.3654	10555.5	0.413
261	Usf2(bHLH)/C2C12-Usf2-ChIP-Seq(GSE36030)	0	GTCACGTGGT	1	0	1	7646	0.2397	7325.1	0.2829	1	0	1	4161	0.232	7189.2	0.277	1	0	1	7586	0.2405	7211.2	0.2821
262	VDR(NR),DR3/GM10855-VDR+vitD-ChIP-Seq(GSE22484)	0	ARAGGTCANWGAGTTCANNN	1	0	1	5966	0.1871	5917	0.2285	1	0	1	3249	0.1812	5840.4	0.225	1	0	1	5823	0.1846	5780.5	0.2262
263	YY1(Zf)/Promoter	0	CAAGATGGCGGC	1	0	1	3077	0.0965	2888.3	0.1116	1	0	1	1624	0.0906	2822.3	0.1087	1	0	1	3136	0.0994	2792.1	0.1092
264	ZFX(Zf)/mES-Zfx-ChIP-Seq(GSE11431)	0	AGGCCTRG	1	0	1	23588	0.7396	22049.9	0.8516	1	0	1	13173	0.7346	22203.5	0.8555	1	0	1	23146	0.7338	21684.7	0.8484
	Znf263(Zf)/K562-Znf263-ChIP-Seq(GSE31477)	0	CVGTSCTCCC	1	0	1	28425	0.8913	24750.2	0.9559	1	0	1	15942	0.889	24780.6	0.9548	1	0	1	28174	0.8932	24382.5	0.954
	ZNF711(Zf)/SHSY5Y-ZNF711-ChIP-Seq(GSE20673)	0	AGGCCTAG	1	0	1	27970	0.877	24699.2	0.954	1	0	1	15619	0.871	24791.1	0.9552	1	0	1	27546	0.8733	24275.9	0.9498

## Sheet: LMR TFBS analysis
				E16.5 LMR							P0 LMR							P22 LMR
Line #	Motif Name		Consensus	P-value	log10 P-value	q-value (Benjamini)	# of Target Sequences with Motif	% of Target Sequences with Motif	# of Background Sequences with Motif	% of Background Sequences with Motif	P-value	log10 P-value	q-value (Benjamini)	# of Target Sequences with Motif	% of Target Sequences with Motif	# of Background Sequences with Motif	% of Background Sequences with Motif	P-value	log10 P-value	q-value (Benjamini)	# of Target Sequences with Motif	% of Target Sequences with Motif	# of Background Sequences with Motif	% of Background Sequences with Motif
1	CTCF(Zf)/CD4+-CTCF-ChIP-Seq(Barski et al.)	1	AYAGTGCCMYCTRGTGGCCA	0	-7117	0	19356	0.111	7251.6	0.0424	0	-5612	0	16306	0.0687	6299.1	0.0268	0	-7980	0	22084	0.1071	8329.6	0.0413
2	Six1(Homeobox)/Myoblast-Six1-ChIP-Chip(GSE20150)	1	GKVTCADRTTWC	0	-5832	0	24753	0.142	11653.3	0.0681	0	-6754	0	25100	0.1058	11106.4	0.0473	0	-2812	0	23535	0.1142	13881	0.0687
3	BORIS(Zf)/K562-CTCFL-ChIP-Seq(GSE32465)	1	CNNBRGCGCCCCCTGSTGGC	0	-4251	0	20582	0.1181	10153.5	0.0594	0	-3230	0	17473	0.0736	8953.5	0.0382	0	-4538	0	23127	0.1122	11596.3	0.0574
4	NF1(CTF)/LNCAP-NF1-ChIP-Seq(Unpublished)	1	CYTGGCABNSTGCCAR	0	-2066	0	25295	0.1451	16535.3	0.0967	0	-4772	0	28856	0.1216	15567.9	0.0664	0	-6784	0	36176	0.1755	18765.8	0.0929
5	EBF(EBF)/proBcell-EBF-ChIP-Seq(GSE21978)	1	DGTCCCYRGGGA	0	-1752	0	15843	0.0909	9516.1	0.0556	0	-2341	0	15971	0.0673	8852	0.0377	0	-1130	0	16079	0.078	10708.6	0.053
6	Sox2(HMG)/mES-Sox2-ChIP-Seq(GSE11431)	1	BCCATTGTTC	0	-1641	0	54012	0.3098	42612.2	0.2491	0	-1482	0	53189	0.2242	42237.9	0.18	0	-1481	0	62824	0.3048	50828.3	0.2517
7	Sox4(HMG)/proB-Sox4-ChIP-Seq(GSE50066)	1	YCTTTGTTCC	0	-1620	0	52428	0.3007	41229.3	0.241	0	-1492	0	51554	0.2173	40721.8	0.1736	0	-1691	0	61503	0.2984	48915.4	0.2423
8	Tcf4(HMG)/Hct116-Tcf4-ChIP-Seq(SRA012054)	1	ASATCAAAGGVA	0	-1217	0	31792	0.1824	23927.3	0.1399	0	-1330	0	31861	0.1343	23695.9	0.101	1e-260	-600.6	0	35429	0.1719	29171.7	0.1445
9	Tcf3(HMG)/mES-Tcf3-ChIP-Seq(GSE11724)	1	ASWTCAAAGG	0	-1207	0	19885	0.1141	13736.8	0.0803	0	-1380	0	19784	0.0834	13329.5	0.0568	1e-230	-531.7	0	21456	0.1041	16880.1	0.0836
10	EWS:ERG-fusion(ETS)/CADO_ES1-EWS:ERG-ChIP-Seq(SRA014231)	1	ATTTCCTGTN	0	-1181	0	44719	0.2565	35599.9	0.2081	0	-2003	0	47249	0.1991	35384.3	0.1508	0	-1756	0	54486	0.2643	42344.3	0.2097
11	Unknown-ESC-element(?)/mES-Nanog-ChIP-Seq(GSE11724)	1	CACAGCAGGGGG	0	-1011	0	35716	0.2049	28031.6	0.1639	0	-1391	0	35255	0.1486	26494.5	0.1129	0	-792	0	38926	0.1888	31551.2	0.1563
12	Tlx?(NR)/NPC-H3K4me1-ChIP-Seq(GSE16256)	1	CTGGCAGSCTGCCA	0	-968.1	0	27561	0.1581	20923.9	0.1223	0	-2121	0	29261	0.1233	19693.2	0.0839	0	-3060	0	36171	0.1755	23558	0.1167
13	Ets1-distal(ETS)/CD4+-PolII-ChIP-Seq(Barski et al.)	1	MACAGGAAGT	0	-927.6	0	21436	0.123	15713.7	0.0919	0	-1713	0	22393	0.0944	14823.4	0.0632	0	-1563	0	26263	0.1274	18215.8	0.0902
14	EBF1(EBF)/Near-E2A-ChIP-Seq(GSE21512)	1	GTCCCCWGGGGA	0	-910.5	0	55426	0.3179	46500.2	0.2718	0	-1509	0	55604	0.2343	44343.8	0.189	1e-148	-342.8	0	58494	0.2838	52179.2	0.2584
15	EWS:FLI1-fusion(ETS)/SK_N_MC-EWS:FLI1-ChIP-Seq(SRA014231)	1	VACAGGAAAT	0	-884.1	0	35004	0.2008	27820.8	0.1626	0	-1483	0	36158	0.1524	27030.9	0.1152	0	-1391	0	42507	0.2062	32716.2	0.162
16	FOXP1(Forkhead)/H9-FOXP1-ChIP-Seq(GSE31006)	1	NYYTGTTTACHN	0	-767.9	0	27614	0.1584	21599.6	0.1263	0	-1452	0	29170	0.1229	21061.9	0.0898	0	-947	0	33573	0.1629	26181.2	0.1297
17	TCFL2(HMG)/K562-TCF7L2-ChIP-Seq(GSE29196)	1	ACWTCAAAGG	1e-297	-684.3	0	7137	0.0409	4408.8	0.0258	0	-724.9	0	6993	0.0295	4256.3	0.0181	1e-130	-301.4	0	7323	0.0355	5343.4	0.0265
18	Gata2(Zf)/K562-GATA2-ChIP-Seq(GSE18829)	1	BBCTTATCTS	1e-291	-671.7	0	36795	0.2111	30258.3	0.1769	1e-226	-522.6	0	35514	0.1497	29825.9	0.1271	1e-200	-462.1	0	42437	0.2059	36308.4	0.1798
19	Nur77(NR)/K562-NR4A1-ChIP-Seq(GSE31363)	1	TGACCTTTNCNT	1e-272	-627.4	0	11920	0.0684	8395.9	0.0491	1e-206	-474.8	0	10960	0.0462	8013.9	0.0342	1e-136	-315.4	0	12832	0.0623	10065.2	0.0498
20	Sox10(HMG)/SciaticNerve-Sox3-ChIP-Seq(GSE35132)	1	CCWTTGTYYB	1e-271	-625.5	0	83094	0.4766	74356	0.4347	1e-225	-519.5	0	85027	0.3584	76761.3	0.3272	1e-241	-556.4	0	97653	0.4737	88306.3	0.4373
21	Sox3(HMG)/NPC-Sox3-ChIP-Seq(GSE33059)	1	CCWTTGTY	1e-268	-619	0	86898	0.4985	78100.4	0.4566	1e-205	-473.8	0	89752	0.3783	81667.4	0.3481	1e-195	-449.8	0	101981	0.4947	93268.2	0.4619
22	Gata1(Zf)/K562-GATA1-ChIP-Seq(GSE18829)	1	SAGATAAGRV	1e-264	-608.8	0	32819	0.1883	26888.8	0.1572	1e-204	-471.1	0	31340	0.1321	26233.2	0.1118	1e-186	-428.4	0	37666	0.1827	32069.8	0.1588
23	Fli1(ETS)/CD8-FLI-ChIP-Seq(GSE20898)	1	NRYTTCCGGH	1e-229	-529.2	0	56824	0.3259	49664.6	0.2903	0	-773.9	0	57315	0.2416	48856.9	0.2083	0	-1025	0	68202	0.3309	57601.6	0.2853
24	GATA(Zf),IR4/iTreg-Gata3-ChIP-Seq(GSE20898)	1	NAGATWNBNATCTNN	1e-215	-495.3	0	5379	0.0309	3351.2	0.0196	1e-198	-456.8	0	5133	0.0216	3244.7	0.0138	1e-133	-308.2	0	5846	0.0284	4089.2	0.0203
25	Sox6(HMG)/Myotubes-Sox6-ChIP-Seq(GSE32627)	1	CCATTGTTNY	1e-213	-492.7	0	79985	0.4588	72139.1	0.4217	1e-150	-347.2	0	82253	0.3467	75398	0.3214	1e-172	-397.9	0	95113	0.4614	86972.1	0.4307
26	OCT4-SOX2-TCF-NANOG(POU,Homeobox,HMG)/mES-Oct4-ChIP-Seq(GSE11431)	1	ATTTGCATAACAATG	1e-213	-492	0	11895	0.0682	8719.1	0.051	1e-254	-587	0	12102	0.051	8690	0.037	1e-147	-340.1	0	14054	0.0682	11049.9	0.0547
27	TEAD(TEA)/Fibroblast-PU.1-ChIP-Seq(Unpublished)	1	YCWGGAATGY	1e-206	-475.3	0	37116	0.2129	31454.3	0.1839	1e-289	-666.3	0	37873	0.1596	31331.1	0.1335	0	-721.7	0	45414	0.2203	37775.8	0.1871
28	TR4(NR),DR1/Hela-TR4-ChIP-Seq(GSE24685)	1	GAGGTCAAAGGTCA	1e-200	-462.1	0	8464	0.0486	5908	0.0345	1e-179	-413.4	0	7605	0.0321	5340.1	0.0228	1e-27	-62.47	0	7705	0.0374	6665.7	0.033
29	Tcf12(bHLH)/GM12878-Tcf12-ChIP-Seq(GSE32465)	1	VCAGCTGYTG	1e-188	-435	0	49681	0.285	43448.1	0.254	1e-257	-593.5	0	48745	0.2054	41752.4	0.178	1e-219	-505.1	0	56455	0.2739	49178.1	0.2436
30	Lhx2(Homeobox)/HFSC-Lhx2-ChIP-Seq(GSE48068)	1	TAATTAGN	1e-185	-426.6	0	55020	0.3156	48562.6	0.2839	1e-80	-186.2	0	54280	0.2288	49872.9	0.2126	1e-40	-93.46	0	63050	0.3059	59035.2	0.2924
31	TEAD4(TEA)/Tropoblast-Tead4-ChIP-Seq(GSE37350)	1	CCWGGAATGY	1e-184	-424.1	0	45293	0.2598	39374.7	0.2302	1e-235	-542.3	0	45606	0.1922	39091.7	0.1666	1e-251	-578.8	0	54215	0.263	46655.6	0.2311
32	Oct4(POU,Homeobox)/mES-Oct4-ChIP-Seq(GSE11431)	1	ATTTGCATAW	1e-178	-410	0	25857	0.1483	21413.4	0.1252	0	-720.3	0	27007	0.1138	21282.2	0.0907	1e-121	-279.5	0	30426	0.1476	26229.7	0.1299
33	GABPA(ETS)/Jurkat-GABPa-ChIP-Seq(GSE17954)	1	RACCGGAAGT	1e-177	-407.7	0	48099	0.2759	42118.6	0.2462	0	-790.1	0	48845	0.2059	40890.3	0.1743	0	-1025	0	58214	0.2824	48290	0.2392
34	CHR(?)/Hela-CellCycle-Expression	1	SRGTTTCAAA	1e-176	-406.5	0	33802	0.1939	28738.7	0.168	1e-144	-332.9	0	33847	0.1427	29303	0.1249	1e-158	-364.4	0	41177	0.1998	35706.8	0.1768
35	Foxa2(Forkhead)/Liver-Foxa2-ChIP-Seq(GSE25694)	1	CYTGTTTACWYW	1e-174	-402.8	0	44133	0.2532	38409.7	0.2245	0	-759.5	0	45793	0.193	38205	0.1628	1e-192	-443.7	0	52973	0.257	46273.3	0.2292
36	REST-NRSF(Zf)/Jurkat-NRSF-ChIP-Seq	1	GGMGCTGTCCATGGTGCTGA	1e-172	-396.6	0	887	0.0051	286.6	0.0017	1e-161	-371	0	812	0.0034	260.7	0.0011	1e-226	-521	0	1008	0.0049	293.3	0.0015
37	NF1:FOXA1(CTF,Forkhead)/LNCAP-FOXA1-ChIP-Seq(GSE27824)	1	WNTGTTTRYTTTGGCA	1e-169	-389.3	0	3949	0.0227	2417	0.0141	0	-961.5	0	4841	0.0204	2384	0.0102	0	-1089	0	5930	0.0288	2986.8	0.0148
38	MyoD(bHLH)/Myotube-MyoD-ChIP-Seq(GSE21614)	1	RRCAGCTGYTSY	1e-161	-372.8	0	40325	0.2313	35011.3	0.2047	1e-194	-447.3	0	39052	0.1646	33495.2	0.1428	1e-211	-488	0	46126	0.2238	39597.9	0.1961
39	GATA(Zf),IR3/iTreg-Gata3-ChIP-Seq(GSE20898)	1	NNNNNBAGATAWYATCTVHN	1e-161	-370.8	0	8839	0.0507	6452.3	0.0377	1e-157	-361.7	0	8418	0.0355	6156.4	0.0262	1e-115	-265.3	0	9870	0.0479	7650.7	0.0379
40	Gata4(Zf)/Heart-Gata4-ChIP-Seq(GSE35151)	1	NBWGATAAGR	1e-154	-356.4	0	52205	0.2995	46342.6	0.2709	1e-138	-319.6	0	51584	0.2174	46133.9	0.1966	1e-89	-206.7	0	60538	0.2937	55277.3	0.2738
41	Oct4:Sox17(POU,Homeobox,HMG)/F9-Sox17-ChIP-Seq(GSE44553)	1	CCATTGTATGCAAAT	1e-151	-349.6	0	8286	0.0475	6041.3	0.0353	1e-148	-341.3	0	8116	0.0342	5955.1	0.0254	1e-181	-417.2	0	10201	0.0495	7460.6	0.0369
42	ERG(ETS)/VCaP-ERG-ChIP-Seq(GSE14097)	1	ACAGGAAGTG	1e-151	-349.2	0	80161	0.4598	73317.4	0.4286	0	-846.5	0	85204	0.3591	74936.5	0.3194	0	-857.9	0	96030	0.4659	84958.2	0.4208
43	ETS1(ETS)/Jurkat-ETS1-ChIP-Seq(GSE17954)	1	ACAGGAAGTG	1e-151	-348.5	0	55274	0.3171	49321.3	0.2883	0	-805.1	0	57240	0.2412	48635.1	0.2073	0	-849.1	0	66938	0.3247	57219.6	0.2834
44	TEAD2(TEA)/Py2T-Tead2-ChIP-Seq(GSE55709)	1	CCWGGAATGY	1e-144	-331.7	0	29684	0.1703	25329.1	0.1481	1e-178	-412.1	0	29642	0.1249	24964	0.1064	1e-199	-458.6	0	35716	0.1733	30109.3	0.1491
45	X-box(HTH)/NPC-H3K4me1-ChIP-Seq(GSE16256)	1	GGTTGCCATGGCAA	1e-139	-320.8	0	6955	0.0399	4994.2	0.0292	1e-133	-307.3	0	6417	0.027	4606.5	0.0196	1e-142	-328.8	0	7830	0.038	5696.1	0.0282
46	Myf5(bHLH)/GM-Myf5-ChIP-Seq(GSE24852)	1	BAACAGCTGT	1e-135	-312.9	0	37952	0.2177	33155.8	0.1938	1e-173	-400.6	0	36876	0.1554	31730.8	0.1353	1e-174	-400.7	0	43395	0.2105	37555.6	0.186
47	Rfx2(HTH)/LoVo-RFX2-ChIP-Seq(GSE49402)	1	GTTGCCATGGCAACM	1e-127	-293.8	0	5675	0.0326	3993	0.0233	1e-118	-273.2	0	5093	0.0215	3582.1	0.0153	1e-114	-262.6	0	6113	0.0297	4428.2	0.0219
48	RFX(HTH)/K562-RFX3-ChIP-Seq(SRA012198)	1	CGGTTGCCATGGCAAC	1e-116	-268.2	0	5010	0.0287	3503	0.0205	1e-108	-249	0	4462	0.0188	3115.2	0.0133	1e-114	-262.7	0	5397	0.0262	3828.4	0.019
49	Atoh1(bHLH)/Cerebellum-Atoh1-ChIP-Seq(GSE22111)	1	VNRVCAGCTGGY	1e-113	-262.3	0	56792	0.3258	51424.9	0.3006	1e-158	-364.8	0	56427	0.2378	50413.3	0.2149	1e-110	-253.7	0	64744	0.3141	58870.5	0.2916
50	Pit1+1bp(Homeobox)/GCrat-Pit1-ChIP-Seq(GSE58009)	1	ATGCATAATTCA	1e-110	-253.6	0	17975	0.1031	14984.6	0.0876	1e-161	-371.2	0	18678	0.0787	15157.5	0.0646	1e-102	-237	0	22641	0.1098	19295	0.0956
51	Fox:Ebox(Forkhead,bHLH)/Panc1-Foxa2-ChIP-Seq(GSE47459)	1	NNNVCTGWGYAAACASN	1e-103	-237.9	0	56234	0.3226	51094	0.2987	1e-247	-570.3	0	57854	0.2438	50443.2	0.215	1e-124	-286	0	66517	0.3227	60288.5	0.2986
52	Phox2a(Homeobox)/Neuron-Phox2a-ChIP-Seq(GSE31456)	1	YTAATYNRATTA	1e-102	-235	0	19771	0.1134	16725.4	0.0978	1e-68	-158.2	0	19169	0.0808	16732.6	0.0713	1e-88	-203.9	0	24172	0.1173	20917	0.1036
53	Mef2c(MADS)/GM12878-Mef2c-ChIP-Seq(GSE32465)	1	DCYAAAAATAGM	1e-100	-231.4	0	22528	0.1292	19285.9	0.1127	1e-153	-352.7	0	23073	0.0972	19231.2	0.082	0	-872	0	31119	0.151	24253.4	0.1201
54	Maz(Zf)/HepG2-Maz-ChIP-Seq(GSE31477)	1	GGGGGGGG	1e-97	-223.4	0	60531	0.3472	55355.1	0.3236	1e-64	-149.2	0	56479	0.238	52396.7	0.2233	1e-41	-95.84	0	65162	0.3161	61042.9	0.3023
55	Oct2(POU,Homeobox)/Bcell-Oct2-ChIP-Seq(GSE21512)	1	ATATGCAAAT	1e-91	-210.5	0	15699	0.0901	13131.5	0.0768	1e-137	-317.6	0	16438	0.0693	13368.8	0.057	1e-65	-151.2	0	19180	0.093	16647.9	0.0825
56	ETS:E-box(ETS,bHLH)/HPC7-Scl-ChIP-Seq(GSE22178)	1	AGGAARCAGCTG	1e-88	-204.8	0	5849	0.0336	4382	0.0256	1e-109	-251	0	5618	0.0237	4079.3	0.0174	1e-111	-256.1	0	6776	0.0329	5008.2	0.0248
57	NeuroD1(bHLH)/Islet-NeuroD1-ChIP-Seq(GSE30298)	1	GCCATCTGTT	1e-85	-197.8	0	44838	0.2572	40533.7	0.2369	1e-133	-307.7	0	43793	0.1846	38824.3	0.1655	1e-79	-183.4	0	50743	0.2462	46135.1	0.2285
58	STAT6(Stat)/CD4-Stat6-ChIP-Seq(GSE22104)	1	ABTTCYYRRGAA	1e-84	-195.2	0	29076	0.1668	25627.3	0.1498	1e-134	-309.5	0	28911	0.1218	24845.6	0.1059	1e-149	-344.8	0	35401	0.1717	30447.6	0.1508
59	FOXA1(Forkhead)/MCF7-FOXA1-ChIP-Seq(GSE26831)	1	WAAGTAAACA	1e-83	-192.3	0	56946	0.3266	52192.9	0.3051	0	-747.8	0	61868	0.2607	53264.4	0.227	1e-41	-96.7	0	68373	0.3317	64137.9	0.3176
60	PBX1(Homeobox)/MCF7-PBX1-ChIP-Seq(GSE28007)	1	GSCTGTCACTCA	1e-76	-176.3	0	5266	0.0302	3969.4	0.0232	1e-30	-71.31	0	4499	0.019	3725.7	0.0159	1e-21	-50.13	0	5374	0.0261	4606.8	0.0228
61	Rfx1(HTH)/NPC-H3K4me1-ChIP-Seq(GSE16256)	1	KGTTGCCATGGCAA	1e-75	-173.5	0	11245	0.0645	9276.7	0.0542	1e-84	-195.7	0	10500	0.0443	8556.5	0.0365	1e-93	-216.4	0	12910	0.0626	10546	0.0522
62	NFkB-p65-Rel(RHD)/ThioMac-LPS-Expression(GSE23622)	1	GGAAATTCCC	1e-73	-170	0	3331	0.0191	2348.7	0.0137	1e-100	-230.7	0	3278	0.0138	2185.3	0.0093	1e-89	-207.2	0	3894	0.0189	2719	0.0135
63	CTCF-SatelliteElement(Zf?)/CD4+-CTCF-ChIP-Seq(Barski et al.)	1	TGCAGTTCCMVNWRTGGCCA	1e-72	-166	0	1610	0.0092	974.3	0.0057	1e-83	-191.5	0	1478	0.0062	844.4	0.0036	1e-73	-170.2	0	1823	0.0088	1129.8	0.0056
64	Ap4(bHLH)/AML-Tfap4-ChIP-Seq(GSE45738)	1	NAHCAGCTGD	1e-67	-155.3	0	61750	0.3542	57210.9	0.3344	1e-110	-255.3	0	62001	0.2613	56642	0.2414	1e-94	-218.1	0	71337	0.3461	65544.3	0.3246
65	ETV1(ETS)/GIST48-ETV1-ChIP-Seq(GSE22441)	1	AACCGGAAGT	1e-64	-147.9	0	69044	0.396	64367.3	0.3763	1e-202	-466.4	0	71402	0.3009	64010.5	0.2728	1e-192	-442.1	0	82530	0.4004	74457.1	0.3688
66	NFkB-p65(RHD)/GM12787-p65-ChIP-Seq(GSE19485)	1	WGGGGATTTCCC	1e-61	-142.7	0	25374	0.1455	22554.7	0.1318	1e-89	-205.9	0	24609	0.1037	21486.9	0.0916	1e-44	-102.7	0	28952	0.1405	26230.8	0.1299
67	STAT6(Stat)/Macrophage-Stat6-ChIP-Seq(GSE38377)	1	TTCCKNAGAA	1e-61	-141.2	0	29319	0.1682	26288.1	0.1537	1e-119	-275.7	0	29257	0.1233	25372.2	0.1081	1e-130	-300.4	0	35861	0.174	31151.6	0.1543
68	IRF4(IRF)/GM12878-IRF4-ChIP-Seq(GSE32465)	1	ACTGAAACCA	1e-60	-138.6	0	23369	0.134	20703.2	0.121	1e-70	-161.5	0	23110	0.0974	20397.2	0.0869	1e-45	-103.9	0	27536	0.1336	24878.5	0.1232
69	PU.1(ETS)/ThioMac-PU.1-ChIP-Seq(GSE21512)	1	AGAGGAAGTG	1e-59	-138	0	28282	0.1622	25336.7	0.1481	1e-153	-353.7	0	28941	0.122	24623.1	0.105	1e-178	-411.7	0	34614	0.1679	29340.4	0.1453
70	Tbx20(T-box)/Heart-Tbx20-ChIP-Seq(GSE29636)	1	GGTGYTGACAGS	1e-54	-125.9	0	12533	0.0719	10711.5	0.0626	1e-48	-111.2	0	11695	0.0493	10098	0.043	1e-55	-127	0	14257	0.0692	12262.9	0.0607
71	Pbx3(Homeobox)/GM12878-PBX3-ChIP-Seq(GSE32465)	1	SCTGTCAMTCAN	1e-53	-122.4	0	13835	0.0794	11934.4	0.0698	1e-18	-42.25	0	12333	0.052	11271.4	0.048	1e-13	-31.23	0	14935	0.0725	13778.1	0.0682
72	CEBP:AP1(bZIP)/ThioMac-CEBPb-ChIP-Seq(GSE21512)	1	DRTGTTGCAA	1e-52	-120	0	34473	0.1977	31383.6	0.1835	1e-64	-148	0	34695	0.1462	31482.4	0.1342	1e-49	-113.3	0	41772	0.2026	38313.7	0.1898
73	STAT4(Stat)/CD4-Stat4-ChIP-Seq(GSE22104)	1	NYTTCCWGGAAR	1e-51	-119.7	0	48977	0.2809	45287.9	0.2647	1e-116	-268.3	0	49815	0.2099	44848.7	0.1912	1e-125	-289.9	0	60003	0.2911	54026.6	0.2676
74	ELF5(ETS)/T47D-ELF5-ChIP-Seq(GSE30407)	1	ACVAGGAAGT	1e-49	-114.6	0	39445	0.2263	36192	0.2116	1e-117	-271.5	0	39963	0.1684	35463.2	0.1512	1e-143	-331.1	0	48272	0.2342	42585.8	0.2109
75	GATA:SCL(Zf,bHLH)/Ter119-SCL-ChIP-Seq(GSE18720)	1	CRGCTGBNGNSNNSAGATAA	1e-48	-112.7	0	7054	0.0405	5794.3	0.0339	1e-31	-72.53	0	6276	0.0265	5339.9	0.0228	1e-37	-87.13	0	7740	0.0375	6538	0.0324
76	FOXA1(Forkhead)/LNCAP-FOXA1-ChIP-Seq(GSE27824)	1	WAAGTAAACA	1e-48	-111.4	0	65253	0.3743	61136.2	0.3574	1e-231	-533.1	0	70937	0.299	63116.8	0.269	1e-27	-62.9	0	78427	0.3805	74475.9	0.3688
77	Atf4(bZIP)/MEF-Atf4-ChIP-Seq(GSE35681)	1	MTGATGCAAT	1e-46	-107.5	0	12347	0.0708	10658.3	0.0623	1e-58	-134.7	0	12108	0.051	10333.6	0.044	1e-79	-182.8	0	15077	0.0731	12677.5	0.0628
78	Hoxb4(Homeobox)/ES-Hoxb4-ChIP-Seq(GSE34014)	1	TGATTRATGGCY	1e-46	-106.7	0	10345	0.0593	8820.4	0.0516	1e-23	-53.15	0	9558	0.0403	8534.5	0.0364	1e-44	-103.6	0	12023	0.0583	10360.9	0.0513
79	GATA3(Zf),DR4/iTreg-Gata3-ChIP-Seq(GSE20898)	1	AGATGKDGAGATAAG	1e-46	-106.4	0	5027	0.0288	4012.2	0.0235	1e-45	-105.9	0	4832	0.0204	3868.2	0.0165	1e-26	-61.11	0	5946	0.0288	5059.4	0.0251
80	MyoG(bHLH)/C2C12-MyoG-ChIP-Seq(GSE36024)	1	AACAGCTG	1e-44	-101.4	0	52323	0.3001	48741.8	0.2849	1e-66	-152.9	0	51306	0.2162	47362	0.2019	1e-61	-141.4	0	59954	0.2909	55415.1	0.2744
81	CEBP:CEBP(bZIP)/MEF-Chop-ChIP-Seq(GSE35681)	1	NTNATGCAAYMNNHTGMAAY	1e-43	-100.8	0	7173	0.0411	5961.7	0.0349	1e-38	-87.92	0	7021	0.0296	5933.9	0.0253	1e-44	-102.5	0	8887	0.0431	7493.3	0.0371
82	SPDEF(ETS)/VCaP-SPDEF-ChIP-Seq(SRA014231)	1	ASWTCCTGBT	1e-41	-94.51	0	53494	0.3068	49965.6	0.2921	1e-122	-283	0	54637	0.2303	49334.1	0.2103	1e-112	-259.5	0	63773	0.3094	57888.2	0.2867
83	Elk4(ETS)/Hela-Elk4-ChIP-Seq(GSE31477)	1	NRYTTCCGGY	1e-39	-90.65	0	25293	0.1451	22954.2	0.1342	1e-17	-41.32	0	22755	0.0959	21279.7	0.0907	1e-98	-226	0	30115	0.1461	26292.8	0.1302
84	EHF(ETS)/LoVo-EHF-ChIP-Seq(GSE49402)	1	AVCAGGAAGT	1e-38	-87.57	0	66134	0.3794	62329.9	0.3644	1e-127	-292.9	0	68796	0.2899	62852.4	0.2679	1e-141	-325.9	0	79784	0.3871	72708.3	0.3601
85	Mef2a(MADS)/HL1-Mef2a.biotin-ChIP-Seq(GSE21529)	1	CYAAAAATAG	1e-36	-83.8	0	19912	0.1142	17927.7	0.1048	1e-75	-172.9	0	19818	0.0835	17237.5	0.0735	1e-237	-547.6	0	27032	0.1311	21795.7	0.1079
86	Chop(bZIP)/MEF-Chop-ChIP-Seq(GSE35681)	1	ATTGCATCAT	1e-34	-79.4	0	9504	0.0545	8223.8	0.0481	1e-38	-89.5	0	9315	0.0393	8035.5	0.0343	1e-52	-122	0	11589	0.0562	9845	0.0488
87	Lhx3(Homeobox)/Neuron-Lhx3-ChIP-Seq(GSE31456)	0	ADBTAATTAR	1e-34	-78.86	0	76156	0.4368	72238.1	0.4223	0.0001	-9.376	0.0001	78114	0.3292	76385.3	0.3256	1	-1e-06	1	88300	0.4284	87536.9	0.4335
88	SpiB(ETS)/OCILY3-SPIB-ChIP-Seq(GSE56857)	1	AAAGRGGAAGTG	1e-33	-76.13	0	13020	0.0747	11517.1	0.0673	1e-54	-125.8	0	12756	0.0538	10986.4	0.0468	1e-71	-164.7	0	16175	0.0785	13787.9	0.0683
89	Pdx1(Homeobox)/Islet-Pdx1-ChIP-Seq(SRA008281)	1	YCATYAATCA	1e-32	-75.32	0	45187	0.2592	42209.7	0.2467	1e-13	-30.47	0	44508	0.1876	42623.1	0.1817	1e-17	-39.36	0	53762	0.2608	51010	0.2526
90	NFAT:AP1(RHD,bZIP)/Jurkat-NFATC1-ChIP-Seq(Jolma et al.)	1	SARTGGAAAAWRTGAGTCAB	1e-32	-74.69	0	9146	0.0525	7925.9	0.0463	1e-51	-117.6	0	8761	0.0369	7360.5	0.0314	1e-61	-142.5	0	11281	0.0547	9445.8	0.0468
91	Foxh1(Forkhead)/hESC-FOXH1-ChIP-Seq(GSE29422)	1	NNTGTGGATTSS	1e-32	-74.57	0	30455	0.1747	28058.1	0.164	1e-60	-139.7	0	30496	0.1285	27561	0.1175	1e-46	-107.1	0	37042	0.1797	33871.9	0.1678
92	STAT5(Stat)/mCD4+-Stat5-ChIP-Seq(GSE12346)	1	RTTTCTNAGAAA	1e-32	-74.13	0	19056	0.1093	17214.4	0.1006	1e-60	-139.4	0	18863	0.0795	16579.5	0.0707	1e-110	-254.4	0	23836	0.1156	20292.1	0.1005
93	Elk1(ETS)/Hela-Elk1-ChIP-Seq(GSE31477)	1	HACTTCCGGY	1e-30	-70.25	0	25287	0.145	23175.7	0.1355	1e-34	-79.25	0	23252	0.098	21267.1	0.0907	1e-98	-225.7	0	30219	0.1466	26391.1	0.1307
94	GATA3(Zf)/iTreg-Gata3-ChIP-Seq(GSE20898)	0	AGATAASR	1e-30	-69.91	0	70312	0.4033	66683.5	0.3898	1e-12	-28.67	0	71646	0.302	69259.2	0.2952	1	-0.729	0.7766	82185	0.3987	80494.5	0.3987
95	ETS(ETS)/Promoter	1	AACCGGAAGT	1e-30	-69.58	0	15857	0.091	14240	0.0832	1e-84	-194.8	0	15135	0.0638	12775	0.0545	1e-110	-253.3	0	19408	0.0942	16243	0.0804
96	AP-2alpha(AP2)/Hela-AP2alpha-ChIP-Seq(GSE31477)	0	ATGCCCTGAGGC	1e-29	-67.75	0	34013	0.1951	31558.3	0.1845	1e-27	-64.39	0	31551	0.133	29418.8	0.1254	1	-0.003884	1	35768	0.1735	35486.4	0.1757
97	Stat3(Stat)/mES-Stat3-ChIP-Seq(GSE11431)	1	CTTCCGGGAA	1e-29	-67.62	0	25693	0.1474	23594.2	0.1379	1e-53	-123.9	0	25119	0.1059	22601.6	0.0963	1e-105	-243.7	0	31377	0.1522	27347.3	0.1354
98	LXRE(NR),DR4/RAW-LXRb.biotin-ChIP-Seq(GSE21512)	1	RGGTTACTANAGGTCA	1e-28	-66.5	0	2732	0.0157	2148.5	0.0126	1e-31	-73.43	0	2476	0.0104	1913.5	0.0082	1e-29	-68.7	0	3086	0.015	2446.9	0.0121
99	Hoxc9(Homeobox)/Ainv15-Hoxc9-ChIP-Seq(GSE21812)	1	GGCCATAAATCA	1e-28	-65.61	0	24987	0.1433	22945.4	0.1341	1e-37	-87.47	0	24555	0.1035	22421.8	0.0956	1e-41	-96.48	0	30358	0.1473	27631.8	0.1368
100	STAT1(Stat)/HelaS3-STAT1-ChIP-Seq(GSE12782)	1	NATTTCCNGGAAAT	1e-26	-61.56	0	16126	0.0925	14573.8	0.0852	1e-54	-126.5	0	16131	0.068	14120	0.0602	1e-81	-186.8	0	20299	0.0985	17445.9	0.0864
101	Foxo1(Forkhead)/RAW-Foxo1-ChIP-Seq(Fan et al.)	1	CTGTTTAC	1e-26	-60.92	0	88313	0.5066	84457.2	0.4937	1e-93	-215.6	0	94332	0.3976	88451.3	0.377	1e-47	-109.7	0	105152	0.5101	99761.4	0.4941
102	HNF4a(NR),DR1/HepG2-HNF4a-ChIP-Seq(GSE25021)	0	CARRGKBCAAAGTYCA	1e-26	-60.41	0	26767	0.1535	24712.4	0.1445	1e-29	-68.69	0	25415	0.1071	23460.9	0.1	1	-1.962	0.2425	29442	0.1428	28672	0.142
103	HOXA9(Homeobox)/HSC-Hoxa9-ChIP-Seq(GSE33509)	1	GGCCATAAATCA	1e-25	-58.92	0	32269	0.1851	30008.9	0.1754	1e-19	-45.16	0	31580	0.1331	29746	0.1268	1e-21	-50.11	0	38919	0.1888	36456.1	0.1806
104	Pax7(Paired,Homeobox),long/Myoblast-Pax7-ChIP-Seq(GSE25064)	1	TAATCHGATTAC	1e-23	-53.77	0	1273	0.0073	930.7	0.0054	1e-12	-27.85	0	1154	0.0049	920.1	0.0039	1e-25	-57.78	0	1538	0.0075	1141.8	0.0057
105	ISRE(IRF)/ThioMac-LPS-Expression(GSE23622)	1	AGTTTCASTTTC	1e-23	-53.39	0	3446	0.0198	2841.4	0.0166	1e-23	-54.24	0	3375	0.0142	2793.6	0.0119	1e-31	-71.4	0	4362	0.0212	3568.8	0.0177
106	Fra1(bZIP)/BT549-Fra1-ChIP-Seq(GSE46166)	1	NNATGASTCATH	1e-22	-52.4	0	24831	0.1424	22968.9	0.1343	1e-34	-80.2	0	24529	0.1034	22476.3	0.0958	1e-126	-292.2	0	31726	0.1539	27356.6	0.1355
107	AP-2gamma(AP2)/MCF7-TFAP2C-ChIP-Seq(GSE21234)	0	SCCTSAGGSCAW	1e-22	-51.3	0	44056	0.2527	41499.2	0.2426	1e-28	-64.67	0	41521	0.175	39054	0.1665	1	-0.000339	1	46837	0.2272	46514.1	0.2304
108	RBPJ:Ebox(?,bHLH)/Panc1-Rbpj1-ChIP-Seq(GSE47459)	1	GGGRAARRGRMCAGMTG	1e-22	-50.79	0	18526	0.1063	16971.9	0.0992	1e-27	-63.48	0	17598	0.0742	16049.1	0.0684	1e-13	-30.65	0	21077	0.1023	19657.7	0.0974
109	ELF1(ETS)/Jurkat-ELF1-ChIP-Seq(SRA014231)	1	AVCCGGAAGT	1e-22	-50.67	0	23646	0.1356	21858.7	0.1278	1e-44	-103	0	22201	0.0936	20026.4	0.0854	1e-95	-220.7	0	28624	0.1389	24939.6	0.1235
110	c-Jun-CRE(bZIP)/K562-cJun-ChIP-Seq(GSE31477)	1	ATGACGTCATCY	1e-21	-50.2	0	13659	0.0783	12361.9	0.0723	1e-30	-70.61	0	13082	0.0551	11699.5	0.0499	1e-73	-169.1	0	16653	0.0808	14199.6	0.0703
111	Brachyury(T-box)/Mesoendoderm-Brachyury-ChIP-exo(GSE54963)	1	ANTTMRCASBNNNGTGYKAAN	1e-18	-43.53	0	14848	0.0852	13563.2	0.0793	1e-15	-35.28	0	13981	0.0589	12931.1	0.0551	1e-12	-29.67	0	17063	0.0828	15832.1	0.0784
112	IRF1(IRF)/PBMC-IRF1-ChIP-Seq(GSE43036)	1	GAAAGTGAAAGT	1e-18	-42.98	0	7827	0.0449	6946.3	0.0406	1e-28	-66.56	0	7716	0.0325	6707.3	0.0286	1e-44	-101.8	0	10079	0.0489	8586.2	0.0425
113	Hnf1(Homeobox)/Liver-Foxa2-Chip-Seq(GSE25694)	1	GGTTAAWCATTAA	1e-18	-42.97	0	6900	0.0396	6081.9	0.0356	1e-27	-63.82	0	6875	0.029	5946.4	0.0253	1e-27	-63.79	0	8665	0.042	7542.2	0.0374
114	Stat3+il21(Stat)/CD4-Stat3-ChIP-Seq(GSE19198)	1	SVYTTCCNGGAARB	1e-18	-42.67	0	36665	0.2103	34508	0.2017	1e-66	-153.3	0	36753	0.1549	33394.2	0.1423	1e-94	-216.8	0	44725	0.217	40108.9	0.1986
115	USF1(bHLH)/GM12878-Usf1-ChIP-Seq(GSE32465)	1	SGTCACGTGR	1e-18	-41.91	0	20820	0.1194	19278.4	0.1127	1e-10	-23.66	0	20031	0.0844	18952	0.0808	1e-27	-63.27	0	24305	0.1179	22267.7	0.1103
116	Tbox:Smad(T-box,MAD)/ESCd5-Smad2_3-ChIP-Seq(GSE29422)	1	AGGTGHCAGACA	1e-18	-41.58	0	10549	0.0605	9516.9	0.0556	1e-14	-34.4	0	9881	0.0416	9026.8	0.0385	1e-19	-45.39	0	12162	0.059	10974.1	0.0544
117	HOXA2(Homeobox)/mES-Hoxa2-ChIP-Seq(Donaldson et al.)	0	GYCATCMATCAT	1e-15	-34.73	0	5391	0.0309	4744.3	0.0277	0.1	-3.388	0.0568	4916	0.0207	4736.2	0.0202	1e-10	-23.83	0	6289	0.0305	5677.4	0.0281
118	IRF2(IRF)/Erythroblas-IRF2-ChIP-Seq(GSE36985)	1	GAAASYGAAASY	1e-14	-34.07	0	5586	0.032	4931.5	0.0288	1e-19	-43.98	0	5389	0.0227	4705.9	0.0201	1e-37	-86.77	0	7110	0.0345	5967.2	0.0296
119	PPARE(NR),DR1/3T3L1-Pparg-ChIP-Seq(GSE13511)	0	TGACCTTTGCCCCA	1e-14	-33.04	0	48834	0.2801	46500.5	0.2718	1e-29	-66.91	0	47244	0.1991	44570	0.19	1	-0.006265	1	53405	0.2591	52801	0.2615
120	Pax8(Paired,Homeobox)/Thyroid-Pax8-ChIP-Seq(GSE26938)	1	GTCATGCHTGRCTGS	1e-14	-32.92	0	17003	0.0975	15759.4	0.0921	1e-06	-14.05	0	15657	0.066	14913.7	0.0636	0.001	-8.364	0.0004	18843	0.0914	18012.2	0.0892
121	Atf2(bZIP)/3T3L1-Atf2-ChIP-Seq(GSE56872)	1	NRRTGACGTCAT	1e-13	-32.13	0	14644	0.084	13517.7	0.079	1e-17	-39.27	0	13874	0.0585	12777.7	0.0545	1e-52	-120.5	0	17653	0.0856	15452.6	0.0765
122	NFAT(RHD)/Jurkat-NFATC1-ChIP-Seq(Jolma et al.)	1	ATTTTCCATT	1e-13	-30.25	0	43165	0.2476	41057.8	0.24	1e-25	-58.92	0	43732	0.1843	41293.5	0.176	1e-26	-61.45	0	52832	0.2563	49677	0.246
123	Atf3(bZIP)/GBM-ATF3-ChIP-Seq(GSE33912)	1	DATGASTCATHN	1e-13	-30.04	0	29386	0.1686	27718	0.162	1e-24	-56.31	0	29051	0.1224	27124.7	0.1156	1e-98	-226.8	0	37144	0.1802	32870.2	0.1628
124	Usf2(bHLH)/C2C12-Usf2-ChIP-Seq(GSE36030)	1	GTCACGTGGT	1e-12	-29.61	0	14673	0.0842	13581.4	0.0794	1e-09	-20.93	0	14064	0.0593	13230.2	0.0564	1e-34	-80.43	0	17621	0.0855	15759.7	0.0781
125	RORgt(NR)/EL4-RORgt.Flag-ChIP-Seq(GSE56019)	1	AAYTAGGTCA	1e-12	-28.06	0	6354	0.0364	5705.2	0.0334	1e-32	-74.9	0	6277	0.0265	5326.3	0.0227	1e-94	-218.2	0	8462	0.0411	6589.1	0.0326
126	Fosl2(bZIP)/3T3L1-Fosl2-ChIP-Seq(GSE56872)	1	NATGASTCABNN	1e-11	-25.57	0	14813	0.085	13777.9	0.0805	1e-23	-55.09	0	14414	0.0607	13110.4	0.0559	1e-106	-244.4	0	19185	0.0931	16087	0.0797
127	E-box(bHLH)/Promoter	1	SSGGTCACGTGA	1e-10	-25.23	0	3064	0.0176	2660.9	0.0156	1e-05	-13.34	0	2688	0.0113	2427.2	0.0103	0.001	-7.189	0.0014	3391	0.0165	3145.5	0.0156
128	CEBP(bZIP)/ThioMac-CEBPb-ChIP-Seq(GSE21512)	1	ATTGCGCAAC	1e-10	-24.88	0	28068	0.161	26551.4	0.1552	1e-06	-14.2	0	27863	0.1174	26806.9	0.1143	1e-34	-78.42	0	35193	0.1707	32456.1	0.1607
129	GLI3(Zf)/Limb-GLI3-ChIP-Chip(GSE11077)	0	CGTGGGTGGTCC	1e-10	-23.92	0	6291	0.0361	5689.4	0.0333	0.0001	-10.5	0	5597	0.0236	5244.4	0.0224	1	-1e-06	1	6313	0.0306	6560.8	0.0325
130	MafF(bZIP)/HepG2-MafF-ChIP-Seq(GSE31477)	1	HWWGTCAGCAWWTTT	1e-10	-23.57	0	13226	0.0759	12290.9	0.0718	1e-13	-30.58	0	12798	0.0539	11861.2	0.0506	1e-47	-110.1	0	16743	0.0812	14685.3	0.0727
131	VDR(NR),DR3/GM10855-VDR+vitD-ChIP-Seq(GSE22484)	0	ARAGGTCANWGAGTTCANNN	1e-10	-23.5	0	10790	0.0619	9964.9	0.0583	1e-12	-28.23	0	9880	0.0416	9099.5	0.0388	1	-0.2249	1	11561	0.0561	11410.1	0.0565
132	Bach2(bZIP)/OCILy7-Bach2-ChIP-Seq(GSE44420)	1	TGCTGAGTCA	1e-09	-21.7	0	9105	0.0522	8384.8	0.049	1e-16	-37.75	0	8848	0.0373	8009.8	0.0341	1e-76	-176.3	0	11673	0.0566	9624.9	0.0477
133	ETS:RUNX(ETS,Runt)/Jurkat-RUNX1-ChIP-Seq(GSE17954)	1	RCAGGATGTGGT	1e-08	-20.1	0	4417	0.0253	3965.5	0.0232	1e-19	-46	0	4194	0.0177	3586.2	0.0153	1e-32	-74.09	0	5389	0.0261	4478.9	0.0222
134	PAX5(Paired,Homeobox)/GM12878-PAX5-ChIP-Seq(GSE32465)	0	GCAGCCAAGCRTGACH	1e-08	-18.72	0	17650	0.1012	16627.9	0.0972	0.1	-2.812	0.0991	15976	0.0673	15609.1	0.0665	1	-0.08318	1	19153	0.0929	18943.3	0.0938
135	Pax7(Paired,Homeobox)/Myoblast-Pax7-ChIP-Seq(GSE25064)	1	TAATCAATTA	1e-08	-18.59	0	4787	0.0275	4329.8	0.0253	1e-09	-21.3	0	4620	0.0195	4174.7	0.0178	0.001	-8.038	0.0006	5866	0.0285	5497.5	0.0272
136	RXR(NR),DR1/3T3L1-RXR-ChIP-Seq(GSE13511)	0	TAGGGCAAAGGTCA	1e-07	-18.06	0	55588	0.3189	53489.1	0.3127	1e-16	-39.08	0	53879	0.2271	51573.1	0.2198	1	-1e-06	1	61009	0.296	60722.2	0.3007
137	JunD(bZIP)/K562-JunD-ChIP-Seq	1	ATGACGTCATCN	1e-07	-17.48	0	3929	0.0225	3533.3	0.0207	1e-08	-19.24	0	3635	0.0153	3264.4	0.0139	1e-59	-137.4	0	4890	0.0237	3765.6	0.0186
138	Jun-AP1(bZIP)/K562-cJun-ChIP-Seq(GSE31477)	1	GATGASTCATCN	1e-07	-17.3	0	10533	0.0604	9815.1	0.0574	1e-18	-42.07	0	10277	0.0433	9319.7	0.0397	1e-97	-225.1	0	13895	0.0674	11390.4	0.0564
139	Esrrb(NR)/mES-Esrrb-ChIP-Seq(GSE11431)	0	KTGACCTTGA	1e-07	-16.65	0	34510	0.198	33003.9	0.1929	0.1	-3.768	0.0396	32548	0.1372	31852.5	0.1358	1	-2.7e-05	1	38559	0.1871	38474	0.1905
140	GRE(NR),IR3/RAW264.7-GRE-ChIP-Seq(Unpublished)	1	VAGRACAKWCTGTYC	1e-07	-16.4	0	12291	0.0705	11517.5	0.0673	0.0001	-10.08	0.0001	11573	0.0488	11039.5	0.0471	1e-25	-58.73	0	14970	0.0726	13479.3	0.0668
141	Reverb(NR),DR2/RAW-Reverba.biotin-ChIP-Seq(GSE45914)	0	GTRGGTCASTGGGTCA	1e-06	-14.31	0	6829	0.0392	6322.2	0.037	1e-05	-12.69	0	6199	0.0261	5788.3	0.0247	0.1	-3.335	0.0627	7434	0.0361	7133.2	0.0353
142	AP-1(bZIP)/ThioMac-PU.1-ChIP-Seq(GSE21512)	1	VTGACTCATC	1e-06	-14.03	0	32838	0.1884	31458.2	0.1839	1e-09	-22.91	0	32426	0.1367	31021.2	0.1322	1e-70	-161.9	0	41111	0.1994	37173.4	0.1841
143	PAX3:FKHR-fusion(Paired,Homeobox)/Rh4-PAX3:FKHR-ChIP-Seq(GSE19063)	0	ACCRTGACTAATTNN	1e-05	-12.46	0	10461	0.06	9835.9	0.0575	1	-0.8162	0.6948	9920	0.0418	9794.9	0.0418	0.001	-8.66	0.0003	12874	0.0625	12229.2	0.0606
144	NF-E2(bZIP)/K562-NFE2-ChIP-Seq(GSE31477)	1	GATGACTCAGCA	0.0001	-10.94	0	2845	0.0163	2582.3	0.0151	1e-08	-19.62	0	2761	0.0116	2440.6	0.0104	1e-33	-76.31	0	3755	0.0182	3005.4	0.0149
145	bHLHE40(bHLH)/HepG2-BHLHE40-ChIP-Seq(GSE31477)	0	KCACGTGMCN	0.0001	-9.863	0.0001	13219	0.0758	12554.3	0.0734	1	0	1	11960	0.0504	12497.6	0.0533	0.1	-2.443	0.151	15011	0.0728	14547.7	0.072
146	MafA(bZIP)/Islet-MafA-ChIP-Seq(GSE30298)	0	TGCTGACTCA	0.0001	-9.825	0.0001	41715	0.2393	40259	0.2353	0.1	-3.377	0.0571	40380	0.1702	39596	0.1688	1e-18	-42.45	0	48870	0.2371	46206.2	0.2288
147	Nrf2(bZIP)/Lymphoblast-Nrf2-ChIP-Seq(GSE37589)	1	HTGCTGAGTCAT	0.0001	-9.747	0.0001	2355	0.0135	2133.9	0.0125	1e-09	-22.35	0	2341	0.0099	2029.5	0.0087	1e-29	-67.63	0	3123	0.0152	2483.8	0.0123
148	Atf7(bZIP)/3T3L1-Atf7-ChIP-Seq(GSE56872)	1	NGRTGACGTCAY	0.0001	-9.508	0.0001	20468	0.1174	19587.6	0.1145	1e-08	-20.59	0	19684	0.083	18678.6	0.0796	1e-27	-64.16	0	24591	0.1193	22528.1	0.1116
149	PAX5(Paired,Homeobox),condensed/GM12878-PAX5-ChIP-Seq(GSE32465)	0	GTCACGCTCSCTGM	0.001	-7.429	0.0011	4740	0.0272	4438.2	0.0259	1	-1.59	0.3284	4204	0.0177	4104.2	0.0175	1	-1.152	0.5278	5156	0.025	5017.6	0.0249
150	PRDM9(Zf)/Testis-DMC1-ChIP-Seq(GSE35498)	0	ADGGYAGYAGCATCT	0.01	-6.742	0.0021	19993	0.1147	19223.8	0.1124	1	-0.1949	1	18665	0.0787	18575.8	0.0792	1	-1.491	0.386	23252	0.1128	22671	0.1123
151	CLOCK(bHLH)/Liver-Clock-ChIP-Seq(GSE39860)	0	GHCACGTG	0.01	-6.561	0.0025	25465	0.1461	24557.6	0.1436	1	-0.5353	0.9092	24463	0.1031	24219.2	0.1032	0.001	-8.36	0.0004	29475	0.143	28330.2	0.1403
152	Gfi1b(Zf)/HPC7-Gfi1b-ChIP-Seq(GSE22178)	1	MAATCACTGC	0.01	-6.416	0.0028	32851	0.1884	31765.1	0.1857	1e-05	-13.31	0	31852	0.1342	30735.7	0.131	0.0001	-9.227	0.0002	38749	0.188	37312.8	0.1848
153	BATF(bZIP)/Th17-BATF-ChIP-Seq(GSE39756)	1	DATGASTCAT	0.01	-5.681	0.0059	29020	0.1665	28064.7	0.1641	1e-08	-20.25	0	28884	0.1217	27635.2	0.1178	1e-58	-133.7	0	36799	0.1785	33355.7	0.1652
154	Bach1(bZIP)/K562-Bach1-ChIP-Seq(GSE31477)	1	AWWNTGCTGAGTCAT	0.01	-5.668	0.0059	2647	0.0152	2464.4	0.0144	1e-16	-36.98	0	2678	0.0113	2250.2	0.0096	1e-36	-83.38	0	3618	0.0176	2855.4	0.0141
155	NF1-halfsite(CTF)/LNCaP-NF1-ChIP-Seq(Unpublished)	1	YTGCCAAG	0.01	-5.187	0.0095	76556	0.4391	74604.9	0.4361	1e-130	-299.4	0	82603	0.3481	76160.1	0.3246	0	-1236	0	99800	0.4842	86791	0.4298
156	Rbpj1(?)/Panc1-Rbpj1-ChIP-Seq(GSE47459)	0	HTTTCCCASG	0.1	-4.321	0.0225	70429	0.404	68662	0.4014	1e-21	-50.16	0	71492	0.3013	68558.4	0.2922	1	-0.8808	0.6796	80898	0.3925	79196.3	0.3922
157	GRHL2(CP2)/HBE-GRHL2-ChIP-Seq(GSE46194)	0	AAACYKGTTWDACMRGTTTB	0.1	-3.79	0.038	19510	0.1119	18886.6	0.1104	1e-05	-13.72	0	18930	0.0798	18105.2	0.0772	1	-0.1324	1	22901	0.1111	22595	0.1119
158	Tcfcp2l1(CP2)/mES-Tcfcp2l1-ChIP-Seq(GSE11431)	0	NRAACCRGTTYRAACCRGYT	0.1	-3.075	0.0772	7715	0.0443	7429.7	0.0434	0.1	-3.723	0.0411	7008	0.0295	6770	0.0289	0.0001	-10.21	0.0001	8999	0.0437	8459.3	0.0419
159	HNF6(Homeobox)/Liver-Hnf6-ChIP-Seq(ERP000394)	0	NTATYGATCH	0.1	-2.989	0.0836	23972	0.1375	23291.6	0.1362	1	0	1	22465	0.0947	22976.7	0.0979	1	0	1	27751	0.1346	28384.8	0.1406
160	NFkB-p50,p52(RHD)/Monocyte-p50-ChIP-Chip(Schreiber et al.)	0	GGGGGAATCCCC	0.1	-2.958	0.0857	4514	0.0259	4324.6	0.0253	0.001	-7.189	0.0013	4117	0.0174	3874.3	0.0165	1	-0.1788	1	4762	0.0231	4730.5	0.0234
161	bZIP:IRF(bZIP,IRF)/Th17-BatF-ChIP-Seq(GSE39756)	0	NAGTTTCABTHTGACTNW	0.1	-2.812	0.0985	26255	0.1506	25535.1	0.1493	0.001	-6.997	0.0016	25828	0.1089	25072.1	0.1069	1e-07	-16.6	0	32499	0.1577	30983.8	0.1534
162	EBNA1(EBV virus)/Raji-EBNA1-ChIP-Seq(GSE30709)	0	GGYAGCAYDTGCTDCCCNNN	0.1	-2.688	0.1109	758	0.0043	705	0.0041	0.0001	-9.813	0.0001	744	0.0031	636.6	0.0027	1	-1.184	0.516	917	0.0044	883.7	0.0044
163	GRE(NR),IR3/A549-GR-ChIP-Seq(GSE32465)	0	NRGVACABNVTGTYCY	0.1	-2.664	0.1128	6745	0.0387	6502.8	0.038	1	-1.453	0.3719	6281	0.0265	6154.6	0.0262	1e-15	-36.61	0	8325	0.0404	7457.9	0.0369
164	Unknown(Homeobox)/Limb-p300-ChIP-Seq	0	SSCMATWAAA	0.1	-2.311	0.1596	32599	0.187	31782.8	0.1858	1	-0.04699	1	31813	0.1341	31732.3	0.1353	1	-0.1167	1	39748	0.1928	39150	0.1939
165	E2F6(E2F)/Hela-E2F6-ChIP-Seq(GSE31477)	0	GGCGGGAARN	1	-2.259	0.1671	16101	0.0924	15650.5	0.0915	1	-9.7e-05	1	13603	0.0573	13871.1	0.0591	1	-0.004633	1	17434	0.0846	17401.1	0.0862
166	RUNX-AML(Runt)/CD4+-PolII-ChIP-Seq(Barski et al.)	0	GCTGTGGTTW	1	-2.089	0.197	36381	0.2087	35506.6	0.2076	0.1	-3.317	0.0602	35592	0.15	34883	0.1487	1e-11	-27.06	0	43857	0.2128	41703.9	0.2065
167	Srebp1a(bHLH)/HepG2-Srebp1a-ChIP-Seq(GSE31477)	0	RTCACSCCAY	1	-1.919	0.2319	9123	0.0523	8856.9	0.0518	1	-0.7958	0.7048	8335	0.0351	8230.2	0.0351	1	-1.188	0.516	10283	0.0499	10023.1	0.0496
168	FXR(NR),IR1/Liver-FXR-ChIP-Seq(Chong et al.)	0	AGGTCANTGACCTB	1	-1.906	0.2335	17788	0.102	17325.8	0.1013	1	-1.522	0.3493	16345	0.0689	16066.4	0.0685	1	-0.000136	1	19612	0.0951	19689.5	0.0975
169	BMYB(HTH)/Hela-BMYB-ChIP-Seq(GSE27030)	0	NHAACBGYYV	1	-1.52	0.3417	67945	0.3897	66515.9	0.3888	1	0	1	67022	0.2825	67928.8	0.2895	1	-1.455	0.3975	80654	0.3913	78847	0.3905
170	c-Myc(bHLH)/LNCAP-cMyc-ChIP-Seq(Unpublished)	0	VCCACGTG	1	-1.402	0.3822	17929	0.1028	17507.8	0.1023	1	-1e-06	1	16749	0.0706	17143	0.0731	1	-0.7433	0.7702	20461	0.0993	20034.2	0.0992
171	Srebp2(bHLH)/HepG2-Srebp2-ChIP-Seq(GSE31477)	0	CGGTCACSCCAC	1	-1.397	0.3822	5836	0.0335	5676.9	0.0332	1	-0.04413	1	5180	0.0218	5243.9	0.0224	1	-1.131	0.5359	6458	0.0313	6290.5	0.0312
172	Tbet(T-box)/CD8-Tbet-ChIP-Seq(GSE33802)	0	AGGTGTGAAM	1	-1.247	0.441	49215	0.2823	48188.5	0.2817	1	-0.000587	1	48371	0.2039	48458.7	0.2066	1	0	1	56195	0.2726	57076.5	0.2827
173	Mouse_Recombination_Hotspot(Zf)/Testis-DMC1-ChIP-Seq(GSE24438)	0	ACTYKNATTCGTGNTACTTC	1	-1.003	0.56	3292	0.0189	3211.5	0.0188	0.1	-3.397	0.0567	3199	0.0135	3062.5	0.0131	0.01	-6.374	0.003	3998	0.0194	3739.9	0.0185
174	THRa(NR)/C17.2-THRa-ChIP-Seq(GSE38347)	0	GGTCANYTGAGGWCA	1	-0.4072	1	19621	0.1125	19308.2	0.1129	0.01	-5.323	0.0084	18327	0.0772	17790.3	0.0758	0.001	-8.904	0.0003	22596	0.1096	21631.9	0.1071
175	PRDM1(Zf)/Hela-PRDM1-ChIP-Seq(GSE31477)	0	ACTTTCACTTTC	1	-0.2618	1	29890	0.1715	29443.6	0.1721	1	-1.789	0.2723	29459	0.1242	28974.8	0.1235	0.1	-2.676	0.1204	36178	0.1755	35187.2	0.1743
176	Egr1(Zf)/K562-Egr1-ChIP-Seq(GSE32465)	0	TGCGTGGGYG	1	-0.2505	1	29455	0.169	29020.8	0.1696	1	-0.00072	1	26019	0.1097	26208.2	0.1117	0.1	-3.383	0.0601	33650	0.1632	32662.4	0.1618
177	p53(p53)/mES-cMyc-ChIP-Seq(GSE11431)	0	ACATGCCCGGGCAT	1	-0.219	1	660	0.0038	669.1	0.0039	1	-0.4124	1	629	0.0027	632.9	0.0027	1	-0.005778	1	748	0.0036	802.2	0.004
178	HRE(HSF)/Striatum-HSF1-ChIP-Seq(GSE38000)	0	TTCTAGAABNTTCTA	1	-0.2024	1	11301	0.0648	11180.4	0.0654	1	-2.25	0.1728	10918	0.046	10669.5	0.0455	1e-08	-18.71	0	14239	0.0691	13318.5	0.066
179	Atf1(bZIP)/K562-ATF1-ChIP-Seq(GSE31477)	0	GATGACGTCA	1	-0.1141	1	28126	0.1613	27785.4	0.1624	1	-0.2763	1	26921	0.1135	26725.4	0.1139	1e-11	-26.38	0	33604	0.163	31800.6	0.1575
180	PRDM14(Zf)/H1-PRDM14-ChIP-Seq(GSE22767)	0	RGGTCTCTAACY	1	-0.07533	1	16246	0.0932	16115.8	0.0942	1	-0.000627	1	14975	0.0631	15187.5	0.0647	1	0	1	18142	0.088	18605.7	0.0921
181	Pax7(Paired,Homeobox),longest/Myoblast-Pax7-ChIP-Seq(GSE25064)	0	NTAATTDGCYAATTANNWWD	1	-0.06142	1	1304	0.0075	1335.2	0.0078	1	-0.1471	1	1211	0.0051	1235.2	0.0053	1	-0.004002	1	1623	0.0079	1696.5	0.0084
182	HIF2a(bHLH)/785_O-HIF2a-ChIP-Seq(GSE34871)	0	GCACGTACCC	1	-0.03316	1	13938	0.0799	13882	0.0812	1	0	1	11898	0.0501	13585.8	0.0579	1	0	1	15238	0.0739	15876.7	0.0786
183	GFY(?)/Promoter	0	ACTACAATTCCC	1	-0.01942	1	2545	0.0146	2600.7	0.0152	1	-1.729	0.2873	2417	0.0102	2345.2	0.01	1	-0.007018	1	2905	0.0141	2977	0.0147
184	Sp1(Zf)/Promoter	0	GGCCCCGCCCCC	1	-0.002861	1	6689	0.0384	6783.8	0.0397	1	-0.006772	1	5348	0.0225	5466.4	0.0233	1	0	1	7084	0.0344	7400.5	0.0367
185	CArG(MADS)/PUER-Srf-ChIP-Seq(Sullivan et al.)	0	CCATATATGGNM	1	-0.002848	1	14004	0.0803	14051.4	0.0821	1	-0.4941	0.9419	13102	0.0552	12985.4	0.0554	1	-0.07216	1	16771	0.0814	16608.7	0.0823
186	GATA3(Zf),DR8/iTreg-Gata3-ChIP-Seq(GSE20898)	0	AGATSTNDNNDSAGATAASN	1	-0.000187	1	4606	0.0264	4757.7	0.0278	1	-1.039	0.5592	4387	0.0185	4313.1	0.0184	1	0	1	5193	0.0252	5783	0.0286
187	Ascl1(bHLH)/NeuralTubes-Ascl1-ChIP-Seq(GSE55840)	0	NNVVCAGCTGBN	1	-0.00017	1	70519	0.4045	69917.4	0.4087	1	-0.1914	1	70380	0.2966	69794	0.2975	1	0	1	79655	0.3864	80153.2	0.397
188	T1ISRE(IRF)/ThioMac-Ifnb-Expression	0	ACTTTCGTTTCT	1	-0.000128	1	555	0.0032	633.2	0.0037	1	0	1	550	0.0023	667.3	0.0028	1	0	1	750	0.0036	916.7	0.0045
189	MITF(bHLH)/MastCells-MITF-ChIP-Seq(GSE48085)	0	RTCATGTGAC	1	-3.6e-05	1	42233	0.2423	42140.5	0.2463	1	-7.6e-05	1	41188	0.1736	41418.1	0.1765	1	-2.6e-05	1	49289	0.2391	49051	0.2429
190	Pit1(Homeobox)/GCrat-Pit1-ChIP-Seq(GSE58009)	0	ATGMATATDC	1	0	1	46637	0.2675	46663.3	0.2728	1e-13	-30.16	0	49364	0.208	47376.1	0.2019	1	0	1	57033	0.2767	57360.7	0.2841
191	HRE(HSF)/HepG2-HSF1-ChIP-Seq(GSE31477)	0	BSTTCTRGAABVTTCYAGAA	1	0	1	7628	0.0438	7928	0.0463	1	0	1	7053	0.0297	7443.3	0.0317	1	-0.7606	0.7617	9343	0.0453	9144.6	0.0453
192	FOXA1:AR(Forkhead,NR)/LNCAP-AR-ChIP-Seq(GSE27824)	0	AGTAAACAAAAAAGAACAND	1	0	1	5032	0.0289	5305.2	0.031	1	-0.007653	1	4980	0.021	5093.6	0.0217	1	0	1	6331	0.0307	6753.1	0.0334
193	CRE(bZIP)/Promoter	0	CSGTGACGTCAC	1	0	1	8040	0.0461	8393.4	0.0491	1	0	1	6993	0.0295	7648.5	0.0326	1	-0.000339	1	9205	0.0447	9333	0.0462
194	EKLF(Zf)/Erythrocyte-Klf1-ChIP-Seq(GSE20478)	0	NWGGGTGTGGCY	1	0	1	9696	0.0556	10109.4	0.0591	1	-0.005099	1	9128	0.0385	9265.3	0.0395	1	-0.02273	1	11523	0.0559	11493.6	0.0569
195	p53(p53)/Saos-p53-ChIP-Seq(GSE15780)	0	RRCATGYCYRGRCATGYYYN	1	0	1	4423	0.0254	4824.5	0.0282	1	0	1	3994	0.0168	4534.8	0.0193	1	0	1	5115	0.0248	5691	0.0282
196	p53(p53)/Saos-p53-ChIP-Seq	0	RRCATGYCYRGRCATGYYYN	1	0	1	4423	0.0254	4824.5	0.0282	1	0	1	3994	0.0168	4534.8	0.0193	1	0	1	5115	0.0248	5691	0.0282
197	p63(p53)/Keratinocyte-p63-ChIP-Seq(GSE17611)	0	NNDRCATGYCYNRRCATGYH	1	0	1	16542	0.0949	17197.8	0.1005	1	0	1	15390	0.0649	16298.1	0.0695	1	0	1	19157	0.0929	19924.9	0.0987
198	ARE(NR)/LNCAP-AR-ChIP-Seq(GSE27824)	0	RGRACASNSTGTYCYB	1	0	1	13997	0.0803	15700.2	0.0918	1	0	1	13149	0.0554	14941.9	0.0637	1	0	1	16845	0.0817	18300.6	0.0906
199	AR-halfsite(NR)/LNCaP-AR-ChIP-Seq(GSE27824)	0	CCAGGAACAG	1	0	1	125348	0.719	141347	0.8263	1	0	1	138557	0.584	164132	0.6996	1	0	1	148157	0.7188	165409	0.8192
200	Arnt:Ahr(bHLH)/MCF7-Arnt-ChIP-Seq(Lo et al.)	0	TBGCACGCAA	1	0	1	24571	0.1409	26819.6	0.1568	1	0	1	20263	0.0854	25179.8	0.1073	1	0	1	27971	0.1357	31074.8	0.1539
201	Bcl6(Zf)/Liver-Bcl6-ChIP-Seq(GSE31578)	0	NNNCTTTCCAGGAAA	1	0	1	66750	0.3829	70337.8	0.4112	1	0	1	68276	0.2878	70773.5	0.3017	1	0	1	79702	0.3867	82710.6	0.4096
202	BMAL1(bHLH)/Liver-Bmal1-ChIP-Seq(GSE39860)	0	GNCACGTG	1	0	1	73917	0.424	82480.8	0.4822	1	0	1	76491	0.3224	85907.4	0.3662	1	0	1	86126	0.4178	96408.3	0.4775
203	Cdx2(Homeobox)/mES-Cdx2-ChIP-Seq(GSE14586)	0	GYMATAAAAH	1	0	1	33017	0.1894	35017.4	0.2047	1	0	1	33545	0.1414	35284	0.1504	1	0	1	41397	0.2008	43607.4	0.216
204	c-Myc(bHLH)/mES-cMyc-ChIP-Seq(GSE11431)	0	VVCCACGTGG	1	0	1	22832	0.131	26547.7	0.1552	1	0	1	22336	0.0941	25707.7	0.1096	1	0	1	26572	0.1289	30835.7	0.1527
205	CRX(Homeobox)/Retina-Crx-ChIP-Seq(GSE20012)	0	GCTAATCC	1	0	1	92468	0.5304	101665	0.5943	1	0	1	97549	0.4111	108600	0.4629	1	0	1	109571	0.5316	120561	0.5971
206	E2A(bHLH)/proBcell-E2A-ChIP-Seq(GSE21978)	0	DNRCAGCTGY	1	0	1	63651	0.3651	65974.6	0.3857	1	0	1	62768	0.2645	65151.8	0.2777	1	0	1	70310	0.3411	75138.5	0.3721
207	E2F1(E2F)/Hela-E2F1-ChIP-Seq(GSE22478)	0	CWGGCGGGAA	1	0	1	4082	0.0234	5069.6	0.0296	1	0	1	3043	0.0128	4249.7	0.0181	1	0	1	4282	0.0208	5778.5	0.0286
208	E2F4(E2F)/K562-E2F4-ChIP-Seq(GSE31477)	0	GGCGGGAAAH	1	0	1	9379	0.0538	10672.1	0.0624	1	0	1	7166	0.0302	9288	0.0396	1	0	1	10264	0.0498	12099.2	0.0599
209	E2F7(E2F)/Hela-E2F7-ChIP-Seq(GSE32673)	0	VDTTTCCCGCCA	1	0	1	2021	0.0116	2645.3	0.0155	1	0	1	1567	0.0066	2201.4	0.0094	1	0	1	2151	0.0104	3060.1	0.0152
210	E2F(E2F)/Hela-CellCycle-Expression	0	TTSGCGCGAAAA	1	0	1	1052	0.006	1318.9	0.0077	1	0	1	862	0.0036	1063.5	0.0045	1	0	1	1197	0.0058	1513.4	0.0075
211	E2A(bHLH),near_PU.1/Bcell-PU.1-ChIP-Seq(GSE21512)	0	NVCACCTGBN	1	0	1	54779	0.3142	67346.4	0.3937	1	0	1	52032	0.2193	66705.8	0.2843	1	0	1	56435	0.2738	76899.5	0.3809
212	Egr2(Zf)/Thymocytes-Egr2-ChIP-Seq(GSE34254)	0	NGCGTGGGCGGR	1	0	1	6074	0.0348	6909	0.0404	1	0	1	5254	0.0221	6032.7	0.0257	1	-0.000216	1	7594	0.0368	7738	0.0383
213	Eomes(T-box)/H9-Eomes-ChIP-Seq(GSE26097)	0	ATTAACACCT	1	0	1	86689	0.4973	89617.7	0.5239	1	0	1	89827	0.3786	94687.2	0.4036	1	0	1	100764	0.4888	106242	0.5262
214	ERE(NR),IR3/MCF7-ERa-ChIP-Seq(Unpublished)	0	VAGGTCACNSTGACC	1	0	1	12810	0.0735	13829.6	0.0808	1	0	1	12122	0.0511	13190	0.0562	1	0	1	15000	0.0728	16118.5	0.0798
215	Erra(NR)/HepG2-Erra-ChIP-Seq(GSE31477)	0	CAAAGGTCAG	1	0	1	90441	0.5188	98627.5	0.5765	1	0	1	92663	0.3905	102997	0.439	1	0	1	103007	0.4997	113873	0.564
216	GFX(?)/Promoter	0	ATTCTCGCGAGA	1	0	1	99	0.0006	210.1	0.0012	1	0	1	79	0.0003	163.6	0.0007	1	0	1	101	0.0005	268	0.0013
217	GFY-Staf(?,Zf)/Promoter	0	RACTACAATTCCCAGAAKGC	1	0	1	1676	0.0096	2894.5	0.0169	1	0	1	1573	0.0066	2635.3	0.0112	1	0	1	1992	0.0097	3402.6	0.0169
218	GSC(Homeobox)/FrogEmbryos-GSC-ChIP-Seq(DRA000576)	0	RGGATTAR	1	0	1	55351	0.3175	60670.4	0.3547	1	0	1	55653	0.2346	61557.5	0.2624	1	0	1	65500	0.3178	72518.9	0.3592
219	HIF-1a(bHLH)/MCF7-HIF1a-ChIP-Seq(GSE28352)	0	TACGTGCV	1	0	1	8547	0.049	9488.6	0.0555	1	0	1	6971	0.0294	9208.8	0.0393	1	0	1	9254	0.0449	10828.4	0.0536
220	HIF-1b(HLH)/T47D-HIF1b-ChIP-Seq(GSE59937)	0	RTACGTGC	1	0	1	43519	0.2496	47275.1	0.2764	1	0	1	38817	0.1636	47313.4	0.2017	1	0	1	48682	0.2362	54738.4	0.2711
221	HOXD13(Homeobox)/Chicken-Hoxd13-ChIP-Seq(GSE38910)	0	NCYAATAAAA	1	0	1	49542	0.2842	51811	0.3029	1	0	1	50380	0.2123	53892.1	0.2297	1	0	1	61425	0.298	64395.4	0.3189
222	Isl1(Homeobox)/Neuron-Isl1-ChIP-Seq(GSE31456)	0	CTAATKGV	1	0	1	82970	0.4759	83315.6	0.487	1	0	1	84382	0.3556	87493.1	0.3729	1	0	1	95678	0.4642	99415.1	0.4924
223	Klf4(Zf)/mES-Klf4-ChIP-Seq(GSE11431)	0	GCCACACCCA	1	0	1	16203	0.0929	17403.7	0.1017	1	0	1	14644	0.0617	15782.9	0.0673	1	0	1	18657	0.0905	19593.2	0.097
224	KLF5(Zf)/LoVo-KLF5-ChIP-Seq(GSE49402)	0	DGGGYGKGGC	1	0	1	49759	0.2854	54806.3	0.3204	1	0	1	46114	0.1943	51882.2	0.2211	1	0	1	55785	0.2706	61175.5	0.303
225	Nr5a2(NR)/Pancreas-LRH1-ChIP-Seq(GSE34295)	0	BTCAAGGTCA	1	0	1	34185	0.1961	39782.1	0.2326	1	0	1	32732	0.138	37890.1	0.1615	1	0	1	39526	0.1918	45991	0.2278
226	MafK(bZIP)/C2C12-MafK-ChIP-Seq(GSE36030)	0	GCTGASTCAGCA	1	0	1	11853	0.068	12532.4	0.0733	1	-4e-06	1	11320	0.0477	11654.9	0.0497	1	-1.109	0.5443	14503	0.0704	14156.2	0.0701
227	Max(bHLH)/K562-Max-ChIP-Seq(GSE31477)	0	RCCACGTGGYYN	1	0	1	31475	0.1805	35360.4	0.2067	1	0	1	30914	0.1303	34864.1	0.1486	1	0	1	36912	0.1791	41337	0.2047
228	Meis1(Homeobox)/MastCells-Meis1-ChIP-Seq(GSE48085)	0	VGCTGWCAVB	1	0	1	76867	0.4409	77600.3	0.4536	1	0	1	76533	0.3226	79699	0.3397	1	0	1	87614	0.425	89914.8	0.4453
229	AMYB(HTH)/Testes-AMYB-ChIP-Seq(GSE44588)	0	TGGCAGTTGG	1	0	1	67182	0.3854	68466.8	0.4002	1	0	1	66742	0.2813	69720.6	0.2972	1	0	1	79911	0.3877	80876.4	0.4005
230	MYB(HTH)/ERMYB-Myb-ChIPSeq(GSE22095)	0	GGCVGTTR	1	0	1	73203	0.4199	75790	0.443	1	0	1	72322	0.3048	77989	0.3324	1	0	1	87116	0.4226	89522.5	0.4434
231	Nanog(Homeobox)/mES-Nanog-ChIP-Seq(GSE11724)	0	RGCCATTAAC	1	0	1	128335	0.7361	140819	0.8232	1	0	1	142013	0.5985	164985	0.7033	1	0	1	150711	0.7311	167040	0.8273
232	NFY(CCAAT)/Promoter	0	RGCCAATSRG	1	0	1	31163	0.1788	37483.1	0.2191	1	0	1	29880	0.1259	36640.4	0.1562	1	0	1	37151	0.1802	44099.4	0.2184
233	Nkx2.1(Homeobox)/LungAC-Nkx2.1-ChIP-Seq(GSE43252)	0	RSCACTYRAG	1	0	1	104491	0.5994	120668	0.7054	1	0	1	111471	0.4698	133541	0.5692	1	0	1	122298	0.5933	141585	0.7012
234	Nkx2.5(Homeobox)/HL1-Nkx2.5.biotin-ChIP-Seq(GSE21529)	0	RRSCACTYAA	1	0	1	88778	0.5092	99368.5	0.5809	1	0	1	91918	0.3874	105181	0.4483	1	0	1	103449	0.5019	116669	0.5778
235	Nkx3.1(Homeobox)/LNCaP-Nkx3.1-ChIP-Seq(GSE28264)	0	AAGCACTTAA	1	0	1	90755	0.5206	102244	0.5977	1	0	1	95094	0.4008	109062	0.4649	1	0	1	107315	0.5206	120741	0.598
236	Nkx6.1(Homeobox)/Islet-Nkx6.1-ChIP-Seq(GSE40975)	0	GKTAATGR	1	0	1	99486	0.5707	100839	0.5895	1	0	1	105723	0.4456	111192	0.474	1	0	1	116725	0.5663	121669	0.6026
237	n-Myc(bHLH)/mES-nMyc-ChIP-Seq(GSE11431)	0	VRCCACGTGG	1	0	1	30846	0.1769	34213.5	0.2	1	0	1	29925	0.1261	33523.1	0.1429	1	0	1	35706	0.1732	39689.6	0.1966
238	NPAS2(bHLH)/Liver-NPAS2-ChIP-Seq(GSE39860)	0	KCCACGTGAC	1	0	1	47055	0.2699	52120.7	0.3047	1	0	1	46396	0.1955	51955.2	0.2215	1	0	1	54126	0.2626	60335.6	0.2988
239	Nr5a2(NR)/mES-Nr5a2-ChIP-Seq(GSE19019)	0	BTCAAGGTCA	1	0	1	25846	0.1483	30591	0.1788	1	0	1	24597	0.1037	28774.1	0.1226	1	0	1	30178	0.1464	35433.7	0.1755
240	NRF1(NRF)/MCF7-NRF1-ChIP-Seq(Unpublished)	0	CTGCGCATGCGC	1	0	1	1410	0.0081	3450.5	0.0202	1	0	1	984	0.0041	2544.4	0.0108	1	0	1	1619	0.0079	4009.5	0.0199
241	NRF(NRF)/Promoter	0	STGCGCATGCGC	1	0	1	3368	0.0193	6252.4	0.0365	1	0	1	2457	0.0104	4987.3	0.0213	1	0	1	3819	0.0185	7119	0.0353
242	Olig2(bHLH)/Neuron-Olig2-ChIP-Seq(GSE30882)	0	RCCATMTGTT	1	0	1	86322	0.4952	88529	0.5175	1	0	1	89922	0.379	92620.3	0.3948	1	0	1	99917	0.4847	104491	0.5175
243	Otx2(Homeobox)/EpiLC-Otx2-ChIP-Seq(GSE56098)	0	NYTAATCCYB	1	0	1	39659	0.2275	44138	0.258	1	0	1	38580	0.1626	43588.2	0.1858	1	0	1	46888	0.2275	52453	0.2598
244	Pitx1(Homeobox)/Chicken-Pitx1-ChIP-Seq(GSE38910)	0	TAATCCCN	1	0	1	130343	0.7477	143973	0.8416	1	0	1	146908	0.6192	170511	0.7268	1	0	1	154291	0.7485	170805	0.8459
245	PR(NR)/T47D-PR-ChIP-Seq(GSE31130)	0	VAGRACAKNCTGTBC	1	0	1	91347	0.524	103362	0.6042	1	0	1	95747	0.4035	110257	0.47	1	0	1	109097	0.5293	121660	0.6025
246	Ptf1a(bHLH)/Panc1-Ptf1a-ChIP-Seq(GSE47459)	0	ACAGCTGTTN	1	0	1	101939	0.5847	109345	0.6392	1	0	1	107271	0.4521	117138	0.4993	1	0	1	115600	0.5608	126271	0.6254
247	PU.1-IRF(ETS:IRF)/Bcell-PU.1-ChIP-Seq(GSE21512)	0	MGGAAGTGAAAC	1	0	1	66130	0.3793	67067	0.3921	1	0	1	67092	0.2828	67854.5	0.2892	1	0	1	78618	0.3814	78550.5	0.389
248	RARg(NR)/ES-RARg-ChIP-Seq(GSE30538)	0	AGGTCAAGGTCA	1	0	1	3290	0.0189	6513.3	0.0381	1	0	1	2770	0.0117	5944.8	0.0253	1	0	1	3577	0.0174	7626.6	0.0378
249	Rfx5(HTH)/GM12878-Rfx5-ChIP-Seq(GSE31477)	0	SCCTAGCAACAG	1	0	1	17759	0.1019	19410.1	0.1135	1	0	1	16839	0.071	18313.3	0.0781	1	0	1	20801	0.1009	22569.1	0.1118
250	RUNX(Runt)/HPC7-Runx1-ChIP-Seq(GSE22178)	0	SAAACCACAG	1	0	1	34819	0.1997	36852.2	0.2154	1	0	1	33744	0.1422	36093.9	0.1539	1	0	1	42280	0.2051	43185.5	0.2139
251	RUNX1(Runt)/Jurkat-RUNX1-ChIP-Seq(GSE29180)	0	AAACCACARM	1	0	1	49238	0.2824	51901	0.3034	1	0	1	48766	0.2055	51656.2	0.2202	1	0	1	59271	0.2875	60804.7	0.3011
252	RUNX2(Runt)/PCa-RUNX2-ChIP-Seq(GSE33889)	0	NWAACCACADNN	1	0	1	41063	0.2355	43849.4	0.2563	1	0	1	40457	0.1705	43406.4	0.185	1	0	1	49629	0.2408	51665.1	0.2559
253	SCL(bHLH)/HPC7-Scl-ChIP-Seq(GSE13511)	0	AVCAGCTG	1	0	1	138341	0.7935	145229	0.849	1	0	1	156505	0.6596	170989	0.7288	1	0	1	161872	0.7853	169556	0.8397
254	Smad2(MAD)/ES-SMAD2-ChIP-Seq(GSE29422)	0	CTGTCTGG	1	0	1	72055	0.4133	74672.3	0.4365	1	0	1	71603	0.3018	76032.6	0.3241	1	0	1	82922	0.4023	86168.6	0.4268
255	Smad3(MAD)/NPC-Smad3-ChIP-Seq(GSE36673)	0	TWGTCTGV	1	0	1	109081	0.6257	118376	0.692	1	0	1	116865	0.4925	129968	0.554	1	0	1	128630	0.624	138239	0.6846
256	Smad4(MAD)/ESC-SMAD4-ChIP-Seq(GSE29422)	0	VBSYGTCTGG	1	0	1	74089	0.425	75588.5	0.4419	1	0	1	73122	0.3082	76619.7	0.3266	1	0	1	84766	0.4112	86835.5	0.4301
257	ZNF143|STAF(Zf)/CUTLL-ZNF143-ChIP-Seq(GSE29600)	0	ATTTCCCAGVAKSCY	1	0	1	19193	0.1101	21315.4	0.1246	1	0	1	18056	0.0761	19808.5	0.0844	1	0	1	21439	0.104	24491.2	0.1213
258	TATA-Box(TBP)/Promoter	0	CCTTTTAWAGSC	1	0	1	60992	0.3499	62518.8	0.3655	1	0	1	60816	0.2563	63272.2	0.2697	1	0	1	71977	0.3492	74789.6	0.3704
259	Tbx5(T-box)/HL1-Tbx5.biotin-ChIP-Seq(GSE21529)	0	AGGTGTCA	1	0	1	109020	0.6253	121491	0.7102	1	0	1	115844	0.4882	134281	0.5724	1	0	1	126012	0.6113	141438	0.7005
260	YY1(Zf)/Promoter	0	CAAGATGGCGGC	1	0	1	1577	0.009	3051.9	0.0178	1	0	1	1333	0.0056	2541.9	0.0108	1	0	1	1750	0.0085	3435.5	0.017
261	ZBTB33(Zf)/GM12878-ZBTB33-ChIP-Seq(GSE32465)	0	GGVTCTCGCGAGAAC	1	0	1	310	0.0018	689	0.004	1	0	1	268	0.0011	565.7	0.0024	1	0	1	353	0.0017	760.7	0.0038
262	ZFX(Zf)/mES-Zfx-ChIP-Seq(GSE11431)	0	AGGCCTRG	1	0	1	48794	0.2799	54624.9	0.3193	1	0	1	47623	0.2007	52944.4	0.2257	1	0	1	52823	0.2563	62010.3	0.3071
263	Znf263(Zf)/K562-Znf263-ChIP-Seq(GSE31477)	0	CVGTSCTCCC	1	0	1	74246	0.4259	78506.5	0.4589	1	0	1	73519	0.3098	79981.6	0.3409	1	0	1	83727	0.4062	89687.4	0.4442
264	ZNF711(Zf)/SHSY5Y-ZNF711-ChIP-Seq(GSE20673)	0	AGGCCTAG	1	0	1	60310	0.3459	70196.2	0.4103	1	0	1	59353	0.2501	69445.2	0.296	1	0	1	66820	0.3242	79577	0.3941
