# Supplementary material for: DNA methylation dynamics during embryonic development and postnatal maturation of the mouse auditory sensory epithelium
Source: Sci Rep. 2018 Nov 26;8:17348. doi: 10.1038/s41598-018-35587-x (PMC6255903; doi:10.1038/s41598-018-35587-x)
Supplement: Supplementary file 6 — Supplementary Table S5 [file 41598_2018_35587_MOESM6_ESM.xlsx]

## Sheet: DevTrans_HYPER
Table S5. DMR coordinates and TFBS motif analysis									DNA methylation dynamics during embryonic development and postnatal maturation of the mouse auditory sensory epithelium
									Yizhar-Barnea O*, Valensisi C*, Doni- Jayavelu N, Kishore K, Andrus C, Koffler-Brill T, Ushakov K, Perl K, Noy Y, Bhonker Y, Pelizzola M, Hawkins RD, Avraham KB.
chr
chr1
chr1	start	end	end	width	pValue	MethDiff_Perc	log2Enrichment	CGI
chr1	7487805	7488403	7488403	598	0	68.58	1.774	0
chr1	14975960	14976516	14976516	556	0	80.455	3.313	0
chr1	20817672	20818059	20818059	387	0	39.52	1.24	0
chr1	24153277	24153965	24153965	688	0	58.115	1.436	0
chr1	28171146	28171557	28171557	411	0	40.3	0.775	0
chr1	30333085	30333777	30333777	692	0	89.355	4.238	0
chr1	30371012	30371731	30371731	719	0	92.655	Inf	0
chr1	36552216	36552876	36552876	660	0	53.66	1.612	0
chr1	38209640	38210184	38210184	544	0	66.235	2.309	0
chr1	46896396	46897284	46897284	888	0	62.815	1.66	0
chr1	57772930	57773559	57773559	629	0	22.465	0.663	0
chr1	58194145	58195462	58195462	1317	0	65.705	2.265	0
chr1	64374091	64375019	64375019	928	0	50.7	2.342	0
chr1	69377347	69377549	69377549	202	0	90.25	4.252	0
chr1	75491808	75492743	75492743	935	0	55.87	1.423	0
chr1	75499872	75500376	75500376	504	0	34.61	0.664	0
chr1	86194197	86195046	86195046	849	0	16.715	0.293	0
chr1	86228880	86229452	86229452	572	0	48.89	1.018	0
chr1	87607139	87607749	87607749	610	0	34.155	0.753	0
chr1	88906980	88907752	88907752	772	0	42.815	0.885	0
chr1	92715089	92715625	92715625	536	0	53.42	2.173	0
chr1	93734559	93735270	93735270	711	0	66.475	1.699	0
chr1	101269142	101269482	101269482	340	0	54.865	1.373	0
chr1	102092162	102092868	102092868	706	0	73.25	2.069	0
chr1	104969375	104970044	104970044	669	0	67.655	2.076	0
chr1	114035443	114036107	114036107	664	0	85.875	3.261	0
chr1	118158706	118158972	118158972	266	0	61.655	1.502	0
chr1	118987345	118987925	118987925	580	0	51.99	1.715	0
chr1	120038809	120039204	120039204	395	0	47.85	1.216	0
chr1	120964117	120964384	120964384	267	0	31.94	1.551	0
chr1	121550906	121551718	121551718	812	0	58.37	1.769	0
chr1	125316888	125317165	125317165	277	0	48.81	1.057	0
chr1	132331429	132331750	132331750	321	0	70.87	2.459	0
chr1	134776458	134777163	134777163	705	0	46.82	1.242	0
chr1	136152004	136152951	136152951	947	0	66.395	2.269	0
chr1	139144569	139145000	139145000	431	0	83.45	2.799	0
chr1	139942579	139943114	139943114	535	0	68.825	2.224	0
chr1	144320918	144321310	144321310	392	0	56.085	1.286	0
chr1	153031587	153032090	153032090	503	0	40.14	2.449	0
chr1	154592632	154593031	154593031	399	0	36.01	0.791	0
chr1	166683112	166683936	166683936	824	0	32.615	0.802	0
chr1	171483062	171483295	171483295	233	0	77.66	2.288	0
chr1	171490490	171490924	171490924	434	0	79.315	2.357	0
chr1	172244375	172244833	172244833	458	0	29.22	2.026	0
chr1	172368672	172369856	172369856	1184	0	61.2	2.662	0
chr1	178703699	178704535	178704535	836	0	24.52	0.53	0
chr1	182137833	182138217	182138217	384	0	27.735	0.576	0
chr1	185484101	185484528	185484528	427	0	61.255	2.384	0
chr1	186715100	186715914	186715914	814	0	42.345	1.528	0
chr1	187862079	187862936	187862936	857	0	18.295	0.352	0
chr1	187959008	187959983	187959983	975	0	31.455	0.641	0
chr1	188183795	188184299	188184299	504	0	22.645	0.405	0
chr1	189581927	189582448	189582448	521	0	50.17	1.961	0
chr10	189834340	189834774	189834774	434	0	34.765	1.18	0
chr10	191985194	191985446	191985446	252	0	72	4.644	1
chr10	5668049	5668698	5668698	649	0	37.495	0.786	0
chr10	6080833	6081263	6081263	430	0	69.975	2.069	0
chr10	9770449	9770996	9770996	547	0	16.175	0.312	0
chr10	13090501	13090875	13090875	374	0	52.745	3.006	1
chr10	19459212	19459732	19459732	520	0	41.645	1.369	0
chr10	20954327	20954442	20954442	115	0	54.48	Inf	0
chr10	35310123	35310950	35310950	827	0	93.75	Inf	0
chr10	39278787	39279730	39279730	943	0	35.665	0.697	0
chr10	42197574	42197858	42197858	284	0	75.525	2.248	1
chr10	42884640	42885102	42885102	462	0	69.415	2.382	0
chr10	44464525	44465186	44465186	661	0	36.87	0.958	0
chr10	47753899	47754050	47754050	151	0	66.875	1.77	0
chr10	59429435	59430220	59430220	785	0	34.495	0.715	0
chr10	60777313	60777835	60777835	522	0	69.985	1.953	0
chr10	63063252	63063991	63063991	739	0	49.47	1.436	0
chr10	75926357	75926699	75926699	342	0	82.85	5.093	0
chr10	76718194	76719142	76719142	948	0	60.08	4.089	0
chr10	76970844	76971620	76971620	776	0	33.15	0.794	0
chr10	77261529	77262415	77262415	886	0	68.485	1.78	0
chr10	77664210	77664744	77664744	534	0	45.44	2.967	1
chr10	79735668	79736085	79736085	417	0	72.625	2.651	1
chr10	79816209	79816908	79816908	699	0	80.775	3.472	0
chr10	79976714	79977072	79977072	358	0	47.08	1.023	1
chr10	80351285	80351984	80351984	699	0	56.055	2.554	0
chr10	80533013	80534003	80534003	990	0	61.945	1.693	0
chr10	80834350	80834568	80834568	218	0	82.98	Inf	1
chr10	80835135	80835623	80835623	488	0	61.665	Inf	1
chr10	80952662	80953629	80953629	967	0	63.845	2.611	0
chr10	84577665	84578428	84578428	763	0	37.71	1.561	0
chr10	85633370	85634181	85634181	811	0	72.785	2.367	0
chr10	88095303	88095872	88095872	569	0	89.5	4.452	0
chr10	93377813	93378755	93378755	942	0	69.19	2.241	0
chr10	100687760	100688715	100688715	955	0	28.21	0.609	0
chr10	106182125	106182559	106182559	434	0	41.815	0.896	0
chr10	116325886	116326305	116326305	419	0	41.635	0.902	0
chr10	118034619	118034871	118034871	252	0	59.85	2.002	0
chr10	119168768	119169171	119169171	403	0	38.465	1.589	0
chr10	121542576	121543033	121543033	457	0	66	1.881	0
chr10	121745633	121746195	121746195	562	0	58.315	1.367	0
chr10	121853330	121853958	121853958	628	0	47.585	1.563	0
chr10	126102950	126103371	126103371	421	0	41.775	0.981	0
chr10	127011592	127012160	127012160	568	0	67.135	2.24	0
chr10	127096274	127097049	127097049	775	0	65.175	2.479	0
chr10	127173352	127174050	127174050	698	0	72.865	3.019	0
chr10	127520117	127520359	127520359	242	0	63.5	1.48	0
chr11	127548132	127548988	127548988	856	0	64.765	1.822	0
chr11	127573939	127574475	127574475	536	0	89.785	3.889	0
chr11	3717503	3718062	3718062	559	0	44.485	1.089	0
chr11	4236460	4237081	4237081	621	0	72.325	2.714	0
chr11	4239847	4240615	4240615	768	0	62.04	1.941	0
chr11	5063141	5064063	5064063	922	0	55.655	1.713	0
chr11	6009801	6010347	6010347	546	0	67.745	1.946	0
chr11	6510123	6510823	6510823	700	0	71.31	2.525	0
chr11	7581738	7581838	7581838	100	0	46.445	0.938	0
chr11	17208010	17208445	17208445	435	0	71.965	2.011	0
chr11	19007296	19008182	19008182	886	0	35.02	1.296	0
chr11	19010371	19010783	19010783	412	0	36.3	1.881	0
chr11	20665621	20666549	20666549	928	0	27.5	0.653	0
chr11	22008251	22008944	22008944	693	0	24.195	2.398	0
chr11	22972201	22972525	22972525	324	0	61.495	1.642	1
chr11	24236261	24237215	24237215	954	0	39.415	0.918	0
chr11	46910731	46911184	46911184	453	0	67.12	2.171	0
chr11	49957125	49957430	49957430	305	0	77.555	3.266	0
chr11	50232635	50233789	50233789	1154	0	65.248	1.633	0
chr11	52324697	52325469	52325469	772	0	52.68	2.064	0
chr11	53465008	53465940	53465940	932	0	64.245	2.371	0
chr11	53840835	53841562	53841562	727	0	50.055	1.743	0
chr11	54806952	54807079	54807079	127	0	55.135	1.587	0
chr11	57401209	57401275	57401275	66	0	50.545	2.04	0
chr11	57469498	57470438	57470438	940	0	42.5	1.613	0
chr11	57747234	57747882	57747882	648	0	61.235	1.626	0
chr11	60710253	60710745	60710745	492	0	80.43	2.945	0
chr11	60850972	60851762	60851762	790	0	66.905	1.787	0
chr11	61450273	61451023	61451023	750	0	49.105	1.224	0
chr11	63968922	63969775	63969775	853	0	48.545	2.747	0
chr11	65255372	65256209	65256209	837	0	39.19	1.484	0
chr11	71454681	71455199	71455199	518	0	59.22	1.879	0
chr11	77476035	77476882	77476882	847	0	62.74	1.755	0
chr11	78420039	78420818	78420818	779	0	45.4	1.531	0
chr11	79604691	79605542	79605542	851	0	51.13	2.035	0
chr11	80503173	80504167	80504167	994	0	44.29	1.809	0
chr11	80605343	80606310	80606310	967	0	44.645	1.284	0
chr11	82259973	82260947	82260947	974	0	21.43	0.492	0
chr11	82920202	82920796	82920796	594	0	38.79	0.978	0
chr11	82982609	82984091	82984091	1482	0	74.737	3.119	0
chr11	85617494	85618307	85618307	813	0	29.865	0.697	0
chr11	85641592	85643034	85643034	1442	0	29.66	0.824	0
chr11	85876407	85877370	85877370	963	0	47.01	1.206	0
chr11	94416956	94417706	94417706	750	0	59.39	1.419	0
chr11	95167809	95168519	95168519	710	0	46.2	1.158	0
chr11	95510572	95511193	95511193	621	0	67.715	1.794	0
chr11	95768293	95769006	95769006	713	0	33.035	0.752	0
chr11	96016026	96016451	96016451	425	0	36.33	1.472	0
chr11	97067266	97067775	97067775	509	0	61.97	1.893	0
chr11	99166113	99167033	99167033	920	0	67.28	2.059	0
chr11	100140398	100141381	100141381	983	0	45.11	1.609	0
chr11	100436052	100436754	100436754	702	0	62.095	1.846	0
chr11	100705221	100705912	100705912	691	0	63.53	1.712	0
chr11	101667017	101667502	101667502	485	0	56.88	2.849	0
chr11	102095530	102096407	102096407	877	0	43.475	1.71	0
chr11	102206278	102206825	102206825	547	0	56.83	1.738	0
chr11	102348615	102349117	102349117	502	0	55.765	1.606	0
chr11	102665215	102665678	102665678	463	0	46.25	1.549	1
chr11	102665717	102666007	102666007	290	0	67.54	Inf	1
chr11	103833027	103833959	103833959	932	0	41.8	0.866	0
chr11	105165084	105165240	105165240	156	0	68.665	2.283	1
chr11	105562618	105564067	105564067	1449	0	87.257	Inf	0
chr11	106031905	106032185	106032185	280	0	69.55	4.849	0
chr11	107259647	107260324	107260324	677	0	45.285	1.009	0
chr11	107716205	107716762	107716762	557	0	49.825	1.786	0
chr11	107770261	107771165	107771165	904	0	94.75	Inf	0
chr11	107931213	107931668	107931668	455	0	56.84	1.568	0
chr11	110957891	110958755	110958755	864	0	31.755	0.65	0
chr11	112197893	112198490	112198490	597	0	56.165	2.197	0
chr11	113510338	113511044	113511044	706	0	30.18	0.651	0
chr11	114284729	114285019	114285019	290	0	52.31	1.899	0
chr11	114549460	114550308	114550308	848	0	62.72	2.943	0
chr11	114780649	114781285	114781285	636	0	63.76	2.242	0
chr11	115803544	115804024	115804024	480	0	78.91	2.692	0
chr11	116232670	116233502	116233502	832	0	41.675	2.011	0
chr11	116241823	116242763	116242763	940	0	39.315	1.52	0
chr11	116390768	116390976	116390976	208	0	81.21	5.853	0
chr11	116515176	116515963	116515963	787	0	39.425	1.887	0
chr11	116652603	116653075	116653075	472	0	54.095	1.62	0
chr11	116685011	116686006	116686006	995	0	49.06	1.423	0
chr11	116778219	116779210	116779210	991	0	43.935	1.078	0
chr11	117080025	117080584	117080584	559	0	58.46	1.519	0
chr11	118102167	118102782	118102782	615	0	85.54	Inf	0
chr11	118479490	118480129	118480129	639	0	48.995	1.113	0
chr11	119037725	119038670	119038670	945	0	42.905	2.767	0
chr11	119317060	119317996	119317996	936	0	44.88	1.167	0
chr11	120021390	120021848	120021848	458	0	72.035	2.328	0
chr12	120070542	120071002	120071002	460	0	77.75	3.646	0
chr12	121145288	121146708	121146708	1420	0	67.648	2.376	0
chr12	5328424	5329236	5329236	812	0	37.755	0.944	0
chr12	10449862	10450540	10450540	678	0	16.155	0.287	0
chr12	13425662	13426321	13426321	659	0	65.94	1.762	0
chr12	20955286	20956116	20956116	830	0	73.785	2.303	0
chr12	21225638	21226638	21226638	1000	0	56.66	1.661	0
chr12	22474471	22475023	22475023	552	0	67.275	1.792	0
chr12	25452282	25452585	25452585	303	0	67.255	2.074	0
chr12	31984541	31984998	31984998	457	0	37.035	1.633	0
chr12	36342218	36342583	36342583	365	0	96.855	Inf	0
chr12	37209827	37210426	37210426	599	0	63.91	1.745	0
chr12	44622953	44623241	44623241	288	0	56.32	2.212	0
chr12	44652425	44652702	44652702	277	0	76.435	2.608	0
chr12	58120154	58120989	58120989	835	0	86	3.437	0
chr12	69555699	69556124	69556124	425	0	74.175	2.753	0
chr12	76435898	76436660	76436660	762	0	32.825	0.675	0
chr12	76653169	76653475	76653475	306	0	60.7	1.385	0
chr12	76887767	76888236	76888236	469	0	57.27	1.422	0
chr12	77854890	77855104	77855104	214	0	24.415	0.569	0
chr12	80287108	80288654	80288654	1546	0	46.17	1.003	0
chr12	83620793	83621007	83621007	214	0	67.345	2.675	0
chr12	84209183	84209875	84209875	692	0	27.205	0.556	0
chr12	84568812	84569708	84569708	896	0	36.805	2.87	0
chr12	87940683	87941335	87941335	652	0	64.38	2.174	0
chr12	91474600	91474858	91474858	258	0	66.085	1.815	0
chr12	99643014	99643281	99643281	267	0	55.225	1.226	0
chr12	102369556	102370347	102370347	791	0	65.065	2.353	0
chr12	103312123	103312851	103312851	728	0	61.685	1.997	0
chr12	103325082	103326064	103326064	982	0	49.145	3.437	1
chr12	104622197	104623182	104623182	985	0	47.165	1.098	0
chr12	104696406	104696974	104696974	568	0	52.29	2.264	0
chr12	104847651	104848644	104848644	993	0	66.615	1.863	0
chr12	108536751	108537225	108537225	474	0	72.33	2.306	0
chr12	109590399	109590860	109590860	461	0	75.105	2.25	0
chr12	110045895	110046891	110046891	996	0	47.672	1.52	0
chr12	110492985	110493332	110493332	347	0	42.435	0.88	0
chr12	110514178	110514580	110514580	402	0	36.45	0.694	0
chr12	112173790	112174176	112174176	386	0	87.665	Inf	1
chr12	112177555	112178803	112178803	1248	0	82.695	3.127	1
chr12	112211912	112212664	112212664	752	0	43.465	1.055	0
chr13	112795345	112795861	112795861	516	0	47.425	1.385	0
chr13	113130618	113131312	113131312	694	0	75.22	2.175	0
chr13	27881404	27882014	27882014	610	0	67.53	2.061	0
chr13	28777720	28778422	28778422	702	0	54.885	1.266	0
chr13	29236894	29237755	29237755	861	0	55.875	1.34	0
chr13	34916665	34916810	34916810	145	0	50.495	2.011	0
chr13	40922226	40922932	40922932	706	0	49.135	1.189	0
chr13	43199831	43200861	43200861	1030	0	46.63	1.211	0
chr13	44925618	44926008	44926008	390	0	82.47	2.738	0
chr13	51916707	51917473	51917473	766	0	36.215	0.882	0
chr13	52909118	52909756	52909756	638	0	18.985	0.342	0
chr13	53234911	53235777	53235777	866	0	29.635	1.241	0
chr13	54392120	54392507	54392507	387	0	45.39	1.393	0
chr13	54402420	54403455	54403455	1035	0	47.418	1.507	0
chr13	55005950	55006620	55006620	670	0	55.37	1.856	0
chr13	55159925	55160142	55160142	217	0	82.64	Inf	0
chr13	55542145	55542988	55542988	843	0	61.975	1.538	0
chr13	55757108	55757522	55757522	414	0	68.15	2.471	0
chr13	55808494	55809399	55809399	905	0	55.14	1.681	0
chr13	55956144	55956905	55956905	761	0	47.465	1.538	0
chr13	56621838	56622717	56622717	879	0	53.26	2.285	0
chr13	56764083	56764921	56764921	838	0	35.75	0.675	0
chr13	58292173	58292522	58292522	349	0	32.51	1.077	0
chr13	60739703	60740312	60740312	609	0	76.25	2.442	0
chr13	69598787	69599507	69599507	720	0	54.585	1.287	0
chr13	69769043	69769451	69769451	408	0	49.845	1.052	0
chr13	71957121	71957497	71957497	376	0	59.38	3.088	0
chr13	73117625	73117912	73117912	287	0	70.545	2.862	0
chr13	73514165	73514995	73514995	830	0	55.175	1.187	0
chr13	73798771	73799608	73799608	837	0	71.415	2.037	0
chr13	74108417	74109342	74109342	925	0	45.495	1.053	0
chr13	95444410	95444988	95444988	578	0	45.795	2.26	0
chr13	95721495	95722212	95722212	717	0	60.45	1.561	0
chr13	95989519	95990085	95990085	566	0	66.505	1.934	0
chr13	98430198	98430484	98430484	286	0	58.66	2.779	0
chr13	98586681	98587061	98587061	380	0	21.81	0.776	0
chr13	98941026	98941588	98941588	562	0	52.175	1.099	0
chr13	99412345	99413286	99413286	941	0	47.25	1.385	0
chr13	107908239	107908920	107908920	681	0	31.455	0.58	0
chr13	109909995	109910823	109910823	828	0	31.695	0.692	0
chr13	112439843	112440525	112440525	682	0	24.505	0.736	0
chr13	112652086	112652222	112652222	136	0	81.25	Inf	1
chr14	113606186	113607083	113607083	897	0	48.72	1.328	0
chr14	119671051	119672003	119672003	952	0	37.34	0.78	0
chr14	4438785	4438961	4438961	176	0	89.195	Inf	0
chr14	14308853	14309513	14309513	660	0	54.26	2.335	0
chr14	22140566	22141526	22141526	960	0	34.36	0.862	0
chr14	23538173	23538911	23538911	738	0	62.4	1.552	0
chr14	30031337	30031712	30031712	375	0	96.165	Inf	0
chr14	32659870	32660342	32660342	472	0	67.305	2.604	0
chr14	36279870	36280720	36280720	850	0	42.565	1.253	0
chr14	36596366	36596996	36596996	630	0	85.25	3.101	0
chr14	45445148	45445609	45445609	461	0	50.57	1.699	0
chr14	45636149	45636223	45636223	74	0	54.82	1.899	0
chr14	51434999	51435242	51435242	243	0	78.16	2.635	1
chr14	54950412	54951051	54951051	639	0	48.435	1.52	0
chr14	54951564	54952385	54952385	821	0	45.88	1.158	0
chr14	55507001	55507768	55507768	767	0	54.925	1.582	0
chr14	56143385	56144331	56144331	946	0	55.345	1.344	0
chr14	61689791	61690052	61690052	261	0	40.915	2.916	1
chr14	62163123	62163976	62163976	853	0	32.875	1.146	0
chr14	62481034	62481889	62481889	855	0	48.74	3.489	0
chr14	62587207	62587763	62587763	556	0	73.015	2.291	0
chr14	66168419	66169377	66169377	958	0	55.405	1.379	0
chr14	67474181	67474856	67474856	675	0	33.83	0.707	0
chr14	68512569	68513499	68513499	930	0	32.43	0.767	0
chr14	73105626	73106157	73106157	531	0	28.27	0.816	0
chr14	77539714	77540058	77540058	344	0	57.075	1.746	0
chr14	100857530	100858106	100858106	576	0	61.44	1.592	0
chr14	104027436	104028181	104028181	745	0	26.575	0.901	0
chr14	104711926	104712405	104712405	479	0	78.75	2.644	0
chr14	113799475	113799791	113799791	316	0	84.83	4.167	0
chr14	114098731	114099701	114099701	970	0	65.065	1.678	0
chr14	118150625	118151038	118151038	413	0	65.015	1.88	0
chr15	119752079	119752933	119752933	854	0	34.09	0.679	0
chr15	120436559	120437159	120437159	600	0	77.035	2.417	0
chr15	11310195	11310866	11310866	671	0	40.725	1.229	0
chr15	12245178	12245840	12245840	662	0	80.91	2.723	0
chr15	14738592	14738923	14738923	331	0	49.23	1.069	0
chr15	17577691	17577786	17577786	95	0	47.74	1.003	0
chr15	25808912	25809355	25809355	443	0	49.2	1.046	0
chr15	27748013	27748989	27748989	976	0	57.945	1.464	0
chr15	27884650	27885296	27885296	646	0	73.365	2.583	0
chr15	30962705	30963516	30963516	811	0	46.75	1.986	0
chr15	35116583	35118327	35118327	1744	0	92.22	Inf	0
chr15	36744082	36744621	36744621	539	0	44.545	1.013	0
chr15	38663801	38664781	38664781	980	0	31.915	0.644	0
chr15	44723131	44723398	44723398	267	0	68.86	2.022	0
chr15	45700642	45701408	45701408	766	0	63.95	1.672	0
chr15	57985675	57986308	57986308	633	0	75.145	2.587	0
chr15	68031676	68032572	68032572	896	0	63.46	1.799	0
chr15	73129502	73129877	73129877	375	0	54.99	1.252	0
chr15	73481838	73482412	73482412	574	0	51.76	1.361	0
chr15	75712184	75712555	75712555	371	0	63.75	2.71	0
chr15	76515544	76516813	76516813	1269	0	57.623	4.264	0
chr15	77786438	77786939	77786939	501	0	68.605	1.978	0
chr15	77986716	77986861	77986861	145	0	26.77	0.59	0
chr15	78254606	78255538	78255538	932	0	34.405	1.214	0
chr15	78678822	78679611	78679611	789	0	60.5	1.944	0
chr15	79003664	79004481	79004481	817	0	64.415	1.881	0
chr15	79259167	79260008	79260008	841	0	65.83	2.45	0
chr15	79906326	79907359	79907359	1033	0	43.225	1.52	0
chr15	80000861	80001804	80001804	943	0	56.795	2.018	0
chr15	80571863	80572357	80572357	494	0	41.865	1.393	0
chr15	80931136	80931426	80931426	290	0	59.485	1.65	0
chr15	81684631	81685226	81685226	595	0	72.17	2.313	0
chr15	82102860	82103307	82103307	447	0	42.485	1.012	0
chr15	82791035	82791722	82791722	687	0	62.86	1.867	0
chr15	83366231	83366933	83366933	702	0	43.2	1.095	0
chr15	83535514	83536467	83536467	953	0	35.18	0.933	0
chr15	84217667	84218597	84218597	930	0	54.175	2.173	0
chr15	84279602	84280374	84280374	772	0	69.87	2.025	0
chr15	84357900	84358253	84358253	353	0	93.25	Inf	0
chr15	84669338	84670090	84670090	752	0	45.385	1.537	0
chr15	85659782	85660391	85660391	609	0	12.245	0.212	0
chr15	87390713	87391390	87391390	677	0	58.41	1.78	0
chr15	88711724	88713153	88713153	1429	0	70.36	2.126	0
chr15	89621525	89622142	89622142	617	0	79.75	2.766	0
chr15	93182374	93182872	93182872	498	0	19.64	0.342	0
chr15	93908500	93908964	93908964	464	0	59.735	1.62	0
chr15	96953866	96954084	96954084	218	0	30.18	1.036	0
chr15	97323448	97323626	97323626	178	0	71	2.79	1
chr15	97714270	97714944	97714944	674	0	58.12	1.54	0
chr15	98643437	98643960	98643960	523	0	88	4.217	0
chr15	99428964	99429904	99429904	940	0	62.845	2.37	0
chr15	99931595	99932047	99932047	452	0	68.445	2.095	0
chr15	101351448	101352005	101352005	557	0	55.385	1.656	0
chr16	102178983	102179531	102179531	548	0	68.98	2.07	0
chr16	102452243	102452872	102452872	629	0	62.61	2.019	0
chr16	4239047	4240020	4240020	973	0	80.87	3.817	0
chr16	4545509	4545902	4545902	393	0	73.745	2.449	0
chr16	6123049	6123855	6123855	806	0	66.5	1.637	0
chr16	23927898	23929019	23929019	1121	0	72.575	2.3	0
chr16	34657987	34658621	34658621	634	0	39.27	1.408	0
chr16	35455767	35456615	35456615	848	0	56.55	1.358	0
chr16	38484023	38484473	38484473	450	0	61.915	Inf	1
chr16	40739992	40740579	40740579	587	0	18.755	0.353	0
chr16	60747407	60748399	60748399	992	0	81.75	2.915	0
chr16	61257484	61258221	61258221	737	0	67.915	1.749	0
chr16	64806260	64806541	64806541	281	0	72.25	2.015	0
chr16	66229216	66229591	66229591	375	0	86.365	Inf	0
chr16	71686894	71687545	71687545	651	0	86.915	3.277	0
chr16	78493005	78493931	78493931	926	0	77.56	2.811	0
chr16	81687449	81688412	81688412	963	0	26.715	0.506	0
chr16	86724804	86725777	86725777	973	0	60.445	1.539	0
chr16	91301629	91302079	91302079	450	0	31.02	0.623	0
chr16	91320543	91320893	91320893	350	0	47.5	1.302	0
chr16	92552657	92553040	92553040	383	0	37.285	0.91	0
chr17	93762072	93762464	93762464	392	0	73.065	2.4	0
chr17	93822034	93822536	93822536	502	0	26.03	0.448	0
chr17	9361953	9362932	9362932	979	0	53.27	1.304	0
chr17	12769100	12770120	12770120	1020	0	50.215	Inf	1
chr17	15203235	15203773	15203773	538	0	42.81	1.723	0
chr17	15239316	15240237	15240237	921	0	40.165	1.003	0
chr17	17505418	17505863	17505863	445	0	77.435	2.385	0
chr17	20747051	20747996	20747996	945	0	70.185	2.018	0
chr17	24504880	24505630	24505630	750	0	64.785	2.233	1
chr17	24606165	24606567	24606567	402	0	53.395	1.302	0
chr17	25638259	25639034	25639034	775	0	48.3	1.353	0
chr17	27110776	27111730	27111730	954	0	58.67	1.527	0
chr17	27438720	27439023	27439023	303	0	86.985	Inf	0
chr17	28898006	28898916	28898916	910	0	49.65	1.534	0
chr17	29326374	29327259	29327259	885	0	41.2	2.019	1
chr17	30192573	30192879	30192879	306	0	56.72	1.547	0
chr17	30287543	30287962	30287962	419	0	41.17	1.359	0
chr17	31036545	31037516	31037516	971	0	50.515	2.895	0
chr17	31644282	31644757	31644757	475	0	68.02	2.468	0
chr17	32905457	32906451	32906451	994	0	50.125	1.524	0
chr17	33433184	33433690	33433690	506	0	79.465	2.984	0
chr17	34837762	34838609	34838609	847	0	59.495	2.345	0
chr17	34996126	34996614	34996614	488	0	75.49	3.267	0
chr17	35555117	35556024	35556024	907	0	64.83	1.93	0
chr17	46446456	46447221	46447221	765	0	63.575	1.916	0
chr17	46590738	46591735	46591735	997	0	48.98	1.449	0
chr17	47895690	47896558	47896558	868	0	48.525	1.022	0
chr17	49509665	49510358	49510358	693	0	36.405	0.854	0
chr17	53804069	53804629	53804629	560	0	60.695	1.652	0
chr17	56477438	56478007	56478007	569	0	48.865	1.193	0
chr17	56882434	56883807	56883807	1373	0	66.415	2.874	0
chr17	64776634	64777468	64777468	834	0	34.48	0.682	0
chr17	71089784	71090691	71090691	907	0	38.55	1.369	0
chr17	71751856	71752355	71752355	499	0	60.24	1.581	0
chr17	71986549	71987355	71987355	806	0	45.14	1.808	0
chr17	74006985	74007605	74007605	620	0	40.335	1.039	0
chr17	79667730	79668313	79668313	583	0	55.215	2.644	0
chr17	83975918	83976641	83976641	723	0	42.84	0.868	0
chr17	85288333	85288681	85288681	348	0	14.97	0.286	0
chr18	85847411	85848095	85848095	684	0	34.84	1.324	0
chr18	87345525	87346311	87346311	786	0	44.64	1.372	0
chr18	13847114	13847895	13847895	781	0	18.96	0.335	0
chr18	27068034	27068331	27068331	297	0	72.75	1.967	0
chr18	33384776	33384897	33384897	121	0	73.67	2.182	0
chr18	36284058	36284653	36284653	595	0	40.865	1.713	0
chr18	36940926	36941543	36941543	617	0	75.62	3.386	0
chr18	37228299	37228663	37228663	364	0	64	2.359	0
chr18	37343176	37343939	37343939	763	0	41.75	1.115	0
chr18	38040983	38041887	38041887	904	0	57.985	2.227	0
chr18	45207336	45208022	45208022	686	0	66.835	1.848	0
chr18	54829064	54830017	54830017	953	0	33.89	1.721	0
chr18	60908679	60910061	60910061	1382	0	40.032	1.776	0
chr18	63924798	63925077	63925077	279	0	38.26	1.251	0
chr18	64699918	64700866	64700866	948	0	38.735	0.959	0
chr18	65832247	65832991	65832991	744	0	44.63	1.066	0
chr18	74206992	74207229	74207229	237	0	45.3	1.597	0
chr18	74919945	74920180	74920180	235	0	30.89	0.648	0
chr18	75709431	75710319	75710319	888	0	12.655	0.216	0
chr18	77258379	77258883	77258883	504	0	43.84	0.977	0
chr18	77560684	77561526	77561526	842	0	36.335	1.819	0
chr18	77822072	77823205	77823205	1133	0	20.54	0.456	0
chr18	80971254	80972184	80972184	930	0	75.405	2.697	0
chr18	81010150	81010730	81010730	580	0	65.675	2.051	0
chr18	81090221	81091064	81091064	843	0	48.45	1.687	0
chr18	81944097	81944960	81944960	863	0	48.995	1.442	0
chr18	82906395	82907222	82907222	827	0	40.12	1.436	0
chr19	85214187	85214420	85214420	233	0	66.38	1.762	0
chr19	89136321	89136530	89136530	209	0	66.91	1.692	0
chr19	3247036	3247830	3247830	794	0	69.105	2.121	0
chr19	3629738	3630526	3630526	788	0	78.74	3.68	0
chr19	4110516	4111514	4111514	998	0	57.04	2.273	0
chr19	5635495	5635559	5635559	64	0	43.485	1.183	0
chr19	6321978	6322631	6322631	653	0	67.33	2.56	0
chr19	6339916	6340556	6340556	640	0	54.325	1.815	0
chr19	7773595	7774519	7774519	924	0	86.875	4.082	0
chr19	11205471	11205909	11205909	438	0	69.54	1.858	0
chr19	13045073	13045738	13045738	665	0	69.585	2.419	0
chr19	16115785	16116765	16116765	980	0	19.335	0.356	0
chr19	22650711	22651131	22651131	420	0	76.5	2.271	0
chr19	24158251	24158974	24158974	723	0	59.39	2.07	0
chr19	28012934	28013718	28013718	784	0	32.69	0.808	0
chr19	32299077	32300003	32300003	926	0	43.445	1.23	0
chr19	35666659	35667241	35667241	582	0	89.235	Inf	0
chr19	36637902	36638795	36638795	893	0	25.35	0.469	0
chr19	37790838	37791341	37791341	503	0	34.58	0.966	0
chr19	38120834	38121623	38121623	789	0	31.755	0.761	0
chr19	38154261	38155225	38155225	964	0	35.01	0.808	0
chr19	40658587	40659212	40659212	625	0	37.97	1.729	0
chr19	41149138	41149886	41149886	748	0	72.285	2.046	0
chr19	41700057	41700716	41700716	659	0	54.745	1.495	0
chr19	43427078	43427460	43427460	382	0	76.175	2.687	0
chr19	44496183	44496963	44496963	780	0	27.01	0.667	0
chr19	47019025	47019904	47019904	879	0	38.76	1.117	0
chr2	47266924	47267507	47267507	583	0	59.53	1.453	0
chr2	52268046	52268771	52268771	725	0	47.085	1.132	0
chr2	15244563	15245136	15245136	573	0	84.885	3.297	0
chr2	16260893	16261685	16261685	792	0	80.665	2.673	0
chr2	18038403	18039366	18039366	963	0	35.205	1.005	0
chr2	18686632	18687295	18687295	663	0	25.255	0.677	0
chr2	19734211	19734977	19734977	766	0	33.465	0.83	0
chr2	28090402	28091955	28091955	1553	0	41.642	1.018	0
chr2	28149377	28149871	28149871	494	0	49.935	2.934	0
chr2	30091284	30091479	30091479	195	0	84.535	3.241	0
chr2	30110634	30111228	30111228	594	0	77.48	2.36	0
chr2	31349884	31350851	31350851	967	0	61.875	2.011	0
chr2	31428256	31428991	31428991	735	0	66.625	1.961	0
chr2	31444508	31445485	31445485	977	0	63.13	1.935	0
chr2	31920265	31920784	31920784	519	0	44.805	1.307	0
chr2	32203400	32204274	32204274	874	0	60.7	1.532	0
chr2	33040188	33040516	33040516	328	0	42.675	1.021	0
chr2	38697424	38697742	38697742	318	0	39.41	1.587	0
chr2	38707560	38708477	38708477	917	0	49.32	2.319	0
chr2	42050561	42051287	42051287	726	0	90.75	Inf	0
chr2	44936125	44936393	44936393	268	0	85.245	4.174	0
chr2	47642369	47642988	47642988	619	0	60.01	1.651	0
chr2	52634053	52634758	52634758	705	0	68.535	2.178	0
chr2	52642194	52642633	52642633	439	0	51.77	1.116	0
chr2	52779281	52779743	52779743	462	0	44.945	1.211	0
chr2	53366866	53367446	53367446	580	0	82.79	3.214	0
chr2	56946457	56947284	56947284	827	0	46.5	1.047	0
chr2	57110674	57111110	57111110	436	0	37.385	1.315	0
chr2	62199863	62200438	62200438	575	0	85.415	Inf	0
chr2	68130814	68131812	68131812	998	0	84.64	3.309	0
chr2	70042975	70043169	70043169	194	0	46.445	1.045	0
chr2	71598369	71598795	71598795	426	0	51.725	2.819	0
chr2	72633878	72634010	72634010	132	0	67.58	1.702	1
chr2	73070262	73071160	73071160	898	0	41.68	1.017	0
chr2	82888211	82888906	82888906	695	0	62.377	1.669	0
chr2	83324050	83324619	83324619	569	0	68.855	2.018	0
chr2	87526007	87526186	87526186	179	0	51.76	3.164	1
chr2	91138346	91139159	91139159	813	0	76.865	2.838	0
chr2	91629681	91630168	91630168	487	0	44.965	0.963	0
chr2	92484649	92485073	92485073	424	0	48.165	4.196	0
chr2	93421717	93422347	93422347	630	0	45.595	1.112	0
chr2	93645726	93646681	93646681	955	0	40.04	2.878	1
chr2	112773457	112774091	112774091	634	0	26.555	0.506	0
chr2	133932182	133932910	133932910	728	0	60.935	1.805	0
chr2	138468264	138468497	138468497	233	0	72.51	4.907	0
chr2	142589639	142590497	142590497	858	0	40.115	2.842	0
chr2	144292039	144292481	144292481	442	0	49.305	1.783	0
chr2	150500633	150500913	150500913	280	0	44.84	4.243	1
chr2	153826060	153826133	153826133	73	0	22.015	0.409	0
chr2	155640621	155641570	155641570	949	0	71.735	2.066	0
chr2	157214519	157215167	157215167	648	0	34.67	0.704	0
chr2	157826297	157826955	157826955	658	0	34.625	0.909	0
chr2	159992688	159993289	159993289	601	0	9.665	0.158	0
chr2	160363094	160363964	160363964	870	0	25.035	1.204	0
chr2	160427710	160428356	160428356	646	0	27.03	0.611	0
chr2	163151205	163151460	163151460	255	0	49.5	3.107	0
chr2	163550920	163551695	163551695	775	0	54.22	1.466	0
chr2	164413973	164414552	164414552	579	0	41.665	2.369	0
chr2	165070786	165071578	165071578	792	0	44.275	2.045	0
chr2	165792423	165792967	165792967	544	0	74.295	2.755	0
chr2	166412628	166413177	166413177	549	0	42.275	1.441	0
chr2	167559793	167560579	167560579	786	0	42.265	1.816	0
chr2	167686637	167687572	167687572	935	0	59.42	1.93	0
chr2	167992126	167992716	167992716	590	0	61.06	1.792	0
chr2	168847738	168848186	168848186	448	0	43.58	2.728	0
chr2	172363484	172363928	172363928	444	0	68.82	1.808	0
chr2	172607521	172608065	172608065	544	0	45.775	1.281	0
chr2	173409515	173410485	173410485	970	0	52.965	1.743	0
chr2	174299016	174299961	174299961	945	0	67.447	2.806	1
chr2	174328583	174328681	174328681	98	0	78.15	2.925	1
chr3	179710038	179710959	179710959	921	0	63.585	2.389	0
chr3	179846441	179847452	179847452	1011	0	83.14	Inf	0
chr3	11141885	11142306	11142306	421	0	77.08	2.279	0
chr3	11476897	11476944	11476944	47	0	48.305	1.022	0
chr3	12341005	12341783	12341783	778	0	60.41	1.833	0
chr3	18290149	18290480	18290480	331	0	43.66	0.964	0
chr3	19094853	19095253	19095253	400	0	67.045	1.693	0
chr3	31199492	31199889	31199889	397	0	69.52	2.674	0
chr3	31826051	31826768	31826768	717	0	61.62	1.547	0
chr3	41343065	41343594	41343594	529	0	82.72	4.943	0
chr3	52600644	52601259	52601259	615	0	40.33	1.605	0
chr3	55779054	55779919	55779919	865	0	22.895	0.549	0
chr3	55783839	55784128	55784128	289	0	39.4	2.364	0
chr3	66835251	66836063	66836063	812	0	73.345	2.337	0
chr3	67420916	67421720	67421720	804	0	88.785	Inf	0
chr3	79593614	79594055	79594055	441	0	30.47	0.541	0
chr3	84190606	84191087	84191087	481	0	47.38	Inf	1
chr3	88910941	88911328	88911328	387	0	45.85	1	0
chr3	89787702	89788516	89788516	814	0	48.655	1.442	0
chr3	95007641	95008621	95008621	980	0	67.97	2.912	0
chr3	95172559	95173999	95173999	1440	0	47.405	Inf	1
chr3	95240555	95241424	95241424	869	0	58.275	3.284	0
chr3	101427053	101427354	101427354	301	0	69.68	2.072	0
chr3	104565376	104566312	104566312	936	0	23.535	0.711	0
chr3	111780595	111781046	111781046	451	0	40.6	0.82	0
chr3	130846679	130846958	130846958	279	0	50.665	1.085	0
chr3	133614195	133614684	133614684	489	0	23.655	0.779	0
chr3	138867284	138867856	138867856	572	0	37.775	1.875	0
chr3	139002704	139003593	139003593	889	0	28.495	0.551	0
chr3	139530860	139531542	139531542	682	0	94.415	Inf	0
chr4	146680439	146680940	146680940	501	0	64.415	1.743	0
chr4	149334483	149335294	149335294	811	0	39.6	2.202	0
chr4	4745107	4745694	4745694	587	0	48.045	1.01	0
chr4	5714874	5715305	5715305	431	0	75.68	2.408	0
chr4	12402426	12402794	12402794	368	0	85.035	3.248	0
chr4	17570881	17571729	17571729	848	0	75.835	2.325	0
chr4	32578985	32579917	32579917	932	0	68.49	2.099	0
chr4	33174659	33175414	33175414	755	0	44.89	1.125	0
chr4	33798514	33799302	33799302	788	0	21.25	0.45	0
chr4	41498652	41499422	41499422	770	0	56.06	Inf	1
chr4	45029195	45029931	45029931	736	0	56.32	1.453	0
chr4	45723406	45723930	45723930	524	0	20.095	0.367	0
chr4	45768600	45769158	45769158	558	0	34.155	0.829	0
chr4	46584935	46585358	46585358	423	0	52.545	1.727	0
chr4	46608460	46609253	46609253	793	0	66.74	1.951	0
chr4	47099316	47100256	47100256	940	0	67.59	1.854	0
chr4	49466987	49467321	49467321	334	0	63.71	2.547	0
chr4	62570136	62570730	62570730	594	0	29.875	1.146	0
chr4	63114815	63115399	63115399	584	0	66.895	2.105	0
chr4	63171099	63171390	63171390	291	0	53.575	2.07	0
chr4	65607034	65607542	65607542	508	0	36.975	1.163	0
chr4	71433876	71434664	71434664	788	0	60.42	1.49	0
chr4	74939735	74940300	74940300	565	0	68.45	1.929	0
chr4	82290451	82290850	82290850	399	0	22.145	0.479	0
chr4	82536607	82537178	82537178	571	0	45.63	4.828	0
chr4	84202573	84203197	84203197	624	0	53.045	1.913	0
chr4	86424163	86425119	86425119	956	0	59.645	1.448	0
chr4	88754496	88755333	88755333	837	0	62.565	2.765	0
chr4	91604315	91605291	91605291	976	0	62.67	1.555	0
chr4	93955745	93956676	93956676	931	0	76.665	2.332	0
chr4	100022558	100022792	100022792	234	0	91.08	Inf	0
chr4	100676860	100677369	100677369	509	0	75.145	2.826	0
chr4	107567790	107568376	107568376	586	0	65.295	4.27	0
chr4	108010416	108011324	108011324	908	0	60.78	1.506	0
chr4	114912097	114913320	114913320	1223	0	34.633	2.759	0
chr4	115280982	115281494	115281494	512	0	25.075	2.966	0
chr4	115904577	115905488	115905488	911	0	52.37	2.432	0
chr4	115931606	115932151	115932151	545	0	42.645	1.199	0
chr4	118040850	118041695	118041695	845	0	40.815	1.109	0
chr4	118554467	118554891	118554891	424	0	71.905	3.943	0
chr4	119521020	119521207	119521207	187	0	67.69	1.945	1
chr4	123948161	123948811	123948811	650	0	69.895	2.088	0
chr4	124371450	124371876	124371876	426	0	59.805	1.525	0
chr4	124629346	124630337	124630337	991	0	45.005	1.235	0
chr4	125270620	125271077	125271077	457	0	48.44	1.295	0
chr4	125591809	125592614	125592614	805	0	48.255	2.007	0
chr4	125655207	125656126	125656126	919	0	53.91	2.106	0
chr4	126145177	126146821	126146821	1644	0	40.31	1.087	0
chr4	127636590	127637333	127637333	743	0	43.645	1.102	0
chr4	130167201	130167743	130167743	542	0	75.19	Inf	0
chr4	132113773	132114203	132114203	430	0	69.64	4.851	0
chr4	132493760	132494624	132494624	864	0	64.36	1.973	0
chr4	133063374	133064010	133064010	636	0	87.565	Inf	0
chr4	135394660	135395614	135395614	954	0	57.01	1.582	0
chr4	135582348	135583335	135583335	987	0	37.28	0.893	0
chr4	135753570	135754262	135754262	692	0	70.99	1.918	0
chr4	136239573	136240509	136240509	936	0	50.19	1.773	0
chr4	136770859	136771342	136771342	483	0	79.895	3.304	1
chr4	136817486	136818376	136818376	890	0	54.17	2.585	0
chr4	137296330	137297068	137297068	738	0	73.06	2.153	1
chr4	137373203	137373886	137373886	683	0	33.945	0.668	0
chr4	137517113	137517931	137517931	818	0	70.835	3.126	0
chr4	137717341	137718294	137718294	953	0	53.587	2.688	0
chr4	137962764	137963483	137963483	719	0	70.43	2.821	0
chr4	138720050	138720925	138720925	875	0	73.74	3.216	0
chr4	138780065	138780966	138780966	901	0	42.05	1.191	0
chr4	139028748	139029748	139029748	1000	0	53.95	1.534	0
chr4	139262647	139263640	139263640	993	0	40.485	0.994	0
chr4	140034433	140035213	140035213	780	0	71.175	2.416	0
chr4	141106891	141107761	141107761	870	0	58.185	2.004	0
chr4	141614170	141615147	141615147	977	0	73.355	3.569	0
chr4	143107968	143108695	143108695	727	0	31.54	1.272	0
chr4	144179867	144180715	144180715	848	0	32.72	0.638	0
chr4	148249246	148249911	148249911	665	0	57.9	2.763	0
chr4	148814431	148815349	148815349	918	0	42.035	1.114	0
chr4	148937009	148937387	148937387	378	0	57.985	1.423	0
chr4	148988236	148988935	148988935	699	0	39.085	1.325	0
chr4	149057074	149057838	149057838	764	0	41.85	1.154	0
chr4	149634462	149634880	149634880	418	0	63.52	2.331	0
chr4	149663178	149663884	149663884	706	0	30.635	0.579	0
chr4	150859122	150860021	150860021	899	0	27.96	0.89	0
chr4	150937033	150937901	150937901	868	0	36.57	0.839	0
chr4	151538896	151539755	151539755	859	0	42.235	1.469	0
chr4	152124508	152125146	152125146	638	0	34.04	1.591	0
chr4	152548247	152549119	152549119	872	0	59.195	2.854	0
chr4	153217587	153218426	153218426	839	0	35.52	0.989	0
chr4	154334953	154335325	154335325	372	0	71.125	2.718	0
chr4	154528331	154528848	154528848	517	0	50.685	3.616	0
chr4	154543183	154544295	154544295	1112	0	49.668	1.318	0
chr4	154585890	154586831	154586831	941	0	50.07	2.283	0
chr4	154981617	154983075	154983075	1458	0	62.835	2.363	0
chr4	155387454	155388256	155388256	802	0	48.24	1.292	0
chr4	155454489	155455161	155455161	672	0	43.66	1.55	0
chr4	155663623	155664493	155664493	870	0	51.965	1.327	0
chr5	155739255	155739852	155739852	597	0	71.41	2.704	0
chr5	155772142	155773125	155773125	983	0	67.335	2.086	0
chr5	11476032	11476171	11476171	139	0	48.615	0.983	0
chr5	11479106	11479919	11479919	813	0	61	1.902	0
chr5	13042716	13044132	13044132	1416	0	66.927	1.858	0
chr5	13858325	13859299	13859299	974	0	60.045	1.603	0
chr5	33501395	33502251	33502251	856	0	40.067	2.102	0
chr5	33539484	33540300	33540300	816	0	39.56	2.61	0
chr5	33759352	33759971	33759971	619	0	70.355	2.249	0
chr5	36967173	36967432	36967432	259	0	71.5	1.949	0
chr5	53143416	53144009	53144009	593	0	39.34	0.974	0
chr5	54303078	54303256	54303256	178	0	47.55	0.951	0
chr5	56471350	56472072	56472072	722	0	59.315	1.447	0
chr5	65379428	65379861	65379861	433	0	51.37	1.348	1
chr5	67379343	67380098	67380098	755	0	24.97	0.538	0
chr5	72226928	72227647	72227647	719	0	38.86	0.829	0
chr5	73786355	73787303	73787303	948	0	20.76	0.401	0
chr5	75543449	75544349	75544349	900	0	37.205	0.834	0
chr5	75662195	75662796	75662796	601	0	57.92	2.196	0
chr5	80850055	80850735	80850735	680	0	65.25	1.793	0
chr5	92392634	92393060	92393060	426	0	52.575	3.06	0
chr5	98122875	98123592	98123592	717	0	35.995	0.777	0
chr5	99654524	99655254	99655254	730	0	32.815	0.868	0
chr5	99690107	99691033	99691033	926	0	30.865	1.324	0
chr5	101572871	101573309	101573309	438	0	60.225	2.294	0
chr5	103208162	103208919	103208919	757	0	48.8	1.563	0
chr5	105859837	105860617	105860617	780	0	40.13	1.62	0
chr5	107330784	107331610	107331610	826	0	57.335	1.329	1
chr5	107829781	107830400	107830400	619	0	64.035	1.621	0
chr5	108774800	108775007	108775007	207	0	55.13	1.787	1
chr5	111115325	111115940	111115940	615	0	44.425	1.272	0
chr5	111285805	111286594	111286594	789	0	63	2.807	0
chr5	111433321	111434142	111434142	821	0	30.625	0.749	0
chr5	113116691	113117558	113117558	867	0	50.735	1.411	0
chr5	113469067	113470035	113470035	968	0	63.335	1.777	0
chr5	114451443	114452130	114452130	687	0	55.47	2.027	0
chr5	114474316	114475169	114475169	853	0	59.465	2.707	0
chr5	115234868	115235239	115235239	371	0	49.45	1.644	0
chr5	115520126	115520859	115520859	733	0	45.005	2.202	0
chr5	115926631	115926811	115926811	180	0	88.41	4.224	0
chr5	116310236	116311210	116311210	974	0	34.915	0.694	0
chr5	117862744	117863320	117863320	576	0	63.055	2.026	0
chr5	120357551	120358341	120358341	790	0	43.955	1.351	0
chr5	123371158	123371354	123371354	196	0	62.995	1.577	1
chr5	125512554	125513292	125513292	738	0	76.748	Inf	0
chr5	125606710	125607388	125607388	678	0	50.795	2.302	0
chr5	129232178	129233070	129233070	892	0	39.19	1.096	0
chr5	129854143	129854933	129854933	790	0	41.345	1.089	0
chr5	131506904	131507504	131507504	600	0	86.625	3.272	0
chr5	131575819	131576400	131576400	581	0	41.375	1.023	0
chr5	135000096	135000965	135000965	869	0	55.83	1.888	0
chr5	135733671	135734237	135734237	566	0	82.285	3.206	1
chr5	137070911	137071416	137071416	505	0	65.25	1.895	0
chr5	139971003	139971486	139971486	483	0	64.08	1.783	0
chr5	142471625	142472993	142472993	1368	0	68.427	2.007	0
chr5	143387678	143388192	143388192	514	0	29.155	1.23	0
chr5	143420520	143420909	143420909	389	0	67.41	1.713	0
chr5	148625170	148625455	148625455	285	0	26.335	0.688	0
chr6	148820556	148821088	148821088	532	0	33.24	2.446	0
chr6	149324223	149325018	149325018	795	0	53.24	2.097	0
chr6	3697614	3698376	3698376	762	0	67.73	1.934	0
chr6	7613874	7614537	7614537	663	0	81.75	3.502	0
chr6	7924163	7925039	7925039	876	0	62.17	1.567	0
chr6	10923066	10923763	10923763	697	0	82.66	3.212	0
chr6	11451127	11451752	11451752	625	0	68.95	2.153	0
chr6	20118858	20119394	20119394	536	0	65.485	1.661	0
chr6	21787906	21788532	21788532	626	0	35.74	0.982	0
chr6	25987722	25988640	25988640	918	0	76.218	3.016	0
chr6	26834602	26834886	26834886	284	0	81.73	5.479	0
chr6	28170038	28170388	28170388	350	0	41.135	1.005	0
chr6	30737369	30737808	30737808	439	0	46.225	2.841	0
chr6	30737887	30738290	30738290	403	0	62.035	Inf	1
chr6	32931409	32931698	32931698	289	0	25.455	0.658	0
chr6	34521327	34521981	34521981	654	0	44.085	1.877	0
chr6	34955577	34956577	34956577	1000	0	44.62	1.728	0
chr6	47866383	47866747	47866747	364	0	77	2.278	1
chr6	48024200	48025075	48025075	875	0	67.715	2.154	1
chr6	48597040	48597190	48597190	150	0	94.665	Inf	1
chr6	49778012	49778974	49778974	962	0	46.83	1.597	0
chr6	50054017	50054486	50054486	469	0	37.485	0.94	0
chr6	61252506	61253258	61253258	752	0	28.13	0.572	0
chr6	74363697	74364183	74364183	486	0	94.78	Inf	0
chr6	75016966	75017174	75017174	208	0	80.535	3.553	0
chr6	82738318	82738756	82738756	438	0	67.205	1.78	0
chr6	83276636	83278059	83278059	1423	0	54.77	1.624	0
chr6	85076220	85076459	85076459	239	0	70.83	2.497	1
chr6	86641812	86642777	86642777	965	0	28.075	0.625	0
chr6	87863464	87864095	87864095	631	0	53.66	1.281	0
chr6	88884685	88885203	88885203	518	0	71.915	2.01	0
chr6	93063682	93064619	93064619	937	0	41.64	1.304	0
chr6	100560793	100561754	100561754	961	0	31.68	0.608	0
chr6	104065222	104065895	104065895	673	0	73.75	2.565	0
chr6	112896941	112897895	112897895	954	0	68.78	2.2	0
chr6	113748452	113748663	113748663	211	0	60.225	Inf	1
chr6	113828240	113828875	113828875	635	0	55.065	2.169	0
chr6	114491957	114493339	114493339	1382	0	58.998	2.143	0
chr6	114863677	114864654	114864654	977	0	62.5	2.471	0
chr6	114956662	114957410	114957410	748	0	41.59	1.422	0
chr6	114967665	114968196	114968196	531	0	26.82	1.14	0
chr6	121327311	121327885	121327885	574	0	62.17	1.855	0
chr6	122697972	122698883	122698883	911	0	64.05	1.703	0
chr6	123163802	123164011	123164011	209	0	80.035	2.663	0
chr6	125158389	125159185	125159185	796	0	49.31	1.301	0
chr6	125169837	125170781	125170781	944	0	56.525	1.52	0
chr6	125423004	125424193	125424193	1189	0	40.922	1.956	0
chr6	135166747	135167593	135167593	846	0	41.575	1.395	0
chr6	135250831	135251286	135251286	455	0	49.59	1.799	0
chr6	140289899	140290349	140290349	450	0	59.715	2.007	0
chr7	142508729	142509664	142509664	935	0	39.575	1.02	0
chr7	145203226	145204056	145204056	830	0	26.03	0.455	0
chr7	3218384	3219125	3219125	741	0	30.965	2.044	0
chr7	3366318	3367167	3367167	849	0	41.668	3.712	1
chr7	5031219	5031733	5031733	514	0	85.25	4.174	1
chr7	6132253	6132914	6132914	661	0	75.38	3.575	1
chr7	7072740	7073410	7073410	670	0	58.375	1.318	0
chr7	11204846	11205084	11205084	238	0	77.93	2.753	0
chr7	11209457	11210019	11210019	562	0	63.895	1.587	0
chr7	13007669	13008088	13008088	419	0	51.67	3.503	1
chr7	13260981	13261386	13261386	405	0	75.57	Inf	1
chr7	15950095	15950393	15950393	298	0	58.235	1.551	0
chr7	15972239	15972592	15972592	353	0	72.27	2.383	0
chr7	16712411	16713044	16713044	633	0	60.965	1.831	0
chr7	16885587	16885775	16885775	188	0	54.91	Inf	1
chr7	20987295	20987574	20987574	279	0	80.25	3.346	0
chr7	24352176	24353129	24353129	953	0	46.6	1.831	0
chr7	24382179	24383054	24383054	875	0	66.37	2.165	0
chr7	24423377	24424087	24424087	710	0	42.19	1.036	0
chr7	24515161	24515482	24515482	321	0	92.31	Inf	0
chr7	24629738	24630736	24630736	998	0	42.595	1.208	0
chr7	24869952	24870164	24870164	212	0	69.5	4.288	1
chr7	25203434	25204100	25204100	666	0	72.945	2.77	0
chr7	27302565	27303489	27303489	924	0	50.025	1.733	0
chr7	28517109	28517656	28517656	547	0	50.995	1.104	0
chr7	29313727	29314550	29314550	823	0	51.805	1.334	0
chr7	29356928	29357371	29357371	443	0	29.165	0.563	0
chr7	30355519	30356009	30356009	490	0	32.53	0.654	1
chr7	35085209	35085808	35085808	599	0	42.515	1.011	0
chr7	37493279	37493833	37493833	554	0	36.965	0.7	0
chr7	37569287	37569607	37569607	320	0	56.42	1.768	1
chr7	39655319	39655707	39655707	388	0	34.435	2.16	0
chr7	44461077	44461430	44461430	353	0	64.385	3.063	0
chr7	44461582	44461929	44461929	347	0	66.27	Inf	1
chr7	44640503	44641397	44641397	894	0	52.87	3.947	0
chr7	45653929	45654863	45654863	934	0	40.13	2.401	0
chr7	47511696	47512300	47512300	604	0	70.605	2.037	0
chr7	49464689	49465672	49465672	983	0	58.215	1.408	0
chr7	58882927	58883913	58883913	986	0	79	2.436	0
chr7	62406537	62406951	62406951	414	0	65.785	3.43	0
chr7	63890025	63890671	63890671	646	0	66.61	1.823	0
chr7	65869442	65870418	65870418	976	0	52.255	1.379	0
chr7	66426209	66426463	66426463	254	0	41.125	1.495	0
chr7	66541445	66542423	66542423	978	0	64.748	1.968	0
chr7	68479798	68480096	68480096	298	0	47.775	1.247	0
chr7	70347930	70348795	70348795	865	0	50.332	4.402	0
chr7	73250698	73251330	73251330	632	0	45.29	1.54	0
chr7	73417432	73417838	73417838	406	0	80.78	3.8	1
chr7	74505796	74506408	74506408	612	0	34.45	0.885	0
chr7	76245067	76246060	76246060	993	0	75.71	3.042	0
chr7	79611301	79612064	79612064	763	0	40.46	1.028	0
chr7	84808629	84808905	84808905	276	0	58.03	1.434	0
chr7	94373140	94374135	94374135	995	0	24.895	0.576	0
chr7	105753373	105754222	105754222	849	0	52.645	1.516	0
chr7	105762161	105763046	105763046	885	0	55.945	Inf	1
chr7	116274239	116275196	116275196	957	0	55.73	1.705	0
chr7	117442812	117443659	117443659	847	0	26.74	0.504	0
chr7	122170542	122171519	122171519	977	0	55.47	1.593	0
chr7	122600713	122600875	122600875	162	0	47.56	1.66	0
chr7	125676456	125676885	125676885	429	0	83.66	3.331	0
chr7	127154958	127155595	127155595	637	0	59.22	1.779	0
chr7	127214342	127215028	127215028	686	0	40.505	2.761	0
chr7	128242096	128242668	128242668	572	0	50.32	1.132	0
chr7	128540409	128540807	128540807	398	0	58.05	1.454	0
chr7	128688006	128688258	128688258	252	0	42.27	1.702	1
chr7	133252928	133253749	133253749	821	0	64.46	1.726	0
chr7	133449769	133450338	133450338	569	0	23.115	0.465	0
chr7	135612041	135612794	135612794	753	0	38.28	3.641	0
chr7	137245546	137245974	137245974	428	0	39.795	1.863	0
chr7	137308339	137308887	137308887	548	0	29.235	1.017	0
chr7	138844369	138845356	138845356	987	0	32.255	1.062	0
chr7	139121251	139122129	139122129	878	0	47.83	1.354	0
chr7	141163822	141164760	141164760	938	0	62.33	1.784	0
chr7	141658102	141658713	141658713	611	0	45.48	1.424	0
chr7	142580715	142581072	142581072	357	0	45.64	2.071	0
chr7	143461046	143461475	143461475	429	0	49.83	Inf	1
chr8	144236825	144237431	144237431	606	0	64.755	2.076	0
chr8	144406598	144407836	144407836	1238	0	56.682	2.325	0
chr8	3597322	3598020	3598020	698	0	64.23	2.03	0
chr8	5954517	5955162	5955162	645	0	73.83	2.42	0
chr8	11454081	11455068	11455068	987	0	47.72	2.35	0
chr8	13250866	13251534	13251534	668	0	63.11	2.182	0
chr8	15080439	15081837	15081837	1398	0	60.852	2.224	0
chr8	18432131	18432531	18432531	400	0	73.33	2.271	0
chr8	26994090	26994919	26994919	829	0	39.015	1.298	0
chr8	28904261	28904471	28904471	210	0	80.96	2.655	0
chr8	33714443	33714717	33714717	274	0	75.285	2.659	0
chr8	43961360	43961715	43961715	355	0	70.5	2.236	0
chr8	44233726	44234576	44234576	850	0	78.425	2.934	0
chr8	47348115	47348846	47348846	731	0	34.32	0.948	0
chr8	59955181	59955908	59955908	727	0	34.96	0.649	0
chr8	63849818	63850068	63850068	250	0	66.095	1.676	0
chr8	70913248	70913730	70913730	482	0	83.58	4.147	1
chr8	71584168	71584404	71584404	236	0	83.125	Inf	1
chr8	72740365	72741096	72741096	731	0	47.225	1.043	0
chr8	84924665	84925636	84925636	971	0	53.395	1.911	0
chr8	90882013	90882609	90882609	596	0	52.125	1.548	0
chr8	95328095	95328476	95328476	381	0	74.25	3.283	1
chr8	100030501	100030799	100030799	298	0	77.25	2.199	0
chr8	100360094	100360826	100360826	732	0	60.855	1.64	0
chr8	105689463	105689944	105689944	481	0	44.585	1.798	0
chr8	105703733	105704705	105704705	972	0	73.26	2.227	0
chr8	106517587	106518213	106518213	626	0	32.43	0.637	0
chr8	106578683	106579661	106579661	978	0	43.6	1.249	0
chr8	107577958	107578548	107578548	590	0	42.4	0.867	0
chr8	110738881	110739575	110739575	694	0	77.875	2.676	0
chr8	110957427	110958040	110958040	613	0	68.91	2.019	0
chr8	111628147	111629079	111629079	932	0	65.15	1.904	0
chr8	113637942	113639333	113639333	1391	0	74.54	2.836	0
chr8	117259450	117260174	117260174	724	0	42.995	1.402	0
chr8	117634021	117634845	117634845	824	0	81.2	2.98	0
chr8	117769056	117769866	117769866	810	0	44.635	1.047	0
chr8	119753512	119754308	119754308	796	0	56.205	1.477	0
chr8	120440247	120441110	120441110	863	0	63.5	1.764	0
chr8	120505281	120505898	120505898	617	0	36.76	2.041	0
chr8	120511533	120512532	120512532	999	0	48.245	2.058	0
chr8	120728674	120729601	120729601	927	0	50.82	1.96	0
chr8	121454471	121455105	121455105	634	0	49.95	1.064	0
chr8	122467964	122468744	122468744	780	0	72.935	2.216	0
chr8	122751468	122752174	122752174	706	0	48.64	1.114	0
chr8	122860803	122861568	122861568	765	0	60.495	1.502	0
chr8	124351908	124352770	124352770	862	0	43.55	1.139	0
chr9	125560643	125561910	125561910	1267	0	70.888	3.257	0
chr9	129211493	129211785	129211785	292	0	65	1.663	0
chr9	3888074	3888436	3888436	362	0	93.57	4.698	0
chr9	4977632	4977812	4977812	180	0	73.42	2.121	1
chr9	7761335	7761724	7761724	389	0	29.48	0.683	0
chr9	9544968	9545265	9545265	297	0	88.285	Inf	0
chr9	14173302	14173747	14173747	445	0	34.09	0.919	0
chr9	14750929	14751126	14751126	197	0	77.895	3.136	1
chr9	18009144	18009557	18009557	413	0	90.185	Inf	0
chr9	21066830	21067048	21067048	218	0	70.38	2.356	1
chr9	22057863	22058687	22058687	824	0	65.75	2.151	0
chr9	23006795	23007708	23007708	913	0	17.77	0.345	0
chr9	36235264	36235716	36235716	452	0	71.25	2.122	0
chr9	37211710	37212613	37212613	903	0	25.535	0.486	0
chr9	40240527	40241250	40241250	723	0	53.985	3.04	0
chr9	42519057	42519672	42519672	615	0	36	0.849	0
chr9	44252727	44253970	44253970	1243	0	66.725	3.521	1
chr9	44832522	44833056	44833056	534	0	55.865	1.533	0
chr9	45507160	45507732	45507732	572	0	56.58	1.841	0
chr9	48664512	48665438	48665438	926	0	57.62	1.603	0
chr9	55030093	55030827	55030827	734	0	62.53	1.596	0
chr9	56126374	56127275	56127275	901	0	80.24	3.458	0
chr9	60664522	60665187	60665187	665	0	64.385	1.687	0
chr9	61410074	61410761	61410761	687	0	81.335	3.191	0
chr9	65193252	65194179	65194179	927	0	52.86	1.962	0
chr9	69291382	69291854	69291854	472	0	31.87	1.314	0
chr9	69688895	69689334	69689334	439	0	27.235	0.733	0
chr9	86448033	86448774	86448774	741	0	37.575	0.853	0
chr9	96138321	96138950	96138950	629	0	48.725	0.993	0
chr9	96696020	96696647	96696647	627	0	34.785	0.999	0
chr9	103141382	103142136	103142136	754	0	60.35	1.616	0
chr9	105692433	105693004	105693004	571	0	88.885	4.627	0
chr9	106373621	106374325	106374325	704	0	65.79	1.934	0
chr9	107401365	107401915	107401915	550	0	45.25	1.231	0
chr9	107484441	107484843	107484843	402	0	78.09	Inf	0
chr9	107976854	107977316	107977316	462	0	59.03	1.591	0
chr9	108091663	108092314	108092314	651	0	70.82	2.224	0
chr9	108113221	108113671	108113671	450	0	91.75	5.236	0
chr9	110726278	110727367	110727367	1089	0	43.538	2.458	0
chr9	117102372	117102760	117102760	388	0	38.575	1.316	0
chr9	119661809	119662199	119662199	390	0	24.52	0.538	0
chr9	119666255	119666573	119666573	318	0	36.655	0.82	0
chr9	119829218	119830156	119830156	938	0	56.135	1.517	0
chr9	120764593	120765111	120765111	518	0	48.095	1.293	0
chr9	121041841	121042674	121042674	833	0	80.54	2.671	1
chr9	121089067	121089551	121089551	484	0	75.575	3.269	0
chr9	121124801	121125741	121125741	940	0	56.485	1.812	0
chrX	121241198	121241968	121241968	770	0	51.88	1.405	0
chrX	121982237	121982612	121982612	375	0	77.45	2.979	0
chrX	5366430	5366776	5366776	346	0	63.52	1.9	0
chrX	5467972	5468629	5468629	657	0	48.165	4.341	0
chrX	7666465	7667430	7667430	965	0	69.665	2.314	0
chrX	7841490	7842143	7842143	653	0	35.525	4.23	1
chrX	7877545	7878623	7878623	1078	0	50.703	Inf	1
chrX	7891897	7892849	7892849	952	0	60.905	1.802	0
chrX	7899057	7900075	7900075	1018	0	45.927	3.741	1
chrX	8131990	8132896	8132896	906	0	47.02	3.619	0
chrX	8502770	8503240	8503240	470	0	64.89	1.779	0
chrX	11086731	11087523	11087523	792	0	52.585	1.808	0
chrX	12061479	12062212	12062212	733	0	52.5	2.946	0
chrX	12085841	12086354	12086354	513	0	34.47	1.142	0
chrX	13071577	13072012	13072012	435	0	37.59	1.756	1
chrX	13238481	13239304	13239304	823	0	53.015	1.697	0
chrX	16440026	16440597	16440597	571	0	68.53	2.016	0
chrX	20060247	20060426	20060426	179	0	59.75	2.802	1
chrX	20425378	20426596	20426596	1218	0	40.957	Inf	1
chrX	20848286	20848781	20848781	495	0	34.49	Inf	0
chrX	22777691	22778531	22778531	840	0	68.335	1.924	0
chrX	23974229	23975146	23975146	917	0	66.575	2.35	0
chrX	33808191	33808651	33808651	460	0	74	2.455	0
chrX	34274656	34275796	34275796	1140	0	86.54	Inf	0
chrX	42149774	42150543	42150543	769	0	47.645	Inf	1
chrX	42572974	42573251	42573251	277	0	94.25	Inf	0
chrX	45240175	45241349	45241349	1174	0	83.653	3.689	0
chrX	49493230	49493739	49493739	509	0	30.72	1.611	0
chrX	50211945	50212640	50212640	695	0	82.575	3.678	0
chrX	52745817	52746325	52746325	508	0	39.45	1.981	0
chrX	52770656	52770738	52770738	82	0	51.955	1.065	0
chrX	52911828	52912745	52912745	917	0	36.26	2.089	1
chrX	59283517	59284166	59284166	649	0	76.165	2.709	0
chrX	61184593	61185160	61185160	567	0	72.395	2.328	0
chrX	61709006	61710048	61710048	1042	0	59.84	2.662	0
chrX	73966259	73966881	73966881	622	0	54.585	Inf	1
chrX	74254675	74255053	74255053	378	0	56.5	Inf	1
chrX	75966360	75966490	75966490	130	0	64.5	1.819	0
chrX	89015499	89016369	89016369	870	0	65.265	1.895	0
chrX	100457684	100458302	100458302	618	0	27.37	0.536	0
chrX	101253270	101254082	101254082	812	0	25.523	0.88	0
chrX	101381402	101382325	101382325	923	0	42.91	1.155	0
chrX	116511869	116512319	116512319	450	0	69.76	2.36	0
chrX	123078366	123078853	123078853	487	0	70.565	1.896	0
chrX	134474722	134475505	134475505	783	0	78.73	4.459	1
chrX	135795837	135796612	135796612	775	0	49.995	Inf	1
chrX	136742097	136742464	136742464	367	0	49.145	3.274	0
chrX	140597883	140598495	140598495	612	0	42.72	2.889	0
chrX	140664380	140665710	140665710	1330	0	48.573	Inf	1
chrX	150587848	150588688	150588688	840	0	42.715	2.748	0
chrX	151803579	151804470	151804470	891	0	33.41	2.265	0
chrX	152890311	152891262	152891262	951	0	74.595	2.276	0
chrX	153184033	153184315	153184315	282	0	84.64	3.48	0
chrX	155138858	155139209	155139209	351	0	45.32	0.962	0
chrX	159962556	159963080	159963080	524	0	28.295	0.641	0
chrX	162760188	162760561	162760561	373	0	48.255	Inf	1
	166239447	166239898	166239898	451	0	63.32	Inf	0
	166479235	166479894	166479894	659	0	53.53	3.779	1

## Sheet: DevTrans_HYPO
chr	start	end	end	width	pValue	MethDiff_Perc	log2Enrichment	CGI
chr1	8156516	8157422	8157422	906	0	-67.64	-1.791	0
chr1	9554245	9554747	9554747	502	0	-40.64	-1.146	0
chr1	12736331	12737287	12737287	956	0	-49.015	-1.551	0
chr1	12786188	12786617	12786617	429	0	-37.78	-1.057	0
chr1	13683379	13684358	13684358	979	0	-26.255	-0.831	0
chr1	14357769	14358135	14358135	366	0	-26.225	-0.883	0
chr1	17957588	17958220	17958220	632	0	-91.5	-4.271	0
chr1	22596091	22597007	22597007	916	0	-35.16	-0.899	0
chr1	33792983	33793935	33793935	952	0	-22.795	-0.436	0
chr1	34298646	34298911	34298911	265	0	-33.965	-0.806	0
chr1	34304235	34305230	34305230	995	0	-26.62	-0.523	0
chr1	34721434	34722100	34722100	666	0	-41.625	-1.883	0
chr1	37186798	37187485	37187485	687	0	-60.505	-1.956	0
chr1	37572811	37573617	37573617	806	0	-37.48	-0.957	0
chr1	38252138	38252535	38252535	397	0	-25.845	-0.605	0
chr1	39982356	39983916	39983916	1560	0	-43.155	-1.208	0
chr1	42652991	42653759	42653759	768	0	-20.18	-0.418	0
chr1	42678835	42680170	42680170	1335	0	-34.415	-0.995	0
chr1	53894799	53895509	53895509	710	0	-30	-0.793	0
chr1	57879040	57879598	57879598	558	0	-26.15	-0.493	0
chr1	64018519	64018930	64018930	411	0	-28.04	-1.353	0
chr1	64034909	64035498	64035498	589	0	-25.02	-0.545	0
chr1	65886322	65886425	65886425	103	0	-51.285	-3.875	0
chr1	69492142	69492714	69492714	572	0	-30.81	-0.66	0
chr1	74659635	74660471	74660471	836	0	-76.945	-2.616	0
chr1	77500645	77501427	77501427	782	0	-22.135	-0.458	0
chr1	77599971	77600767	77600767	796	0	-28.455	-0.912	0
chr1	82612273	82612758	82612758	485	0	-25.28	-0.55	0
chr1	85220973	85221991	85221991	1018	0	-94.71	#NAME?	0
chr1	86335957	86336868	86336868	911	0	-32.04	-0.909	0
chr1	88095239	88095773	88095773	534	0	-37.71	-1.115	0
chr1	88700645	88701551	88701551	906	0	-69.48	-3.561	1
chr1	89414219	89415087	89415087	868	0	-39.77	-1.764	0
chr1	90239425	90240067	90240067	642	0	-34.03	-0.81	0
chr1	91644728	91644942	91644942	214	0	-17.48	-0.414	0
chr1	94412950	94413303	94413303	353	0	-40.355	-1.157	0
chr1	105150827	105151303	105000000	476	0	-17.345	-0.326	0
chr1	110329287	110330179	110000000	892	0	-92.405	#NAME?	0
chr1	122773092	122773668	123000000	576	0	-79.825	-2.66	0
chr1	127397207	127397681	127000000	474	0	-35.21	-1.144	0
chr1	131638125	131638730	132000000	605	0	-21.26	-0.409	0
chr1	132360385	132361018	132000000	633	0	-71.785	-1.997	1
chr1	133871307	133871989	134000000	682	0	-29.9	-0.73	0
chr1	134027631	134028973	134000000	1342	0	-35.538	-2.014	0
chr1	136625448	136625621	137000000	173	0	-84.43	#NAME?	0
chr1	137541414	137541936	138000000	522	0	-42.54	-1.553	0
chr1	141373250	141374165	141000000	915	0	-62.295	-1.516	0
chr1	146288501	146288873	146000000	372	0	-93.035	-4.293	0
chr1	148462704	148463539	148000000	835	0	-81.13	-2.68	0
chr1	152368230	152369005	152000000	775	0	-32.205	-0.929	0
chr1	153171017	153171674	153000000	657	0	-36.555	-1.159	0
chr1	154115400	154115785	154000000	385	0	-37.035	-1.265	0
chr1	154904552	154905145	155000000	593	0	-88	#NAME?	0
chr1	156807966	156809129	157000000	1163	0	-36.358	-1.385	0
chr1	156839512	156840349	157000000	837	0	-23.8	-0.557	0
chr1	161392157	161393156	161000000	999	0	-28.915	-0.654	0
chr1	161747958	161748857	162000000	899	0	-34.23	-1.105	0
chr1	162207068	162207769	162000000	701	0	-27.98	-1	0
chr1	168675675	168676235	169000000	560	0	-29.84	-1.021	0
chr1	175014716	175015244	175000000	528	0	-83.7	-4.455	0
chr1	177448314	177448752	177000000	438	0	-48.305	-1.347	1
chr1	178503174	178504357	179000000	1183	0	-89.16	#NAME?	0
chr1	181069937	181070254	181000000	317	0	-53.15	-1.428	0
chr1	182325703	182326338	182000000	635	0	-20.945	-0.429	0
chr1	184956385	184956835	185000000	450	0	-71.665	-2.041	1
chr1	185458286	185458400	185000000	114	0	-87.16	#NAME?	0
chr1	186312304	186312857	186000000	553	0	-42.13	-1.447	0
chr1	186658402	186659103	187000000	701	0	-41.19	-1.909	0
chr1	186664683	186666402	187000000	1719	0	-23.293	-0.475	0
chr1	187226061	187226848	187000000	787	0	-32.76	-1.203	0
chr1	188729000	188729674	189000000	674	0	-30.35	-0.914	0
chr10	3538060	3538775	3538775	715	0	-38.54	-1.645	0
chr10	7103217	7103862	7103862	645	0	-25.235	-0.535	0
chr10	7914861	7915602	7915602	741	0	-24.19	-0.461	0
chr10	8460139	8461590	8461590	1451	0	-19.797	-0.514	0
chr10	9092696	9093501	9093501	805	0	-36.38	-1.334	0
chr10	9699302	9699963	9699963	661	0	-33.835	-0.816	0
chr10	12339537	12340506	12340506	969	0	-20.695	-0.399	0
chr10	12915963	12916423	12916423	460	0	-29.865	-0.971	0
chr10	13383334	13384327	13384327	993	0	-21.51	-0.477	0
chr10	14199484	14200259	14200259	775	0	-41.62	-2.41	0
chr10	17632693	17633078	17633078	385	0	-29.8	-1.741	0
chr10	18360055	18360851	18360851	796	0	-27.175	-0.558	0
chr10	21026154	21026654	21026654	500	0	-26.57	-0.548	0
chr10	24129234	24130842	24130842	1608	0	-31.97	-0.736	0
chr10	24782608	24783273	24783273	665	0	-30.79	-0.756	0
chr10	24824084	24825722	24825722	1638	0	-31.402	-1.009	0
chr10	25362385	25362810	25362810	425	0	-32.485	-1.167	0
chr10	26564407	26564719	26564719	312	0	-34.225	-1.088	0
chr10	34188676	34189601	34189601	925	0	-18.745	-0.439	0
chr10	39563979	39564781	39564781	802	0	-26.42	-0.747	0
chr10	42055364	42055469	42055469	105	0	-64.835	-2.629	0
chr10	56469324	56470150	56470150	826	0	-28.205	-1.392	0
chr10	59382140	59382326	59382326	186	0	-66.57	-1.985	0
chr10	66839621	66839845	66839845	224	0	-21.065	-0.51	0
chr10	67026574	67027111	67027111	537	0	-24.835	-0.607	0
chr10	68208015	68208509	68208509	494	0	-25.42	-0.896	0
chr10	69419944	69420786	69420786	842	0	-38.33	-1.121	0
chr10	71052229	71052987	71052987	758	0	-37.985	-1.014	0
chr10	71185149	71185721	71185721	572	0	-39.6	-1.175	0
chr10	71462492	71463243	71463243	751	0	-36.925	-0.776	0
chr10	71573552	71573815	71573815	263	0	-44.41	-0.898	0
chr10	76596136	76596646	76596646	510	0	-63.83	-1.645	1
chr10	78020562	78020787	78020787	225	0	-96.5	#NAME?	0
chr10	78105367	78105868	78105868	501	0	-33.03	-0.841	0
chr10	78358351	78359115	78359115	764	0	-36.455	-0.952	0
chr10	80586578	80586786	80586786	208	0	-96.78	#NAME?	1
chr10	82644237	82644366	82644366	129	0	-59.205	-1.434	0
chr10	83387396	83388134	83388134	738	0	-35.39	-0.72	0
chr10	83465355	83465663	83465663	308	0	-70.215	-1.912	0
chr10	83677544	83677874	83677874	330	0	-83.165	-2.817	0
chr10	83757709	83758684	83758684	975	0	-24.095	-0.688	0
chr10	87408706	87409224	87409224	518	0	-66.455	-2.109	0
chr10	88118767	88119543	88119543	776	0	-20.09	-0.464	0
chr10	88336768	88337452	88337452	684	0	-36.21	-0.822	0
chr10	89883028	89884090	89884090	1062	0	-76.477	#NAME?	0
chr10	89893067	89894030	89894030	963	0	-82.953	#NAME?	0
chr10	89895298	89896282	89896282	984	0	-93.312	#NAME?	0
chr10	89897311	89898755	89898755	1444	0	-82.698	#NAME?	0
chr10	89899740	89900733	89900733	993	0	-75.72	#NAME?	0
chr10	89903870	89905262	89905262	1392	0	-79.637	#NAME?	0
chr10	89909065	89909970	89909970	905	0	-83.55	#NAME?	0
chr10	89911440	89912100	89912100	660	0	-84.62	#NAME?	0
chr10	89917681	89918387	89918387	706	0	-84.895	#NAME?	0
chr10	89921242	89922237	89922237	995	0	-83.185	#NAME?	0
chr10	89934651	89937524	89937524	2873	0	-83.477	#NAME?	0
chr10	89942969	89943694	89943694	725	0	-88.025	#NAME?	0
chr10	89944673	89945637	89945637	964	0	-84.405	#NAME?	0
chr10	90942006	90942578	90942578	572	0	-32.955	-0.851	0
chr10	91001563	91001903	91001903	340	0	-33.775	-0.899	0
chr10	91237260	91238038	91238038	778	0	-29.06	-1.12	0
chr10	91329931	91330121	91330121	190	0	-26.015	-0.487	0
chr10	93306300	93306691	93306691	391	0	-35.15	-0.9	0
chr10	94350697	94351686	94351686	989	0	-37.08	-1.626	0
chr10	94944104	94944288	94944288	184	0	-82.405	#NAME?	1
chr10	95191234	95191806	95191806	572	0	-23.55	-0.46	0
chr10	95395064	95395539	95395539	475	0	-23.185	-0.88	0
chr10	98029006	98029468	98029468	462	0	-31.395	-1.023	0
chr10	99841784	99842032	99842032	248	0	-27.915	-0.672	0
chr10	105238339	105238498	105000000	159	0	-28.415	-0.569	0
chr10	105539940	105540772	106000000	832	0	-55.325	-2.202	0
chr10	107870722	107871478	108000000	756	0	-15.93	-0.509	0
chr10	108529066	108529437	109000000	371	0	-66.78	-1.643	0
chr10	110951588	110952486	111000000	898	0	-34.85	-0.721	0
chr10	111455996	111456619	111000000	623	0	-14.66	-0.305	0
chr10	115593332	115593856	116000000	524	0	-30.655	-1.225	0
chr10	116984501	116985119	117000000	618	0	-43.54	-1.652	0
chr10	117843855	117844696	118000000	841	0	-24.255	-0.87	0
chr10	118048767	118049594	118000000	827	0	-39.465	-0.88	0
chr10	120025509	120025995	120000000	486	0	-25.23	-0.596	0
chr10	120449363	120450147	120000000	784	0	-37.985	-1.529	0
chr10	121173461	121173907	121000000	446	0	-26.235	-0.637	0
chr10	121836877	121837358	122000000	481	0	-47.865	-2.467	0
chr10	122877538	122878511	123000000	973	0	-27.805	-1.204	0
chr10	122975823	122976608	123000000	785	0	-37.355	-0.986	0
chr10	124899950	124900248	125000000	298	0	-23.915	-0.597	0
chr10	125839155	125839623	126000000	468	0	-21.435	-0.753	0
chr10	126243306	126243622	126000000	316	0	-19.555	-0.402	0
chr10	126368370	126368629	126000000	259	0	-41.07	-1.124	0
chr10	127936812	127937319	128000000	507	0	-37.135	-0.856	0
chr11	3648747	3648864	3648864	117	0	-100	#NAME?	1
chr11	5517465	5518170	5518170	705	0	-33.035	-1.466	0
chr11	6007141	6007409	6007409	268	0	-57.535	-2	0
chr11	6680088	6680693	6680693	605	0	-50.12	-2.75	0
chr11	7926782	7927595	7927595	813	0	-92.2	-4.281	0
chr11	8597017	8597534	8597534	517	0	-33.63	-0.701	0
chr11	14127587	14128047	14128047	460	0	-60.205	-1.704	0
chr11	19082595	19082887	19082887	292	0	-64.445	-1.692	0
chr11	19091335	19092032	19092032	697	0	-36.95	-1.051	0
chr11	19569189	19570220	19570220	1031	0	-84.007	#NAME?	0
chr11	20309459	20310402	20310402	943	0	-31.315	-0.931	0
chr11	22172541	22173218	22173218	677	0	-29.44	-0.691	0
chr11	29282758	29283274	29283274	516	0	-67.685	-1.83	0
chr11	30142907	30143714	30143714	807	0	-33.275	-0.907	0
chr11	32846785	32847139	32847139	354	0	-39.25	-2.815	0
chr11	44627668	44628383	44628383	715	0	-28.11	-1.187	0
chr11	50024674	50025575	50025575	901	0	-80.41	#NAME?	1
chr11	50864270	50864941	50864941	671	0	-47.635	-1.115	0
chr11	52252218	52253197	52253197	979	0	-51.035	-1.441	0
chr11	54698831	54699809	54699809	978	0	-11.31	-0.183	0
chr11	54701850	54702793	54702793	943	0	-37.85	-0.79	0
chr11	57014447	57015393	57015393	946	0	-27.22	-0.653	0
chr11	60553731	60554554	60554554	823	0	-40.145	-1.093	0
chr11	62552156	62552614	62552614	458	0	-65.63	#NAME?	0
chr11	62552670	62553348	62553348	678	0	-79.475	-5.355	0
chr11	63129777	63130411	63130411	634	0	-28.99	-0.835	0
chr11	63643846	63644345	63644345	499	0	-33.425	-1.073	0
chr11	69651627	69652019	69652019	392	0	-61.255	-1.526	0
chr11	70654360	70654442	70654442	82	0	-92.055	#NAME?	1
chr11	74864730	74865215	74865215	485	0	-66.985	-1.886	0
chr11	76383869	76384785	76384785	916	0	-36.225	-0.867	0
chr11	78792789	78793386	78793386	597	0	-41.915	-1.157	0
chr11	82855283	82856424	82856424	1141	0	-43.235	-1.581	0
chr11	87701150	87702070	87702070	920	0	-34.345	-0.782	0
chr11	90358123	90358835	90358835	712	0	-19.955	-0.554	0
chr11	95583410	95584266	95584266	856	0	-29.215	-0.824	0
chr11	96624198	96624999	96624999	801	0	-20.85	-0.46	0
chr11	98709155	98709637	98709637	482	0	-58.51	-1.969	0
chr11	98799091	98799745	98799745	654	0	-42.59	-1.003	0
chr11	101019646	101020698	101000000	1052	0	-54.722	-1.608	0
chr11	101610876	101611742	102000000	866	0	-31.675	-0.8	0
chr11	102836393	102837333	103000000	940	0	-46.625	-1.638	0
chr11	104510198	104510662	105000000	464	0	-26.81	-0.521	0
chr11	107379599	107379972	107000000	373	0	-71.23	-3.186	0
chr11	107447041	107447863	107000000	822	0	-34.475	-0.838	0
chr11	107734762	107735073	108000000	311	0	-64.745	-1.728	0
chr11	108654973	108655450	109000000	477	0	-40.88	-0.801	0
chr11	108963564	108964263	109000000	699	0	-43.705	-1.598	0
chr11	109087773	109088432	109000000	659	0	-23.03	-0.494	0
chr11	109363039	109363217	109000000	178	0	-89.87	#NAME?	1
chr11	109365095	109365739	109000000	644	0	-45.54	-2.486	0
chr11	109431339	109431520	109000000	181	0	-45.35	-2.503	0
chr11	109729646	109730398	110000000	752	0	-27.75	-0.51	0
chr11	110284920	110285533	110000000	613	0	-55.13	-1.957	0
chr11	111500438	111501247	112000000	809	0	-17.67	-0.338	0
chr11	111523359	111523758	112000000	399	0	-18.445	-0.443	0
chr11	113219470	113219760	113000000	290	0	-69.235	-2.572	0
chr11	114194074	114194920	114000000	846	0	-43.685	-2.179	0
chr11	116689851	116690363	117000000	512	0	-52.165	-1.412	0
chr11	117127579	117128185	117000000	606	0	-35.61	-2.18	0
chr11	117799157	117799859	118000000	702	0	-36.04	-0.85	0
chr11	117968121	117968312	118000000	191	0	-93.13	#NAME?	1
chr11	120991110	120991249	121000000	139	0	-84.945	#NAME?	1
chr12	3930281	3930621	3930621	340	0	-92.615	-5.25	1
chr12	4015212	4015962	4015962	750	0	-18.56	-0.415	0
chr12	4022750	4023358	4023358	608	0	-38.91	-1.258	0
chr12	5681699	5682363	5682363	664	0	-30.77	-0.753	0
chr12	6803200	6804053	6804053	853	0	-78.72	-2.508	0
chr12	17802478	17803408	17803408	930	0	-33.57	-0.733	0
chr12	21160400	21161135	21161135	735	0	-33.245	-1.168	0
chr12	24812020	24812893	24812893	873	0	-30.205	-0.969	0
chr12	26470099	26470980	26470980	881	0	-37.995	-1.145	0
chr12	32210370	32211198	32211198	828	0	-18.025	-0.407	0
chr12	34714228	34714636	34714636	408	0	-43.69	-1.872	0
chr12	48532362	48532941	48532941	579	0	-69.25	-1.769	0
chr12	53664694	53665510	53665510	816	0	-18.86	-0.46	0
chr12	54305324	54305888	54305888	564	0	-34.1	-0.787	0
chr12	68628144	68628812	68628812	668	0	-73.2	-2.029	0
chr12	69372753	69373136	69373136	383	0	-98.87	#NAME?	1
chr12	69866329	69866994	69866994	665	0	-32.495	-0.773	0
chr12	70878108	70878592	70878592	484	0	-44.79	-1.325	0
chr12	70881217	70882196	70882196	979	0	-39.88	-0.974	0
chr12	71877342	71878292	71878292	950	0	-24.815	-0.748	0
chr12	72970466	72970872	72970872	406	0	-37.645	-1.031	0
chr12	73812097	73813005	73813005	908	0	-31.985	-0.887	0
chr12	77949667	77950398	77950398	731	0	-42.445	-3.157	0
chr12	81245119	81245647	81245647	528	0	-48.03	-1.797	0
chr12	82425063	82425331	82425331	268	0	-78.27	-4.451	0
chr12	82465265	82466408	82466408	1143	0	-75.602	-2.51	0
chr12	82657789	82658565	82658565	776	0	-38.225	-2.529	0
chr12	82731208	82732126	82732126	918	0	-23.31	-1.076	0
chr12	82791587	82792110	82792110	523	0	-79.845	-2.874	0
chr12	83109857	83110666	83110666	809	0	-31.98	-0.861	0
chr12	83772114	83772386	83772386	272	0	-63.33	-1.937	0
chr12	88115425	88115770	88115770	345	0	-60	-1.486	0
chr12	91551919	91552371	91552371	452	0	-26.22	-1.176	0
chr12	91679402	91680236	91680236	834	0	-29.095	-0.899	0
chr12	93509076	93509950	93509950	874	0	-89.65	#NAME?	0
chr12	96233337	96234074	96234074	737	0	-72.74	-2.126	0
chr12	99821661	99822270	99822270	609	0	-30.825	-0.903	0
chr12	100711165	100712030	101000000	865	0	-24.935	-0.78	0
chr12	104609708	104609974	105000000	266	0	-29.315	-0.696	0
chr12	105211123	105211941	105000000	818	0	-25.035	-0.677	0
chr12	107510529	107511346	108000000	817	0	-23.395	-0.615	0
chr12	107743165	107743571	108000000	406	0	-23.325	-0.607	0
chr12	107952340	107952855	108000000	515	0	-43.345	-2.315	0
chr12	111374742	111375269	111000000	527	0	-37.61	-1.128	0
chr12	112356712	112357478	112000000	766	0	-37.97	-1.076	0
chr12	112650689	112651425	113000000	736	0	-45.585	-1.107	0
chr12	112911771	112912569	113000000	798	0	-67.035	-1.82	0
chr12	113630919	113631021	114000000	102	0	-56.71	-1.403	0
chr13	3546607	3547589	3547589	982	0	-29.54	-0.739	0
chr13	17804159	17804380	17804380	221	0	-100	#NAME?	1
chr13	17969350	17969894	17969894	544	0	-28.525	-1.013	0
chr13	19137162	19137856	19137856	694	0	-31.61	-0.788	0
chr13	19674078	19675041	19675041	963	0	-26.34	-0.589	0
chr13	23245189	23245966	23245966	777	0	-52.945	-1.347	0
chr13	23803120	23803961	23803961	841	0	-43.17	-1.065	0
chr13	24501406	24501678	24501678	272	0	-47.98	-2.64	0
chr13	25130753	25131445	25131445	692	0	-29.965	-0.906	0
chr13	25165676	25165959	25165959	283	0	-74.61	-2.801	0
chr13	28823211	28823516	28823516	305	0	-22.295	-0.411	0
chr13	29058844	29059374	29059374	530	0	-44.755	-1.843	0
chr13	30986577	30986838	30986838	261	0	-20.16	-0.523	0
chr13	42681503	42682059	42682059	556	0	-33.11	-1.368	0
chr13	43665959	43666477	43666477	518	0	-39.165	-0.91	0
chr13	44589827	44590341	44590341	514	0	-32.73	-1.292	0
chr13	45566529	45567372	45567372	843	0	-61.13	-1.548	0
chr13	45772707	45773702	45773702	995	0	-20.905	-0.378	0
chr13	48106822	48107292	48107292	470	0	-22.435	-0.478	0
chr13	54648310	54648789	54648789	479	0	-28.26	-0.537	0
chr13	54904806	54905403	54905403	597	0	-33.15	-1.299	0
chr13	56570130	56570697	56570697	567	0	-24.68	-0.504	0
chr13	59916451	59917290	59917290	839	0	-31.87	-1.057	0
chr13	60189287	60190853	60190853	1566	0	-28.168	-0.898	0
chr13	60364884	60365791	60365791	907	0	-39.845	-1.685	0
chr13	62479607	62480025	62480025	418	0	-89.25	-4.632	0
chr13	63096651	63097617	63097617	966	0	-38.61	-1.058	0
chr13	63140048	63140959	63140959	911	0	-18.745	-0.461	0
chr13	64927947	64928419	64928419	472	0	-22.09	-0.479	0
chr13	70675171	70675704	70675704	533	0	-27.43	-0.536	0
chr13	72235560	72236244	72236244	684	0	-30.97	-0.937	0
chr13	74406250	74407097	74407097	847	0	-82.697	#NAME?	1
chr13	77029666	77030418	77030418	752	0	-26.64	-1.011	0
chr13	83186915	83187331	83187331	416	0	-70.835	-2.094	0
chr13	85407351	85407593	85407593	242	0	-84.915	-3.247	0
chr13	87069825	87070665	87070665	840	0	-78.165	-2.451	0
chr13	92856623	92857419	92857419	796	0	-28.715	-0.559	0
chr13	93074183	93074720	93074720	537	0	-34.485	-1.394	0
chr13	94106301	94106901	94106901	600	0	-35.73	-0.922	0
chr13	95038247	95038909	95038909	662	0	-22.21	-0.427	0
chr13	95639337	95639611	95639611	274	0	-15.855	-0.359	0
chr13	95818484	95819316	95819316	832	0	-25.865	-0.498	0
chr13	97925836	97926824	97926824	988	0	-38.72	-0.988	0
chr13	98306960	98307186	98307186	226	0	-30.995	-2.24	0
chr13	99056554	99057143	99057143	589	0	-25.91	-0.568	0
chr13	99470349	99470731	99470731	382	0	-35.825	-0.918	0
chr13	101722174	101722877	102000000	703	0	-30.64	-0.733	0
chr13	101966693	101967526	102000000	833	0	-34.73	-1.042	0
chr13	102821950	102822701	103000000	751	0	-36.6	-0.862	0
chr13	104841490	104842394	105000000	904	0	-30.505	-0.636	0
chr13	107692028	107692895	108000000	867	0	-32.8	-0.736	0
chr13	108123117	108123580	108000000	463	0	-31.39	-0.997	0
chr13	108524312	108525198	109000000	886	0	-25.72	-0.534	0
chr13	108685452	108686452	109000000	1000	0	-23.335	-0.547	0
chr13	109794204	109795034	110000000	830	0	-38.745	-1.158	0
chr13	109937740	109938309	110000000	569	0	-27.36	-0.617	0
chr13	112084423	112085191	112000000	768	0	-37.995	-1.726	0
chr13	112675572	112676442	113000000	870	0	-28.89	-0.802	0
chr13	112891322	112891884	113000000	562	0	-17.66	-0.381	0
chr13	113565976	113566721	114000000	745	0	-57.975	-1.404	0
chr13	113871759	113872145	114000000	386	0	-47.47	-1.803	0
chr13	114626399	114627098	115000000	699	0	-60.495	-1.533	0
chr13	114992325	114992603	115000000	278	0	-32.15	-1.347	0
chr13	118850021	118850735	119000000	714	0	-26.07	-0.632	0
chr13	119470347	119471272	119000000	925	0	-21.945	-0.398	0
chr14	6323606	6324320	6324320	714	0	-81.75	-4.117	0
chr14	11765645	11766545	11766545	900	0	-18.015	-0.382	0
chr14	24525818	24526518	24526518	700	0	-34.72	-1.533	0
chr14	24783718	24784541	24784541	823	0	-21.45	-0.654	0
chr14	28456649	28457586	28457586	937	0	-28.955	-0.952	0
chr14	29113318	29113725	29113725	407	0	-30.605	-0.75	0
chr14	29156695	29157299	29157299	604	0	-28.905	-0.613	0
chr14	30861656	30862450	30862450	794	0	-27.985	-0.766	0
chr14	33832656	33833308	33833308	652	0	-52.865	-2.334	0
chr14	34311075	34311270	34311270	195	0	-75.285	#NAME?	1
chr14	42775638	42776546	42776546	908	0	-80.66	-2.673	0
chr14	45588302	45588900	45588900	598	0	-25.58	-1.085	0
chr14	46734783	46735321	46735321	538	0	-30.76	-0.687	0
chr14	48207311	48208165	48208165	854	0	-35.59	-1.046	0
chr14	48257755	48258236	48258236	481	0	-20.24	-0.392	0
chr14	54086130	54086677	54086677	547	0	-33.525	-0.828	0
chr14	54218719	54219312	54219312	593	0	-28.375	-1.129	0
chr14	54625249	54626011	54626011	762	0	-56.165	-1.522	0
chr14	56097570	56098453	56098453	883	0	-20.005	-0.377	0
chr14	56978460	56979458	56979458	998	0	-28.905	-0.72	0
chr14	57606510	57607404	57607404	894	0	-30.23	-1.049	0
chr14	60413962	60414761	60414761	799	0	-30.675	-0.851	0
chr14	61034038	61034906	61034906	868	0	-23.305	-0.589	0
chr14	63167403	63168376	63168376	973	0	-26.875	-0.571	0
chr14	64845406	64846062	64846062	656	0	-36.54	-1.482	0
chr14	65071662	65072482	65072482	820	0	-21.755	-0.414	0
chr14	67790324	67791243	67791243	919	0	-29.265	-0.633	0
chr14	68681644	68681901	68681901	257	0	-47.89	-0.967	0
chr14	69697218	69698097	69698097	879	0	-53.43	-1.276	0
chr14	71122385	71123048	71123048	663	0	-60.75	-1.513	0
chr14	73369685	73370650	73370650	965	0	-29.005	-0.742	0
chr14	75257308	75257798	75257798	490	0	-30.145	-0.793	0
chr14	76295242	76295713	76295713	471	0	-42.935	-1.004	0
chr14	76478977	76479643	76479643	666	0	-34.52	-1.052	0
chr14	77005324	77006032	77006032	708	0	-31.74	-1.082	0
chr14	87566922	87567856	87567856	934	0	-32.1	-1.307	0
chr14	92089923	92090022	92090022	99	0	-71.165	-2.188	0
chr14	93543899	93544602	93544602	703	0	-27.965	-0.855	0
chr14	97813548	97814160	97814160	612	0	-31.955	-0.886	0
chr14	99645323	99646276	99646276	953	0	-23.495	-0.605	0
chr14	101414567	101415210	101000000	643	0	-48.395	-1.149	0
chr14	101478758	101479319	101000000	561	0	-31.245	-0.805	0
chr14	102981473	102982234	103000000	761	0	-94.93	#NAME?	1
chr14	103546099	103546393	104000000	294	0	-27.9	-0.618	0
chr14	103577624	103577844	104000000	220	0	-23.63	-0.477	0
chr14	110086439	110086747	110000000	308	0	-64.19	-1.553	0
chr14	113288061	113288484	113000000	423	0	-71.845	-2.199	0
chr14	114883609	114883908	115000000	299	0	-42.745	-1.071	0
chr14	115650107	115650683	116000000	576	0	-72.44	-2.394	0
chr14	116497568	116498501	116000000	933	0	-29.22	-0.718	0
chr14	117571994	117573267	118000000	1273	0	-33.212	-1.278	0
chr14	117878103	117879012	118000000	909	0	-29.975	-0.592	0
chr14	118305688	118306410	118000000	722	0	-31.485	-0.992	0
chr14	118868285	118868726	119000000	441	0	-38.905	-1.288	0
chr14	119668742	119669711	120000000	969	0	-37.99	-1.069	0
chr14	120358062	120359012	120000000	950	0	-43.23	-0.997	0
chr14	120388456	120389151	120000000	695	0	-65.98	-2.291	0
chr14	120868668	120869666	121000000	998	0	-31.735	-0.928	0
chr14	121137358	121138029	121000000	671	0	-53.36	-2.624	0
chr14	121907058	121907769	122000000	711	0	-33.275	-1.185	0
chr15	4858778	4859079	4859079	301	0	-98.33	#NAME?	0
chr15	5107985	5108472	5108472	487	0	-37.275	-1.782	0
chr15	5886013	5886767	5886767	754	0	-70.835	-1.778	0
chr15	7108485	7109304	7109304	819	0	-20.905	-0.477	0
chr15	8645089	8645621	8645621	532	0	-39.515	-1.009	0
chr15	8663495	8664322	8664322	827	0	-30.57	-1.066	0
chr15	8815427	8815854	8815854	427	0	-21.97	-0.451	0
chr15	12193978	12194750	12194750	772	0	-46.245	-2.642	0
chr15	12394633	12395209	12395209	576	0	-37.325	-1.438	0
chr15	12630132	12630602	12630602	470	0	-38.78	-1.185	0
chr15	12631778	12632145	12632145	367	0	-74.535	-5.731	0
chr15	12875538	12875797	12875797	259	0	-48.2	-1.296	0
chr15	12908130	12908643	12908643	513	0	-29.46	-0.733	0
chr15	13416076	13416695	13416695	619	0	-20.62	-0.458	0
chr15	25774965	25775135	25775135	170	0	-17.755	-0.351	0
chr15	27388910	27389883	27389883	973	0	-64.59	-1.617	0
chr15	32045071	32045906	32045906	835	0	-25.06	-0.616	0
chr15	36608337	36608660	36608660	323	0	-79.58	#NAME?	1
chr15	37095748	37096171	37096171	423	0	-70.375	-2.509	0
chr15	37096248	37097346	37097346	1098	0	-77.035	-2.842	0
chr15	37733938	37734884	37734884	946	0	-26.04	-1.371	0
chr15	38479306	38480103	38480103	797	0	-76.22	-2.779	0
chr15	39246723	39247428	39247428	705	0	-48.965	-1.198	0
chr15	44659671	44659990	44659990	319	0	-65.625	-1.613	0
chr15	49304667	49305446	49305446	779	0	-70.535	-2.371	0
chr15	53344431	53345102	53345102	671	0	-80.2	-3.631	0
chr15	55121244	55121910	55121910	666	0	-28.485	-0.651	0
chr15	55648469	55649124	55649124	655	0	-25.795	-0.837	0
chr15	57863676	57864426	57864426	750	0	-36.195	-0.983	0
chr15	59740831	59741820	59741820	989	0	-27.52	-0.843	0
chr15	62068053	62068390	62068390	337	0	-44.205	-1.202	0
chr15	62137318	62137959	62137959	641	0	-36.58	-1.279	0
chr15	64403040	64404009	64404009	969	0	-24.445	-0.494	0
chr15	73154889	73155643	73155643	754	0	-44.49	-1.479	0
chr15	74233707	74234282	74234282	575	0	-24.705	-1.423	0
chr15	76303058	76303745	76303745	687	0	-63.425	-1.897	0
chr15	76786003	76786995	76786995	992	0	-53.94	-1.245	0
chr15	77995395	77995574	77995574	179	0	-23.35	-0.441	1
chr15	78820733	78820894	78820894	161	0	-59.88	-3.403	1
chr15	81172065	81172399	81172399	334	0	-47.145	-1.275	0
chr15	82358671	82359405	82359405	734	0	-34.005	-0.849	0
chr15	85433076	85434031	85434031	955	0	-31.315	-0.727	0
chr15	91351051	91351826	91351826	775	0	-22.935	-0.584	0
chr15	92743242	92744025	92744025	783	0	-16.075	-0.322	0
chr15	92993701	92994611	92994611	910	0	-35.28	-1.389	0
chr15	93734416	93734918	93734918	502	0	-30.525	-0.884	0
chr15	94249535	94250098	94250098	563	0	-22.69	-0.692	0
chr15	94397360	94398042	94398042	682	0	-33.79	-1.173	0
chr15	94420680	94421517	94421517	837	0	-27.28	-0.93	0
chr15	94579090	94579448	94579448	358	0	-32.82	-0.689	0
chr15	94655448	94655682	94655682	234	0	-35.615	-0.855	0
chr15	96011384	96011922	96011922	538	0	-19.765	-0.457	0
chr15	96963578	96963937	96963937	359	0	-29.32	-0.98	0
chr15	97055695	97055878	97055878	183	0	-56.915	-1.959	0
chr15	97995460	97996310	97996310	850	0	-26.78	-0.96	0
chr15	98871273	98871406	98871406	133	0	-91.72	#NAME?	1
chr15	99469869	99470304	99470304	435	0	-58.895	-2.258	0
chr16	4213841	4213947	4213947	106	0	-86.295	#NAME?	1
chr16	8715638	8716447	8716447	809	0	-49.765	-2.258	0
chr16	10975663	10976407	10976407	744	0	-44.175	-1.64	0
chr16	11144216	11144305	11144305	89	0	-21.085	-0.806	0
chr16	12337244	12337440	12337440	196	0	-65.94	-1.607	0
chr16	18976403	18976678	18976678	275	0	-77.5	-4.044	1
chr16	20176155	20177130	20177130	975	0	-77.767	-2.344	0
chr16	21331272	21332250	21332250	978	0	-33.39	-1.033	0
chr16	31303312	31303718	31303718	406	0	-45.335	-2.428	0
chr16	31548661	31548887	31548887	226	0	-63.215	-1.645	0
chr16	31754312	31754966	31754966	654	0	-30.61	-2.309	0
chr16	33523462	33523925	33523925	463	0	-35.155	-1.816	0
chr16	35101718	35102159	35102159	441	0	-18.02	-0.336	0
chr16	36314076	36315055	36315055	979	0	-19.995	-0.454	0
chr16	43236197	43237024	43237024	827	0	-17.21	-0.447	0
chr16	43463820	43464624	43464624	804	0	-37.965	-1.355	0
chr16	50909990	50910688	50910688	698	0	-73.405	-2.316	0
chr16	52049817	52050337	52050337	520	0	-32.2	-0.789	0
chr16	53579804	53580197	53580197	393	0	-58.34	-1.379	0
chr16	55813838	55814314	55814314	476	0	-37.12	-1.332	0
chr16	55956615	55957337	55957337	722	0	-44.1	-0.99	0
chr16	57390633	57391293	57391293	660	0	-35.895	-0.688	0
chr16	65031774	65032528	65032528	754	0	-72.68	-2.271	0
chr16	65662297	65663013	65663013	716	0	-31.745	-0.764	0
chr16	70078031	70078817	70078817	786	0	-40.59	-1.134	0
chr16	72159343	72159693	72159693	350	0	-79.215	-2.988	0
chr16	73275949	73276719	73276719	770	0	-31.43	-0.786	0
chr16	77500786	77501570	77501570	784	0	-33.08	-2.608	0
chr16	77594636	77594999	77594999	363	0	-55.505	#NAME?	0
chr16	78305949	78306863	78306863	914	0	-46.49	-2.12	0
chr16	78931831	78932676	78932676	845	0	-23.02	-0.473	0
chr16	79943621	79944501	79944501	880	0	-82.605	-2.736	0
chr16	84995805	84996390	84996390	585	0	-33.635	-0.881	0
chr16	85057947	85058611	85058611	664	0	-29.285	-0.785	0
chr16	87250403	87250741	87250741	338	0	-35.535	-0.835	0
chr16	87610846	87611239	87611239	393	0	-47.86	-1.32	0
chr16	89674181	89674655	89674655	474	0	-38.63	-1.143	0
chr16	89793093	89793353	89793353	260	0	-30.995	-0.706	0
chr16	90845004	90845679	90845679	675	0	-39.17	-1.574	0
chr16	90854786	90855362	90855362	576	0	-35.635	-1.949	0
chr16	91905055	91905862	91905862	807	0	-33.695	-0.828	0
chr16	92721292	92722168	92722168	876	0	-32.925	-1.539	0
chr16	93291536	93292079	93292079	543	0	-27.27	-0.558	0
chr16	94245538	94245947	94245947	409	0	-27.565	-0.605	0
chr16	94570405	94570514	94570514	109	0	-100	#NAME?	1
chr16	94693330	94694141	94694141	811	0	-38.395	-0.921	0
chr16	95653714	95654555	95654555	841	0	-20.442	-0.38	0
chr16	95659191	95659695	95659695	504	0	-36.55	-0.935	0
chr17	5249304	5249835	5249835	531	0	-36.015	-0.858	0
chr17	5277074	5277600	5277600	526	0	-35.83	-0.791	0
chr17	5643170	5644069	5644069	899	0	-39.185	-1.03	0
chr17	5692523	5693930	5693930	1407	0	-39.957	-1.415	0
chr17	6409008	6409971	6409971	963	0	-65.78	-1.781	0
chr17	6432283	6433398	6433398	1115	0	-87.485	#NAME?	0
chr17	6433449	6435612	6435612	2163	0	-85.792	#NAME?	0
chr17	6438116	6439593	6439593	1477	0	-83.698	#NAME?	0
chr17	6439748	6440153	6440153	405	0	-91.5	#NAME?	0
chr17	6440250	6441142	6441142	892	0	-88.662	#NAME?	0
chr17	6444122	6445338	6445338	1216	0	-91.66	#NAME?	0
chr17	6447579	6448727	6448727	1148	0	-90.343	#NAME?	0
chr17	6448789	6451016	6451016	2227	0	-85.029	#NAME?	0
chr17	6451922	6452892	6452892	970	0	-88.085	#NAME?	0
chr17	6454780	6456184	6456184	1404	0	-80.753	#NAME?	0
chr17	6456315	6457234	6457234	919	0	-92.1	#NAME?	0
chr17	6457577	6458471	6458471	894	0	-91.343	#NAME?	0
chr17	6458887	6461131	6461131	2244	0	-90.447	#NAME?	0
chr17	6462232	6466987	6466987	4755	0	-90.602	#NAME?	0
chr17	6472379	6474476	6474476	2097	0	-88.352	#NAME?	0
chr17	6475152	6475980	6475980	828	0	-91.4	#NAME?	0
chr17	6481043	6482480	6482480	1437	0	-78.018	#NAME?	0
chr17	6492643	6493068	6493068	425	0	-36.76	#NAME?	0
chr17	6493149	6493220	6493220	71	0	-44.755	#NAME?	0
chr17	6493660	6494053	6494053	393	0	-94.58	#NAME?	0
chr17	6494183	6494578	6494578	395	0	-93.46	#NAME?	0
chr17	6496425	6496821	6496821	396	0	-89.715	#NAME?	0
chr17	6501952	6502925	6502925	973	0	-82.545	#NAME?	0
chr17	6505418	6507330	6507330	1912	0	-78.917	#NAME?	0
chr17	6511454	6512186	6512186	732	0	-85.065	#NAME?	0
chr17	6518295	6519169	6519169	874	0	-80.875	#NAME?	0
chr17	6521217	6522144	6522144	927	0	-90.235	#NAME?	0
chr17	6532014	6532544	6532544	530	0	-79.315	#NAME?	0
chr17	6570989	6571433	6571433	444	0	-90.54	#NAME?	0
chr17	6573698	6575485	6575485	1787	0	-92.363	#NAME?	0
chr17	10314137	10315003	10315003	866	0	-29.25	-0.94	0
chr17	10361632	10362471	10362471	839	0	-24.63	-0.503	0
chr17	12271906	12272288	12272288	382	0	-49.005	-1.356	0
chr17	14640633	14640917	14640917	284	0	-58.935	-1.977	0
chr17	17345354	17345654	17345654	300	0	-81.195	-3.679	0
chr17	17345882	17346070	17346070	188	0	-73.985	#NAME?	0
chr17	18993351	18994228	18994228	877	0	-64.945	-1.657	0
chr17	22487553	22487929	22487929	376	0	-66.045	-1.679	0
chr17	23665786	23666756	23666756	970	0	-66.575	-2.265	0
chr17	26573631	26574280	26574280	649	0	-58.05	-2.13	0
chr17	27579624	27580157	27580157	533	0	-63.075	-2.126	0
chr17	28058063	28058507	28058507	444	0	-52.98	-1.559	0
chr17	29251960	29252853	29252853	893	0	-37.905	-0.936	0
chr17	33999445	33999877	33999877	432	0	-83.815	#NAME?	1
chr17	34978507	34978870	34978870	363	0	-25.955	-0.525	0
chr17	35263485	35264482	35264482	997	0	-52.525	-3.205	1
chr17	35368225	35369175	35369175	950	0	-96.875	#NAME?	0
chr17	39845430	39845496	39845496	66	0	-20.735	-1.024	1
chr17	39846416	39846573	39846573	157	0	-30.57	-1.247	0
chr17	39846943	39847071	39847071	128	0	-32.195	-1.415	0
chr17	39847443	39847565	39847565	122	0	-37.55	-1.393	0
chr17	39847955	39848102	39848102	147	0	-34.17	-1.4	0
chr17	41958574	41958606	41958606	32	0	-63.51	-1.486	0
chr17	44841685	44842539	44842539	854	0	-23.73	-0.781	0
chr17	45266762	45267671	45267671	909	0	-39.015	-0.928	0
chr17	45711392	45712190	45712190	798	0	-34.05	-0.821	0
chr17	46018032	46018758	46018758	726	0	-57.47	-2.212	0
chr17	46916944	46917319	46917319	375	0	-60.335	-1.731	0
chr17	47144011	47144746	47144746	735	0	-32.64	-1.023	0
chr17	49148655	49149242	49149242	587	0	-66.89	-1.749	0
chr17	56257742	56258542	56258542	800	0	-68.415	-2.318	0
chr17	63057855	63058375	63058375	520	0	-47.455	-1.411	0
chr17	64209696	64210518	64210518	822	0	-42.01	-0.963	0
chr17	66224614	66225505	66225505	891	0	-34.63	-1.464	0
chr17	67405887	67406703	67406703	816	0	-41.125	-1.244	0
chr17	68019185	68019773	68019773	588	0	-48.325	-2.377	0
chr17	68947309	68947666	68947666	357	0	-96.855	#NAME?	0
chr17	69879472	69880195	69880195	723	0	-33.335	-0.941	0
chr17	70957864	70958110	70958110	246	0	-76.915	-4.283	0
chr17	71250279	71251257	71251257	978	0	-26.19	-0.529	0
chr17	74765669	74766490	74766490	821	0	-61.915	-1.424	0
chr17	75088301	75088992	75088992	691	0	-41.845	-1.266	0
chr17	80779354	80780001	80780001	647	0	-32.505	-1.09	0
chr17	80862505	80863161	80863161	656	0	-29.64	-1.247	0
chr17	81175483	81176282	81176282	799	0	-32.21	-0.95	0
chr17	83020484	83020756	83020756	272	0	-43.805	-1.446	0
chr17	83891510	83892252	83892252	742	0	-43.37	-1.447	0
chr17	84603111	84603652	84603652	541	0	-57.005	-1.708	0
chr17	87360241	87360513	87360513	272	0	-25.075	-0.534	0
chr17	87364213	87364600	87364600	387	0	-58.1	-1.945	0
chr17	91835759	91836659	91836659	900	0	-80.8	-2.809	0
chr18	6490457	6490601	6490601	144	0	-100	#NAME?	1
chr18	12729999	12730261	12730261	262	0	-93.15	#NAME?	0
chr18	16589377	16590332	16590332	955	0	-39.56	-0.897	0
chr18	21698503	21699383	21699383	880	0	-30.918	-1.1	0
chr18	23859534	23860277	23860277	743	0	-26.545	-0.522	0
chr18	24715122	24716069	24716069	947	0	-13.68	-0.264	0
chr18	30266696	30267607	30267607	911	0	-67.65	-2.462	0
chr18	31662533	31663064	31663064	531	0	-21.4	-0.414	0
chr18	33447553	33448176	33448176	623	0	-40.815	-2.032	0
chr18	34807858	34808749	34808749	891	0	-25.615	-0.527	0
chr18	35089575	35090538	35090538	963	0	-30.63	-0.949	0
chr18	36287371	36287725	36287725	354	0	-67.41	-3.32	1
chr18	38348366	38348917	38348917	551	0	-51.44	-1.904	0
chr18	38826354	38826940	38826940	586	0	-33.325	-0.926	0
chr18	39362908	39363388	39363388	480	0	-50.06	-2.214	0
chr18	47038944	47039373	47039373	429	0	-19.26	-0.608	0
chr18	47150658	47151627	47151627	969	0	-52.76	-1.798	0
chr18	47357890	47358748	47358748	858	0	-33.515	-1.552	0
chr18	49542463	49543419	49543419	956	0	-29.335	-0.758	0
chr18	49788392	49789341	49789341	949	0	-32.955	-0.768	0
chr18	52720759	52721650	52721650	891	0	-29.84	-1.1	0
chr18	53379649	53380222	53380222	573	0	-35.03	-0.948	0
chr18	53812350	53812661	53812661	311	0	-56.175	-2.382	0
chr18	54378287	54379259	54379259	972	0	-23.87	-0.6	0
chr18	57213759	57215238	57215238	1479	0	-85.162	-4.167	0
chr18	57487475	57488269	57488269	794	0	-19.89	-0.395	0
chr18	58061506	58061768	58061768	262	0	-44.575	-1.098	0
chr18	58386387	58387299	58387299	912	0	-47.985	-1.737	0
chr18	60813724	60814548	60814548	824	0	-43.12	-1.051	0
chr18	61787020	61787650	61787650	630	0	-21.935	-0.545	0
chr18	62001902	62002576	62002576	674	0	-42.155	-1.437	0
chr18	64457827	64458424	64458424	597	0	-35.335	-0.799	0
chr18	64480549	64480962	64480962	413	0	-29.16	-0.889	0
chr18	65392515	65393447	65393447	932	0	-34.6	-1.031	0
chr18	65621303	65622220	65622220	917	0	-27.855	-0.664	0
chr18	65687312	65687826	65687826	514	0	-32.55	-0.946	0
chr18	65988221	65988652	65988652	431	0	-20.12	-0.38	0
chr18	66613064	66613532	66613532	468	0	-24.395	-0.67	0
chr18	67460854	67461429	67461429	575	0	-34.755	-1.121	0
chr18	68304775	68305666	68305666	891	0	-27.03	-0.536	0
chr18	69428548	69429311	69429311	763	0	-31.88	-1.294	0
chr18	69501009	69501904	69501904	895	0	-23.38	-0.741	0
chr18	70568451	70568580	70568580	129	0	-100	#NAME?	1
chr18	70804996	70805477	70805477	481	0	-35.725	-2.399	0
chr18	71327045	71327992	71327992	947	0	-20.68	-0.415	0
chr18	73690013	73690953	73690953	940	0	-43.88	-1.225	0
chr18	75563154	75563529	75563529	375	0	-64.465	-1.975	0
chr18	76960775	76961603	76961603	828	0	-33.79	-0.736	0
chr18	80449895	80450889	80450889	994	0	-34.37	-0.715	0
chr18	80689930	80690190	80690190	260	0	-21.035	-0.405	0
chr18	83096525	83097429	83097429	904	0	-32.3	-1.41	0
chr18	83488796	83489508	83489508	712	0	-30.41	-0.936	0
chr18	84723269	84723827	84723827	558	0	-33.56	-0.834	0
chr19	3083616	3083861	3083861	245	0	-43.07	-1.451	0
chr19	5307188	5307553	5307553	365	0	-53.535	#NAME?	1
chr19	5323908	5324190	5324190	282	0	-33.975	-1.456	0
chr19	5457245	5458168	5458168	923	0	-80.195	-4.076	0
chr19	9982755	9982842	9982842	87	0	-85.53	#NAME?	1
chr19	17489495	17490215	17490215	720	0	-27.83	-0.599	0
chr19	18887925	18888861	18888861	936	0	-30.415	-1.06	0
chr19	21715097	21715598	21715598	501	0	-27.36	-1.125	0
chr19	21813733	21815516	21815516	1783	0	-38.267	-1.229	0
chr19	22766463	22767196	22767196	733	0	-34.43	-0.876	0
chr19	23945410	23945818	23945818	408	0	-58.64	-2.204	0
chr19	25849462	25849796	25849796	334	0	-30.49	-1.31	0
chr19	27599519	27600410	27600410	891	0	-39.38	-1.405	0
chr19	28328383	28328705	28328705	322	0	-26.585	-0.773	0
chr19	28631367	28631998	28631998	631	0	-90.64	#NAME?	0
chr19	28635345	28636083	28636083	738	0	-81.255	#NAME?	0
chr19	28636685	28638739	28638739	2054	0	-78.257	#NAME?	0
chr19	28639724	28640393	28640393	669	0	-85.735	#NAME?	0
chr19	28641856	28643048	28643048	1192	0	-83.025	#NAME?	0
chr19	28643787	28644234	28644234	447	0	-85.68	#NAME?	0
chr19	28644367	28645244	28645244	877	0	-78.25	#NAME?	0
chr19	28761671	28761997	28761997	326	0	-39.77	-0.864	0
chr19	29497852	29498532	29498532	680	0	-21.325	-0.487	0
chr19	32230402	32231363	32231363	961	0	-29.71	-0.919	0
chr19	32808391	32809309	32809309	918	0	-21.09	-0.492	0
chr19	36378633	36379598	36379598	965	0	-34.965	-1.018	0
chr19	41967718	41968430	41968430	712	0	-30.145	-0.68	0
chr19	42152273	42153204	42153204	931	0	-62.053	-2.192	0
chr19	44008842	44009117	44009117	275	0	-35.165	-0.96	0
chr19	44257565	44258522	44258522	957	0	-51.615	-1.242	0
chr19	44300450	44301342	44301342	892	0	-46.945	-1.373	0
chr19	44306197	44306670	44306670	473	0	-44.61	-1.061	0
chr19	44930589	44931888	44931888	1299	0	-63.985	-1.899	1
chr19	45650749	45651727	45651727	978	0	-50.775	-1.325	0
chr19	45774291	45775082	45775082	791	0	-29.415	-0.798	0
chr19	46653517	46654713	46654713	1196	0	-75.083	-2.496	0
chr19	47713657	47714524	47714524	867	0	-37.28	-0.872	0
chr19	47890446	47891387	47891387	941	0	-29.845	-0.706	0
chr19	53118921	53119818	53119818	897	0	-27.665	-0.647	0
chr19	53352425	53353277	53353277	852	0	-35.87	-0.855	0
chr19	53653757	53654692	53654692	935	0	-38.905	-1.084	0
chr19	54410422	54411345	54411345	923	0	-20.085	-0.37	0
chr19	54731027	54731948	54731948	921	0	-30.54	-0.865	0
chr19	55563008	55563534	55563534	526	0	-48.345	-1.871	0
chr19	55593867	55594549	55594549	682	0	-39.745	-1.271	0
chr19	55813625	55814921	55814921	1296	0	-23.795	-0.8	0
chr19	56498730	56500057	56500057	1327	0	-27.655	-0.716	0
chr19	57008758	57009231	57009231	473	0	-21.89	-0.502	0
chr19	57091666	57092646	57092646	980	0	-34.845	-0.663	0
chr19	57112223	57113020	57113020	797	0	-34.49	-1.046	0
chr19	57353329	57354075	57354075	746	0	-40.675	-1.229	0
chr19	57600644	57601336	57601336	692	0	-22.26	-0.71	0
chr19	57831189	57832492	57832492	1303	0	-72.24	-2.018	0
chr19	58625164	58625812	58625812	648	0	-36	-0.939	0
chr2	5007086	5007839	5007839	753	0	-35.095	-0.735	0
chr2	6776990	6777352	6777352	362	0	-86.45	-3.27	0
chr2	7060650	7061636	7061636	986	0	-40.995	-0.991	0
chr2	13574348	13574493	13574493	145	0	-74.63	#NAME?	1
chr2	18556190	18556609	18556609	419	0	-64.155	-1.582	0
chr2	19309511	19310128	19310128	617	0	-42.395	-0.948	0
chr2	28740125	28740657	28740657	532	0	-41.045	-0.902	0
chr2	29880098	29880708	29880708	610	0	-39.71	-1.103	0
chr2	30218326	30218846	30218846	520	0	-64.47	-1.606	0
chr2	30472955	30473938	30473938	983	0	-86.23	#NAME?	1
chr2	30551599	30552296	30552296	697	0	-44.815	-1.592	0
chr2	35640580	35641107	35641107	527	0	-55.975	-2.672	0
chr2	44112763	44113731	44113731	968	0	-29.47	-0.828	0
chr2	44988653	44988909	44988909	256	0	-29.9	-1.046	0
chr2	45197580	45198225	45198225	645	0	-34.805	-1.085	0
chr2	46388483	46389065	46389065	582	0	-49.605	-1.034	0
chr2	49855918	49856476	49856476	558	0	-38.31	-1.017	0
chr2	50109582	50110267	50110267	685	0	-48.58	-2.474	0
chr2	50577863	50578376	50578376	513	0	-22.53	-0.418	0
chr2	51599579	51600085	51600085	506	0	-33.075	-1.714	0
chr2	51871552	51871828	51871828	276	0	-53.805	-1.626	0
chr2	53381834	53382833	53382833	999	0	-22.175	-0.776	0
chr2	53761527	53762593	53762593	1066	0	-81.29	#NAME?	0
chr2	54906853	54907818	54907818	965	0	-18.18	-0.339	0
chr2	55873723	55874238	55874238	515	0	-70.445	-1.933	0
chr2	57419475	57419767	57419767	292	0	-62.88	-1.713	0
chr2	58946520	58947507	58947507	987	0	-17.345	-0.32	0
chr2	59437544	59438257	59438257	713	0	-57.835	-2.159	0
chr2	59439955	59440396	59440396	441	0	-29.34	-0.707	0
chr2	59642633	59643336	59643336	703	0	-41.44	-1.536	0
chr2	62436890	62437729	62437729	839	0	-22.545	-0.523	0
chr2	62476973	62477478	62477478	505	0	-16.515	-0.321	0
chr2	62623009	62623548	62623548	539	0	-23.02	-0.676	0
chr2	65293688	65294548	65294548	860	0	-26.715	-0.621	0
chr2	67447051	67447538	67447538	487	0	-39.585	-1.529	0
chr2	68531931	68532401	68532401	470	0	-30.785	-0.719	0
chr2	69079890	69080503	69080503	613	0	-22.805	-0.443	0
chr2	71647164	71647904	71647904	740	0	-46.175	-1.824	0
chr2	73357030	73357686	73357686	656	0	-26.115	-1.02	0
chr2	74243122	74243811	74243811	689	0	-37.395	-1.097	0
chr2	76047773	76048651	76048651	878	0	-42.53	-1.055	0
chr2	76527061	76527728	76527728	667	0	-34.765	-1.338	0
chr2	78479461	78480283	78480283	822	0	-16.895	-0.355	0
chr2	79959493	79959949	79959949	456	0	-37.2	-0.941	0
chr2	80251148	80251619	80251619	471	0	-79.54	-2.962	0
chr2	80869783	80870053	80870053	270	0	-25.905	-0.501	0
chr2	84505519	84506392	84506392	873	0	-61.25	#NAME?	0
chr2	84658951	84659155	84659155	204	0	-77.765	-2.445	1
chr2	90272673	90273022	90273022	349	0	-66.06	-2.005	0
chr2	94606470	94607361	94607361	891	0	-94.445	#NAME?	0
chr2	98666898	98667207	98667207	309	0	-18.065	-0.35	0
chr2	101999194	102000172	102000000	978	0	-33.455	-0.828	0
chr2	102061589	102062442	102000000	853	0	-22.07	-0.435	0
chr2	104256367	104256838	104000000	471	0	-53.835	-1.578	0
chr2	113442221	113442643	113000000	422	0	-28.345	-0.677	0
chr2	115213243	115213976	115000000	733	0	-43.03	-1.789	0
chr2	117299077	117299735	117000000	658	0	-33.115	-0.801	0
chr2	118916008	118916245	119000000	237	0	-63.75	-1.596	1
chr2	123225168	123225536	123000000	368	0	-56.97	-1.441	0
chr2	124829767	124830690	125000000	923	0	-76.275	-2.259	0
chr2	128139895	128140103	128000000	208	0	-40.615	#NAME?	0
chr2	128430504	128431232	128000000	728	0	-32.725	-1.066	0
chr2	131178857	131179845	131000000	988	0	-87.15	#NAME?	1
chr2	135915736	135916144	136000000	408	0	-32.62	-0.937	0
chr2	138524723	138525349	139000000	626	0	-68.995	-2	0
chr2	139934305	139934913	140000000	608	0	-22.705	-0.608	0
chr2	142202742	142203693	142000000	951	0	-72.595	-2.615	0
chr2	146634007	146634724	147000000	717	0	-15.7	-0.32	0
chr2	147709259	147710214	148000000	955	0	-21.155	-0.584	0
chr2	148874318	148875329	149000000	1011	0	-49.125	#NAME?	0
chr2	153529625	153529773	154000000	148	0	-92.64	#NAME?	1
chr2	154657162	154658161	155000000	999	0	-77.985	-5.009	0
chr2	158155780	158156633	158000000	853	0	-19.385	-0.364	0
chr2	163053131	163054099	163000000	968	0	-27.78	-0.633	0
chr2	163962673	163963180	164000000	507	0	-54.57	-1.196	0
chr2	165547008	165547338	166000000	330	0	-55.99	-1.702	0
chr2	166486530	166487467	166000000	937	0	-41.73	-1.283	0
chr2	167055701	167055963	167000000	262	0	-38.38	-0.908	0
chr2	168107182	168107509	168000000	327	0	-49.895	-1.768	0
chr2	172420479	172421438	172000000	959	0	-37.955	-0.759	0
chr2	173721793	173722733	174000000	940	0	-37.735	-1.561	0
chr2	174138016	174138741	174000000	725	0	-21.43	-0.474	0
chr2	174296272	174296643	174000000	371	0	-44.46	-1.432	0
chr2	178593946	178594714	179000000	768	0	-32.105	-1.231	0
chr2	178671789	178672699	179000000	910	0	-34.42	-0.878	0
chr2	179018612	179018964	179000000	352	0	-35.745	-1.225	0
chr2	180202983	180203299	180000000	316	0	-47.17	-1.762	0
chr2	181170070	181170837	181000000	767	0	-70.895	-2.119	0
chr3	4724268	4724610	4724610	342	0	-94.295	#NAME?	0
chr3	5860340	5860434	5860434	94	0	-37.175	-1.2	0
chr3	5949745	5950358	5950358	613	0	-75.2	-2.251	0
chr3	9721199	9721807	9721807	608	0	-57.3	-1.55	0
chr3	10087513	10088252	10088252	739	0	-45.302	#NAME?	0
chr3	10126574	10127348	10127348	774	0	-34.72	-0.79	0
chr3	27022860	27023182	27023182	322	0	-94.58	#NAME?	0
chr3	27102915	27103633	27103633	718	0	-16.38	-0.293	0
chr3	27690156	27690732	27690732	576	0	-37.285	-1.415	0
chr3	30283754	30284538	30284538	784	0	-27.355	-0.623	0
chr3	30700802	30701346	30701346	544	0	-19.75	-0.453	0
chr3	37962199	37962943	37962943	744	0	-48.245	-1.903	0
chr3	48066531	48067485	48067485	954	0	-17.875	-0.346	0
chr3	48733287	48733753	48733753	466	0	-23.695	-0.562	0
chr3	49749502	49750423	49750423	921	0	-31.19	-0.956	0
chr3	50897868	50898437	50898437	569	0	-40.73	-2.037	0
chr3	51544583	51544925	51544925	342	0	-36.59	-0.753	0
chr3	51992813	51993254	51993254	441	0	-19.935	-0.404	0
chr3	53095744	53096666	53096666	922	0	-24.04	-0.532	0
chr3	53557420	53558160	53558160	740	0	-44.045	-1.66	0
chr3	54673141	54673701	54673701	560	0	-46.095	-1.746	0
chr3	55569320	55570174	55570174	854	0	-27.095	-1.686	0
chr3	57572182	57573018	57573018	836	0	-35.685	-0.915	0
chr3	58987229	58987716	58987716	487	0	-62.11	-3.529	0
chr3	61274258	61274906	61274906	648	0	-66.945	-1.906	0
chr3	61365002	61365379	61365379	377	0	-87.5	#NAME?	1
chr3	66650705	66651569	66651569	864	0	-39.73	-1.293	0
chr3	67541356	67542236	67542236	880	0	-62.27	-1.787	0
chr3	68223453	68224402	68224402	949	0	-28.78	-0.651	0
chr3	69622282	69622671	69622671	389	0	-83.82	-2.827	0
chr3	73070418	73071163	73071163	745	0	-20.285	-0.456	0
chr3	79418801	79419147	79419147	346	0	-32.3	-0.632	0
chr3	80911900	80912245	80912245	345	0	-21.355	-0.422	0
chr3	83537466	83538065	83538065	599	0	-28.35	-0.964	0
chr3	85972083	85973049	85973049	966	0	-39.315	-1.737	0
chr3	86999516	87000023	87000023	507	0	-23.245	-0.674	0
chr3	88365604	88366267	88366267	663	0	-55.77	-2.527	1
chr3	94582275	94582422	94582422	147	0	-61.505	#NAME?	1
chr3	95499248	95500070	95500070	822	0	-23.77	-0.685	0
chr3	95659059	95659974	95659974	915	0	-47.48	#NAME?	0
chr3	101450438	101451122	101000000	684	0	-66.635	-2.204	0
chr3	102508518	102509356	103000000	838	0	-18.81	-0.48	0
chr3	113574372	113575294	114000000	922	0	-15.865	-0.333	0
chr3	116964068	116964873	117000000	805	0	-39.565	-0.989	0
chr3	119387874	119388082	119000000	208	0	-37.705	-1.096	0
chr3	121435074	121436173	121000000	1099	0	-46.525	-1.317	0
chr3	122801990	122802979	123000000	989	0	-42.115	-1.336	0
chr3	127108058	127108917	127000000	859	0	-19.9	-0.408	0
chr3	130524400	130524899	131000000	499	0	-26.685	-0.692	0
chr3	130859354	130859774	131000000	420	0	-44.785	-1.567	0
chr3	131119726	131120383	131000000	657	0	-31.72	-0.606	0
chr3	131137261	131138163	131000000	902	0	-45.94	-1.999	0
chr3	131807962	131808667	132000000	705	0	-39.745	-1.048	0
chr3	133327030	133327688	133000000	658	0	-20.105	-0.415	0
chr3	137340801	137341641	137000000	840	0	-29.05	-1.046	0
chr3	137900147	137900586	138000000	439	0	-31.475	-0.904	0
chr3	137998603	137999415	138000000	812	0	-19.245	-0.653	0
chr3	138712110	138712952	139000000	842	0	-22.015	-0.454	0
chr3	138713299	138714034	139000000	735	0	-26.005	-0.677	0
chr3	138747400	138748132	139000000	732	0	-34.125	-0.861	0
chr3	138777644	138778135	139000000	491	0	-26.05	-0.512	0
chr3	138788627	138789151	139000000	524	0	-42.05	-1.557	0
chr3	138867932	138868497	139000000	565	0	-33.905	-0.817	0
chr3	146083990	146084979	146000000	989	0	-85.905	-3.11	0
chr3	146620207	146620762	147000000	555	0	-34.485	-0.916	0
chr3	148956478	148957051	149000000	573	0	-33.105	-0.793	0
chr3	152417709	152418279	152000000	570	0	-19.97	-0.436	0
chr3	153078207	153079140	153000000	933	0	-21.725	-0.467	0
chr3	153282200	153282729	153000000	529	0	-29.5	-0.973	0
chr3	153312916	153313535	153000000	619	0	-25.775	-0.505	0
chr3	153365358	153366184	153000000	826	0	-31.385	-0.919	0
chr3	153642887	153643522	154000000	635	0	-14.01	-0.236	0
chr3	157911668	157912635	158000000	967	0	-57.155	-1.516	0
chr4	3973144	3973549	3973549	405	0	-87	-3.08	0
chr4	4658299	4659252	4659252	953	0	-67.585	-1.822	0
chr4	7101739	7102069	7102069	330	0	-65.71	-1.674	0
chr4	12934364	12934681	12934681	317	0	-77.08	-2.279	0
chr4	13241867	13242319	13242319	452	0	-39.65	-1.004	0
chr4	14633300	14633774	14633774	474	0	-42.895	-0.968	0
chr4	20626923	20627908	20627908	985	0	-26.445	-0.613	0
chr4	22102562	22103544	22103544	982	0	-20.165	-0.517	0
chr4	24714604	24715445	24715445	841	0	-22.195	-0.589	0
chr4	24890054	24890623	24890623	569	0	-51	-1.499	0
chr4	29117823	29118409	29118409	586	0	-27.395	-0.629	0
chr4	32531613	32532323	32532323	710	0	-40.215	-3.243	0
chr4	32574997	32575388	32575388	391	0	-39	-0.965	0
chr4	33735003	33735378	33735378	375	0	-42.935	-1.867	0
chr4	34351201	34351710	34351710	509	0	-60.69	-1.428	0
chr4	39957613	39958328	39958328	715	0	-87.125	-3.566	0
chr4	41115814	41116299	41116299	485	0	-88.75	-3.441	0
chr4	43421772	43422473	43422473	701	0	-58.95	-1.981	0
chr4	43663931	43664023	43664023	92	0	-61.735	-5.251	0
chr4	45677734	45678608	45678608	874	0	-30.025	-0.757	0
chr4	46836315	46836744	46836744	429	0	-35.35	-1.757	0
chr4	48942874	48942894	48942894	20	0	-50.19	-1.057	0
chr4	59756110	59756957	59756957	847	0	-30.005	-0.778	0
chr4	78170254	78170475	78170475	221	0	-64.545	-1.803	0
chr4	82306331	82306859	82306859	528	0	-22.29	-0.583	0
chr4	82437136	82437501	82437501	365	0	-20.285	-0.591	0
chr4	82555532	82556281	82556281	749	0	-37.355	-1.981	0
chr4	82915722	82916614	82916614	892	0	-35.185	-1.666	0
chr4	83144692	83145144	83145144	452	0	-13.69	-0.31	0
chr4	83659517	83659906	83659906	389	0	-30.84	-1.287	0
chr4	86777298	86777855	86777855	557	0	-24.38	-0.559	0
chr4	88017981	88018508	88018508	527	0	-31.81	-1.353	0
chr4	96012289	96013258	96013258	969	0	-28.78	-0.652	0
chr4	97648154	97648666	97648666	512	0	-38.91	-1.667	0
chr4	97781890	97782827	97782827	937	0	-23.135	-0.433	0
chr4	97953509	97954413	97954413	904	0	-34.03	-1.111	0
chr4	100948476	100949199	101000000	723	0	-34.63	-1.032	0
chr4	104694169	104694796	105000000	627	0	-48.985	-2.003	0
chr4	106116033	106116835	106000000	802	0	-32.045	-0.756	0
chr4	110876655	110876880	111000000	225	0	-65.4	-1.636	0
chr4	111779041	111779578	112000000	537	0	-32.945	-0.766	0
chr4	118122785	118123732	118000000	947	0	-44.375	-1.347	0
chr4	122212907	122213210	122000000	303	0	-82.195	-4.124	0
chr4	123750026	123750159	124000000	133	0	-93.855	#NAME?	1
chr4	124431319	124431786	124000000	467	0	-36.58	-1.588	0
chr4	126750030	126750768	127000000	738	0	-61.36	-2.111	0
chr4	132488320	132489291	132000000	971	0	-40.15	-1.197	0
chr4	133562819	133563427	134000000	608	0	-43.35	-1.47	0
chr4	133752691	133753110	134000000	419	0	-80.62	#NAME?	1
chr4	133753263	133753392	134000000	129	0	-99.285	#NAME?	1
chr4	134160119	134160342	134000000	223	0	-53.59	-2.038	0
chr4	134924239	134924350	135000000	111	0	-46.995	#NAME?	1
chr4	138711272	138711628	139000000	356	0	-45.875	-1.42	0
chr4	139634056	139634986	140000000	930	0	-41.895	-0.961	0
chr4	141786805	141787805	142000000	1000	0	-33.735	-0.851	0
chr4	142336795	142338208	142000000	1413	0	-43.763	-1.355	0
chr4	142669334	142670212	143000000	878	0	-26.625	-0.541	0
chr4	143311033	143312033	143000000	1000	0	-27.04	-0.755	0
chr4	145104737	145105736	145000000	999	0	-37.885	-1.023	0
chr4	148489508	148490189	148000000	681	0	-28.08	-0.542	0
chr4	149888896	149889390	150000000	494	0	-71.515	-2.398	0
chr4	150147634	150148008	150000000	374	0	-36.915	-1.16	0
chr4	150401877	150402774	150000000	897	0	-32.465	-1.092	0
chr4	152125223	152126028	152000000	805	0	-48.455	-4.349	1
chr4	152667119	152667309	153000000	190	0	-53.085	-1.843	0
chr4	154698040	154698355	155000000	315	0	-55.99	#NAME?	0
chr4	155812631	155813549	156000000	918	0	-41.405	-3.452	0
chr5	3488200	3488710	3488710	510	0	-42.325	-1.141	0
chr5	4221552	4222385	4222385	833	0	-24.28	-0.572	0
chr5	8983419	8984300	8984300	881	0	-23.67	-0.605	0
chr5	16165767	16166761	16166761	994	0	-30.66	-1.194	0
chr5	20104423	20105211	20105211	788	0	-24.37	-0.519	0
chr5	20555234	20555819	20555819	585	0	-30.295	-1.019	0
chr5	22313064	22313458	22313458	394	0	-19.785	-0.424	0
chr5	24597872	24599388	24599388	1516	0	-74.623	-3.582	1
chr5	31948228	31949140	31949140	912	0	-60.92	-1.691	0
chr5	34170698	34171640	34171640	942	0	-30.04	-0.854	0
chr5	35019623	35020617	35020617	994	0	-37.975	-1.01	0
chr5	38287948	38288736	38288736	788	0	-34.34	-0.888	0
chr5	38405826	38406600	38406600	774	0	-66.75	-1.791	0
chr5	41556393	41557189	41557189	796	0	-43.705	-2.097	0
chr5	43515414	43515810	43515810	396	0	-27.76	-1.093	0
chr5	44504960	44505930	44505930	970	0	-40.69	-1.321	0
chr5	52973633	52974034	52974034	401	0	-45.315	-1.465	0
chr5	53110516	53111445	53111445	929	0	-26.355	-0.995	0
chr5	60808584	60809027	60809027	443	0	-72.665	-2.056	0
chr5	64044887	64045173	64045173	286	0	-57.63	-1.676	0
chr5	64380058	64380888	64380888	830	0	-26.755	-0.551	0
chr5	67655565	67656091	67656091	526	0	-32.12	-1.212	0
chr5	72736494	72736955	72736955	461	0	-37.69	-1.151	0
chr5	73149967	73150810	73150810	843	0	-24.365	-1.034	0
chr5	73752381	73753348	73753348	967	0	-26.49	-0.672	0
chr5	74084524	74084821	74084821	297	0	-34.83	-0.992	0
chr5	75220911	75221298	75221298	387	0	-45.065	-1.312	0
chr5	75607221	75607704	75607704	483	0	-28.7	-0.595	0
chr5	76503899	76504806	76504806	907	0	-57.97	-1.758	0
chr5	77659126	77659718	77659718	592	0	-21.885	-0.425	0
chr5	86958053	86958947	86958947	894	0	-46.985	-0.986	0
chr5	88929364	88930128	88930128	764	0	-51.11	-3.325	0
chr5	91909174	91909723	91909723	549	0	-37.195	-0.966	0
chr5	92156305	92156888	92156888	583	0	-23.615	-0.461	0
chr5	92332432	92332883	92332883	451	0	-38.125	-1.493	0
chr5	97278213	97278669	97278669	456	0	-31.525	-0.906	0
chr5	100059258	100059950	100000000	692	0	-31.94	-0.991	0
chr5	101558784	101559459	102000000	675	0	-19.5	-0.452	0
chr5	101857158	101857710	102000000	552	0	-59.985	-1.636	0
chr5	103473601	103474114	103000000	513	0	-27.955	-0.622	0
chr5	103972348	103972680	104000000	332	0	-43.74	-1.294	0
chr5	104475789	104476237	104000000	448	0	-64.46	-1.691	0
chr5	107050872	107051550	107000000	678	0	-25.93	-0.513	0
chr5	110997220	110997880	111000000	660	0	-18.75	-0.385	0
chr5	113738088	113738885	114000000	797	0	-39.67	-0.749	0
chr5	113865388	113865808	114000000	420	0	-58.655	-1.521	0
chr5	114501302	114501820	115000000	518	0	-49.815	-2.504	0
chr5	115272277	115272393	115000000	116	0	-94.99	#NAME?	0
chr5	115446661	115447145	115000000	484	0	-43.19	-1.259	0
chr5	115745336	115745627	116000000	291	0	-32.09	-1.51	0
chr5	117274208	117274357	117000000	149	0	-45.685	-2.69	0
chr5	117383186	117383767	117000000	581	0	-42.995	-1.309	0
chr5	119265206	119265646	119000000	440	0	-45.16	-3.043	0
chr5	120758713	120759137	121000000	424	0	-55.7	-1.533	0
chr5	121111359	121111986	121000000	627	0	-29.455	-0.743	0
chr5	121904366	121904849	122000000	483	0	-52.86	-1.324	0
chr5	122799018	122800390	123000000	1372	0	-55.07	-1.706	0
chr5	123397265	123398135	123000000	870	0	-33.955	-1.281	0
chr5	123877379	123878217	124000000	838	0	-41.015	-2.763	0
chr5	126257022	126257683	126000000	661	0	-19.95	-0.363	0
chr5	132052638	132052991	132000000	353	0	-22.5	-0.592	0
chr5	135721813	135722526	136000000	713	0	-39.235	-1.055	0
chr5	136080137	136080885	136000000	748	0	-37.18	-1.127	0
chr5	136806466	136807184	137000000	718	0	-43.815	-1.583	0
chr5	142903921	142905007	143000000	1086	0	-44.83	-1.023	0
chr5	143004959	143005097	143000000	138	0	-64.025	-1.563	0
chr5	143281706	143282212	143000000	506	0	-46.885	-1.219	0
chr5	143574862	143575175	144000000	313	0	-45.525	-1.822	0
chr5	144272840	144273315	144000000	475	0	-21.86	-0.501	0
chr5	144622038	144622481	145000000	443	0	-37.545	-0.931	0
chr5	146261002	146261097	146000000	95	0	-55.01	-1.709	0
chr5	146312870	146313769	146000000	899	0	-26.885	-1.098	0
chr5	146461380	146462379	146000000	999	0	-32.57	-0.86	0
chr5	147671533	147671861	148000000	328	0	-39.4	-1.011	0
chr5	148344099	148344955	148000000	856	0	-36.03	-1.798	0
chr5	148632051	148632952	149000000	901	0	-27.415	-0.898	0
chr5	149568868	149569331	150000000	463	0	-32.195	-2.367	0
chr5	149649124	149649937	150000000	813	0	-38.39	-0.855	0
chr5	150233092	150233783	150000000	691	0	-27.395	-0.876	0
chr5	150574313	150575154	151000000	841	0	-35.13	-0.905	0
chr6	3200773	3200873	3200873	100	0	-46.65	-1.08	0
chr6	3201282	3201423	3201423	141	0	-34.195	-1.015	0
chr6	4380200	4380925	4380925	725	0	-29.85	-0.619	0
chr6	5992051	5992962	5992962	911	0	-44.06	-1.685	0
chr6	6168813	6169393	6169393	580	0	-35.765	-0.903	0
chr6	13974764	13975229	13975229	465	0	-23.37	-0.51	0
chr6	18422745	18423595	18423595	850	0	-24.94	-0.563	0
chr6	28418027	28418481	28418481	454	0	-32.1	-0.651	0
chr6	31803368	31804195	31804195	827	0	-46.875	-1.713	0
chr6	34543353	34544462	34544462	1109	0	-49.905	-2.776	0
chr6	36774638	36775537	36775537	899	0	-29.59	-0.853	0
chr6	38065673	38066182	38066182	509	0	-27.71	-0.61	0
chr6	39420130	39420269	39420269	139	0	-89.12	#NAME?	1
chr6	47752821	47753325	47753325	504	0	-24.945	#NAME?	1
chr6	48438492	48438885	48438885	393	0	-45.415	-1.583	1
chr6	49558653	49559311	49559311	658	0	-38.085	-0.832	0
chr6	50295152	50295762	50295762	610	0	-30.44	-1.319	0
chr6	50300485	50301243	50301243	758	0	-27.44	-1.132	0
chr6	51568747	51569503	51569503	756	0	-18.125	-0.374	0
chr6	52066907	52067508	52067508	601	0	-43.64	-1.463	0
chr6	53462058	53462891	53462891	833	0	-29.62	-0.714	0
chr6	60689832	60690544	60690544	712	0	-95.805	#NAME?	0
chr6	60691223	60692463	60692463	1240	0	-88.18	#NAME?	0
chr6	60692921	60693847	60693847	926	0	-95.333	#NAME?	0
chr6	60694037	60696154	60696154	2117	0	-82.3	#NAME?	0
chr6	60725767	60726577	60726577	810	0	-80.47	#NAME?	0
chr6	60738120	60738922	60738922	802	0	-83.665	#NAME?	0
chr6	60810848	60811762	60811762	914	0	-81.62	#NAME?	0
chr6	60831593	60832593	60832593	1000	0	-74.3	#NAME?	0
chr6	60879168	60880026	60880026	858	0	-87.41	#NAME?	0
chr6	60886997	60887899	60887899	902	0	-89.39	#NAME?	0
chr6	60888894	60889886	60889886	992	0	-87.448	#NAME?	0
chr6	60891412	60892282	60892282	870	0	-90.33	#NAME?	0
chr6	60892412	60892839	60892839	427	0	-88.76	#NAME?	0
chr6	60896343	60898813	60898813	2470	0	-90.168	#NAME?	0
chr6	60907918	60908619	60908619	701	0	-92.91	#NAME?	0
chr6	60910998	60911925	60911925	927	0	-92.575	#NAME?	0
chr6	60920789	60921728	60921728	939	0	-85.565	#NAME?	0
chr6	60924196	60924885	60924885	689	0	-94.222	#NAME?	0
chr6	60939678	60940662	60940662	984	0	-91.745	#NAME?	0
chr6	60944076	60944933	60944933	857	0	-77.515	#NAME?	0
chr6	60948514	60950355	60950355	1841	0	-84.345	#NAME?	0
chr6	60968541	60969720	60969720	1179	0	-81.328	#NAME?	0
chr6	60975857	60977979	60977979	2122	0	-75.852	#NAME?	0
chr6	60986574	60988589	60988589	2015	0	-87.435	#NAME?	0
chr6	60994051	60995024	60995024	973	0	-59.25	#NAME?	0
chr6	61012278	61013095	61013095	817	0	-92.21	#NAME?	0
chr6	61013868	61015151	61015151	1283	0	-84.97	#NAME?	0
chr6	61029807	61030647	61030647	840	0	-90.155	#NAME?	0
chr6	67267036	67267223	67267223	187	0	-100	#NAME?	1
chr6	68289944	68290263	68290263	319	0	-96.285	#NAME?	0
chr6	71621283	71622203	71622203	920	0	-15.605	-0.286	0
chr6	82694663	82694961	82694961	298	0	-39.14	-1.687	0
chr6	88839668	88840581	88840581	913	0	-54.525	-1.594	0
chr6	93605331	93605562	93605562	231	0	-47.465	-1.087	0
chr6	94685829	94686447	94686447	618	0	-38.265	-1.047	0
chr6	94915967	94916856	94916856	889	0	-33.26	-0.845	0
chr6	97211696	97212179	97212179	483	0	-44.545	-1.832	0
chr6	100725318	100726240	101000000	922	0	-43.315	-1.274	0
chr6	102578738	102579706	103000000	968	0	-93.24	#NAME?	0
chr6	108428604	108429208	108000000	604	0	-26.78	-0.57	0
chr6	114893293	114893929	115000000	636	0	-37.165	-1.379	0
chr6	115027268	115027829	115000000	561	0	-35.55	-0.795	0
chr6	117130979	117131490	117000000	511	0	-32.26	-1.535	0
chr6	117591472	117592340	118000000	868	0	-70.065	-1.971	0
chr6	117788339	117789203	118000000	864	0	-30.095	-0.818	0
chr6	119864552	119865186	120000000	634	0	-37.945	-0.845	0
chr6	121026585	121027102	121000000	517	0	-36.7	-1.078	0
chr6	125102095	125102324	125000000	229	0	-25.915	-0.464	0
chr6	126095854	126096573	126000000	719	0	-43.645	-1.362	0
chr6	134932638	134933018	135000000	380	0	-42.98	-1.817	0
chr6	137167640	137168386	137000000	746	0	-16.66	-0.322	0
chr6	138061164	138062131	138000000	967	0	-24.945	-0.715	0
chr6	139825537	139826357	140000000	820	0	-34.055	-0.799	0
chr6	140372287	140372808	140000000	521	0	-36.395	-0.893	0
chr6	144196106	144196761	144000000	655	0	-35.825	-1.269	0
chr6	144299053	144299281	144000000	228	0	-36.255	-1.259	0
chr6	145445504	145446491	145000000	987	0	-53.32	-2.41	0
chr6	145932818	145933355	146000000	537	0	-47.85	-1.197	0
chr6	146187148	146187692	146000000	544	0	-26.915	-0.654	0
chr7	4460318	4460797	4460797	479	0	-63.17	-2.283	0
chr7	24582818	24583406	24583406	588	0	-76.855	-2.493	0
chr7	26071797	26071906	26071906	109	0	-65.57	-4.767	0
chr7	27291531	27292637	27292637	1106	0	-33.273	-1.002	0
chr7	28026510	28027055	28027055	545	0	-64.7	-1.692	0
chr7	35203722	35204669	35204669	947	0	-72.935	-2.775	1
chr7	35708009	35708427	35708427	418	0	-60.14	-2.127	0
chr7	39610975	39611594	39611594	619	0	-18.765	-0.483	0
chr7	45440445	45440779	45440779	334	0	-35.24	-2.178	0
chr7	45659666	45659969	45659969	303	0	-26.455	-0.573	0
chr7	46235884	46236373	46236373	489	0	-45.005	-2.672	0
chr7	48740287	48741162	48741162	875	0	-61.15	-1.645	0
chr7	50756307	50757039	50757039	732	0	-29.575	-0.714	0
chr7	67807380	67807977	67807977	597	0	-37.96	-0.898	0
chr7	71868688	71869077	71869077	389	0	-34.055	-0.745	0
chr7	74316535	74317427	74317427	892	0	-24.86	-0.487	0
chr7	75810609	75811037	75811037	428	0	-85.795	-3.26	0
chr7	79282570	79283172	79283172	602	0	-40.46	-0.86	0
chr7	79292418	79292953	79292953	535	0	-14.865	-0.281	0
chr7	80763767	80764758	80764758	991	0	-49.25	-1.944	0
chr7	81190776	81191618	81191618	842	0	-26.47	-0.869	0
chr7	83074752	83075099	83075099	347	0	-33.015	-1.061	0
chr7	83928388	83928802	83928802	414	0	-93.57	#NAME?	0
chr7	84719813	84720298	84720298	485	0	-86.085	#NAME?	0
chr7	85932688	85933469	85933469	781	0	-69.015	-1.985	0
chr7	86031967	86032345	86032345	378	0	-63.25	-1.523	0
chr7	87567348	87568252	87568252	904	0	-18.03	-0.386	0
chr7	90026190	90026947	90026947	757	0	-30.1	-0.844	0
chr7	90217464	90218234	90218234	770	0	-42.85	-1.115	0
chr7	94988273	94988638	94988638	365	0	-97.2	#NAME?	0
chr7	96324253	96324630	96324630	377	0	-67.335	-1.698	0
chr7	96385829	96386342	96386342	513	0	-32.905	-0.928	0
chr7	98888022	98888842	98888842	820	0	-55.305	-2.716	0
chr7	99666947	99667483	99667483	536	0	-47.695	-2.106	0
chr7	109690991	109691970	110000000	979	0	-24.53	-0.549	0
chr7	110171399	110172230	110000000	831	0	-62.045	-1.558	0
chr7	111301952	111302506	111000000	554	0	-29.725	-0.677	0
chr7	117258768	117259649	117000000	881	0	-24.305	-0.58	0
chr7	117336703	117337164	117000000	461	0	-62.845	-1.428	0
chr7	118272685	118273547	118000000	862	0	-78.245	-2.346	0
chr7	121015567	121016218	121000000	651	0	-40.65	-1.236	0
chr7	123001601	123002150	123000000	549	0	-31.205	-0.745	0
chr7	124901279	124902210	125000000	931	0	-75.963	-3.058	0
chr7	130940497	130941282	131000000	785	0	-36.665	-1.043	0
chr7	130972851	130973706	131000000	855	0	-27.41	-0.512	0
chr7	134611246	134611851	135000000	605	0	-39.64	-2.165	0
chr7	134824281	134825073	135000000	792	0	-26.625	-0.571	0
chr7	139276318	139277228	139000000	910	0	-33.255	-0.805	0
chr7	143375997	143376322	143000000	325	0	-60.7	-3.337	0
chr7	145173389	145173801	145000000	412	0	-48.1	-2.014	0
chr8	6499129	6500045	6500045	916	0	-94.08	#NAME?	0
chr8	8689164	8690109	8690109	945	0	-88.835	-4.374	0
chr8	8967701	8968150	8968150	449	0	-25.59	-0.61	0
chr8	9235533	9235955	9235955	422	0	-36.82	-1.179	0
chr8	13262694	13263643	13263643	949	0	-39.09	-0.954	0
chr8	15519780	15519940	15519940	160	0	-31.21	-0.735	0
chr8	16794855	16795547	16795547	692	0	-85.18	-2.863	0
chr8	21003085	21003414	21003414	329	0	-87.98	#NAME?	0
chr8	25057677	25058044	25058044	367	0	-56.165	-1.341	0
chr8	25304645	25305598	25305598	953	0	-41.44	-1.28	0
chr8	34546062	34546142	34546142	80	0	-40.825	-0.78	0
chr8	35543484	35544065	35544065	581	0	-44.21	-1.59	0
chr8	35678039	35678838	35678838	799	0	-28.175	-0.549	0
chr8	36283253	36284198	36284198	945	0	-26.335	-1.511	0
chr8	36585449	36586027	36586027	578	0	-33.685	-0.862	0
chr8	40590324	40590509	40590509	185	0	-31.275	-0.852	0
chr8	40858027	40858587	40858587	560	0	-31.615	-0.799	0
chr8	41114657	41115640	41115640	983	0	-30.44	-1.319	0
chr8	45917233	45917619	45917619	386	0	-36.795	-3.103	0
chr8	45922825	45923043	45923043	218	0	-69.665	-1.869	0
chr8	46928655	46929464	46929464	809	0	-28.515	-0.618	0
chr8	47262776	47263524	47263524	748	0	-26.14	-0.709	0
chr8	49086846	49087352	49087352	506	0	-35.92	-1.086	0
chr8	54528929	54530508	54530508	1579	0	-55.97	-3.511	1
chr8	57140701	57141419	57141419	718	0	-26.68	-0.647	0
chr8	61259648	61260291	61260291	643	0	-45.24	-0.997	0
chr8	61378302	61378977	61378977	675	0	-39.25	-1.257	0
chr8	74348931	74349986	74349986	1055	0	-62.782	-2.705	0
chr8	77085933	77086478	77086478	545	0	-31.03	-0.859	0
chr8	77965985	77966950	77966950	965	0	-27.855	-0.897	0
chr8	78139750	78139930	78139930	180	0	-56.72	-2.265	0
chr8	79074391	79075359	79075359	968	0	-24.035	-0.446	0
chr8	79372590	79373270	79373270	680	0	-47.53	-1.398	0
chr8	79501343	79501611	79501611	268	0	-50.11	-1.78	0
chr8	83997788	83997882	83997882	94	0	-90.735	#NAME?	0
chr8	87637261	87638006	87638006	745	0	-25.96	-0.642	0
chr8	88572984	88573557	88573557	573	0	-40.105	-1.428	0
chr8	88664197	88664678	88664678	481	0	-62.27	-2.681	0
chr8	90088621	90089282	90089282	661	0	-72.985	-3.381	0
chr8	91641534	91642411	91642411	877	0	-37.14	-0.993	0
chr8	91750255	91750842	91750842	587	0	-31.265	-0.655	0
chr8	92866013	92866856	92866856	843	0	-38.585	-0.975	0
chr8	95270162	95270822	95270822	660	0	-37.865	-1.105	0
chr8	97089569	97090366	97090366	797	0	-22.59	-0.593	0
chr8	103019180	103020062	103000000	882	0	-25.785	-0.638	0
chr8	105011243	105011909	105000000	666	0	-35.885	-0.826	0
chr8	106522128	106522621	107000000	493	0	-27.19	-0.575	0
chr8	106936137	106937131	107000000	994	0	-72	-3.036	1
chr8	107540314	107541016	108000000	702	0	-57.85	-1.516	0
chr8	107685580	107686079	108000000	499	0	-38.465	-1.075	0
chr8	108566090	108566991	109000000	901	0	-33.25	-1.175	0
chr8	108808774	108809290	109000000	516	0	-35.965	-0.976	0
chr8	109739596	109740404	110000000	808	0	-69.91	-2.036	0
chr8	110267592	110268247	110000000	655	0	-25.57	-1.099	0
chr8	112427171	112427840	112000000	669	0	-26.07	-0.529	0
chr8	114610927	114611443	115000000	516	0	-34.085	-0.937	0
chr8	115204778	115204877	115000000	99	0	-29.06	-0.51	0
chr8	115705854	115706642	116000000	788	0	-93.6	#NAME?	1
chr8	116892662	116893123	117000000	461	0	-32.09	-0.86	0
chr8	117391471	117391733	117000000	262	0	-42.375	-1.304	0
chr8	117412185	117412931	117000000	746	0	-50.105	-1.585	0
chr8	117414898	117415473	117000000	575	0	-33.46	-0.684	0
chr8	119895807	119896289	120000000	482	0	-32.4	#NAME?	0
chr8	122606892	122607442	123000000	550	0	-62.73	-2.12	0
chr8	122793689	122794143	123000000	454	0	-48.645	-1.406	0
chr8	123187090	123187984	123000000	894	0	-54.54	-1.271	0
chr8	123813146	123813757	124000000	611	0	-40.36	-1.974	0
chr8	124256903	124257823	124000000	920	0	-43.355	-2.177	0
chr8	124556141	124556992	125000000	851	0	-65.75	-2.268	0
chr8	124910449	124910886	125000000	437	0	-42.39	-1.036	0
chr8	125474881	125475566	125000000	685	0	-42.78	-1.477	0
chr8	127073228	127074159	127000000	931	0	-24.88	-0.733	0
chr8	127191760	127192638	127000000	878	0	-40.595	-1.425	0
chr9	8123136	8124001	8124001	865	0	-25.04	-0.589	0
chr9	9237294	9237946	9237946	652	0	-34.895	-1.427	0
chr9	13535953	13536471	13536471	518	0	-26.39	-0.786	0
chr9	13814298	13815095	13815095	797	0	-24.89	-0.49	0
chr9	17390624	17391519	17391519	895	0	-74.455	-2.303	0
chr9	21233361	21233608	21233608	247	0	-91.5	-4.271	1
chr9	21733548	21734138	21734138	590	0	-65.56	-1.924	0
chr9	22453759	22454159	22454159	400	0	-23.42	-0.463	0
chr9	22647670	22648159	22648159	489	0	-22.955	-0.46	0
chr9	23608358	23608672	23608672	314	0	-90.06	#NAME?	0
chr9	25355800	25356304	25356304	504	0	-27.725	-0.623	0
chr9	26961395	26962158	26962158	763	0	-25.735	-0.516	0
chr9	26993213	26993857	26993857	644	0	-28.335	-0.593	0
chr9	30314972	30315959	30315959	987	0	-34.125	-1.064	0
chr9	31564776	31565466	31565466	690	0	-28.72	-0.804	0
chr9	32104291	32104867	32104867	576	0	-35.415	-1.014	0
chr9	42456816	42457495	42457495	679	0	-30.735	-1.051	0
chr9	42514945	42515302	42515302	357	0	-28.455	-1.027	0
chr9	42924208	42924504	42924504	296	0	-40.05	-1.404	0
chr9	43386918	43387617	43387617	699	0	-38.155	-1.337	0
chr9	43786593	43787551	43787551	958	0	-54.92	-1.483	0
chr9	44637694	44638152	44638152	458	0	-50.95	-1.644	0
chr9	44880891	44881023	44881023	132	0	-90.27	#NAME?	1
chr9	47624795	47625275	47625275	480	0	-40.1	-0.934	0
chr9	49884721	49885680	49885680	959	0	-35.11	-0.824	0
chr9	56324654	56324994	56324994	340	0	-37.02	-1.427	0
chr9	56437510	56437942	56437942	432	0	-73.765	-2.565	0
chr9	57723625	57723977	57723977	352	0	-36.1	-1.011	0
chr9	60179980	60180596	60180596	616	0	-41.13	-2.201	0
chr9	60225927	60226639	60226639	712	0	-45.435	-1.401	0
chr9	60477972	60478484	60478484	512	0	-27.69	-0.917	0
chr9	64356326	64356595	64356595	269	0	-28.435	-0.65	0
chr9	64416357	64417235	64417235	878	0	-95.083	#NAME?	0
chr9	64918481	64918725	64918725	244	0	-48.93	-3.314	0
chr9	67771435	67771948	67771948	513	0	-26.75	-0.555	0
chr9	68736708	68737697	68737697	989	0	-34.395	-0.757	0
chr9	69481780	69482607	69482607	827	0	-20.415	-0.5	0
chr9	70241128	70241341	70241341	213	0	-38.98	-1.62	0
chr9	72692827	72693258	72693258	431	0	-33.425	-2.38	0
chr9	75634462	75635447	75635447	985	0	-18.185	-0.331	0
chr9	76029403	76029945	76029945	542	0	-33.99	-0.971	0
chr9	78175064	78175574	78175574	510	0	-43.37	-3.808	0
chr9	78478842	78480397	78480397	1555	0	-54.762	#NAME?	0
chr9	79875464	79875644	79875644	180	0	-38.35	-1.507	0
chr9	80333174	80333887	80333887	713	0	-28.495	-1.205	0
chr9	82564920	82565186	82565186	266	0	-72.055	-2.17	0
chr9	88135852	88136407	88136407	555	0	-57.49	-1.996	0
chr9	89879480	89879713	89879713	233	0	-40.875	-2.936	0
chr9	90863519	90864453	90864453	934	0	-85.545	#NAME?	0
chr9	94472943	94473778	94473778	835	0	-31.595	-1.275	0
chr9	95667294	95668180	95668180	886	0	-39.12	-1.409	0
chr9	96479667	96479958	96479958	291	0	-33.035	-0.86	0
chr9	96537032	96537708	96537708	676	0	-50.755	-2.709	0
chr9	99681934	99682362	99682362	428	0	-32.52	-1.057	0
chr9	101104856	101105196	101000000	340	0	-51.28	-1.577	0
chr9	102538799	102539221	103000000	422	0	-39.595	-0.858	0
chr9	102635243	102635847	103000000	604	0	-24.325	-0.474	0
chr9	106225689	106226264	106000000	575	0	-41.705	-2.957	0
chr9	107273121	107273622	107000000	501	0	-33.16	-1.033	0
chr9	107544338	107544827	108000000	489	0	-66.57	-2.114	0
chr9	107615369	107615809	108000000	440	0	-50.555	-1.138	0
chr9	108339411	108340050	108000000	639	0	-96.355	#NAME?	0
chr9	108950128	108950935	109000000	807	0	-34.265	-0.703	0
chr9	115005007	115005377	115000000	370	0	-48.305	-1.852	0
chr9	115896891	115897567	116000000	676	0	-30.94	-1.22	0
chr9	116231883	116232497	116000000	614	0	-46.21	-1.403	0
chr9	116847661	116848403	117000000	742	0	-26.82	-0.745	0
chr9	118730354	118731077	119000000	723	0	-35.28	-0.961	0
chr9	118943787	118944586	119000000	799	0	-30.045	-0.751	0
chr9	118952280	118952624	119000000	344	0	-51.905	-1.278	0
chr9	120175900	120176864	120000000	964	0	-19.005	-0.561	0
chr9	121004133	121004548	121000000	415	0	-45.495	-1.761	0
chr9	121127904	121128089	121000000	185	0	-67.525	-2.563	0
chr9	122655637	122656401	123000000	764	0	-29.995	-0.991	0
chr9	123461832	123462003	123000000	171	0	-42.55	-1.635	0
chrX	7573642	7574616	7574616	974	0	-28.505	-1.286	1
chrX	7884322	7884616	7884616	294	0	-39.955	-2.736	1
chrX	10871239	10872188	10872188	949	0	-21.62	-0.498	0
chrX	20688270	20688793	20688793	523	0	-49.72	-2.748	1
chrX	21798838	21799685	21799685	847	0	-70.46	-2.593	0
chrX	35230829	35231529	35231529	700	0	-96.915	#NAME?	0
chrX	41311245	41312222	41312222	977	0	-60.49	-1.72	0
chrX	47592145	47592747	47592747	602	0	-70.35	-2.247	0
chrX	48340808	48341217	48341217	409	0	-36.035	#NAME?	1
chrX	48518913	48519909	48519909	996	0	-46.5	-3.365	0
chrX	49660893	49661077	49661077	184	0	-74.25	-2.795	0
chrX	57920460	57920923	57920923	463	0	-37.725	-2.78	0
chrX	73934361	73934953	73934953	592	0	-34.945	-1.065	0
chrX	74245868	74246250	74246250	382	0	-50.7	-2.696	1
chrX	75475403	75475833	75475833	430	0	-38.645	-2.519	1
chrX	79074527	79075014	79075014	487	0	-68.415	-2.015	0
chrX	79688537	79689432	79689432	895	0	-86.995	-3.57	0
chrX	89523652	89524469	89524469	817	0	-57.525	-1.428	0
chrX	93831979	93832691	93832691	712	0	-36.235	-1.496	1
chrX	94541486	94541905	94541905	419	0	-23.875	-2	1
chrX	101119471	101120127	101000000	656	0	-85.412	#NAME?	0
chrX	103356143	103356703	103000000	560	0	-40.8	-3.167	1
chrX	104200681	104201447	104000000	766	0	-43.015	-4.492	1
chrX	107402570	107402606	107000000	36	0	-36.34	-1.404	0
chrX	110867113	110867861	111000000	748	0	-67.145	-1.913	0
chrX	111535225	111535772	112000000	547	0	-23.445	-0.536	0
chrX	115142726	115143523	115000000	797	0	-67.82	-2.055	0
chrX	121445072	121445881	121000000	809	0	-67.75	-1.738	0
chrX	126476632	126477909	126000000	1277	0	-66.365	-2.192	0
chrX	136740527	136740910	137000000	383	0	-24.905	-1.461	0
chrX	140062133	140062574	140000000	441	0	-44.765	-4.241	1
chrX	142389882	142391040	142000000	1158	0	-47.317	-4.223	1
chrX	145411525	145412462	145000000	937	0	-23.465	-0.544	0
chrX	145929630	145931050	146000000	1420	0	-87.7	#NAME?	0
chrX	151520008	151520704	152000000	696	0	-48.835	-3.81	1
chrX	152909223	152910140	153000000	917	0	-62.53	-1.548	0
chrX	157540779	157541092	158000000	313	0	-60.795	-1.64	0
chrX	165088742	165088959	165000000	217	0	-91.86	#NAME?	0
chrX	169974664	169975400	170000000	736	0	-53.9	-1.686	0
chrX	169981586	169981897	170000000	311	0	-84.715	-3.863	0
chrX	169987628	169987696	170000000	68	0	-74.83	-2.319	1
chrX	169993292	169994079	170000000	787	0	-80.058	#NAME?	0
chrX	170004551	170005411	170000000	860	0	-47.275	-2.051	0
chrX	170674300	170674776	171000000	476	0	-68.75	-1.962	1
chrY	90738178	90739130	90739130	952	0	-66.145	-2.059	0
chrY	90739462	90739900	90739900	438	0	-49.095	-3.147	0
chrY	90739998	90741175	90741175	1177	0	-67.45	#NAME?	0
chrY	90741588	90741886	90741886	298	0	-94.755	#NAME?	1
chrY	90742114	90742305	90742305	191	0	-92.87	#NAME?	1
chrY	90744413	90744463	90744463	50	0	-94.04	#NAME?	1
chrY	90744915	90745551	90745551	636	0	-85.3	#NAME?	0
chrY	90760414	90761412	90761412	998	0	-59.535	-2.708	0
chrY	90761689	90762071	90762071	382	0	-86.85	#NAME?	1
chrY	90787182	90789679	90789679	2497	0	-87.086	#NAME?	0
chrY	90798757	90799121	90799121	364	0	-70.415	-3.915	0
chrY	90800385	90800923	90800923	538	0	-50.795	-2.34	0
chrY	90803349	90803799	90803799	450	0	-70.825	-4.195	0
chrY	90804107	90804504	90804504	397	0	-59.235	-1.723	0
chrY	90807068	90807506	90807506	438	0	-76.315	-4.233	0
chrY	90825576	90826471	90826471	895	0	-70.285	-1.985	1

## Sheet: MatTrans_HYPER
chr	start	end	end	width	pValue	MethDiff_Perc	log2Enrichment	CGI
chr1	8660493	8661159	8661159	666	0.039	46.71	1.23	0
chr1	13834459	13835815	13835815	1356	0	29.407	0.69	0
chr1	13846488	13847211	13847211	723	0	46.805	2.229	0
chr1	14310466	14311460	14311460	994	0.039	24.485	0.878	0
chr1	14349182	14350174	14350174	992	0.039	36.94	1.025	0
chr1	14357731	14358126	14358126	395	0.039	30.55	0.946	0
chr1	15651249	15651285	15651285	36	0.039	50.675	1.032	0
chr1	16294539	16295433	16295433	894	0	27.96	1.097	0
chr1	17957375	17958241	17958241	866	0	81.257	3.403	0
chr1	24303717	24304937	24304937	1220	0.012	24.983	0.824	0
chr1	30537318	30538157	30538157	839	0	22.235	0.621	0
chr1	30640089	30641041	30641041	952	0	25.555	0.68	0
chr1	31149272	31150754	31150754	1482	0	41.177	2.671	0
chr1	34052881	34053689	34053689	808	0	28.23	1.223	0
chr1	35629375	35629821	35629821	446	0.039	22.085	0.457	0
chr1	36291667	36292043	36292043	376	0	14.565	0.241	0
chr1	37244769	37245094	37245094	325	0.039	35.02	1.28	0
chr1	37319400	37320173	37320173	773	0	22.3	0.45	0
chr1	37548753	37549445	37549445	692	0	25.5	0.55	0
chr1	37614933	37615810	37615810	877	0.039	37.525	1.522	0
chr1	37668510	37669093	37669093	583	0.039	32.38	0.71	0
chr1	38259879	38260407	38260407	528	0	24.79	0.604	0
chr1	38394620	38396140	38396140	1520	0	39.96	1.764	0
chr1	38582358	38582895	38582895	537	0	35.645	0.946	0
chr1	38625816	38626360	38626360	544	0	34.755	1.119	0
chr1	38764483	38764893	38764893	410	0.039	26.945	0.788	0
chr1	38766866	38767800	38767800	934	0	38.15	2.727	0
chr1	39390501	39391523	39391523	1022	0	43.832	1.383	0
chr1	39714793	39715471	39715471	678	0.039	31.785	0.768	0
chr1	39962085	39962486	39962486	401	0.039	33.385	1.627	0
chr1	42233566	42234344	42234344	778	0	29.6	0.723	0
chr1	42511562	42512331	42512331	769	0	29.72	0.663	0
chr1	42660714	42661297	42661297	583	0	37.81	1.548	0
chr1	42679514	42680170	42680170	656	0	28.185	0.873	0
chr1	42905439	42905850	42905850	411	0	29.02	0.682	0
chr1	43461718	43462341	43462341	623	0.039	15.11	0.276	0
chr1	51433151	51433857	51433857	706	0	70.8	2.335	0
chr1	52130962	52131354	52131354	392	0.039	42.555	0.973	0
chr1	52147588	52148643	52148643	1055	0	35.82	0.956	0
chr1	52466875	52467742	52467742	867	0.039	26.96	0.58	0
chr1	54879330	54880268	54880268	938	0	33.565	1.234	0
chr1	54906332	54906900	54906900	568	0	39.835	1.146	0
chr1	55193987	55194774	55194774	787	0.039	35.79	1.241	0
chr1	55381841	55382163	55382163	322	0.039	36.73	0.685	0
chr1	57045505	57045976	57045976	471	0	46.525	1.713	0
chr1	57684454	57685271	57685271	817	0	35.77	2.267	0
chr1	57846517	57847481	57847481	964	0	47.23	2.51	0
chr1	58278178	58278836	58278836	658	0	38.27	1.627	0
chr1	59363068	59363893	59363893	825	0	27.71	0.679	0
chr1	59449824	59450623	59450623	799	0.039	35.4	1.349	0
chr1	59470352	59470752	59470752	400	0.039	32.01	0.647	0
chr1	59484926	59485921	59485921	995	0	38.215	3.436	0
chr1	59491539	59492445	59492445	906	0	36.36	0.899	0
chr1	60019108	60020100	60020100	992	0.039	27.66	0.597	0
chr1	61202540	61203312	61203312	772	0.039	29.52	0.755	0
chr1	62177456	62177839	62177839	383	0	33.255	0.768	0
chr1	62926113	62926511	62926511	398	0.039	21.81	0.496	0
chr1	62950614	62951329	62951329	715	0	32.17	0.762	0
chr1	64018895	64019888	64019888	993	0.039	31.76	0.953	0
chr1	65886248	65886417	65886417	169	0	79.455	3.611	0
chr1	67020305	67021088	67021088	783	0	22.725	0.499	0
chr1	67639752	67640652	67640652	900	0.039	27.635	1.088	0
chr1	69492380	69492724	69492724	344	0.039	29.76	0.676	0
chr1	71650982	71651581	71651581	599	0.039	25.86	0.843	0
chr1	71995859	71996545	71996545	686	0.039	23.96	1.49	0
chr1	72005735	72006299	72006299	564	0	39.74	1.336	0
chr1	72007726	72008838	72008838	1112	0	41.168	0.884	0
chr1	72182314	72182703	72182703	389	0	33.23	0.88	0
chr1	72332822	72333699	72333699	877	0	28.35	0.515	0
chr1	72936015	72936514	72936514	499	0.039	40.33	1.568	0
chr1	73142913	73143372	73143372	459	0.039	22.01	0.648	0
chr1	73640749	73641730	73641730	981	0.039	38.65	1.324	0
chr1	73822418	73823247	73823247	829	0.039	31.14	0.978	0
chr1	75253355	75254049	75254049	694	0.039	52.54	1.189	0
chr1	75883891	75885213	75885213	1322	0	21.98	0.521	0
chr1	75930812	75931147	75931147	335	0.039	26.01	0.496	0
chr1	76048709	76049741	76049741	1032	0	42.407	1.386	0
chr1	76245487	76246165	76246165	678	0	33.635	0.74	0
chr1	76637351	76637759	76637759	408	0.039	37.515	1.775	0
chr1	76866226	76866842	76866842	616	0	35.295	2.319	0
chr1	76895975	76896787	76896787	812	0.039	27.485	0.706	0
chr1	77227656	77228334	77228334	678	0	30.41	0.864	0
chr1	77506138	77506572	77506572	434	0.039	39.79	1.7	0
chr1	77510904	77512399	77512399	1495	0	60.222	3.762	0
chr1	77843914	77844344	77844344	430	0	28.9	0.906	0
chr1	77943712	77944325	77944325	613	0	32.285	1.489	0
chr1	78081504	78081925	78081925	421	0	31.005	1.801	0
chr1	78099547	78100185	78100185	638	0.039	25.325	0.741	0
chr1	78179853	78180159	78180159	306	0	41.665	1.112	0
chr1	78412772	78413571	78413571	799	0	47.405	1.535	0
chr1	78525469	78525822	78525822	353	0.039	32.44	1.281	0
chr1	78614304	78615216	78615216	912	0	37.03	0.851	0
chr1	78651533	78652391	78652391	858	0	28.135	0.712	0
chr1	81577219	81577886	81577886	667	0.039	25.16	0.851	0
chr1	82496967	82497314	82497314	347	0.039	34.835	1.115	0
chr1	85722563	85723222	85723222	659	0.039	37.36	0.998	0
chr1	87183157	87183846	87183846	689	0.039	38.08	1.396	0
chr1	87274942	87275377	87275377	435	0	34.945	0.744	0
chr1	88668579	88669225	88669225	646	0.039	45.87	3.078	0
chr1	88810101	88810715	88810715	614	0	33.835	0.942	0
chr1	89091400	89092257	89092257	857	0.039	36.225	1.181	0
chr1	89105804	89106654	89106654	850	0.039	34.395	0.874	0
chr1	89414527	89415088	89415088	561	0	49.075	2.963	0
chr1	89457429	89457986	89457986	557	0.039	35.455	1.344	0
chr1	89540409	89541211	89541211	802	0.039	55.745	1.765	0
chr1	89672218	89673077	89673077	859	0.039	34.295	0.982	0
chr1	89680676	89681361	89681361	685	0	21.425	0.429	0
chr1	89702602	89702937	89702937	335	0.039	36.46	0.86	0
chr1	89735807	89736374	89736374	567	0.039	35.915	0.745	0
chr1	89816641	89818105	89818105	1464	0	35.145	1.085	0
chr1	89820317	89821253	89821253	936	0	38.015	0.828	0
chr1	89823847	89824455	89824455	608	0	34.715	1.703	0
chr1	90131785	90132384	90132384	599	0.039	27.72	0.628	0
chr1	90364081	90365045	90365045	964	0.039	23.515	0.438	0
chr1	90383032	90383503	90383503	471	0.039	25.6	0.629	0
chr1	90566542	90567232	90567232	690	0	36.1	1.429	0
chr1	91078291	91078434	91078434	143	0	30.535	0.646	0
chr1	91757363	91757574	91757574	211	0.039	40.38	1.324	0
chr1	91759585	91761073	91761073	1488	0	32.737	0.807	0
chr1	91803711	91804668	91804668	957	0.039	30.29	0.654	0
chr1	91847414	91848030	91848030	616	0.039	28.535	0.548	0
chr1	91915207	91916175	91916175	968	0.039	19.485	0.346	0
chr1	92772844	92773467	92773467	623	0.039	42.115	1.392	0
chr1	98054235	98055189	98055189	954	0.039	28.045	0.585	0
chr1	98287049	98287493	98287493	444	0.039	56.785	1.427	0
chr1	105498302	105499150	105000000	848	0	40.88	1.147	0
chr1	105818929	105819735	106000000	806	0	47.995	2.15	0
chr1	106540712	106541328	107000000	616	0	43.965	1.571	0
chr1	112440153	112440454	112000000	301	0.039	57.75	1.289	0
chr1	118879668	118880427	119000000	759	0.039	55.205	1.523	0
chr1	119035036	119035424	119000000	388	0	28.31	0.596	0
chr1	119077269	119078175	119000000	906	0.039	40.745	1.524	0
chr1	120021376	120022559	120000000	1183	0	60.218	1.602	0
chr1	120604126	120605029	121000000	903	0	43.685	3.753	0
chr1	120991888	120992766	121000000	878	0.039	50.265	1.368	0
chr1	121050458	121050978	121000000	520	0.039	21.665	0.632	0
chr1	121781014	121781238	122000000	224	0	64.785	1.553	0
chr1	122772487	122772976	123000000	489	0.039	49	1.435	0
chr1	126424147	126424948	126000000	801	0.039	54.815	1.319	0
chr1	126586297	126587011	127000000	714	0.039	25.94	0.541	0
chr1	128000903	128001486	128000000	583	0.039	21.225	0.352	0
chr1	128621419	128622246	129000000	827	0.039	29.885	0.928	0
chr1	128637046	128637794	129000000	748	0.039	42.145	0.964	0
chr1	130938266	130939116	131000000	850	0	38.7	1.287	0
chr1	131811607	131812432	132000000	825	0.039	33.37	0.99	0
chr1	131967526	131968333	132000000	807	0.039	36.015	0.869	0
chr1	133624094	133624613	134000000	519	0	33.115	0.848	0
chr1	133732164	133733312	134000000	1148	0	41.36	1.44	0
chr1	133771423	133772248	134000000	825	0.039	32.385	0.829	0
chr1	133858630	133859623	134000000	993	0.039	26.735	0.552	0
chr1	134028140	134028973	134000000	833	0.039	38.165	2.026	0
chr1	134136452	134137170	134000000	718	0	21.8	0.439	0
chr1	134347663	134348158	134000000	495	0.039	24.91	0.866	0
chr1	134512016	134512684	135000000	668	0	24.615	0.518	0
chr1	135513703	135514515	136000000	812	0.039	37.56	1.199	0
chr1	135579763	135580677	136000000	914	0.039	37.51	1.049	0
chr1	136105525	136106209	136000000	684	0	30.13	0.596	0
chr1	136576966	136577354	137000000	388	0	31.18	0.673	0
chr1	136653777	136654547	137000000	770	0.039	27.01	0.559	0
chr1	136661296	136661937	137000000	641	0	47.385	3.63	0
chr1	136845059	136845869	137000000	810	0.039	55.19	1.76	0
chr1	137541581	137541945	138000000	364	0	37.64	1.368	0
chr1	139080630	139081214	139000000	584	0.039	25.125	0.745	0
chr1	140722933	140723329	141000000	396	0	68.105	1.814	0
chr1	141373250	141374166	141000000	916	0.039	65.985	1.907	0
chr1	143110737	143111128	143000000	391	0	64.75	1.611	0
chr1	143770399	143770648	144000000	249	0.039	36.87	1.041	0
chr1	143985419	143985955	144000000	536	0.039	28.215	0.569	0
chr1	150802572	150802926	151000000	354	0	43.06	1.043	0
chr1	150951855	150952760	151000000	905	0.039	16.25	0.311	0
chr1	151024826	151025354	151000000	528	0	33.335	1.231	0
chr1	151252011	151252774	151000000	763	0.039	34.695	0.715	0
chr1	151253200	151253900	151000000	700	0	45.33	1.085	0
chr1	151318700	151319666	151000000	966	0	31.795	0.764	0
chr1	151641526	151642369	152000000	843	0.039	12.09	0.207	0
chr1	151724565	151725494	152000000	929	0.039	29.81	0.553	0
chr1	152046627	152047229	152000000	602	0.039	22.33	0.436	0
chr1	152084231	152084660	152000000	429	0.039	22.935	0.705	0
chr1	152461074	152461714	152000000	640	0.039	35.26	0.939	0
chr1	152553071	152553617	153000000	546	0	37.57	1.488	0
chr1	152680851	152681709	153000000	858	0.039	30.25	0.791	0
chr1	152807284	152808166	153000000	882	0.039	26.47	0.643	0
chr1	153053644	153054353	153000000	709	0	36.765	2.747	0
chr1	153072127	153072565	153000000	438	0.039	22.865	0.912	0
chr1	153143823	153144413	153000000	590	0	38.55	1.039	0
chr1	153578037	153578894	154000000	857	0	31.03	0.826	0
chr1	153732018	153732941	154000000	923	0	36.535	1.371	0
chr1	153897911	153898839	154000000	928	0.039	19.63	0.343	0
chr1	153902237	153903068	154000000	831	0	40.845	2.083	0
chr1	154706369	154707794	155000000	1425	0	39.218	1.058	0
chr1	155084902	155085278	155000000	376	0.039	38.315	1.683	0
chr1	155203734	155204118	155000000	384	0	45.395	1.198	0
chr1	155220194	155221099	155000000	905	0.039	32.385	0.781	0
chr1	155481746	155482560	155000000	814	0.039	31.595	1.606	0
chr1	155527882	155528735	156000000	853	0.039	30.94	1.446	0
chr1	156192560	156193479	156000000	919	0	35.635	1.18	0
chr1	156808345	156808942	157000000	597	0	39.585	1.942	0
chr1	156920253	156921215	157000000	962	0	35.005	0.794	0
chr1	157077543	157077733	157000000	190	0	82.29	3.206	0
chr1	157449595	157450853	157000000	1258	0	30.933	2.192	0
chr1	158597840	158598455	159000000	615	0.039	20.81	0.469	0
chr1	160576936	160577487	161000000	551	0.039	22.19	0.423	0
chr1	161845373	161846194	162000000	821	0	20.06	0.369	0
chr1	162004391	162005359	162000000	968	0.039	33.67	3.65	0
chr1	162007562	162008413	162000000	851	0	21.41	0.444	0
chr1	162014902	162017586	162000000	2684	0	35.992	1.125	0
chr1	162044004	162046218	162000000	2214	0	49.883	2.104	0
chr1	162074857	162075081	162000000	224	0.039	19.175	0.379	0
chr1	162197324	162198138	162000000	814	0	27.195	0.734	0
chr1	162207335	162207769	162000000	434	0.039	35.035	1.624	0
chr1	162213109	162214068	162000000	959	0	45.985	1.759	0
chr1	162598307	162598952	163000000	645	0.039	16.095	0.279	0
chr1	162640547	162640931	163000000	384	0.039	26.62	0.895	0
chr1	164229405	164229587	164000000	182	0	79.835	2.369	0
chr1	164273506	164274378	164000000	872	0.039	19.005	0.511	0
chr1	164441479	164441812	164000000	333	0.039	35.83	1.054	0
chr1	164795122	164796308	165000000	1186	0	20.255	0.436	0
chr1	165113659	165114569	165000000	910	0	45.025	1.948	0
chr1	165143001	165143779	165000000	778	0.039	34.8	0.886	0
chr1	165186724	165187682	165000000	958	0.039	35.585	0.756	0
chr1	165587974	165588934	166000000	960	0.039	22.685	0.554	0
chr1	165833214	165834149	166000000	935	0.039	23.79	0.623	0
chr1	166349350	166350163	166000000	813	0.039	42.77	1.334	0
chr1	166377323	166377793	166000000	470	0	30.645	0.844	0
chr1	168357766	168358052	168000000	286	0	48.375	3.734	0
chr1	168391748	168392725	168000000	977	0	25.28	1.99	0
chr1	168598504	168599164	169000000	660	0	52.58	2.17	0
chr1	168675493	168675932	169000000	439	0	48.575	1.494	0
chr1	169730344	169731009	170000000	665	0.039	22.66	0.498	0
chr1	170494870	170495468	170000000	598	0.039	15.02	0.249	0
chr1	171034217	171035174	171000000	957	0	34.01	2.27	0
chr1	171192264	171192631	171000000	367	0.039	29.235	0.689	0
chr1	172027738	172028629	172000000	891	0.039	34.09	1.696	0
chr1	172028783	172029357	172000000	574	0	40.865	1.709	0
chr1	172450383	172451244	172000000	861	0	42.922	1.944	0
chr1	172504269	172504936	173000000	667	0	50.63	3.615	0
chr1	172509547	172510458	173000000	911	0.039	31.88	0.841	0
chr1	176985200	176986526	177000000	1326	0	33.71	0.87	0
chr1	176996921	176997522	177000000	601	0.039	26.68	0.989	0
chr1	177453131	177454035	177000000	904	0	32.79	0.794	0
chr1	177458642	177459282	177000000	640	0	61.315	1.739	0
chr1	177695320	177696684	178000000	1364	0	45.215	1.301	0
chr1	178010596	178011289	178000000	693	0.039	49.85	1.421	0
chr1	178913209	178914002	179000000	793	0	76.222	2.783	0
chr1	178979124	178979998	179000000	874	0	40.375	1.023	0
chr1	178988848	178989363	179000000	515	0.039	42.83	1.465	0
chr1	179142800	179143555	179000000	755	0.039	26.455	0.495	0
chr1	179371093	179371689	179000000	596	0.039	25.32	0.625	0
chr1	179386744	179387341	179000000	597	0	28.405	0.895	0
chr1	179452050	179452471	179000000	421	0	45.545	1.659	0
chr1	179473931	179474467	179000000	536	0.039	44.525	1.458	0
chr1	179695972	179696416	180000000	444	0	49.385	2.403	0
chr1	179958741	179959142	180000000	401	0	38.53	1.812	0
chr1	180332812	180333693	180000000	881	0.039	44.415	2.112	0
chr1	180889371	180890263	181000000	892	0.039	31.545	0.693	0
chr1	181522830	181523694	182000000	864	0.039	30.52	0.599	0
chr1	182025351	182026078	182000000	727	0.039	27.225	0.652	0
chr1	182103219	182104168	182000000	949	0.039	35.065	1.831	0
chr1	182755927	182756533	183000000	606	0	49.595	2.319	0
chr1	182765279	182766200	183000000	921	0	33.25	0.797	0
chr1	182855989	182856675	183000000	686	0.039	61.17	1.647	0
chr1	183252675	183253384	183000000	709	0.039	36.605	0.971	0
chr1	184521564	184522468	185000000	904	0	32.695	0.809	0
chr1	184729254	184730322	185000000	1068	0	48.135	Inf	0
chr1	185457474	185458525	185000000	1051	0	75.365	2.389	0
chr1	186163172	186164055	186000000	883	0.039	39.29	1.143	0
chr1	186189236	186190128	186000000	892	0	35.64	1.252	0
chr1	186449158	186449713	186000000	555	0	48.125	3.428	0
chr1	186658568	186659508	187000000	940	0.039	36.635	1.164	0
chr1	186695804	186696679	187000000	875	0.039	45.285	1.318	0
chr1	187607319	187608226	188000000	907	0	47.37	3.227	0
chr1	188004017	188005012	188000000	995	0	35.415	0.867	0
chr1	188689824	188690694	189000000	870	0	34.89	1.085	0
chr1	189403151	189404051	189000000	900	0.039	39.54	1.216	0
chr1	189702646	189703374	190000000	728	0.039	27.84	0.725	0
chr1	189733577	189733882	190000000	305	0.039	27.105	0.466	0
chr1	189781519	189782342	190000000	823	0	33.915	0.846	0
chr1	189785124	189786089	190000000	965	0	38.963	0.955	0
chr1	189898464	189898922	190000000	458	0	44.18	2.156	0
chr1	189978731	189979359	190000000	628	0.039	18.755	0.327	0
chr1	190079738	190080652	190000000	914	0.039	40.78	1.131	0
chr1	190129504	190130145	190000000	641	0.039	28.26	0.68	0
chr1	190149169	190149654	190000000	485	0	31.325	2.11	0
chr1	190449543	190450490	190000000	947	0.039	23.54	0.45	0
chr1	190808871	190809184	191000000	313	0	45.19	2.44	0
chr1	190905090	190905368	191000000	278	0	27.95	0.675	0
chr1	191099951	191100773	191000000	822	0	39.175	1.291	0
chr1	192755103	192755682	193000000	579	0	32.39	0.812	0
chr1	192809270	192810122	193000000	852	0	31.855	0.901	0
chr1	192812959	192813188	193000000	229	0	24.34	0.443	0
chr1	192856401	192857108	193000000	707	0.039	37.785	1.343	0
chr1	194208658	194209623	194000000	965	0.039	28.935	0.688	0
chr10	4089925	4090148	4090148	223	0	59.97	1.882	0
chr10	4112429	4113169	4113169	740	0	33.79	4.098	0
chr10	4124930	4125450	4125450	520	0	31.78	1.127	0
chr10	4303859	4304879	4304879	1020	0	37.697	1.162	0
chr10	4675352	4676027	4676027	675	0.039	20.205	0.586	0
chr10	6886477	6887221	6887221	744	0.039	34.865	1.304	0
chr10	7152658	7153548	7153548	890	0.039	28.475	0.76	0
chr10	7178780	7179744	7179744	964	0.039	28.74	0.706	0
chr10	8839948	8841311	8841311	1363	0	32.422	0.839	0
chr10	9898956	9900098	9900098	1142	0	30.65	2.777	0
chr10	12879119	12879830	12879830	711	0	39.585	1.563	0
chr10	12915963	12916424	12916424	461	0.039	32.81	0.963	0
chr10	13108235	13109107	13109107	872	0	30.78	0.939	0
chr10	13452822	13453518	13453518	696	0	37.09	1.336	0
chr10	14199484	14200234	14200234	750	0	54.515	2.905	0
chr10	15262957	15263947	15263947	990	0.039	31.39	0.798	0
chr10	18435321	18435956	18435956	635	0.039	27.605	0.912	0
chr10	18469834	18470802	18470802	968	0	33.315	1.934	0
chr10	18504297	18505777	18505777	1480	0.012	36.902	0.916	0
chr10	18507021	18507571	18507571	550	0.039	29.835	1.231	0
chr10	18741745	18742291	18742291	546	0	28.2	0.664	0
chr10	19847828	19848783	19848783	955	0.039	21.25	0.397	0
chr10	20106828	20107234	20107234	406	0.039	24.495	0.435	0
chr10	20418506	20419066	20419066	560	0.039	30.17	0.819	0
chr10	20636202	20637001	20637001	799	0.039	35.185	1.998	0
chr10	21055010	21055746	21055746	736	0	35.935	2.06	0
chr10	21091040	21091989	21091989	949	0	27.023	0.53	0
chr10	21824381	21825177	21825177	796	0	30.415	0.814	0
chr10	21842854	21843849	21843849	995	0	29.085	0.726	0
chr10	22658209	22658676	22658676	467	0	31.785	1.281	0
chr10	23345411	23346761	23346761	1350	0	33.23	1.808	0
chr10	23354292	23355231	23355231	939	0.039	25.725	1.237	0
chr10	23711749	23712577	23712577	828	0.039	39.68	1.262	0
chr10	24107288	24108602	24108602	1314	0	40.567	1.498	0
chr10	24129205	24130161	24130161	956	0	35.245	0.868	0
chr10	24224312	24225512	24225512	1200	0	32.102	1.468	0
chr10	24365056	24365936	24365936	880	0	31.86	1.09	0
chr10	25110578	25111456	25111456	878	0	34.26	0.916	0
chr10	25145817	25146270	25146270	453	0.039	41.205	1.273	0
chr10	28510589	28510882	28510882	293	0.039	10.5	0.165	0
chr10	30844744	30845794	30845794	1050	0	36.843	1.274	0
chr10	31502504	31503432	31503432	928	0.039	18.215	0.309	0
chr10	32181681	32182341	32182341	660	0	74.165	2.091	0
chr10	38224428	38224718	38224718	290	0.039	61.805	1.468	0
chr10	39029501	39030538	39030538	1037	0	26.545	0.587	0
chr10	39136619	39137598	39137598	979	0.039	23.425	0.49	0
chr10	39528218	39529360	39529360	1142	0	41.215	1.296	0
chr10	39534628	39535599	39535599	971	0	48.125	2.176	0
chr10	39552823	39554032	39554032	1209	0	38.633	1.321	0
chr10	39555226	39556175	39556175	949	0	48.68	1.947	0
chr10	39563216	39564769	39564769	1553	0	44.788	1.497	0
chr10	39624572	39625103	39625103	531	0	47.145	1.442	0
chr10	39628465	39629867	39629867	1402	0	37.443	1.026	0
chr10	40059444	40059684	40059684	240	0	33.08	1.474	0
chr10	40631487	40631892	40631892	405	0	34.075	0.862	0
chr10	41583646	41584377	41584377	731	0	24.47	0.591	0
chr10	41715281	41715644	41715644	363	0.039	26.71	0.607	0
chr10	42055363	42055739	42055739	376	0.039	42.73	1.707	0
chr10	42221431	42222111	42222111	680	0.039	46.66	1.673	0
chr10	42347565	42348392	42348392	827	0.039	37.32	1.245	0
chr10	42630169	42631341	42631341	1172	0	40.935	3.515	0
chr10	42696487	42697004	42697004	517	0.039	33.78	0.909	0
chr10	42951018	42951665	42951665	647	0.039	31.08	1.057	0
chr10	43003416	43003957	43003957	541	0	37.805	1.327	0
chr10	43033790	43034402	43034402	612	0	35.98	0.931	0
chr10	43167548	43168391	43168391	843	0.039	31.135	0.815	0
chr10	43175654	43176265	43176265	611	0	36.245	1.52	0
chr10	43245454	43245927	43245927	473	0.039	25.95	0.94	0
chr10	43331850	43332660	43332660	810	0	48.25	2.22	0
chr10	43370269	43371455	43371455	1186	0	42.97	1.398	0
chr10	43440844	43441522	43441522	678	0.039	43.99	2.275	0
chr10	43477117	43477550	43477550	433	0	25.92	1.062	0
chr10	43510796	43511927	43511927	1131	0	71.377	2.034	1
chr10	43527937	43528685	43528685	748	0.039	33.94	0.942	0
chr10	44348638	44349532	44349532	894	0	49.16	1.551	0
chr10	44380265	44380752	44380752	487	0.039	24.355	0.79	0
chr10	44727911	44728882	44728882	971	0.039	23.44	0.466	0
chr10	44924974	44925844	44925844	870	0.039	17.14	0.341	0
chr10	44993971	44995130	44995130	1159	0	37.282	0.84	0
chr10	54328528	54329098	54329098	570	0	46.505	2.493	0
chr10	56118525	56119517	56119517	992	0.039	21.17	0.634	0
chr10	58640155	58640644	58640644	489	0.039	25.425	0.638	0
chr10	58855894	58856398	58856398	504	0.039	44.535	1.388	0
chr10	59395619	59395708	59395708	89	0.039	50.44	1.151	1
chr10	59510272	59510792	59510792	520	0.039	21.785	0.476	0
chr10	59747254	59747985	59747985	731	0.039	24.73	0.536	0
chr10	59798556	59800003	59800003	1447	0	51.64	1.686	0
chr10	60025394	60025901	60025901	507	0	43.57	1.339	0
chr10	60107972	60108350	60108350	378	0	41.44	1.463	0
chr10	60221030	60221511	60221511	481	0	29.185	0.584	0
chr10	60363805	60364238	60364238	433	0	65.855	1.774	0
chr10	60774398	60775443	60775443	1045	0	76.5	2.94	0
chr10	61249304	61249882	61249882	578	0.039	38.865	1.162	0
chr10	61640205	61640948	61640948	743	0.039	21.15	0.399	0
chr10	61781735	61782516	61782516	781	0	44.76	2.114	0
chr10	61825647	61826374	61826374	727	0.039	48.4	1.837	0
chr10	61828784	61829511	61829511	727	0	37.13	0.915	0
chr10	62060371	62061295	62061295	924	0	42.515	1.823	0
chr10	62210337	62211140	62211140	803	0	45.21	1.856	0
chr10	62304547	62305035	62305035	488	0	69.615	2.101	0
chr10	62397011	62397555	62397555	544	0	29.82	0.727	0
chr10	63056355	63057748	63057748	1393	0.012	45.758	1.881	0
chr10	64039947	64040507	64040507	560	0.039	47.99	1.499	0
chr10	64191279	64192121	64192121	842	0.039	28.365	0.857	0
chr10	66912753	66913558	66913558	805	0.039	36.28	1.063	0
chr10	67104290	67104823	67104823	533	0.039	31.185	1.173	0
chr10	67199925	67200851	67200851	926	0.039	17.87	0.313	0
chr10	67529976	67530861	67530861	885	0.039	19.38	0.369	0
chr10	67788617	67789506	67789506	889	0.039	17.845	0.444	0
chr10	68196761	68197161	68197161	400	0.039	9.93	0.166	0
chr10	68502871	68503399	68503399	528	0.039	23.815	0.438	0
chr10	68559338	68560164	68560164	826	0.039	31.78	0.693	0
chr10	68672410	68673403	68673403	993	0.039	22.385	1.014	0
chr10	69044976	69045644	69045644	668	0.039	36.015	1.71	0
chr10	69264826	69265202	69265202	376	0.039	47.565	1.625	0
chr10	69572313	69573261	69573261	948	0.039	21.51	0.957	0
chr10	69635876	69636760	69636760	884	0.039	39.72	1.151	0
chr10	69706778	69707359	69707359	581	0	37.4	2.161	0
chr10	74956207	74957171	74957171	964	0.039	41.235	1.204	0
chr10	74990568	74991610	74991610	1042	0	76.04	Inf	0
chr10	75015490	75016301	75016301	811	0.039	38.405	0.91	0
chr10	75093196	75093592	75093592	396	0	33.145	0.901	0
chr10	75098928	75099730	75099730	802	0.039	31.37	0.589	0
chr10	75616683	75617626	75617626	943	0	21.34	0.51	0
chr10	75838152	75839103	75839103	951	0.039	29.36	0.665	0
chr10	75881436	75882905	75882905	1469	0.012	38.245	2.531	0
chr10	76275387	76276109	76276109	722	0.039	35.98	0.843	0
chr10	76905821	76906359	76906359	538	0	38.82	1.393	0
chr10	77310166	77311092	77311092	926	0.039	35.29	1.005	0
chr10	77317327	77317791	77317791	464	0	71.245	2.956	0
chr10	77663816	77664117	77664117	301	0	47.5	1.125	0
chr10	79579868	79580769	79580769	901	0.039	42.1	1.064	0
chr10	79758668	79759306	79759306	638	0.039	58.385	1.561	0
chr10	80014167	80014809	80014809	642	0	53.93	3.802	0
chr10	80333569	80333928	80333928	359	0.039	46.73	1.01	0
chr10	80340625	80341426	80341426	801	0.039	48.76	2.638	0
chr10	81011817	81012166	81012166	349	0.039	57.89	2.781	0
chr10	81572678	81573600	81573600	922	0	35.32	1.676	0
chr10	82644140	82644337	82644337	197	0.039	39.475	0.755	0
chr10	82890386	82890825	82890825	439	0	54.655	1.36	0
chr10	83033704	83034632	83034632	928	0.039	28.49	0.54	0
chr10	83087800	83088455	83088455	655	0.039	29.075	0.657	0
chr10	83145678	83146327	83146327	649	0.039	35.66	2.138	0
chr10	83662486	83662985	83662985	499	0.039	33.04	0.699	0
chr10	84003437	84004248	84004248	811	0	28.695	0.906	0
chr10	84110307	84111990	84111990	1683	0	36.562	0.956	0
chr10	84405182	84406022	84406022	840	0	46.02	1.618	0
chr10	84435681	84436902	84436902	1221	0	39.855	1.388	0
chr10	84438473	84439124	84439124	651	0	40.79	1.524	0
chr10	84456280	84457554	84457554	1274	0.012	35.69	1.804	0
chr10	84706199	84706930	84706930	731	0	29.455	1.171	0
chr10	84755955	84756232	84756232	277	0	36.85	5.242	0
chr10	84786345	84787058	84787058	713	0.039	55.595	1.93	0
chr10	84806874	84807692	84807692	818	0.039	30.595	0.586	0
chr10	84858686	84860090	84860090	1404	0.012	26.822	1.149	0
chr10	85457925	85458373	85458373	448	0.039	28.465	0.547	0
chr10	85504116	85504729	85504729	613	0	40.735	0.868	0
chr10	86934719	86935558	86935558	839	0	43.615	1.294	0
chr10	87046114	87046976	87046976	862	0.039	23.195	0.989	0
chr10	88227642	88228556	88228556	914	0.039	29.365	0.786	0
chr10	88438305	88438966	88438966	661	0.039	20.555	0.385	0
chr10	89895675	89896591	89896591	916	0	85.43	Inf	0
chr10	89897798	89899173	89899173	1375	0	75.043	Inf	0
chr10	89917681	89918397	89918397	716	0	79.585	Inf	0
chr10	90033127	90033315	90033315	188	0	47.815	1.793	0
chr10	90563913	90564421	90564421	508	0	26.1	0.955	0
chr10	90688032	90689143	90689143	1111	0	39.257	2.995	0
chr10	90841860	90842809	90842809	949	0.039	24.75	0.643	0
chr10	91504104	91505551	91505551	1447	0	26.7	0.761	0
chr10	92134934	92135755	92135755	821	0.039	28.785	0.774	0
chr10	92298738	92299057	92299057	319	0.039	27.535	0.662	0
chr10	92404713	92405345	92405345	632	0.039	32.56	1.345	0
chr10	92648351	92649762	92649762	1411	0	34.425	0.957	0
chr10	92788104	92788967	92788967	863	0	33.495	1.25	0
chr10	93612748	93613044	93613044	296	0.039	49.58	1.121	0
chr10	93830141	93832053	93832053	1912	0	30.003	1.651	0
chr10	94037866	94038754	94038754	888	0.039	30.235	0.944	0
chr10	94077116	94077923	94077923	807	0.039	38.035	1.287	0
chr10	94128547	94129207	94129207	660	0.039	20.825	0.626	0
chr10	94253184	94253620	94253620	436	0.039	19.28	0.491	0
chr10	94276942	94277870	94277870	928	0.039	40.68	1.414	0
chr10	94334662	94335440	94335440	778	0.039	31.62	1.147	0
chr10	94565997	94566779	94566779	782	0	49	1.403	0
chr10	94840266	94841213	94841213	947	0	21.115	0.409	0
chr10	94921809	94922626	94922626	817	0.039	40.65	1.226	0
chr10	94968374	94968976	94968976	602	0	42.315	0.997	0
chr10	95212673	95213146	95213146	473	0.039	32.22	0.657	0
chr10	95438588	95439223	95439223	635	0.039	27.395	0.991	0
chr10	95648387	95648686	95648686	299	0.039	26.57	0.623	0
chr10	95711422	95712153	95712153	731	0.039	25.095	0.529	0
chr10	95910088	95910877	95910877	789	0.039	26.78	0.562	0
chr10	96201783	96202777	96202777	994	0	33.63	0.896	0
chr10	96337489	96338395	96338395	906	0.039	27.915	0.979	0
chr10	96614506	96615709	96615709	1203	0	30.625	1.041	0
chr10	96727237	96728225	96728225	988	0	31.425	0.934	0
chr10	99115636	99116245	99116245	609	0.039	25.725	0.826	0
chr10	99144971	99145844	99145844	873	0.039	34.09	0.723	0
chr10	99239411	99240205	99240205	794	0.039	32.18	0.713	0
chr10	99301044	99301890	99301890	846	0.039	35.23	0.986	0
chr10	99416250	99416766	99416766	516	0.039	29.68	0.907	0
chr10	99559836	99560546	99560546	710	0.039	12.69	0.261	0
chr10	100038726	100039375	100000000	649	0.039	26.56	0.575	0
chr10	105570931	105571756	106000000	825	0.039	32.18	0.692	0
chr10	105925378	105925889	106000000	511	0	63.725	1.604	0
chr10	106927708	106928659	107000000	951	0	34.22	1.507	0
chr10	107870474	107871099	108000000	625	0	26.16	0.903	0
chr10	108532120	108532587	109000000	467	0	31.505	0.785	0
chr10	109905539	109906679	110000000	1140	0.012	35.117	2.027	0
chr10	111093473	111093886	111000000	413	0	26.065	0.639	0
chr10	111142667	111143435	111000000	768	0	26.335	0.513	0
chr10	111509804	111510664	112000000	860	0.039	27.09	0.93	0
chr10	111534166	111535031	112000000	865	0	39.985	1.651	0
chr10	111768310	111768598	112000000	288	0.039	15.41	0.291	0
chr10	111786781	111788187	112000000	1406	0	39.278	1.205	0
chr10	111879671	111880647	112000000	976	0.039	36.065	1.034	0
chr10	111924299	111925256	112000000	957	0	39.585	1.635	0
chr10	111954624	111955131	112000000	507	0.039	21.99	0.485	0
chr10	112194750	112195757	112000000	1007	0	23.91	0.766	0
chr10	115591400	115592186	116000000	786	0.039	28.87	0.88	0
chr10	115664653	115665064	116000000	411	0.039	39.8	1.287	0
chr10	115703253	115704065	116000000	812	0	18.525	0.447	0
chr10	116162489	116163446	116000000	957	0.039	28.2	0.863	0
chr10	116333608	116333932	116000000	324	0.039	41.51	1.058	0
chr10	116755678	116756366	117000000	688	0.039	21.02	0.582	0
chr10	116828525	116829055	117000000	530	0	26.21	0.486	0
chr10	116984710	116985067	117000000	357	0	53.605	2.272	0
chr10	117591956	117592743	118000000	787	0	31.34	0.781	0
chr10	117741399	117742325	118000000	926	0	32.54	1.438	0
chr10	118760331	118760845	119000000	514	0	26.99	0.604	0
chr10	118804815	118805448	119000000	633	0	31.615	0.721	0
chr10	118976141	118976418	119000000	277	0	44.48	1.909	0
chr10	118993758	118994634	119000000	876	0.039	26.155	0.678	0
chr10	120128708	120129553	120000000	845	0.039	30.46	1.109	0
chr10	120202555	120203293	120000000	738	0.039	29.945	0.677	0
chr10	120258810	120259378	120000000	568	0.039	27.2	0.877	0
chr10	120284820	120285740	120000000	920	0.039	26.43	0.625	0
chr10	120383391	120384121	120000000	730	0.039	43.35	1.831	0
chr10	120391464	120392200	120000000	736	0	45.435	5.39	0
chr10	120416661	120417165	120000000	504	0.039	28.045	0.748	0
chr10	120420450	120421144	120000000	694	0	32.555	0.821	0
chr10	120441615	120442553	120000000	938	0	46.535	1.542	0
chr10	120647740	120649018	121000000	1278	0.012	27.68	0.696	0
chr10	120746638	120747617	121000000	979	0	38.43	1.049	0
chr10	120784197	120785020	121000000	823	0	42.555	1.14	0
chr10	120809848	120810834	121000000	986	0	41.938	2.151	0
chr10	120820883	120821492	121000000	609	0	39.215	2.772	0
chr10	120825291	120826282	121000000	991	0.039	25.365	0.505	0
chr10	120853796	120854470	121000000	674	0	29.89	0.93	0
chr10	121038014	121038753	121000000	739	0.039	16.08	0.296	0
chr10	121099641	121100059	121000000	418	0.039	30.015	1.468	0
chr10	121285043	121285978	121000000	935	0.039	36.715	1.142	0
chr10	121828024	121828903	122000000	879	0	22.675	0.464	0
chr10	121865635	121866223	122000000	588	0	32.62	1.118	0
chr10	121869898	121870365	122000000	467	0.039	38.805	1.472	0
chr10	121884903	121885623	122000000	720	0	44.755	1.709	0
chr10	121898448	121899232	122000000	784	0	40.235	1.612	0
chr10	121967349	121967714	122000000	365	0	24.985	0.711	0
chr10	122331857	122332246	122000000	389	0	29.685	0.625	0
chr10	122745562	122746441	123000000	879	0.039	31.24	0.729	0
chr10	122790641	122791291	123000000	650	0	50.105	1.357	0
chr10	122877537	122878511	123000000	974	0.039	29.4	1.177	0
chr10	122941195	122941434	123000000	239	0.039	37.135	1.235	0
chr10	123013121	123013616	123000000	495	0.039	21.095	0.481	0
chr10	123242207	123243028	123000000	821	0.039	24.73	0.514	0
chr10	123251674	123252357	123000000	683	0.039	30.605	1.374	0
chr10	123266503	123267272	123000000	769	0.039	22.895	0.618	0
chr10	123481269	123482019	123000000	750	0.039	31.435	0.979	0
chr10	125785975	125786559	126000000	584	0.039	38.235	2.531	0
chr10	125805175	125805731	126000000	556	0.039	21.13	0.507	0
chr10	125947856	125949265	126000000	1409	0	35.108	1.664	0
chr10	126240689	126241638	126000000	949	0.039	18.37	0.444	0
chr10	126295878	126296850	126000000	972	0.039	26.27	0.846	0
chr10	126352205	126352750	126000000	545	0	22.82	0.462	0
chr10	126368930	126369687	126000000	757	0.039	33.335	1.354	0
chr10	126691503	126691863	127000000	360	0.039	32.38	0.835	0
chr10	126894228	126894909	127000000	681	0.039	53.65	1.168	0
chr10	128885684	128886367	129000000	683	0	40.365	1.684	0
chr11	3862289	3862897	3862897	608	0.039	23.85	0.417	0
chr11	3998632	3999222	3999222	590	0.039	49.085	1.597	0
chr11	4307994	4309397	4309397	1403	0	51.125	Inf	0
chr11	5056204	5057159	5057159	955	0	58.51	2.992	0
chr11	5139106	5139860	5139860	754	0.039	25.865	0.502	0
chr11	5579191	5580077	5580077	886	0.039	27.405	0.681	0
chr11	6007188	6008072	6008072	884	0	55.54	1.795	0
chr11	6761705	6763123	6763123	1418	0	37.367	1.386	0
chr11	6925586	6926251	6926251	665	0.039	35.93	0.914	0
chr11	7192022	7192697	7192697	675	0.039	39.045	1.241	0
chr11	8692320	8693157	8693157	837	0	39.565	2.324	0
chr11	8796013	8796996	8796996	983	0.039	31.58	0.735	0
chr11	9731676	9732257	9732257	581	0	30.19	0.851	0
chr11	11821186	11822317	11822317	1131	0	44.153	Inf	0
chr11	11831016	11831872	11831872	856	0	35.085	1.17	0
chr11	11884658	11885645	11885645	987	0	33.29	1.225	0
chr11	11947779	11948719	11948719	940	0	38.995	1.59	0
chr11	12026301	12026420	12026420	119	0	87.17	Inf	0
chr11	12795574	12796055	12796055	481	0.039	55.62	1.269	0
chr11	13379209	13379542	13379542	333	0.039	75	2.585	0
chr11	16559438	16560198	16560198	760	0	24.695	0.873	0
chr11	16606924	16607879	16607879	955	0.039	29.89	1.153	0
chr11	18944330	18944755	18944755	425	0.039	25.825	1.409	0
chr11	18945409	18946373	18946373	964	0	32.02	0.95	0
chr11	19015641	19016201	19016201	560	0.039	33.205	2.242	0
chr11	19049329	19050015	19050015	686	0	32.34	0.797	0
chr11	19531160	19531802	19531802	642	0	40.14	1.896	0
chr11	20556861	20557492	20557492	631	0.039	35.835	0.826	0
chr11	20603153	20603688	20603688	535	0	33.465	2.728	0
chr11	20845634	20846464	20846464	830	0	32.96	0.86	0
chr11	21999445	22000563	22000563	1118	0	45.898	Inf	0
chr11	22004840	22005540	22005540	700	0.039	36.625	1.263	0
chr11	22007096	22008764	22008764	1668	0	40.355	1.531	0
chr11	22014836	22015676	22015676	840	0.039	34.82	0.972	0
chr11	22972765	22973087	22973087	322	0	61.935	3.102	1
chr11	24091627	24092060	24092060	433	0.039	41.315	2.071	0
chr11	24092754	24093468	24093468	714	0	30.64	0.628	0
chr11	24295612	24296408	24296408	796	0	20.455	0.459	0
chr11	24758974	24759486	24759486	512	0.039	33.695	0.887	0
chr11	25356282	25357020	25357020	738	0	34.105	1.148	0
chr11	25364605	25365451	25365451	846	0.039	18.955	0.431	0
chr11	26131109	26131875	26131875	766	0	34.885	1.184	0
chr11	32108113	32108770	32108770	657	0.039	34.98	0.88	0
chr11	32545508	32545854	32545854	346	0.039	46.375	1.162	0
chr11	32622718	32623500	32623500	782	0	49.165	1.546	0
chr11	32623670	32624516	32624516	846	0	26.255	0.512	0
chr11	32934425	32935335	32935335	910	0.039	26.805	0.639	0
chr11	33925788	33926466	33926466	678	0	38.795	0.986	0
chr11	35125748	35126852	35126852	1104	0.012	49.47	1.371	0
chr11	35203049	35203887	35203887	838	0	39.78	1.291	0
chr11	35361669	35362579	35362579	910	0	30.845	0.688	0
chr11	35388357	35389066	35389066	709	0.039	33.285	2	0
chr11	35537511	35538685	35538685	1174	0	35.013	0.983	0
chr11	35612225	35612741	35612741	516	0	54.93	1.902	0
chr11	35797340	35797712	35797712	372	0.039	39.215	1.787	1
chr11	35920929	35921804	35921804	875	0.039	36.87	1.163	0
chr11	35959711	35960526	35960526	815	0.039	55.1	1.413	0
chr11	36027244	36027964	36027964	720	0.039	48.745	1.272	0
chr11	36042594	36043474	36043474	880	0	32.215	0.69	0
chr11	36676234	36677024	36677024	790	0.039	32.2	1.641	0
chr11	36799340	36799797	36799797	457	0	54.595	2.214	0
chr11	36886715	36887928	36887928	1213	0	33.087	1.397	0
chr11	38253418	38254289	38254289	871	0.039	57.135	1.52	0
chr11	41132814	41133779	41133779	965	0	58.32	1.365	0
chr11	43534390	43535234	43535234	844	0.039	19.025	0.356	0
chr11	43562962	43563687	43563687	725	0.039	30.565	0.71	0
chr11	43652483	43653003	43653003	520	0	28.125	0.598	0
chr11	44621110	44622005	44622005	895	0	54.185	5.068	0
chr11	44644761	44645453	44645453	692	0.039	36.71	1.509	0
chr11	44800878	44801473	44801473	595	0.039	35.275	1.29	0
chr11	45026780	45027292	45027292	512	0.039	28.29	1.787	0
chr11	45406150	45406706	45406706	556	0.039	25.185	0.555	0
chr11	45598304	45599184	45599184	880	0	32.27	0.85	0
chr11	45799017	45799756	45799756	739	0	34.065	1.472	0
chr11	46344275	46345094	46345094	819	0.039	27.37	0.862	0
chr11	49637016	49637406	49637406	390	0.039	34.9	2.021	0
chr11	49799840	49800759	49800759	919	0.039	46.095	1.057	0
chr11	50713434	50714098	50714098	664	0.039	29.365	1.134	0
chr11	50762257	50763005	50763005	748	0.039	32.405	0.806	0
chr11	50799251	50799786	50799786	535	0.039	30.885	0.878	0
chr11	51421865	51423035	51423035	1170	0	43.59	1.838	0
chr11	51533169	51534165	51534165	996	0.039	23.61	0.593	0
chr11	52878332	52878952	52878952	620	0	34.975	1.029	0
chr11	52988201	52989067	52989067	866	0.039	31.555	1.174	0
chr11	53445384	53445848	53445848	464	0	58.34	1.698	0
chr11	53637188	53637609	53637609	421	0	53.115	3.066	0
chr11	53768003	53768932	53768932	929	0.039	28.415	0.573	0
chr11	54008463	54009016	54009016	553	0.039	48.32	1.942	0
chr11	54111517	54112281	54112281	764	0.039	26.925	0.675	0
chr11	56117427	56117455	56117455	28	0	46.855	1.044	0
chr11	57558505	57559496	57559496	991	0	58.95	1.753	0
chr11	57750772	57751610	57751610	838	0.039	40.59	1.035	0
chr11	57906195	57906835	57906835	640	0.039	35.75	0.799	0
chr11	58890538	58890955	58890955	417	0.039	38.68	0.931	0
chr11	59304443	59305404	59305404	961	0.039	39.95	1.14	0
chr11	59374761	59375894	59375894	1133	0.012	41.237	0.99	0
chr11	59393886	59394713	59394713	827	0.039	26.84	0.961	0
chr11	59920248	59921069	59921069	821	0	29.59	1.028	0
chr11	61310278	61311091	61311091	813	0	38.395	1.084	0
chr11	61353473	61354455	61354455	982	0	50.925	1.823	0
chr11	61485546	61486385	61486385	839	0	57.45	2.1	0
chr11	63413260	63413873	63413873	613	0	33.935	1.448	0
chr11	63569907	63570762	63570762	855	0	33.285	1.3	0
chr11	63643787	63644240	63644240	453	0.039	31.02	1.124	0
chr11	63711006	63712081	63712081	1075	0	43.345	1.625	0
chr11	63753186	63754460	63754460	1274	0	29.043	0.696	0
chr11	63837542	63838041	63838041	499	0.039	35.25	1.569	0
chr11	63897980	63898858	63898858	878	0.039	32.775	1.094	0
chr11	63923319	63924224	63924224	905	0.039	27.84	1.891	0
chr11	64023533	64024123	64024123	590	0.039	34.755	1.304	0
chr11	64050170	64051075	64051075	905	0.039	32.31	0.723	0
chr11	64811637	64812046	64812046	409	0.039	42.175	1.048	0
chr11	65111435	65112304	65112304	869	0.039	26.87	1.023	0
chr11	66983438	66984300	66984300	862	0.039	45.415	1.613	0
chr11	67140101	67141071	67141071	970	0.039	28.44	0.807	0
chr11	67268442	67269279	67269279	837	0.039	27.28	0.576	0
chr11	68071854	68072830	68072830	976	0.039	28.67	0.7	0
chr11	68145286	68145880	68145880	594	0	44.115	4.616	0
chr11	68187180	68187929	68187929	749	0.039	49.13	1.757	0
chr11	68308838	68309756	68309756	918	0	30.015	1.018	0
chr11	68378452	68379737	68379737	1285	0	46.263	2.839	0
chr11	68381508	68382463	68382463	955	0.039	24.56	0.457	0
chr11	68400682	68401645	68401645	963	0	33.4	1.408	0
chr11	68631758	68632223	68632223	465	0.039	32.28	2.646	0
chr11	68660026	68660909	68660909	883	0	23.14	0.448	0
chr11	68693747	68694241	68694241	494	0	36.165	2.689	0
chr11	68716761	68717519	68717519	758	0	44.1	1.568	0
chr11	69119415	69119965	69119965	550	0	39.415	1.148	0
chr11	69134664	69135146	69135146	482	0	52.32	1.755	0
chr11	69227336	69227969	69227969	633	0.039	26.79	0.634	0
chr11	71574110	71574692	71574692	582	0	43.7	1.486	0
chr11	72533498	72534286	72534286	788	0.039	25.955	0.536	0
chr11	74530595	74531177	74531177	582	0.039	32.135	0.762	0
chr11	75906255	75907184	75907184	929	0.039	38.99	1.176	0
chr11	76342782	76343645	76343645	863	0.039	36.615	1.297	0
chr11	76350321	76351169	76351169	848	0.039	29.395	0.805	0
chr11	76382372	76382932	76382932	560	0.039	37.82	1.685	0
chr11	76492005	76492921	76492921	916	0	43.145	1.304	0
chr11	76854331	76855254	76855254	923	0.039	26.92	0.957	0
chr11	78796688	78797844	78797844	1156	0	42.045	1.775	0
chr11	79651892	79652548	79652548	656	0.039	39.39	1.101	0
chr11	79773144	79773916	79773916	772	0.039	45.705	1.548	0
chr11	79864268	79865743	79865743	1475	0	36.778	1.068	0
chr11	79869901	79870676	79870676	775	0.039	36.155	0.882	0
chr11	80294060	80294553	80294553	493	0.039	14.555	0.262	0
chr11	83446903	83447683	83447683	780	0.039	34.685	0.815	0
chr11	83809756	83810718	83810718	962	0	33.825	0.817	0
chr11	85612066	85612849	85612849	783	0.039	26.955	0.596	0
chr11	85836491	85837282	85837282	791	0.039	37.825	2.309	0
chr11	85840314	85841188	85841188	874	0	47.88	2.526	0
chr11	85917480	85918243	85918243	763	0	51.565	1.76	0
chr11	86155200	86156110	86156110	910	0	26.9	0.643	0
chr11	87663214	87664590	87664590	1376	0.012	28.267	1.592	0
chr11	87981379	87981637	87981637	258	0	45.505	1.46	0
chr11	88011067	88011996	88011996	929	0.039	31.145	0.966	0
chr11	88240869	88241606	88241606	737	0	35.56	1.847	0
chr11	88248351	88248946	88248946	595	0.039	34.75	1.049	0
chr11	88394724	88395305	88395305	581	0.039	29.71	1.18	0
chr11	88823699	88824654	88824654	955	0.039	38.765	0.852	0
chr11	88936509	88936601	88936601	92	0	68.32	1.704	0
chr11	89313255	89313979	89313979	724	0.039	36.505	0.851	0
chr11	89446952	89447806	89447806	854	0	46.185	1.842	0
chr11	89606869	89607244	89607244	375	0.039	43.29	1.468	0
chr11	89856383	89857328	89857328	945	0	47.88	2.321	0
chr11	89988607	89989434	89989434	827	0.039	25.94	0.593	0
chr11	90387814	90388473	90388473	659	0	41.945	2.526	0
chr11	91095924	91096649	91096649	725	0	30.795	1.83	0
chr11	91576755	91577004	91577004	249	0	43.325	0.957	0
chr11	95077555	95078593	95078593	1038	0	48.367	2.162	0
chr11	95101431	95102245	95102245	814	0.039	23.385	0.636	0
chr11	95378727	95379613	95379613	886	0.039	33.22	1.258	0
chr11	95823136	95823636	95823636	500	0.039	41.28	1.287	0
chr11	95830238	95830575	95830575	337	0	68.935	Inf	0
chr11	95992042	95992777	95992777	735	0.039	35.225	0.729	0
chr11	96001229	96002217	96002217	988	0	37.765	1.183	0
chr11	96325232	96326410	96326410	1178	0	38.275	Inf	0
chr11	96396334	96397159	96397159	825	0	26.795	0.861	0
chr11	96633088	96633902	96633902	814	0.039	20.93	0.363	0
chr11	97626596	97627565	97627565	969	0	37.61	1.682	0
chr11	98493146	98493653	98493653	507	0	32.935	1.221	0
chr11	98707258	98708199	98708199	941	0	44.015	4.524	0
chr11	100069630	100070609	100000000	979	0	36.43	1.029	0
chr11	101766567	101767269	102000000	702	0.039	32.82	0.811	0
chr11	102256543	102257321	102000000	778	0.039	26.34	0.51	0
chr11	102328443	102329191	102000000	748	0.039	41.34	1.224	0
chr11	102633523	102634361	103000000	838	0.039	33.115	0.881	0
chr11	103063571	103064524	103000000	953	0.039	28.77	0.664	0
chr11	103333013	103333733	103000000	720	0	55.73	Inf	0
chr11	103840966	103841710	104000000	744	0	47.53	3.514	0
chr11	104581555	104581778	105000000	223	0	43.435	4.636	0
chr11	105523236	105524165	106000000	929	0	33.42	1.048	0
chr11	107372895	107373643	107000000	748	0.039	31.905	0.847	0
chr11	107436255	107437146	107000000	891	0.039	36.26	1.028	0
chr11	107957202	107957960	108000000	758	0	40.905	1.387	0
chr11	107979239	107979680	108000000	441	0	46.015	2.517	0
chr11	107979748	107980489	108000000	741	0.039	17.235	0.558	0
chr11	108122974	108123753	108000000	779	0.039	32.215	1.045	0
chr11	108301960	108302838	108000000	878	0	36.585	1.084	0
chr11	108963696	108964438	109000000	742	0.039	31.075	0.882	0
chr11	109162356	109163201	109000000	845	0.039	56.64	1.32	0
chr11	109167976	109168860	109000000	884	0	32.82	0.743	0
chr11	109477429	109478497	109000000	1068	0	36.392	1.194	0
chr11	109545650	109546204	110000000	554	0.039	29.07	1.016	0
chr11	110118055	110118931	110000000	876	0	32.98	0.714	0
chr11	110657736	110658352	111000000	616	0	32.84	1.44	0
chr11	110749273	110749853	111000000	580	0	71.07	2.032	0
chr11	111582630	111583532	112000000	902	0	26.358	0.734	0
chr11	111658457	111659154	112000000	697	0.039	39.375	1.444	0
chr11	111819875	111820809	112000000	934	0.039	29.375	0.815	0
chr11	111893557	111894544	112000000	987	0.039	22.52	1.396	0
chr11	111954164	111954890	112000000	726	0	34.455	1.03	0
chr11	112089283	112090482	112000000	1199	0	45.712	2.513	0
chr11	112611274	112612234	113000000	960	0.039	26.64	0.901	0
chr11	112777810	112778733	113000000	923	0.039	35.545	1.201	0
chr11	112991794	112992317	113000000	523	0.039	37.555	1.887	0
chr11	113020527	113021236	113000000	709	0.039	33.955	0.846	0
chr11	113120777	113122119	113000000	1342	0.012	30.015	1.123	0
chr11	113249222	113250162	113000000	940	0.039	29.14	0.583	0
chr11	113273543	113274532	113000000	989	0	38.33	0.95	0
chr11	113276820	113277806	113000000	986	0	37.4	2.544	0
chr11	113345357	113346030	113000000	673	0.039	33.37	0.874	0
chr11	113389587	113390515	113000000	928	0	37.3	0.922	0
chr11	113495941	113496748	113000000	807	0.039	14.21	0.273	0
chr11	113562638	113563605	114000000	967	0.039	33.295	0.693	0
chr11	113733881	113734836	114000000	955	0	39.415	1.601	0
chr11	114069870	114070495	114000000	625	0	40.38	1.053	0
chr11	114194435	114195257	114000000	822	0.039	37.865	1.838	0
chr11	114234289	114234607	114000000	318	0.039	24.92	0.613	0
chr11	114345814	114346760	114000000	946	0	41.15	1.131	0
chr11	114375130	114375535	114000000	405	0	34.245	1.021	0
chr11	114562857	114563587	115000000	730	0.039	51.8	1.58	0
chr11	114927916	114928445	115000000	529	0.039	36.525	0.899	0
chr11	115100527	115101333	115000000	806	0.039	35.715	0.969	0
chr11	115175371	115176420	115000000	1049	0	51.192	1.985	0
chr11	115843349	115844335	116000000	986	0.039	50.965	1.74	0
chr11	115997370	115998233	116000000	863	0.039	53.37	1.734	0
chr11	116000333	116001718	116000000	1385	0	45.388	1.592	0
chr11	116227605	116228269	116000000	664	0.039	63.835	2.139	0
chr11	116328613	116329393	116000000	780	0	44.32	1.053	0
chr11	116498624	116498707	116000000	83	0	70.42	3.467	1
chr11	116664805	116665645	117000000	840	0.039	37.17	1.006	0
chr11	117003717	117004675	117000000	958	0.039	26.015	1.402	0
chr11	117364114	117365041	117000000	927	0.039	45.455	1.239	0
chr11	117555209	117556116	118000000	907	0.039	22.19	0.392	0
chr11	118420163	118420658	118000000	495	0.039	50.79	1.429	0
chr11	118513910	118514813	119000000	903	0.039	48.49	1.247	0
chr11	119028142	119029078	119000000	936	0	70.595	2.589	0
chr11	119035224	119036330	119000000	1106	0	45.562	2.777	0
chr11	119036398	119036979	119000000	581	0	35.91	2.417	0
chr11	119081530	119081755	119000000	225	0	47.92	1.356	1
chr11	119155730	119156093	119000000	363	0.039	55.87	1.58	0
chr11	119156275	119157728	119000000	1453	0	44.87	2.78	0
chr11	119158361	119159239	119000000	878	0	66.388	3.692	0
chr11	119840411	119841404	120000000	993	0.039	38.71	0.938	0
chr11	120183281	120184326	120000000	1045	0	57.31	2.529	0
chr11	120225449	120226301	120000000	852	0	44.93	3.857	0
chr11	120240067	120241060	120000000	993	0	54.11	4.591	0
chr11	120241257	120241999	120000000	742	0.039	28.66	0.985	0
chr11	120259591	120260579	120000000	988	0.039	36.82	1.885	0
chr11	121519078	121519827	122000000	749	0	34.205	1.082	0
chr12	3068066	3068870	3068870	804	0.039	47.655	1.144	0
chr12	3893544	3894279	3894279	735	0.039	28.985	0.591	0
chr12	5151442	5152112	5152112	670	0	56.88	2.72	0
chr12	5220818	5221497	5221497	679	0.039	31.68	0.854	0
chr12	8243689	8244573	8244573	884	0.039	28.685	0.684	0
chr12	9576021	9577159	9577159	1138	0	33.282	2.817	0
chr12	9581501	9582375	9582375	874	0.039	33.21	1.79	0
chr12	12390478	12390737	12390737	259	0.039	39.56	1.093	0
chr12	12581186	12581897	12581897	711	0	47.245	2.119	0
chr12	12885977	12886527	12886527	550	0	38.59	1.776	0
chr12	12936589	12937270	12937270	681	0	65.558	Inf	0
chr12	12986626	12988562	12988562	1936	0	36.457	1.193	0
chr12	13043248	13044546	13044546	1298	0.012	33.305	1.079	0
chr12	15811027	15811837	15811837	810	0	43.175	1.681	0
chr12	17726628	17727617	17727617	989	0.039	29.775	0.814	0
chr12	27336671	27338143	27338143	1472	0	41.77	2.134	0
chr12	28594982	28595834	28595834	852	0.039	38.96	1.001	0
chr12	29254178	29254937	29254937	759	0	51.935	1.689	0
chr12	29698386	29699239	29699239	853	0.039	31.81	1.486	0
chr12	31297134	31297891	31297891	757	0.039	33.45	1.045	0
chr12	31775524	31776105	31776105	581	0.039	21.83	0.456	0
chr12	32007192	32007595	32007595	403	0.039	31.775	0.586	0
chr12	32204977	32205436	32205436	459	0.039	54.59	1.246	0
chr12	32209890	32210817	32210817	927	0	30.595	0.867	0
chr12	33028081	33029715	33029715	1634	0	49.528	1.519	0
chr12	33162548	33163145	33163145	597	0.039	32.415	0.878	0
chr12	33217760	33219207	33219207	1447	0.012	49.785	1.585	0
chr12	33282231	33283191	33283191	960	0.039	32.49	0.732	0
chr12	33286282	33286952	33286952	670	0	42.17	1.219	0
chr12	33344181	33345125	33345125	944	0	36.445	0.929	0
chr12	33345555	33346612	33346612	1057	0	42.008	1.2	0
chr12	33357874	33358565	33358565	691	0	42.04	1.243	0
chr12	33716269	33717188	33717188	919	0	20.1	0.462	0
chr12	33962429	33963360	33963360	931	0.039	30.395	1.922	0
chr12	34248380	34249210	34249210	830	0.039	28.81	0.739	0
chr12	34682984	34683934	34683934	950	0	46.835	2.446	0
chr12	37395854	37396656	37396656	802	0.039	30.155	0.977	0
chr12	50810589	50811535	50811535	946	0.039	33.555	0.729	0
chr12	51106411	51107040	51107040	629	0.039	27.59	1.336	0
chr12	51112485	51113339	51113339	854	0.039	31.435	0.706	0
chr12	52116008	52116426	52116426	418	0.039	57.285	1.629	0
chr12	52381190	52382699	52382699	1509	0	44.337	2.321	0
chr12	52833757	52835168	52835168	1411	0	36.228	1.235	0
chr12	52962900	52964297	52964297	1397	0	31.225	0.82	0
chr12	53236564	53237442	53237442	878	0.039	65.725	2.075	0
chr12	53254292	53255189	53255189	897	0	32.91	0.856	0
chr12	53664694	53665510	53665510	816	0	27.11	0.623	0
chr12	53781977	53782504	53782504	527	0.039	35.72	1.163	0
chr12	54000154	54000958	54000958	804	0.039	27.71	0.854	0
chr12	54086764	54087429	54087429	665	0.039	22.15	0.689	0
chr12	54626140	54626566	54626566	426	0.039	45.665	0.921	0
chr12	55437488	55438278	55438278	790	0	48.435	1.199	0
chr12	55566789	55567350	55567350	561	0.039	21.925	0.537	0
chr12	55576705	55577575	55577575	870	0.039	20.9	0.468	0
chr12	56957891	56958571	56958571	680	0.039	26.485	0.761	0
chr12	57663786	57664351	57664351	565	0	41.53	1.099	0
chr12	62985199	62985379	62985379	180	0.039	52.125	1.511	0
chr12	69220357	69220863	69220863	506	0.039	39.375	0.944	0
chr12	69759417	69760250	69760250	833	0.039	26.375	0.882	0
chr12	69789180	69790041	69790041	861	0.039	20.56	0.403	0
chr12	70183915	70184365	70184365	450	0.039	24.355	0.521	0
chr12	70335038	70335660	70335660	622	0	46.325	1.311	0
chr12	70843878	70844259	70844259	381	0.039	44.62	1.045	0
chr12	71228407	71229278	71229278	871	0.039	19.805	0.452	0
chr12	71252675	71253272	71253272	597	0.039	30.36	0.948	0
chr12	71296488	71297116	71297116	628	0.039	34.44	1.056	0
chr12	71301801	71302283	71302283	482	0	44.59	1.091	0
chr12	71430341	71430623	71430623	282	0	24.5	1.238	0
chr12	71771780	71773075	71773075	1295	0	30.372	1.175	0
chr12	72067224	72067647	72067647	423	0.039	22.715	0.514	0
chr12	72358673	72359580	72359580	907	0	27.61	0.542	0
chr12	72374592	72375538	72375538	946	0.039	34.79	2.403	0
chr12	73341714	73342876	73342876	1162	0.012	32.212	1.333	0
chr12	73345056	73345454	73345454	398	0.039	30.46	0.731	0
chr12	73413088	73413555	73413555	467	0	48.565	1.803	0
chr12	73424943	73425368	73425368	425	0.039	30.28	0.849	0
chr12	73509348	73510333	73510333	985	0.039	27.37	0.615	0
chr12	73521086	73522159	73522159	1073	0	40.457	2.067	0
chr12	73525412	73526325	73526325	913	0	43.28	2.763	0
chr12	73528648	73529489	73529489	841	0.039	36.915	2.034	0
chr12	73529780	73530035	73530035	255	0	29.56	0.573	0
chr12	73679368	73680140	73680140	772	0.039	28.82	0.932	0
chr12	75833586	75835078	75835078	1492	0	33.972	1.351	0
chr12	76149023	76149961	76149961	938	0.039	17.335	0.319	0
chr12	76216766	76217730	76217730	964	0.039	30.905	0.657	0
chr12	76530652	76532068	76532068	1416	0	34.788	1.176	0
chr12	76665572	76666299	76666299	727	0	32.57	0.8	0
chr12	76705957	76706824	76706824	867	0.039	28.355	0.641	0
chr12	79327364	79327707	79327707	343	0.039	42.06	1.326	0
chr12	79466730	79467569	79467569	839	0.039	35.055	0.731	0
chr12	79525598	79526204	79526204	606	0.039	41.405	1.241	0
chr12	79620455	79621245	79621245	790	0	38.665	1.333	0
chr12	79707480	79708442	79708442	962	0.039	39.885	1.683	0
chr12	79808270	79809132	79809132	862	0.039	38.915	0.778	0
chr12	79811985	79812682	79812682	697	0.039	18.695	0.37	0
chr12	79944162	79945069	79945069	907	0.039	27.265	0.695	0
chr12	79966345	79967294	79967294	949	0.039	38.375	1.668	0
chr12	80023244	80024146	80024146	902	0	35.775	1.044	0
chr12	81002975	81003965	81003965	990	0.039	36.06	1.259	0
chr12	81027785	81028448	81028448	663	0	37.175	1.889	0
chr12	81715065	81715765	81715765	700	0.039	31.165	0.886	0
chr12	81760550	81761525	81761525	975	0	25.02	0.62	0
chr12	81927464	81928256	81928256	792	0.039	39.825	1.286	0
chr12	85235278	85236121	85236121	843	0.039	26.725	0.51	0
chr12	85475492	85476422	85476422	930	0	41.595	1.869	0
chr12	86320744	86321516	86321516	772	0.039	30.29	1.336	0
chr12	86462565	86463542	86463542	977	0.039	25.115	0.608	0
chr12	86688458	86689704	86689704	1246	0	66.615	1.768	1
chr12	91331825	91332326	91332326	501	0	25.76	0.679	0
chr12	91693483	91693997	91693997	514	0	35.77	1.064	0
chr12	95696953	95697953	95697953	1000	0.039	30.52	1.309	0
chr12	99333998	99334431	99334431	433	0.039	35.51	1.115	0
chr12	99513298	99514024	99514024	726	0.039	58.885	2.389	0
chr12	100535004	100535354	101000000	350	0	26.27	0.552	0
chr12	100995324	100995938	101000000	614	0.039	34.99	0.953	0
chr12	101011159	101012089	101000000	930	0	30.1	0.625	0
chr12	101775218	101775404	102000000	186	0.039	40.365	0.902	0
chr12	101819478	101820209	102000000	731	0	28.99	0.745	0
chr12	103158367	103158896	103000000	529	0.039	41.975	1.207	0
chr12	103201935	103202716	103000000	781	0	33.945	0.815	0
chr12	104446408	104447340	104000000	932	0.012	38.845	0.821	0
chr12	104466857	104468628	104000000	1771	0.012	24.165	0.611	0
chr12	105102951	105103647	105000000	696	0.039	36.495	1.357	0
chr12	105341686	105342556	105000000	870	0	44.615	1.905	0
chr12	105949944	105950789	106000000	845	0	40.312	2.46	0
chr12	106515067	106515651	107000000	584	0.039	39.515	4.071	0
chr12	106900921	106901791	107000000	870	0.039	45.73	1.513	0
chr12	107510530	107511295	108000000	765	0	34.2	1.134	0
chr12	107903955	107904657	108000000	702	0.039	31.08	1.006	0
chr12	107950181	107950945	108000000	764	0.039	22.21	0.691	0
chr12	107973773	107974619	108000000	846	0.039	20.685	0.424	0
chr12	107981012	107981938	108000000	926	0.039	27.93	0.607	0
chr12	107987134	107988074	108000000	940	0	37.433	0.946	0
chr12	108291806	108292787	108000000	981	0	51.375	1.885	0
chr12	108483081	108484006	108000000	925	0.039	33.18	1.514	0
chr12	108951339	108951966	109000000	627	0.039	27.695	0.695	0
chr12	109508619	109509453	110000000	834	0.039	31.435	0.988	0
chr12	109539889	109540355	110000000	466	0.039	34.525	1.046	0
chr12	109743145	109743577	110000000	432	0	66.245	2.042	0
chr12	109839418	109840712	110000000	1294	0	44.602	1.723	0
chr12	110983129	110983941	111000000	812	0.039	37.47	1.039	0
chr12	111301548	111301853	111000000	305	0	52.51	1.206	0
chr12	111422970	111423896	111000000	926	0	49.585	Inf	0
chr12	111423994	111424962	111000000	968	0.039	39.49	1.451	0
chr12	111486564	111487417	111000000	853	0.039	37.595	1.496	0
chr12	112221603	112222591	112000000	988	0.039	34.35	1.37	0
chr12	112330695	112331322	112000000	627	0.039	35.735	1.015	0
chr12	112356048	112356806	112000000	758	0	29.64	0.714	0
chr12	112360979	112361644	112000000	665	0.039	33.915	0.742	0
chr12	112363104	112363936	112000000	832	0.039	38.25	1.168	0
chr12	112738824	112739296	113000000	472	0	73.995	4.374	1
chr12	112786826	112788305	113000000	1479	0.012	51.662	1.363	0
chr12	117628675	117629186	118000000	511	0	39.665	1.226	0
chr13	5011818	5012696	5012696	878	0.039	24.665	0.958	0
chr13	5201396	5202166	5202166	770	0.039	53.355	1.28	0
chr13	5831996	5832987	5832987	991	0.039	30.7	1.027	0
chr13	6550317	6550931	6550931	614	0.039	29.82	0.667	0
chr13	6984512	6985363	6985363	851	0.039	31.57	0.794	0
chr13	8029748	8030158	8030158	410	0.039	33.98	0.655	0
chr13	9184987	9185922	9185922	935	0	64.595	2.176	0
chr13	9690143	9690435	9690435	292	0.039	35.225	1.785	0
chr13	9834391	9834496	9834496	105	0	58.88	1.966	0
chr13	13521065	13521618	13521618	553	0.039	39.995	0.895	0
chr13	14696217	14696869	14696869	652	0.039	58.99	1.547	0
chr13	15466503	15467470	15467470	967	0	38.74	1.534	0
chr13	15542911	15543757	15543757	846	0.039	29.4	0.647	0
chr13	15559539	15560348	15560348	809	0	43.263	1.728	0
chr13	15620439	15620939	15620939	500	0	40.785	1.336	0
chr13	17859194	17859864	17859864	670	0.039	36.625	1.004	0
chr13	20099207	20100196	20100196	989	0.039	27.94	1.476	0
chr13	20147294	20148191	20148191	897	0	26.72	0.639	0
chr13	21276975	21277372	21277372	397	0	31.08	1.39	0
chr13	21914053	21914531	21914531	478	0	36.7	1.761	0
chr13	21927861	21928442	21928442	581	0	33.15	3.18	0
chr13	21930867	21931406	21931406	539	0.039	24.8	0.671	0
chr13	23497794	23498430	23498430	636	0.039	25.715	2.555	0
chr13	24101379	24102195	24102195	816	0	23.785	0.868	0
chr13	24501078	24502065	24502065	987	0	41.892	2.07	0
chr13	24604677	24605467	24605467	790	0.039	33.015	2.379	0
chr13	25727943	25728522	25728522	579	0.039	36.68	1.491	0
chr13	26245769	26246051	26246051	282	0.039	55.665	1.285	0
chr13	26866100	26866641	26866641	541	0.039	44.29	1.839	0
chr13	28544048	28544766	28544766	718	0	45.05	2.576	0
chr13	28780722	28781516	28781516	794	0	27.37	0.537	0
chr13	28801811	28802811	28802811	1000	0.039	23.39	0.49	0
chr13	28935397	28936223	28936223	826	0.039	22.545	0.539	0
chr13	28946491	28947479	28947479	988	0.039	39.42	1.388	0
chr13	29164376	29165389	29165389	1013	0	39.57	2.581	0
chr13	29286964	29287795	29287795	831	0	54.695	1.495	0
chr13	29912938	29913368	29913368	430	0	29.28	0.566	0
chr13	30228376	30229297	30229297	921	0.039	20.825	0.519	0
chr13	30905905	30906940	30906940	1035	0	29.09	0.65	0
chr13	31004558	31005031	31005031	473	0	40.665	2.935	0
chr13	31078412	31078947	31078947	535	0.039	36.64	1.586	0
chr13	31081236	31082160	31082160	924	0.039	17.835	0.461	0
chr13	31313474	31314373	31314373	899	0.039	28.635	0.947	0
chr13	31809114	31809701	31809701	587	0	31.005	2.089	0
chr13	32481415	32482231	32482231	816	0	29.225	0.715	0
chr13	32492473	32493335	32493335	862	0	33.1	3.168	0
chr13	32687340	32688296	32688296	956	0.039	21.52	0.441	0
chr13	34132227	34133158	34133158	931	0	35.205	2.68	0
chr13	34239157	34240124	34240124	967	0.039	36.225	1.695	0
chr13	34346064	34346992	34346992	928	0.039	18.715	0.571	0
chr13	34648693	34649400	34649400	707	0	35.085	0.984	0
chr13	34717986	34718734	34718734	748	0.039	37.4	0.819	0
chr13	35675509	35676403	35676403	894	0.039	27.945	0.736	0
chr13	35738437	35739314	35739314	877	0.039	22.76	0.922	0
chr13	35790377	35791009	35791009	632	0.039	38.435	1.049	0
chr13	36183714	36184793	36184793	1079	0	76.095	3.617	0
chr13	36729858	36730721	36730721	863	0	38.925	1.808	0
chr13	38622508	38623449	38623449	941	0.039	25.69	0.76	0
chr13	39559935	39560390	39560390	455	0	38.4	1.083	0
chr13	40263285	40264261	40264261	976	0	37.88	1.509	0
chr13	40359124	40359427	40359427	303	0.039	34.325	0.697	0
chr13	40713314	40714269	40714269	955	0	30.905	2.683	0
chr13	40735861	40737381	40737381	1520	0	46.17	1.513	0
chr13	41363916	41364621	41364621	705	0	30.165	0.769	0
chr13	42062317	42063241	42063241	924	0	18.835	0.338	0
chr13	42087500	42087921	42087921	421	0.039	33.92	0.663	0
chr13	42757872	42758841	42758841	969	0	20.735	0.724	0
chr13	42854167	42855083	42855083	916	0.039	35.485	0.995	0
chr13	43001461	43001827	43001827	366	0	30.86	0.677	0
chr13	43121451	43122397	43122397	946	0.039	20.385	0.382	0
chr13	43910006	43910996	43910996	990	0.039	20.88	0.454	0
chr13	43919849	43920768	43920768	919	0.039	22.655	0.41	0
chr13	43932409	43933036	43933036	627	0.039	32.63	0.772	0
chr13	44053376	44054025	44054025	649	0.039	35.025	0.728	0
chr13	44345238	44345840	44345840	602	0.039	16.65	0.376	0
chr13	44473191	44474015	44474015	824	0.039	31.85	0.873	0
chr13	44496116	44496834	44496834	718	0.039	28.49	0.712	0
chr13	44509526	44510358	44510358	832	0.039	38.31	1.394	0
chr13	44513626	44514429	44514429	803	0	31.105	1.029	0
chr13	44564282	44565067	44565067	785	0.039	36.935	1.554	0
chr13	44582096	44582476	44582476	380	0	46.82	2.944	0
chr13	44615703	44616642	44616642	939	0.039	32.92	0.77	0
chr13	44705835	44706765	44706765	930	0.039	41.7	0.965	0
chr13	44945847	44946693	44946693	846	0	26.185	0.521	0
chr13	45374808	45375520	45375520	712	0	27.82	0.928	0
chr13	45670743	45671267	45671267	524	0.039	32.755	1.118	0
chr13	45936494	45937228	45937228	734	0.039	22.905	0.533	0
chr13	45950250	45950886	45950886	636	0.039	29.53	0.989	0
chr13	46893437	46896248	46896248	2811	0.001	24.626	0.556	0
chr13	47156568	47157519	47157519	951	0	48.455	1.38	0
chr13	47233990	47234680	47234680	690	0.039	26.715	0.622	0
chr13	47245825	47247104	47247104	1279	0	42.617	1.733	0
chr13	47644932	47645336	47645336	404	0	39.445	1.073	0
chr13	48167605	48168379	48168379	774	0	31.195	0.755	0
chr13	48288859	48289858	48289858	999	0.039	33.195	0.839	0
chr13	51194432	51194968	51194968	536	0.039	29.46	0.729	0
chr13	51314881	51316326	51316326	1445	0	31.947	1.034	0
chr13	51918528	51920530	51920530	2002	0	52.705	3.595	0
chr13	51948726	51950210	51950210	1484	0	34.07	0.71	0
chr13	52037183	52037972	52037972	789	0.039	28.07	1.096	0
chr13	52765205	52766159	52766159	954	0.039	27.675	1.554	0
chr13	52864015	52864558	52864558	543	0.039	20.405	0.336	0
chr13	52876462	52877107	52877107	645	0	33.14	0.764	0
chr13	52901362	52901994	52901994	632	0.039	38.5	1.249	0
chr13	53177266	53178166	53178166	900	0	40.81	1.89	0
chr13	53244366	53244821	53244821	455	0.039	17.76	0.436	0
chr13	53754906	53755846	53755846	940	0.039	32.2	1.056	0
chr13	55161700	55162579	55162579	879	0.039	47.765	1.233	0
chr13	55507500	55508423	55508423	923	0.039	52.115	1.266	0
chr13	55744797	55745301	55745301	504	0.039	46.465	1.002	0
chr13	55957730	55958351	55958351	621	0.039	42.68	1.447	0
chr13	56025455	56026395	56026395	940	0.039	34.825	1.285	0
chr13	56159898	56160726	56160726	828	0.039	44.425	2.444	0
chr13	56582987	56584366	56584366	1379	0.012	22.325	0.49	0
chr13	56609915	56611341	56611341	1426	0	57.718	1.845	0
chr13	56643377	56644319	56644319	942	0.039	38.445	0.908	0
chr13	57478443	57479731	57479731	1288	0.012	28.16	1.05	0
chr13	57739814	57740699	57740699	885	0	36.92	1.528	0
chr13	57789914	57791041	57791041	1127	0.012	30.995	1.207	0
chr13	57793714	57794660	57794660	946	0.039	43.66	1.319	0
chr13	57855330	57855757	57855757	427	0.039	12.03	0.227	0
chr13	57877503	57878383	57878383	880	0.039	38.715	1.636	0
chr13	57904824	57905626	57905626	802	0	35.365	0.703	0
chr13	58557471	58557899	58557899	428	0.039	28.95	0.625	0
chr13	58694635	58695578	58695578	943	0	28.45	1.075	0
chr13	58775922	58776690	58776690	768	0	38.405	2.285	0
chr13	59636065	59636878	59636878	813	0.039	26.555	0.838	0
chr13	59663270	59663624	59663624	354	0.039	39.245	1.65	0
chr13	59701341	59702254	59702254	913	0	53.1	1.338	0
chr13	59741197	59741722	59741722	525	0	26.225	0.543	0
chr13	59892457	59893387	59893387	930	0.039	32.4	1.058	0
chr13	59915621	59916859	59916859	1238	0	36.558	1.517	0
chr13	59971634	59972597	59972597	963	0.039	29.535	0.812	0
chr13	60099199	60100272	60100272	1073	0.012	32.388	1.871	0
chr13	60171431	60171924	60171924	493	0	35.055	0.743	0
chr13	60268199	60268555	60268555	356	0.039	33.365	0.848	0
chr13	61112232	61112769	61112769	537	0.039	35.77	0.763	0
chr13	63554625	63554974	63554974	349	0	42.86	1.491	0
chr13	64173341	64174190	64174190	849	0.039	19.885	0.367	0
chr13	65982733	65983083	65983083	350	0.039	54.245	1.285	0
chr13	68986859	68987588	68987588	729	0.039	22.145	0.408	0
chr13	70057654	70058524	70058524	870	0.039	28.935	0.91	0
chr13	71074124	71074496	71074496	372	0	28.75	1.139	0
chr13	71105273	71106241	71106241	968	0.039	40.92	2.112	0
chr13	72061423	72062230	72062230	807	0	41.595	1.569	0
chr13	72160218	72161018	72161018	800	0	53.815	1.253	0
chr13	72298671	72299161	72299161	490	0.039	29.545	1.266	0
chr13	74689632	74690474	74690474	842	0.039	49.47	1.37	0
chr13	77030002	77030991	77030991	989	0.039	21.09	0.723	0
chr13	78172082	78173035	78173035	953	0	32.555	2.264	0
chr13	78449818	78450732	78450732	914	0.039	29.26	0.902	0
chr13	81798230	81798691	81798691	461	0.039	13.88	0.245	0
chr13	83661883	83662605	83662605	722	0.039	47.045	1.204	0
chr13	83725878	83726727	83726727	849	0	26.17	1.684	0
chr13	85407352	85407753	85407753	401	0.039	59.545	1.452	0
chr13	86326824	86327049	86327049	225	0	41.665	0.944	0
chr13	89743141	89743917	89743917	776	0	23.985	0.723	0
chr13	93307072	93308333	93308333	1261	0	40.177	1.69	0
chr13	93501893	93502879	93502879	986	0	38	1.128	0
chr13	93851276	93852297	93852297	1021	0	28.875	0.916	0
chr13	93872743	93874065	93874065	1322	0	25.508	0.542	0
chr13	94065140	94066091	94066091	951	0	42.815	1.536	0
chr13	94069129	94070111	94070111	982	0	40.785	1.188	0
chr13	94083457	94084453	94084453	996	0	44.655	1.718	0
chr13	94139415	94140182	94140182	767	0	32.5	1.1	0
chr13	94576630	94576992	94576992	362	0	43.195	1.651	0
chr13	94607210	94608160	94608160	950	0.039	20.87	0.418	0
chr13	94681157	94681620	94681620	463	0	29.835	0.653	0
chr13	95547087	95547693	95547693	606	0	46.27	1.914	0
chr13	95564198	95565052	95565052	854	0.039	24.345	0.569	0
chr13	95616626	95617494	95617494	868	0	39.71	2.514	0
chr13	95691439	95692626	95692626	1187	0.012	41.87	1.031	0
chr13	95779164	95780083	95780083	919	0	49.945	2.21	0
chr13	95871537	95872473	95872473	936	0	23.5	0.581	0
chr13	95964209	95965423	95965423	1214	0	50.3	1.718	0
chr13	97259426	97259574	97259574	148	0	37.465	0.868	0
chr13	97394777	97395556	97395556	779	0	30.645	0.742	0
chr13	97514253	97514926	97514926	673	0	55.015	3.293	0
chr13	97525750	97526916	97526916	1166	0.012	30.113	0.66	0
chr13	97598619	97599524	97599524	905	0.039	32.57	1.97	0
chr13	97631386	97632024	97632024	638	0.039	22.72	0.455	0
chr13	97917694	97918709	97918709	1015	0	25.678	0.555	0
chr13	97927562	97928858	97928858	1296	0	34.188	1.321	0
chr13	98015342	98016316	98016316	974	0	31.615	1.252	0
chr13	98352410	98353022	98353022	612	0	21.755	1.315	0
chr13	98373548	98374408	98374408	860	0	21.43	0.515	0
chr13	98534679	98535931	98535931	1252	0.012	32.828	0.972	0
chr13	98573312	98573667	98573667	355	0	59.565	3.109	0
chr13	99028477	99029114	99029114	637	0	33.925	1.181	0
chr13	99030666	99031044	99031044	378	0.039	41.685	2.353	0
chr13	99072846	99073348	99073348	502	0	37.345	1.568	0
chr13	99403323	99404395	99404395	1072	0.012	20.415	0.428	0
chr13	100596623	100597674	101000000	1051	0	27.983	0.822	0
chr13	101028867	101029363	101000000	496	0	37.08	1.189	0
chr13	101061404	101061957	101000000	553	0	29.695	0.797	0
chr13	101799922	101800492	102000000	570	0.039	18.115	0.354	0
chr13	101812393	101813772	102000000	1379	0.012	29.693	0.702	0
chr13	102449672	102450371	102000000	699	0	28.215	1.663	0
chr13	102629741	102630613	103000000	872	0.039	22.45	0.497	0
chr13	102803200	102804528	103000000	1328	0.012	40.235	1.081	0
chr13	103027828	103028600	103000000	772	0	38.22	0.811	0
chr13	103269007	103269490	103000000	483	0	29.97	0.858	0
chr13	103613189	103613859	104000000	670	0	35.305	1.087	0
chr13	104482601	104483272	104000000	671	0	35.22	1.239	0
chr13	107248275	107248938	107000000	663	0	43.175	1.453	0
chr13	107585464	107587011	108000000	1547	0	25.413	0.585	0
chr13	107909403	107909788	108000000	385	0	29.72	0.799	0
chr13	108182414	108182956	108000000	542	0.039	28.78	0.663	0
chr13	109266250	109267139	109000000	889	0	36.87	0.949	0
chr13	109645645	109646293	110000000	648	0	33.495	0.779	0
chr13	110684717	110685360	111000000	643	0.039	46.58	1.261	0
chr13	111756712	111757179	112000000	467	0.039	25.445	0.574	0
chr13	112023696	112024169	112000000	473	0.039	18.615	0.324	0
chr13	112131231	112131595	112000000	364	0	23.52	0.516	0
chr13	112261602	112262589	112000000	987	0.039	22.425	0.459	0
chr13	112518194	112518941	113000000	747	0	73.515	2.088	0
chr13	112617006	112617572	113000000	566	0.039	44.86	1.029	0
chr13	112675991	112676587	113000000	596	0.039	28.84	0.822	0
chr13	113295839	113296789	113000000	950	0	30.09	0.837	0
chr13	113845735	113846915	114000000	1180	0.012	31.113	0.957	0
chr13	113981264	113982072	114000000	808	0	25.43	0.604	0
chr13	114034590	114035278	114000000	688	0.039	36.76	0.844	0
chr13	114156553	114157313	114000000	760	0.039	37.005	1.316	0
chr13	114405880	114406182	114000000	302	0	38.11	2.311	0
chr13	115054700	115055620	115000000	920	0	28.785	0.881	0
chr13	116947532	116948514	117000000	982	0	34.63	1.922	0
chr13	117026537	117027348	117000000	811	0.039	30.51	0.674	0
chr13	118657874	118658421	119000000	547	0	30.315	0.862	0
chr13	118805725	118806271	119000000	546	0.039	29.2	1.212	0
chr14	6896804	6897302	6897302	498	0.039	49.64	1.134	0
chr14	8024512	8025129	8025129	617	0.039	27.33	0.617	0
chr14	8053417	8054267	8054267	850	0.039	53.795	1.301	0
chr14	9066709	9067161	9067161	452	0.039	17.68	0.48	0
chr14	10290132	10290387	10290387	255	0	26.27	0.877	0
chr14	11909886	11910510	11910510	624	0.039	13.69	0.243	0
chr14	12107247	12107992	12107992	745	0.039	23.875	0.501	0
chr14	13751679	13752422	13752422	743	0.039	55.2	1.249	0
chr14	18521150	18522123	18522123	973	0.039	52.82	1.477	0
chr14	20729341	20729675	20729675	334	0.039	53.795	1.244	0
chr14	21252654	21253540	21253540	886	0	33.1	1.876	0
chr14	21387064	21387676	21387676	612	0	20.185	0.399	0
chr14	21599761	21600555	21600555	794	0	45.585	2.662	0
chr14	21657545	21658131	21658131	586	0.039	39	1.028	0
chr14	21817600	21818427	21818427	827	0.039	29.38	0.853	0
chr14	21983828	21984277	21984277	449	0	24.63	1.516	0
chr14	21984348	21984836	21984836	488	0.039	29.25	1.951	0
chr14	21993494	21994515	21994515	1021	0	39.855	3.406	0
chr14	22060125	22061098	22061098	973	0	31.24	0.799	0
chr14	22115178	22115835	22115835	657	0	31.59	0.96	0
chr14	22591558	22592317	22592317	759	0.039	22.92	0.536	0
chr14	22813482	22814300	22814300	818	0	35.04	1.239	0
chr14	24783718	24784571	24784571	853	0	21.325	0.675	0
chr14	25294155	25294846	25294846	691	0	30.01	0.567	0
chr14	25796386	25796614	25796614	228	0.039	32.675	0.895	0
chr14	27040000	27041162	27041162	1162	0	39.365	2.783	0
chr14	27046110	27046840	27046840	730	0.039	23.515	0.623	0
chr14	27047061	27047944	27047944	883	0.039	32.105	0.694	0
chr14	28146452	28147617	28147617	1165	0.012	25.45	0.738	0
chr14	28777170	28777645	28777645	475	0	33.635	1.055	0
chr14	29099041	29099532	29099532	491	0	33.105	1.046	0
chr14	29112418	29113398	29113398	980	0	26.64	0.715	0
chr14	29134219	29134713	29134713	494	0	45.12	2.086	0
chr14	29903895	29904721	29904721	826	0	44.52	2.648	0
chr14	30115985	30117158	30117158	1173	0.012	31.975	1.012	0
chr14	30283428	30284214	30284214	786	0.039	20.5	0.512	0
chr14	31171841	31172265	31172265	424	0	71.09	2.141	0
chr14	31892023	31892670	31892670	647	0.039	31.9	0.913	0
chr14	32683983	32684252	32684252	269	0	43.82	2.686	0
chr14	32885142	32885923	32885923	781	0.039	19.38	0.419	0
chr14	32924530	32925296	32925296	766	0.039	22.92	0.456	0
chr14	32977122	32978074	32978074	952	0.039	37.59	1.317	0
chr14	33366880	33367140	33367140	260	0	44.815	1.16	0
chr14	34347036	34347824	34347824	788	0.039	42.33	0.909	0
chr14	34618073	34618789	34618789	716	0	26.005	0.589	0
chr14	37115506	37116342	37116342	836	0.039	42.835	0.926	0
chr14	40953277	40954268	40954268	991	0	31.825	0.872	0
chr14	45032615	45033228	45033228	613	0	55.92	1.44	0
chr14	45070383	45070922	45070922	539	0.039	26.435	0.689	0
chr14	45185054	45185623	45185623	569	0.039	47.9	1.159	0
chr14	46019806	46020578	46020578	772	0.039	21.52	0.636	0
chr14	46673561	46674592	46674592	1031	0	32.51	0.933	0
chr14	46695200	46696455	46696455	1255	0.012	30.91	0.797	0
chr14	46718146	46718625	46718625	479	0	31.66	1.575	0
chr14	46958707	46959695	46959695	988	0.039	28.545	0.877	0
chr14	48087728	48088582	48088582	854	0.039	37.72	1.027	0
chr14	48199048	48199291	48199291	243	0.039	34.52	1.564	0
chr14	48346907	48347616	48347616	709	0.039	21.59	0.395	0
chr14	48526461	48526855	48526855	394	0.039	23.12	0.463	0
chr14	48580559	48581182	48581182	623	0.039	18.84	0.698	0
chr14	48590774	48592189	48592189	1415	0	29.735	1.165	0
chr14	48753194	48753868	48753868	674	0.039	37.57	1.281	0
chr14	54416461	54417425	54417425	964	0	28.765	0.955	0
chr14	54555632	54556602	54556602	970	0.012	36.227	1.171	0
chr14	55078551	55079033	55079033	482	0	43.075	2.495	0
chr14	55470412	55470789	55470789	377	0.039	25.96	1.311	0
chr14	55983406	55983905	55983905	499	0.039	56.4	1.456	0
chr14	56998020	56998764	56998764	744	0	64.2	1.974	0
chr14	57285941	57286426	57286426	485	0.039	29.475	0.805	0
chr14	57288461	57289279	57289279	818	0.039	33.61	1.188	0
chr14	57396718	57397452	57397452	734	0.039	36.415	0.88	0
chr14	59422950	59423587	59423587	637	0	34.535	1.241	0
chr14	59690753	59691123	59691123	370	0.039	32.115	0.925	0
chr14	59867777	59868319	59868319	542	0	51.49	2.285	0
chr14	61685692	61685976	61685976	284	0.039	34.055	1.452	0
chr14	61809382	61810369	61810369	987	0.039	22.835	0.629	0
chr14	62247813	62248743	62248743	930	0	28.955	0.666	0
chr14	62452239	62453232	62453232	993	0.039	32.84	0.705	0
chr14	63493643	63493871	63493871	228	0	57.235	2.127	1
chr14	64436387	64436846	64436846	459	0	42.655	1.503	0
chr14	64779363	64779807	64779807	444	0.039	31.18	0.592	0
chr14	65737069	65737791	65737791	722	0	48.77	1.67	0
chr14	65800514	65801399	65801399	885	0.039	35.79	1.315	0
chr14	66122036	66122924	66122924	888	0.039	30.035	0.868	0
chr14	66741052	66741854	66741854	802	0.039	29.9	0.965	0
chr14	67303332	67304137	67304137	805	0.039	32.205	0.837	0
chr14	67304163	67305153	67305153	990	0	36.025	0.987	0
chr14	67343479	67344029	67344029	550	0	46.015	1.241	0
chr14	67378477	67378966	67378966	489	0	34.87	1.301	0
chr14	67388110	67388547	67388547	437	0	24.895	0.64	0
chr14	67468163	67469136	67469136	973	0.039	21.175	0.496	0
chr14	67607998	67608339	67608339	341	0.039	38.14	1.108	0
chr14	67675691	67676333	67676333	642	0	38.41	1.029	0
chr14	67955050	67955963	67955963	913	0.039	29.57	1.024	0
chr14	68264410	68265004	68265004	594	0.039	29.815	0.889	0
chr14	69697218	69698115	69698115	897	0	47.77	1.124	0
chr14	69796603	69797244	69797244	641	0.039	61.875	1.469	0
chr14	70004087	70004987	70004987	900	0.039	28.58	0.555	0
chr14	70287220	70287906	70287906	686	0	61.69	3.101	0
chr14	71096408	71096924	71096924	516	0.039	25.635	0.612	0
chr14	73123871	73124645	73124645	774	0.039	23.585	0.509	0
chr14	74926899	74927721	74927721	822	0.039	39.66	1.252	0
chr14	76211567	76212201	76212201	634	0.039	24.61	0.971	0
chr14	76243419	76243882	76243882	463	0	57.29	2.135	0
chr14	76244115	76245065	76245065	950	0	33.835	2.03	0
chr14	76251229	76252689	76252689	1460	0.012	34.3	0.661	0
chr14	76313851	76314369	76314369	518	0	46.54	3.022	0
chr14	76468284	76469215	76469215	931	0	38.498	1.922	0
chr14	76527525	76528236	76528236	711	0	66.86	2.448	0
chr14	76606053	76606623	76606623	570	0	40.065	1.168	0
chr14	76820931	76821749	76821749	818	0.039	32.4	0.723	0
chr14	77348665	77349269	77349269	604	0	44.17	1.56	0
chr14	77467418	77467951	77467951	533	0.039	26.72	0.527	0
chr14	77664995	77665678	77665678	683	0	28.19	0.708	0
chr14	78701115	78701518	78701518	403	0	49.645	1.382	0
chr14	78725731	78726206	78726206	475	0.039	29.735	1.182	0
chr14	78726241	78726598	78726598	357	0	31.89	0.724	0
chr14	78777352	78777487	78777487	135	0.039	41.155	2.038	0
chr14	78910390	78911105	78911105	715	0	33.415	0.918	0
chr14	79140073	79140584	79140584	511	0	36.61	1.951	0
chr14	79180220	79180794	79180794	574	0	43.21	1.532	0
chr14	79292434	79293366	79293366	932	0	41.845	1.124	0
chr14	79436616	79437103	79437103	487	0	53.695	1.273	0
chr14	80701433	80701829	80701829	396	0.039	19.24	0.381	0
chr14	86395145	86396629	86396629	1484	0.012	37.39	1.886	0
chr14	87287794	87288685	87288685	891	0.039	24.955	0.538	0
chr14	98449419	98450409	98450409	990	0.039	18.04	0.363	0
chr14	98863730	98864080	98864080	350	0	37.63	1.639	0
chr14	99219744	99220377	99220377	633	0.039	28.23	0.92	0
chr14	99564022	99564577	99564577	555	0	37.56	1.137	0
chr14	99603692	99604063	99604063	371	0.039	28.29	1.258	0
chr14	101888259	101888605	102000000	346	0	21.26	0.455	0
chr14	102574276	102575232	103000000	956	0	24.335	1.006	0
chr14	102979095	102980066	103000000	971	0	34.15	1.415	0
chr14	103354268	103355167	103000000	899	0.039	29.385	1.011	0
chr14	103680907	103681638	104000000	731	0.039	38.49	1.472	0
chr14	103729025	103729412	104000000	387	0.039	35.03	0.778	0
chr14	103749032	103749595	104000000	563	0.039	35.85	1.093	0
chr14	103767747	103768450	104000000	703	0.039	24.225	0.577	0
chr14	104071676	104072537	104000000	861	0.039	49.78	1.311	0
chr14	104326158	104326923	104000000	765	0.039	32.835	0.966	0
chr14	105253010	105253703	105000000	693	0.039	28.68	0.899	0
chr14	105500912	105501556	106000000	644	0	34.11	1.418	0
chr14	105543027	105543552	106000000	525	0	29.31	1.093	0
chr14	105870376	105870960	106000000	584	0.039	36.32	1.618	0
chr14	109343319	109344136	109000000	817	0	55.78	1.307	0
chr14	113288060	113288513	113000000	453	0	70.82	2.303	0
chr14	114855853	114856833	115000000	980	0	32.052	1.056	0
chr14	117139072	117139576	117000000	504	0	36.91	1.772	0
chr14	117344526	117345306	117000000	780	0.039	13.595	0.258	0
chr14	117379980	117380785	117000000	805	0.039	24.1	0.537	0
chr14	117634056	117634812	118000000	756	0.039	27.74	0.749	0
chr14	117703218	117703798	118000000	580	0.039	16.735	0.293	0
chr14	117747616	117748133	118000000	517	0.039	45.935	1.396	0
chr14	117810437	117811139	118000000	702	0.039	21.325	0.697	0
chr14	117880897	117881494	118000000	597	0	42.995	2.65	0
chr14	117916587	117917555	118000000	968	0	47.01	1.329	0
chr14	118224870	118225769	118000000	899	0.039	25.195	0.76	0
chr14	118275042	118275449	118000000	407	0.039	16.415	0.335	0
chr14	118481842	118482635	118000000	793	0.039	30.34	0.663	0
chr14	118527975	118528677	119000000	702	0	40.115	1.134	0
chr14	118543101	118543871	119000000	770	0	55.63	1.48	0
chr14	118594963	118596031	119000000	1068	0	45.763	2.522	0
chr14	118596173	118596772	119000000	599	0	26.225	0.517	0
chr14	120089345	120089962	120000000	617	0.039	20.305	0.637	0
chr14	121564303	121565517	122000000	1214	0	38.102	0.978	0
chr14	121785500	121786483	122000000	983	0.039	39.72	0.845	0
chr14	122013622	122014103	122000000	481	0.039	32.56	0.657	0
chr14	122224285	122225294	122000000	1009	0	35.51	1.484	0
chr14	122226375	122227530	122000000	1155	0	26.51	0.928	0
chr14	122227564	122229245	122000000	1681	0	32.057	1.258	0
chr14	122280708	122281405	122000000	697	0	30.15	0.775	0
chr14	122300112	122300632	122000000	520	0.039	24.25	0.762	0
chr14	122375141	122375611	122000000	470	0	40.8	1.129	0
chr14	122875173	122876086	123000000	913	0	52.55	3.048	0
chr14	123301963	123302880	123000000	917	0	31.75	0.746	0
chr15	4596324	4597060	4597060	736	0.039	14.195	0.292	0
chr15	6278464	6279416	6279416	952	0.039	22.755	0.578	0
chr15	7001700	7002535	7002535	835	0	28.515	0.764	0
chr15	7108182	7108930	7108930	748	0.039	25.885	0.691	0
chr15	7685557	7686459	7686459	902	0.039	21.76	0.83	0
chr15	7811881	7812397	7812397	516	0	47.13	4.311	0
chr15	7814838	7816431	7816431	1593	0	41.987	2.582	1
chr15	7996848	7997637	7997637	789	0.039	13.83	0.233	0
chr15	8619041	8619715	8619715	674	0.039	33.955	0.824	0
chr15	8653322	8653770	8653770	448	0.039	25.975	0.687	0
chr15	8655064	8656033	8656033	969	0.039	36.08	1.376	0
chr15	8708447	8709230	8709230	783	0.039	34.735	1.184	0
chr15	10871179	10872020	10872020	841	0.039	25	0.521	0
chr15	12631193	12632139	12632139	946	0	59.425	4.157	0
chr15	12697574	12698287	12698287	713	0.039	19.91	0.461	0
chr15	20827526	20827766	20827766	240	0	57.99	1.607	0
chr15	25539151	25539958	25539958	807	0.039	38.37	2.241	0
chr15	25565107	25565682	25565682	575	0.039	23.52	0.511	0
chr15	25585599	25586485	25586485	886	0	35.4	2.095	0
chr15	25792895	25793281	25793281	386	0	61.975	1.806	0
chr15	27360676	27361491	27361491	815	0.039	35.76	0.822	0
chr15	27485788	27486756	27486756	968	0.039	30.35	1.888	0
chr15	27780023	27781010	27781010	987	0.039	42.6	1.397	0
chr15	27797145	27798128	27798128	983	0.039	42.35	2.761	0
chr15	27804165	27804828	27804828	663	0	30.09	0.747	0
chr15	27924772	27925269	27925269	497	0	33.73	1.17	0
chr15	27967121	27967983	27967983	862	0.039	19.44	0.44	0
chr15	28005331	28006004	28006004	673	0.039	46.35	1.272	0
chr15	30463906	30464740	30464740	834	0.039	29.52	0.735	0
chr15	31280790	31281740	31281740	950	0.039	31.905	0.757	0
chr15	32045063	32045814	32045814	751	0.039	17.04	0.487	0
chr15	32172607	32173401	32173401	794	0.039	30.86	0.832	0
chr15	32329780	32330333	32330333	553	0.039	33.42	1.023	0
chr15	35302687	35303196	35303196	509	0.039	43.44	2.1	0
chr15	37096827	37097428	37097428	601	0	69.24	1.747	0
chr15	37261666	37262151	37262151	485	0	47.43	2.284	0
chr15	37575925	37576459	37576459	534	0	39.56	1.182	0
chr15	38950051	38950741	38950741	690	0	39.685	0.959	0
chr15	39823614	39824493	39824493	879	0.039	21.98	0.427	0
chr15	40129633	40130487	40130487	854	0.039	59.02	1.954	0
chr15	40954228	40955182	40955182	954	0.039	29.51	1.057	0
chr15	43387192	43387792	43387792	600	0	51.11	1.416	0
chr15	44659666	44660056	44660056	390	0	51.875	1.082	0
chr15	50841894	50842585	50842585	691	0.039	24.52	0.737	0
chr15	51503678	51505460	51505460	1782	0	31.227	0.817	0
chr15	51629345	51629762	51629762	417	0.039	29.22	0.752	0
chr15	51793297	51793735	51793735	438	0	47.625	1.569	0
chr15	51837211	51837860	51837860	649	0	26.165	0.7	0
chr15	53135650	53136458	53136458	808	0.039	22.355	0.445	0
chr15	53145702	53146559	53146559	857	0	41.02	1.483	0
chr15	53184047	53184828	53184828	781	0	19.285	0.394	0
chr15	53215151	53215961	53215961	810	0.039	30.98	0.946	0
chr15	53252888	53253492	53253492	604	0.039	35.07	0.964	0
chr15	53309612	53310470	53310470	858	0	42.065	0.985	0
chr15	53311717	53312187	53312187	470	0	65.485	2.855	0
chr15	53316187	53317160	53317160	973	0	42	1.212	0
chr15	55265353	55266349	55266349	996	0	30.21	3.937	0
chr15	55683924	55684738	55684738	814	0.039	51.915	1.331	0
chr15	56774345	56775161	56775161	816	0.039	24.06	0.77	0
chr15	57520635	57521529	57521529	894	0.039	17.605	0.325	0
chr15	57639835	57640307	57640307	472	0	42.635	1.334	0
chr15	58979855	58980496	58980496	641	0	40.855	1.119	0
chr15	59315934	59317381	59317381	1447	0	33.127	3.247	0
chr15	59436797	59437636	59437636	839	0	37.84	0.996	0
chr15	59524331	59525005	59525005	674	0	32.82	0.703	0
chr15	59646622	59647127	59647127	505	0	62.735	3.848	0
chr15	61164716	61165691	61165691	975	0	37.59	1.484	0
chr15	61184214	61185199	61185199	985	0.039	27.29	0.897	0
chr15	64122911	64123829	64123829	918	0	44.75	1.937	0
chr15	64129115	64130054	64130054	939	0.039	26.6	0.58	0
chr15	64314634	64316008	64316008	1374	0.012	41.045	2.461	0
chr15	67209768	67210762	67210762	994	0.039	32.735	1.161	0
chr15	72945896	72946487	72946487	591	0	34.495	1.313	0
chr15	73743678	73744647	73744647	969	0.039	32.02	0.894	0
chr15	74093718	74094702	74094702	984	0.012	52.532	1.214	0
chr15	74442173	74442988	74442988	815	0.039	20.055	0.561	0
chr15	74828441	74829361	74829361	920	0.039	26.885	0.473	0
chr15	75885928	75886218	75886218	290	0.039	51.185	1.488	0
chr15	77247875	77248467	77248467	592	0	33.38	0.972	0
chr15	77301228	77302106	77302106	878	0	35.535	1.297	0
chr15	78409358	78410354	78410354	996	0.039	44.95	2.045	0
chr15	78783009	78783658	78783658	649	0.039	30.625	0.6	0
chr15	78811532	78812024	78812024	492	0	35.04	0.749	0
chr15	79317853	79318820	79318820	967	0	57.925	1.478	0
chr15	79860423	79860981	79860981	558	0.039	34.25	0.748	0
chr15	80560017	80560452	80560452	435	0.039	39.17	1.519	0
chr15	80577768	80577963	80577963	195	0.039	28.24	1.052	0
chr15	80596540	80597469	80597469	929	0.039	25.265	0.507	0
chr15	81260153	81260583	81260583	430	0	51.595	1.466	0
chr15	81278701	81279526	81279526	825	0.039	35.28	0.72	0
chr15	81771963	81772889	81772889	926	0.039	49.9	1.647	0
chr15	83007585	83008030	83008030	445	0.039	27.465	1.011	0
chr15	83010375	83011881	83011881	1506	0.012	42.017	1.557	0
chr15	83725438	83726287	83726287	849	0	52.095	2.327	0
chr15	84260719	84261012	84261012	293	0	40.34	1.097	0
chr15	84296281	84297064	84297064	783	0.039	43.985	1.135	0
chr15	84497246	84498244	84498244	998	0	60.88	1.89	0
chr15	84953807	84954538	84954538	731	0	41.43	1.454	0
chr15	85297563	85297851	85297851	288	0.039	37.85	1.381	0
chr15	85387077	85388401	85388401	1324	0	20.012	0.465	0
chr15	85901539	85902508	85902508	969	0	60.405	1.575	0
chr15	85945193	85945996	85945996	803	0	34.265	0.766	0
chr15	86029758	86030637	86030637	879	0.039	34.515	0.881	0
chr15	86337523	86338326	86338326	803	0.039	34.41	0.891	0
chr15	87551670	87552636	87552636	966	0.039	34.03	1.017	0
chr15	91529406	91530127	91530127	721	0.039	39.66	1.388	0
chr15	91755792	91755970	91755970	178	0	42.555	1.044	0
chr15	92617831	92618348	92618348	517	0	66.415	1.962	0
chr15	92993628	92994683	92994683	1055	0.012	26.547	0.959	0
chr15	93124925	93125738	93125738	813	0.039	19.98	0.44	0
chr15	93475100	93476181	93476181	1081	0.012	23.295	0.518	0
chr15	93520955	93521894	93521894	939	0.039	33.03	1.047	0
chr15	93593979	93594632	93594632	653	0	29.59	1.417	0
chr15	93700624	93701299	93701299	675	0.039	22.71	0.488	0
chr15	93903849	93904448	93904448	599	0	34.945	1.061	0
chr15	94238945	94239704	94239704	759	0	25.74	0.616	0
chr15	94338712	94339288	94339288	576	0.039	23.955	0.454	0
chr15	94597697	94598623	94598623	926	0.039	25.605	0.95	0
chr15	95318395	95318979	95318979	584	0.039	23.665	0.528	0
chr15	95784148	95784976	95784976	828	0.039	31.455	0.972	0
chr15	95812579	95813552	95813552	973	0.039	28	0.506	0
chr15	96171397	96172089	96172089	692	0	20.32	0.562	0
chr15	96534951	96535831	96535831	880	0.039	22.13	0.485	0
chr15	96596635	96597515	96597515	880	0.039	21.305	0.425	0
chr15	96670654	96671484	96671484	830	0.039	34.985	0.878	0
chr15	96700772	96701226	96701226	454	0.039	37.08	2.585	0
chr15	96756083	96757062	96757062	979	0.039	34.08	1.073	0
chr15	96779540	96781010	96781010	1470	0	22.867	0.464	0
chr15	97054043	97054528	97054528	485	0.039	13.825	0.356	0
chr15	97089630	97090566	97090566	936	0.039	30.53	1.1	0
chr15	97102845	97103802	97103802	957	0.039	25.675	0.616	0
chr15	97107763	97108436	97108436	673	0.039	29.035	1.062	0
chr15	97578550	97579507	97579507	957	0.039	26.16	0.662	0
chr15	97677894	97678664	97678664	770	0	59.105	2.345	0
chr15	97999690	98001396	98001396	1706	0	46.945	3.168	0
chr15	98160537	98161184	98161184	647	0.039	31.215	1.129	0
chr15	98174885	98175569	98175569	684	0.039	26.165	0.555	0
chr15	99017653	99018367	99018367	714	0	36.3	1.611	0
chr15	99130919	99131865	99131865	946	0.039	28.95	0.617	0
chr15	99227909	99228352	99228352	443	0.039	46.895	1.05	0
chr15	99262902	99263515	99263515	613	0.039	24.67	0.788	0
chr15	99469869	99470262	99470262	393	0.039	42.35	1.895	0
chr15	100666880	100667743	101000000	863	0.039	36.39	1.577	0
chr15	100895543	100895966	101000000	423	0.039	66.185	1.867	0
chr15	101092556	101093492	101000000	936	0	36.155	1.675	0
chr15	102025990	102027538	102000000	1548	0.012	33.153	1.072	0
chr15	102106857	102107128	102000000	271	0.039	52.835	3.158	0
chr15	102744541	102745221	103000000	680	0	33.155	1.618	0
chr15	103115896	103116775	103000000	879	0.039	40.91	1.253	0
chr15	103155414	103156483	103000000	1069	0	38.763	1.56	0
chr15	103156902	103157759	103000000	857	0	38.18	1.187	0
chr16	4029931	4030783	4030783	852	0.039	41.295	0.931	0
chr16	5474121	5474891	5474891	770	0.039	35.77	1.304	0
chr16	6718439	6719239	6719239	800	0.039	28.745	0.918	0
chr16	8715670	8716461	8716461	791	0	49.03	2.374	0
chr16	13448868	13449806	13449806	938	0.039	35.26	2.282	0
chr16	17046979	17047651	17047651	672	0.039	24.31	0.536	0
chr16	21191542	21191840	21191840	298	0.039	30.365	0.749	0
chr16	21247052	21248045	21248045	993	0	37.54	1.972	0
chr16	21444515	21445452	21445452	937	0.039	43.155	1.205	0
chr16	21558223	21559192	21559192	969	0	37.195	0.949	0
chr16	21575830	21576472	21576472	642	0.039	42.62	2.449	0
chr16	21869945	21870848	21870848	903	0.039	25.48	0.634	0
chr16	22429610	22430849	22430849	1239	0.012	40.27	2.099	0
chr16	22466390	22466992	22466992	602	0.039	36.73	1.308	0
chr16	22496337	22497025	22497025	688	0.039	15.555	0.274	0
chr16	22570186	22570803	22570803	617	0	72.04	2.898	0
chr16	22625036	22625583	22625583	547	0.039	41.215	0.959	0
chr16	23484309	23484751	23484751	442	0	31.48	0.901	0
chr16	24007576	24008439	24008439	863	0.039	21.555	0.415	0
chr16	24350127	24351082	24351082	955	0	40.735	1.366	0
chr16	24475468	24476293	24476293	825	0	29.08	0.707	0
chr16	24918904	24920412	24920412	1508	0.012	35.922	1.263	0
chr16	25264294	25265258	25265258	964	0.039	40.26	0.854	0
chr16	25810595	25811551	25811551	956	0.039	25.67	0.597	0
chr16	26041652	26042645	26042645	993	0	22.73	0.572	0
chr16	26596635	26597597	26597597	962	0.039	29.905	1.52	0
chr16	28608305	28609136	28609136	831	0	29.17	0.623	0
chr16	28839019	28839905	28839905	886	0.039	32.775	0.932	0
chr16	28851127	28851796	28851796	669	0	33.96	1.688	0
chr16	28927137	28928027	28928027	890	0	42.95	1.715	0
chr16	29718699	29719302	29719302	603	0.039	41.31	0.965	0
chr16	29735612	29736432	29736432	820	0	43.34	1.604	0
chr16	29859989	29860897	29860897	908	0	52.435	2.339	0
chr16	29949999	29950928	29950928	929	0	38.08	1.419	0
chr16	30086387	30087251	30087251	864	0	32.605	3.17	0
chr16	30122390	30122740	30122740	350	0	41.35	1.335	0
chr16	30129363	30129961	30129961	598	0	61.27	2.139	0
chr16	30172191	30172663	30172663	472	0.039	26.71	0.87	0
chr16	30205647	30206161	30206161	514	0.039	30.35	1.532	0
chr16	30215474	30216411	30216411	937	0.039	23.37	0.841	0
chr16	30309958	30310475	30310475	517	0	31.065	1.115	0
chr16	31311049	31311913	31311913	864	0.039	34.94	0.77	0
chr16	31412065	31412563	31412563	498	0.039	24.02	0.545	0
chr16	31501424	31502013	31502013	589	0.039	47.875	1.609	0
chr16	31532585	31533178	31533178	593	0.039	26.125	0.556	0
chr16	31934821	31935499	31935499	678	0.039	26.52	0.967	0
chr16	33234082	33234553	33234553	471	0	41.87	1.195	0
chr16	33523462	33523876	33523876	414	0	40.565	2.039	0
chr16	33537472	33537889	33537889	417	0.039	37.18	0.995	0
chr16	33745692	33746594	33746594	902	0.039	58.52	2.117	0
chr16	33865462	33865927	33865927	465	0.039	49.615	1.105	0
chr16	33889041	33889554	33889554	513	0.039	41.6	1.41	0
chr16	33904099	33904807	33904807	708	0	56.875	2.968	0
chr16	34350192	34350904	34350904	712	0.039	46.6	1.002	0
chr16	34356910	34357686	34357686	776	0	70.82	2.112	0
chr16	34553551	34554456	34554456	905	0.039	29.325	0.752	0
chr16	34565287	34566150	34566150	863	0	50.13	2.041	0
chr16	35066928	35067261	35067261	333	0	43.52	1.566	0
chr16	35479792	35480783	35480783	991	0	45.32	1.003	0
chr16	35516136	35516567	35516567	431	0	50	1.671	0
chr16	35624880	35625824	35625824	944	0.039	35.23	0.974	0
chr16	35710599	35711188	35711188	589	0	39.155	1.233	0
chr16	37603702	37604668	37604668	966	0.039	26.76	0.728	0
chr16	37855146	37856092	37856092	946	0	32.252	0.835	0
chr16	37897522	37898309	37898309	787	0.039	19.47	0.486	0
chr16	37939271	37940032	37940032	761	0.039	25.885	0.627	0
chr16	38296940	38297893	38297893	953	0.039	20.51	0.365	0
chr16	39119895	39120862	39120862	967	0.039	35.695	1.552	0
chr16	42277366	42277993	42277993	627	0.039	39.55	0.997	0
chr16	44530473	44531639	44531639	1166	0	32.04	1.646	0
chr16	44564407	44564894	44564894	487	0.039	38.525	1.052	0
chr16	48625862	48626620	48626620	758	0	30.07	0.793	0
chr16	50317203	50318022	50318022	819	0.039	31.945	0.786	0
chr16	50393878	50394546	50394546	668	0	27.53	0.602	0
chr16	50993990	50994550	50994550	560	0	30.445	0.638	0
chr16	51521704	51522313	51522313	609	0.039	36.46	0.931	0
chr16	51975881	51976448	51976448	567	0	78.115	2.395	0
chr16	52050208	52050677	52050677	469	0.039	32.05	0.741	0
chr16	52303081	52303696	52303696	615	0.039	21.425	0.519	0
chr16	55943939	55944206	55944206	267	0.039	37.27	1.323	0
chr16	57303505	57303811	57303811	306	0	30.34	1.115	0
chr16	57390633	57391293	57391293	660	0	24.43	0.504	0
chr16	59543627	59544410	59544410	783	0	39.2	1.682	0
chr16	59547367	59548364	59548364	997	0	31.685	1.299	0
chr16	61056354	61056572	61056572	218	0	61.44	1.567	0
chr16	65031904	65032698	65032698	794	0.039	59.88	1.626	0
chr16	66814159	66814855	66814855	696	0.039	14.975	0.258	0
chr16	66874503	66874872	66874872	369	0	34.83	1.098	0
chr16	72678697	72679427	72679427	730	0	39.365	1.506	0
chr16	72694650	72695642	72695642	992	0.039	32.32	0.864	0
chr16	72862622	72863367	72863367	745	0.039	21.865	0.62	0
chr16	72941080	72941846	72941846	766	0.039	22.71	0.457	0
chr16	72996059	72996746	72996746	687	0	24.325	0.523	0
chr16	73008046	73008438	73008438	392	0	34.315	0.745	0
chr16	73011432	73012084	73012084	652	0.039	25.55	0.773	0
chr16	73279542	73280304	73280304	762	0.039	25.385	0.75	0
chr16	74070124	74070996	74070996	872	0	30.63	1.371	0
chr16	74468291	74468903	74468903	612	0	27.825	1.262	0
chr16	76420058	76420803	76420803	745	0.039	31.975	0.958	0
chr16	76596955	76597856	76597856	901	0	28.53	0.617	0
chr16	76904638	76905984	76905984	1346	0	41.448	2.466	0
chr16	77017805	77018322	77018322	517	0	35.16	1.288	0
chr16	78063370	78064350	78064350	980	0.039	27.11	0.505	0
chr16	78412331	78412748	78412748	417	0	32.15	1.568	0
chr16	78573375	78574328	78574328	953	0.039	30.45	0.979	0
chr16	79759296	79760049	79760049	753	0.039	32.04	0.676	0
chr16	84875595	84876466	84876466	871	0.039	28.64	0.731	0
chr16	84994399	84995193	84995193	794	0	44.395	1.476	0
chr16	89793092	89793352	89793352	260	0	30.235	0.764	0
chr16	89841268	89841755	89841755	487	0.039	21.29	0.473	0
chr16	89872783	89873400	89873400	617	0	54.14	1.869	0
chr16	89954856	89955537	89955537	681	0.039	21.29	0.452	0
chr16	89972554	89973268	89973268	714	0.039	26.46	0.562	0
chr16	90013398	90013779	90013779	381	0	42.565	1.207	0
chr16	90104862	90106249	90106249	1387	0	56.33	1.756	0
chr16	90140077	90141036	90141036	959	0	35.645	1.004	0
chr16	90462065	90462762	90462762	697	0.039	34.96	1.03	0
chr16	90518251	90519085	90519085	834	0.039	46.78	2.064	0
chr16	90625731	90626624	90626624	893	0.039	45.65	2.995	0
chr16	90854712	90855361	90855361	649	0	51.24	2.547	0
chr16	91295555	91296949	91296949	1394	0	46.707	2.231	0
chr16	91849998	91850824	91850824	826	0.039	45.29	1.058	0
chr16	92134978	92136047	92136047	1069	0.012	26.227	0.562	0
chr16	92215244	92216182	92216182	938	0.039	31.55	0.798	0
chr16	92605394	92606062	92606062	668	0	36.6	1.412	1
chr16	92651957	92652884	92652884	927	0	49.67	1.342	0
chr16	92666290	92666961	92666961	671	0.039	32.8	0.988	0
chr16	92699031	92700406	92700406	1375	0	45.67	3.646	0
chr16	92730451	92731311	92731311	860	0.039	37.795	0.879	0
chr16	93043211	93043785	93043785	574	0	43.98	1.652	0
chr16	93074564	93075090	93075090	526	0	56.76	2.777	0
chr16	93110254	93111212	93111212	958	0	40.44	1.206	0
chr16	93292338	93292913	93292913	575	0.039	34.99	1.052	0
chr16	93448253	93449191	93449191	938	0.039	30.47	0.682	0
chr16	93558216	93559437	93559437	1221	0.012	31.782	2.26	0
chr16	93809919	93810482	93810482	563	0.039	51.135	1.974	0
chr16	93919506	93920386	93920386	880	0.039	57.445	1.464	0
chr16	94141449	94141987	94141987	538	0	31.9	0.796	0
chr16	94167092	94167514	94167514	422	0	28.345	0.62	0
chr16	94178953	94179497	94179497	544	0.039	28.06	0.781	0
chr16	94205164	94205496	94205496	332	0	46.65	3.317	0
chr16	94227187	94227934	94227934	747	0	27.085	1.467	0
chr16	94249973	94250235	94250235	262	0	51.525	2.816	0
chr16	94705718	94706527	94706527	809	0.039	25.245	0.723	0
chr16	94849262	94850104	94850104	842	0.039	35.575	0.816	0
chr16	95152732	95153198	95153198	466	0	27.335	0.789	0
chr16	95367434	95368230	95368230	796	0	45.045	1.491	0
chr16	95469382	95470403	95470403	1021	0	38.405	1.438	0
chr16	95659693	95660118	95660118	425	0.039	26.875	0.663	0
chr16	96619012	96619750	96619750	738	0.039	17.68	0.293	0
chr17	3337997	3339033	3339033	1036	0	50.317	1.943	0
chr17	3354732	3356028	3356028	1296	0	38.663	1.071	0
chr17	4227535	4228030	4228030	495	0	39.71	1.337	0
chr17	4434208	4434812	4434812	604	0.039	28.48	0.931	0
chr17	4612027	4612933	4612933	906	0.039	22.11	0.986	0
chr17	5232512	5233209	5233209	697	0.039	27.665	0.665	0
chr17	5494645	5495227	5495227	582	0	32.855	0.681	0
chr17	5605030	5605426	5605426	396	0.039	36.13	1.041	0
chr17	5893309	5894265	5894265	956	0	26.43	0.726	0
chr17	5902798	5904517	5904517	1719	0	32.873	0.836	0
chr17	5949436	5950078	5950078	642	0.039	40.785	1.457	0
chr17	6214638	6214825	6214825	187	0.039	47.75	0.998	0
chr17	6434955	6435653	6435653	698	0	93.585	Inf	0
chr17	6438499	6441543	6441543	3044	0	86.468	Inf	0
chr17	6444710	6445564	6445564	854	0	90.8	Inf	0
chr17	6449400	6451433	6451433	2033	0	89.333	Inf	0
chr17	6455192	6456769	6456769	1577	0	89.335	Inf	0
chr17	6457577	6458446	6458446	869	0	93.21	Inf	0
chr17	6460229	6461208	6461208	979	0	91.495	Inf	0
chr17	6462232	6463536	6463536	1304	0	92.567	Inf	0
chr17	6464349	6465095	6465095	746	0	85.68	Inf	0
chr17	6466543	6467410	6467410	867	0	83.09	Inf	1
chr17	6492642	6493069	6493069	427	0	46.165	Inf	0
chr17	6493299	6494261	6494261	962	0	80.395	Inf	0
chr17	6505714	6506708	6506708	994	0	72.51	Inf	0
chr17	6862207	6862840	6862840	633	0.039	28.24	1.091	0
chr17	6864510	6865403	6865403	893	0	48.205	1.614	0
chr17	7166080	7166799	7166799	719	0	37.27	0.968	0
chr17	7887239	7887664	7887664	425	0.039	44.445	1.203	0
chr17	8241650	8242323	8242323	673	0.039	45.96	1.256	0
chr17	8798985	8799791	8799791	806	0	50.17	Inf	0
chr17	8942709	8943349	8943349	640	0.039	29.875	0.704	0
chr17	9892290	9892763	9892763	473	0	35.675	0.902	0
chr17	9896146	9897052	9897052	906	0.039	13.79	0.246	0
chr17	9977740	9978122	9978122	382	0.039	34.925	1.81	0
chr17	10776816	10777208	10777208	392	0.039	41.315	1.385	0
chr17	10789226	10790063	10790063	837	0	34.84	0.735	0
chr17	11991519	11992002	11992002	483	0	43.55	1.101	0
chr17	12218321	12219062	12219062	741	0.039	42.18	1.24	0
chr17	12451911	12452378	12452378	467	0.039	17.545	0.313	0
chr17	12497784	12498508	12498508	724	0	31.28	0.984	0
chr17	12687194	12687809	12687809	615	0.039	48.805	1.04	0
chr17	12706342	12706969	12706969	627	0.039	41.405	1.243	0
chr17	12742347	12742664	12742664	317	0	61.94	4.436	0
chr17	14204129	14204557	14204557	428	0.039	39.93	1.344	0
chr17	14375282	14376214	14376214	932	0.039	57.825	1.374	0
chr17	14378228	14379199	14379199	971	0.039	35.015	1.377	0
chr17	14666850	14667271	14667271	421	0.039	30.29	0.85	0
chr17	15089419	15090201	15090201	782	0.039	44.235	0.978	0
chr17	15202976	15203794	15203794	818	0.012	39.39	0.9	0
chr17	15206988	15207830	15207830	842	0.039	31.135	0.976	0
chr17	15254535	15255379	15255379	844	0.039	30.74	0.663	0
chr17	15268977	15269842	15269842	865	0.039	26.4	0.559	0
chr17	16005452	16006389	16006389	937	0	20.89	0.394	0
chr17	17491206	17492166	17492166	960	0.039	35.825	1.593	0
chr17	22975972	22976598	22976598	626	0	66.02	2.899	0
chr17	23538567	23539429	23539429	862	0.039	25.5	0.729	0
chr17	23575768	23576255	23576255	487	0	80.5	2.671	0
chr17	23680101	23680778	23680778	677	0	30.915	0.77	0
chr17	24661951	24662442	24662442	491	0.039	62.175	1.974	0
chr17	25431975	25432660	25432660	685	0	42.25	1.734	0
chr17	25592963	25593742	25593742	779	0.039	40.495	1.167	0
chr17	25596997	25597658	25597658	661	0.039	24.395	0.64	0
chr17	25662212	25662754	25662754	542	0.039	48.545	1.059	0
chr17	26563999	26564898	26564898	899	0	48.925	1.536	0
chr17	26599630	26600455	26600455	825	0.039	21.205	0.408	0
chr17	26686469	26686892	26686892	423	0.039	29.86	0.976	0
chr17	26907680	26908324	26908324	644	0.039	51.02	1.467	0
chr17	27101647	27102595	27102595	948	0.039	47.06	1.223	0
chr17	27163250	27163540	27163540	290	0.039	25.03	0.575	0
chr17	28145490	28146132	28146132	642	0	43.335	2.294	0
chr17	28148486	28149384	28149384	898	0.039	42.9	1.193	0
chr17	28364569	28365394	28365394	825	0.039	29.025	0.791	0
chr17	29195535	29196529	29196529	994	0.039	41.47	0.886	0
chr17	29321736	29322652	29322652	916	0	54.425	2.421	0
chr17	29399177	29400648	29400648	1471	0	51.505	1.326	0
chr17	29465857	29466189	29466189	332	0	38.61	1.261	0
chr17	29736718	29737537	29737537	819	0.039	44.655	1.148	0
chr17	30307220	30307847	30307847	627	0	38.685	1.501	0
chr17	30762646	30762971	30762971	325	0.039	31.835	1.192	0
chr17	30842334	30843227	30843227	893	0.039	30.815	0.785	0
chr17	31037473	31038464	31038464	991	0.039	39.645	0.999	0
chr17	31113656	31114416	31114416	760	0.039	40.975	1.196	0
chr17	31432506	31433496	31433496	990	0.039	42.76	1.111	0
chr17	31435839	31436552	31436552	713	0	41.38	1.738	0
chr17	32702448	32703213	32703213	765	0.039	44.275	1.376	0
chr17	34801828	34802784	34802784	956	0.039	58.685	2.032	0
chr17	35248136	35249053	35249053	917	0.039	34.335	1.033	0
chr17	35439877	35440142	35440142	265	0.039	27.615	1.078	1
chr17	35817268	35817686	35817686	418	0.039	38.245	1.383	0
chr17	35959131	35959562	35959562	431	0.039	40.62	0.833	0
chr17	39845466	39845530	39845530	64	0	18.895	0.925	1
chr17	41958511	41958614	41958614	103	0.039	17.71	0.301	0
chr17	42704298	42705021	42705021	723	0.039	32.935	0.838	0
chr17	43046254	43046842	43046842	588	0.039	39.145	1.116	0
chr17	44153751	44154694	44154694	943	0.039	32.025	1.101	0
chr17	44254511	44255448	44255448	937	0	40.925	2.055	0
chr17	45249791	45250629	45250629	838	0.039	43.53	1.01	0
chr17	45544044	45545184	45545184	1140	0	64.138	Inf	0
chr17	45558287	45559258	45559258	971	0.039	40.46	1.319	0
chr17	45661498	45661833	45661833	335	0.039	51.73	1.222	0
chr17	45802233	45803009	45803009	776	0	38.635	0.797	0
chr17	46068817	46069698	46069698	881	0.039	29.695	0.787	0
chr17	46086127	46087023	46087023	896	0	31.865	0.945	0
chr17	46468835	46469482	46469482	647	0.039	36.08	0.962	0
chr17	46503757	46504704	46504704	947	0.039	45.57	1.44	0
chr17	46616954	46617988	46617988	1034	0.012	40.032	1.657	0
chr17	46618840	46619592	46619592	752	0	46.28	5.249	0
chr17	47308005	47308596	47308596	591	0.039	27.29	0.477	0
chr17	47670732	47671714	47671714	982	0	25.995	0.555	0
chr17	47689300	47690221	47690221	921	0.039	44.8	1.946	0
chr17	47701118	47702103	47702103	985	0.012	56.605	1.588	0
chr17	47785098	47786023	47786023	925	0.039	37.94	0.894	0
chr17	47788052	47789611	47789611	1559	0.012	45.002	1.769	0
chr17	47940913	47941781	47941781	868	0	56.065	1.515	0
chr17	48030095	48030992	48030992	897	0	51.77	1.953	0
chr17	49618474	49619122	49619122	648	0	34.545	0.857	0
chr17	50123306	50123949	50123949	643	0.039	32.275	0.851	0
chr17	53936587	53937309	53937309	722	0.039	52.96	1.31	0
chr17	56281412	56281814	56281814	402	0	63.175	1.647	0
chr17	56866370	56867230	56867230	860	0.039	36.84	1.018	0
chr17	62720630	62721202	62721202	572	0.039	33.985	0.791	0
chr17	62784911	62785703	62785703	792	0.039	22.42	0.507	0
chr17	64209102	64209738	64209738	636	0.039	33.975	0.699	0
chr17	65523417	65524079	65524079	662	0.039	33.945	1.121	0
chr17	66659793	66660749	66660749	956	0.039	30.59	0.744	0
chr17	66678284	66679115	66679115	831	0.039	31.09	0.623	0
chr17	66756029	66756793	66756793	764	0.039	32.6	1.024	0
chr17	66761092	66761675	66761675	583	0.039	35.885	0.911	0
chr17	67020308	67021107	67021107	799	0.039	38.49	1.366	0
chr17	67102854	67103694	67103694	840	0.039	26.145	0.582	0
chr17	67212945	67213602	67213602	657	0.039	24.155	0.498	0
chr17	67339914	67340871	67340871	957	0.039	26.655	0.779	0
chr17	67711386	67712088	67712088	702	0	39.4	1.161	0
chr17	67715431	67715758	67715758	327	0.039	45.55	1.574	0
chr17	67877054	67877409	67877409	355	0	38.865	1.044	0
chr17	67990001	67990808	67990808	807	0	36.31	1.414	0
chr17	68026890	68027668	68027668	778	0.039	32.305	1.23	0
chr17	68130446	68131252	68131252	806	0.039	31.795	1.272	0
chr17	68302910	68303925	68303925	1015	0	65.887	1.756	0
chr17	69187911	69188575	69188575	664	0.039	26.625	0.604	0
chr17	69226491	69227336	69227336	845	0.039	24.39	0.608	0
chr17	69239047	69239848	69239848	801	0.039	23.09	0.472	0
chr17	69254998	69255732	69255732	734	0.039	38.09	0.909	0
chr17	70760865	70761317	70761317	452	0.039	33.215	0.654	0
chr17	70817480	70817932	70817932	452	0	47.815	1.119	0
chr17	70818337	70819196	70819196	859	0.039	24.995	0.739	0
chr17	71051715	71052677	71052677	962	0.039	24.025	0.473	0
chr17	71154730	71155362	71155362	632	0	38.185	2.251	0
chr17	71312682	71313666	71313666	984	0.039	42.525	1.062	0
chr17	73892766	73893426	73893426	660	0.039	23.715	0.499	0
chr17	74437317	74437930	74437930	613	0.039	31.85	0.653	0
chr17	74870034	74870811	74870811	777	0	35.99	1.815	0
chr17	75067099	75067910	75067910	811	0.039	29.95	0.916	0
chr17	75181077	75181989	75181989	912	0	25.83	0.723	0
chr17	75331297	75332164	75332164	867	0.039	33.4	0.736	0
chr17	75444442	75446059	75446059	1617	0.012	24.45	0.463	0
chr17	77717343	77717974	77717974	631	0.039	17.075	0.441	0
chr17	78279067	78279476	78279476	409	0	52.46	2.053	0
chr17	78280801	78281330	78281330	529	0.039	35.58	1.388	0
chr17	78332256	78332785	78332785	529	0.039	19.98	0.379	0
chr17	79133635	79134206	79134206	571	0.039	27.095	0.681	0
chr17	79357575	79358522	79358522	947	0	29.32	0.824	0
chr17	79492136	79493072	79493072	936	0.039	33.165	0.875	0
chr17	79710150	79710659	79710659	509	0	48.05	2.557	0
chr17	79728235	79728863	79728863	628	0	46.125	4.843	0
chr17	79808706	79809549	79809549	843	0.039	25.255	0.508	0
chr17	79864507	79865347	79865347	840	0.039	15.025	0.273	0
chr17	80339435	80340232	80340232	797	0.039	36.005	0.766	0
chr17	81200493	81201310	81201310	817	0	34.36	1.832	0
chr17	81245344	81246226	81246226	882	0.039	63.645	1.824	0
chr17	81525066	81525610	81525610	544	0.039	28.83	0.844	0
chr17	81671925	81672876	81672876	951	0.039	36.515	1.118	0
chr17	83050930	83051898	83051898	968	0.039	33.07	1.012	0
chr17	83190259	83190861	83190861	602	0	36.53	0.88	0
chr17	83250643	83251583	83251583	940	0	32.875	0.774	0
chr17	83288757	83289701	83289701	944	0.039	28.96	0.694	0
chr17	83307016	83307518	83307518	502	0	54.525	1.702	0
chr17	83353060	83353982	83353982	922	0	32.475	2.01	0
chr17	83566453	83567072	83567072	619	0.039	14.39	0.27	0
chr17	83657444	83658063	83658063	619	0.039	52.875	1.772	0
chr17	83804052	83804718	83804718	666	0.039	37.28	1.223	0
chr17	84004384	84005263	84005263	879	0.039	37.95	1.066	0
chr17	84011167	84012312	84012312	1145	0	30.018	0.614	0
chr17	84027683	84027968	84027968	285	0	42.82	1.07	0
chr17	84673137	84673561	84673561	424	0.039	41.43	1.194	0
chr17	84715815	84716348	84716348	533	0	23.125	0.57	0
chr17	84986202	84987201	84987201	999	0.039	30.04	0.89	0
chr17	85056217	85056762	85056762	545	0.039	54.805	1.237	0
chr17	85440334	85440888	85440888	554	0.039	27.465	0.761	0
chr17	85630025	85630842	85630842	817	0.012	45.602	1.998	0
chr17	85691897	85692159	85692159	262	0	51.775	3.305	1
chr17	85694891	85695603	85695603	712	0.039	25.29	0.805	0
chr17	85779316	85779980	85779980	664	0.039	32.15	0.885	0
chr17	85788623	85789465	85789465	842	0.039	29.47	0.665	0
chr17	85797452	85798061	85798061	609	0	18.78	0.415	0
chr17	85857395	85858152	85858152	757	0.039	22.115	0.977	0
chr17	85868803	85870072	85870072	1269	0	45.562	1.656	0
chr17	85873539	85874811	85874811	1272	0	39.008	1.991	0
chr17	85921093	85922045	85922045	952	0.039	35.365	1.071	0
chr17	85940899	85941682	85941682	783	0	45.575	2.406	0
chr17	86193747	86194502	86194502	755	0.039	32.525	0.732	0
chr17	86234560	86235557	86235557	997	0.039	40.36	1.652	0
chr17	86238533	86240794	86240794	2261	0	25.115	0.539	0
chr17	86330780	86331660	86331660	880	0	30.57	0.854	0
chr17	86337570	86338469	86338469	899	0.039	19.405	0.364	0
chr17	86367871	86368707	86368707	836	0.039	28.25	0.897	0
chr17	86613934	86614898	86614898	964	0	26.645	0.644	0
chr17	86615719	86616340	86616340	621	0.039	30.12	0.645	0
chr17	87508222	87509207	87509207	985	0.039	30.275	0.658	0
chr17	87532331	87533173	87533173	842	0	31.58	2.016	0
chr17	87637384	87638361	87638361	977	0	29.365	0.8	0
chr17	88671228	88672104	88672104	876	0	27.615	0.785	0
chr17	91088512	91089066	91089066	554	0	56.995	1.995	0
chr17	93039370	93039569	93039569	199	0	39.04	0.817	0
chr18	10341122	10341615	10341615	493	0	34.76	1.077	0
chr18	10460732	10461671	10461671	939	0	26.805	0.659	0
chr18	11614464	11615276	11615276	812	0.039	36.27	1.258	0
chr18	11857465	11858977	11858977	1512	0	40.932	1.451	0
chr18	11884725	11885472	11885472	747	0	29.65	0.823	0
chr18	12729999	12730345	12730345	346	0.039	74.915	3.221	0
chr18	12973219	12974414	12974414	1195	0.012	31.383	1.184	0
chr18	13704342	13705227	13705227	885	0	54.3	1.617	0
chr18	13739781	13740335	13740335	554	0.039	41.1	1.222	0
chr18	13870457	13871361	13871361	904	0.039	30.38	0.922	0
chr18	13896174	13896609	13896609	435	0	48.235	2.787	0
chr18	13898628	13899475	13899475	847	0.039	28.37	1.152	0
chr18	15061450	15061939	15061939	489	0.039	37.095	1.332	0
chr18	16601704	16602515	16602515	811	0.039	25.295	0.871	0
chr18	20003107	20003670	20003670	563	0.039	28.365	0.621	0
chr18	21249051	21249867	21249867	816	0.039	25.49	0.569	0
chr18	22528920	22529917	22529917	997	0	31.445	0.855	0
chr18	22640245	22640585	22640585	340	0	84.785	3.381	0
chr18	24654333	24654975	24654975	642	0.039	35.515	1.495	0
chr18	25259388	25260159	25260159	771	0.039	51.27	1.06	0
chr18	25478441	25478984	25478984	543	0	42.07	1.092	0
chr18	25581249	25581946	25581946	697	0.039	30.355	0.855	0
chr18	25588294	25588911	25588911	617	0.039	44.505	1.608	0
chr18	30224573	30225224	30225224	651	0.039	69.465	2.141	0
chr18	30266554	30267454	30267454	900	0	79.36	Inf	0
chr18	33150811	33151595	33151595	784	0.039	28.125	0.735	0
chr18	33394839	33395334	33395334	495	0	83.125	3.303	0
chr18	33777598	33778178	33778178	580	0	40.87	0.915	0
chr18	33855827	33856452	33856452	625	0	39.855	1.375	0
chr18	33890507	33891396	33891396	889	0	30.92	0.998	0
chr18	34548809	34550678	34550678	1869	0.004	38.865	1.857	0
chr18	34863045	34863462	34863462	417	0.039	42.035	1.121	0
chr18	35292303	35293647	35293647	1344	0	46.713	1.919	0
chr18	35854916	35856223	35856223	1307	0	50.64	2.734	0
chr18	36242691	36243471	36243471	780	0.039	30.91	0.96	0
chr18	36282094	36282726	36282726	632	0	31.27	1.564	0
chr18	36283753	36285020	36285020	1267	0	31.072	0.677	0
chr18	36323731	36324684	36324684	953	0	39.06	1.355	0
chr18	36967886	36968280	36968280	394	0.039	37.52	1.496	0
chr18	37437278	37437722	37437722	444	0.039	24.99	0.524	0
chr18	37751258	37752136	37752136	878	0.039	25.865	1.353	0
chr18	38471793	38472603	38472603	810	0.039	28.285	0.646	0
chr18	38583889	38584338	38584338	449	0	51.095	3.627	0
chr18	38700651	38701487	38701487	836	0	32.995	1.622	0
chr18	42741009	42741416	42741416	407	0	39.415	1.653	0
chr18	46176106	46176358	46176358	252	0	30.735	1.011	0
chr18	47272890	47273622	47273622	732	0.039	23.715	0.49	0
chr18	47300500	47301408	47301408	908	0	43.11	3.403	0
chr18	47311566	47312160	47312160	594	0	34.22	1.441	0
chr18	47472857	47473780	47473780	923	0	44.035	1.282	0
chr18	47477242	47478236	47478236	994	0	35.235	0.873	0
chr18	47540817	47541814	47541814	997	0.039	17.2	0.505	0
chr18	47569146	47569751	47569751	605	0	44.83	1.624	0
chr18	49012537	49013240	49013240	703	0.039	36.15	1.412	0
chr18	49593515	49594481	49594481	966	0	26.77	0.593	0
chr18	50129247	50129883	50129883	636	0	41.295	1.545	0
chr18	52720773	52722021	52722021	1248	0	25.138	0.826	0
chr18	52825126	52825984	52825984	858	0	38.28	1.21	0
chr18	52959715	52960661	52960661	946	0	31.785	1.441	0
chr18	53482134	53482406	53482406	272	0	21.66	0.529	0
chr18	53486743	53487424	53487424	681	0	34.54	0.861	0
chr18	53574520	53575032	53575032	512	0.039	44.695	1.395	0
chr18	53601487	53601912	53601912	425	0	36.285	1.32	0
chr18	53812118	53812661	53812661	543	0	50.96	2.425	0
chr18	54005474	54006404	54006404	930	0.039	19.185	0.35	0
chr18	54084020	54084736	54084736	716	0.039	20.225	0.367	0
chr18	54177994	54178906	54178906	912	0.039	36.485	1.7	0
chr18	54492111	54493340	54493340	1229	0	51.175	2.31	0
chr18	54535336	54536129	54536129	793	0.039	34.965	1.18	0
chr18	54597723	54598530	54598530	807	0.039	23.135	0.461	0
chr18	54829063	54829733	54829733	670	0	26.175	0.773	0
chr18	54907010	54907774	54907774	764	0.039	28.96	1.064	0
chr18	55406622	55407353	55407353	731	0	36.77	1.454	0
chr18	55623708	55624677	55624677	969	0	39.84	3.358	0
chr18	56369274	56369956	56369956	682	0.039	27.55	0.592	0
chr18	56466249	56467168	56467168	919	0.039	33.75	1.41	0
chr18	56560692	56561575	56561575	883	0	24.39	0.623	0
chr18	56626073	56626564	56626564	491	0	38.12	0.896	0
chr18	56719192	56720154	56720154	962	0.039	28.465	0.73	0
chr18	56774482	56775298	56775298	816	0	46.85	4.303	0
chr18	57464265	57464748	57464748	483	0.039	38.16	1.077	0
chr18	57481579	57483301	57483301	1722	0	27.513	1.043	0
chr18	57543380	57544008	57544008	628	0.039	31.19	0.802	0
chr18	57757700	57758449	57758449	749	0	41.43	1.249	0
chr18	57974897	57975628	57975628	731	0	51.125	2.773	0
chr18	58114435	58115067	58115067	632	0	38.98	1.155	0
chr18	58207671	58208600	58208600	929	0	42.725	1.5	0
chr18	58230373	58231155	58231155	782	0	24.505	0.684	0
chr18	58671943	58672667	58672667	724	0.039	21.89	0.375	0
chr18	60673795	60674196	60674196	401	0.039	28.07	0.597	0
chr18	60812253	60813046	60813046	793	0.039	22.25	0.468	0
chr18	60873693	60874300	60874300	607	0	44.595	1.601	0
chr18	60983847	60984813	60984813	966	0.039	35.885	0.946	0
chr18	61041438	61042605	61042605	1167	0.012	33.575	0.852	0
chr18	61787020	61787650	61787650	630	0	21.555	0.537	0
chr18	62137509	62138481	62138481	972	0	47.705	1.277	0
[truncated: 2,471 more rows]

## Sheet: MatTrans_HYPO
chr	start	end	end	width	pValue	MethDiff_Perc	log2Enrichment	CGI
chr1	17091423	17091683	17091683	260	0.039	-15.005	-0.238	1
chr1	72640701	72640971	72640971	270	0.039	-46.465	-1.645	1
chr1	186967556	186967959	187000000	403	0.039	-53.905	-1.595	1
chr10	13090411	13090865	13090865	454	0	-56.065	-4.86	1
chr10	79735668	79736059	79736059	391	0	-85.75	#NAME?	1
chr10	80131071	80132305	80132305	1234	0	-57.65	-3.351	1
chr11	12025794	12026129	12026129	335	0	-56.415	-2.29	1
chr11	59106107	59106839	59106839	732	0	-61.755	-1.642	1
chr11	87617364	87617690	87617690	326	0	-72.83	-3.421	1
chr12	55420714	55420799	55420799	85	0.039	-34.445	-0.635	1
chr12	80168519	80168655	80168655	136	0.039	-47.025	-3.154	1
chr12	83620814	83621011	83621011	197	0	-48.11	-1.419	1
chr12	107915116	107915592	108000000	476	0.039	-55.83	-1.21	1
chr12	112177316	112178803	112000000	1487	0	-81.41	-2.847	1
chr13	61665839	61666250	61666250	411	0.039	-29.92	-1.37	1
chr13	119488056	119488315	119000000	259	0	-57.5	-2.323	1
chr13	119488560	119488741	119000000	181	0	-22.95	-0.405	1
chr14	31176008	31176887	31176887	879	0.039	-42.72	-0.979	1
chr14	89897923	89898583	89898583	660	0.039	-29.23	-0.541	1
chr15	25364190	25364511	25364511	321	0	-46.665	-2.852	1
chr15	86031018	86031505	86031505	487	0	-96.04	#NAME?	1
chr15	97323448	97323616	97323616	168	0.039	-26.235	-0.529	1
chr15	101040094	101040365	101000000	271	0	-46.39	-1.264	1
chr16	18397407	18399018	18399018	1611	0	-76.1	-2.716	1
chr17	23806934	23807155	23807155	221	0	-61.915	#NAME?	1
chr17	39844941	39845085	39845085	144	0.039	-27.47	-1.578	1
chr17	70515949	70516737	70516737	788	0	-66.69	-2.317	1
chr18	53996108	53996293	53996293	185	0	-19.18	-0.361	1
chr2	25195064	25195618	25195618	554	0	-59.63	#NAME?	1
chr2	168894005	168894303	169000000	298	0.039	-72.785	-3.22	1
chr2	174299016	174299977	174000000	961	0	-64.035	-2.582	1
chr2	174328583	174328681	174000000	98	0	-85	-4.17	1
chr2	178407114	178407738	178000000	624	0.039	-48.75	-1.15	1
chr3	40709056	40709237	40709237	181	0.039	-61.705	-1.623	1
chr3	84190429	84190808	84190808	379	0	-42.405	#NAME?	1
chr4	99445205	99445923	99445923	718	0	-48.87	-1.962	1
chr4	117148876	117149066	117000000	190	0	-47.615	-1.433	1
chr5	34000723	34001092	34001092	369	0.039	-58.45	-1.576	1
chr5	92942308	92943074	92943074	766	0	-75.157	#NAME?	1
chr5	121852775	121853444	122000000	669	0	-66	-2.064	1
chr5	135734149	135734861	136000000	712	0	-74.25	-2.747	1
chr5	137357735	137358096	137000000	361	0	-42.41	-0.918	1
chr6	30737807	30738057	30738057	250	0	-49.235	-2.788	1
chr6	48597132	48597402	48597402	270	0	-81.25	-2.585	1
chr7	16885587	16885765	16885765	178	0	-54.91	#NAME?	1
chr7	19394140	19394415	19394415	275	0.039	-54.68	-1.292	1
chr7	100998631	100998899	101000000	268	0.039	-39.87	-0.803	1
chr7	128688091	128688475	129000000	384	0	-43.745	-2.289	1
chr7	143295214	143295617	143000000	403	0.039	-51.425	-1.389	1
chr8	70505756	70505875	70505875	119	0.039	-47.2	-1.688	1
chr8	111890381	111890949	112000000	568	0	-47.185	-2.458	1
chr8	122864944	122865178	123000000	234	0	-59.385	-4.63	1
chrX	7877743	7878720	7878720	977	0	-49.047	#NAME?	1
chrX	7898706	7899814	7899814	1108	0	-54.483	#NAME?	1
chrX	8096114	8097046	8097046	932	0	-36.975	-2.84	1
chrX	20703574	20704554	20704554	980	0	-46.89	-3.617	1
chrX	20961742	20962328	20962328	586	0	-38.465	-2.432	1
chrX	36807566	36808546	36808546	980	0	-44.58	-3.041	1
chrX	37126391	37128166	37128166	1775	0	-38.412	-3.207	1
chrX	50373790	50374002	50374002	212	0	-69.66	-1.976	1
chrX	52911828	52913300	52913300	1472	0	-45.22	#NAME?	1
chrX	71049922	71050685	71050685	763	0	-49.19	#NAME?	1
chrX	73353768	73354378	73354378	610	0	-86.02	-3.597	1
chrX	73921744	73922229	73922229	485	0	-44.25	-2.965	1
chrX	73966402	73967012	73967012	610	0	-48.415	-3.417	1
chrX	74254157	74255053	74255053	896	0	-57.825	#NAME?	1
chrX	93286128	93286768	93286768	640	0	-41.94	-3.403	1
chrX	101696382	101696680	102000000	298	0	-76.995	-3.735	1
chrX	101793802	101794663	102000000	861	0.039	-60.975	-1.628	1
chrX	104348122	104348467	104000000	345	0	-64.07	-1.713	1
chrX	107815252	107816691	108000000	1439	0	-40.54	-2.996	1
chrX	129749800	129750521	130000000	721	0.039	-45	-3.322	1
chrX	134474611	134475562	134000000	951	0.039	-56.725	-1.615	1
chrX	136741958	136742337	137000000	379	0	-61.145	-4.67	1
chrX	140597884	140598547	141000000	663	0	-46.385	#NAME?	1
chrX	140664835	140665155	141000000	320	0	-51	#NAME?	1
chrX	144318428	144319407	144000000	979	0	-41.295	-2.5	1
chrX	150587684	150588305	151000000	621	0.039	-44.375	-4.229	1
chrX	155262356	155263008	155000000	652	0	-56.355	-3.867	1
chrX	160765282	160766590	161000000	1308	0	-40.172	#NAME?	1
chrX	160994275	160994708	161000000	433	0.039	-36.515	-3.188	1
chrX	162760337	162761250	163000000	913	0	-46.37	-4.289	1
chrX	162829312	162830077	163000000	765	0	-39.435	-2.416	1
chrX	166510037	166510854	167000000	817	0	-43.365	-2.989	1
chr1	5819691	5820408	5820408	717	0	-68.245	-2.054	0
chr1	6810850	6811790	6811790	940	0.039	-39.09	-0.895	0
chr1	7293766	7294307	7294307	541	0.039	-18.095	-0.302	0
chr1	7487805	7488584	7488584	779	0.039	-54.58	-1.379	0
chr1	7944251	7944626	7944626	375	0.039	-57.295	-1.282	0
chr1	9148983	9149892	9149892	909	0.039	-16.42	-0.313	0
chr1	11034357	11035193	11035193	836	0	-22.545	-0.424	0
chr1	12701471	12702277	12702277	806	0.039	-21.155	-0.367	0
chr1	13203997	13204822	13204822	825	0.039	-32.21	-0.704	0
chr1	13335916	13336510	13336510	594	0.039	-30.065	-0.7	0
chr1	13573531	13574285	13574285	754	0.039	-30.34	-0.68	0
chr1	13576314	13576950	13576950	636	0.039	-41.96	-0.836	0
chr1	14975462	14976165	14976165	703	0	-83.79	#NAME?	0
chr1	15721046	15721949	15721949	903	0.039	-17.48	-0.312	0
chr1	16374487	16374697	16374697	210	0	-35.965	-0.755	0
chr1	16713101	16713528	16713528	427	0.039	-29.235	-0.547	0
chr1	17473551	17474267	17474267	716	0	-92.5	-4.285	0
chr1	20769818	20770675	20770675	857	0.039	-14.37	-0.24	0
chr1	23604092	23604713	23604713	621	0	-29.1	-0.737	0
chr1	23917522	23918337	23918337	815	0.039	-18.675	-0.342	0
chr1	24211479	24212919	24212919	1440	0	-21.832	-0.536	0
chr1	24337407	24338544	24338544	1137	0.012	-20.64	-0.384	0
chr1	24367470	24368398	24368398	928	0.039	-25.905	-0.965	0
chr1	27307086	27307862	27307862	776	0.039	-13.595	-0.22	0
chr1	27735948	27736374	27736374	426	0.039	-19.98	-0.35	0
chr1	29657567	29658423	29658423	856	0.039	-26.735	-0.499	0
chr1	29996838	29997822	29997822	984	0.039	-37.055	-0.765	0
chr1	30541814	30542561	30542561	747	0.039	-52.68	-1.371	0
chr1	31164372	31165093	31165093	721	0.039	-43.235	-1.232	0
chr1	32159335	32160049	32160049	714	0	-16.225	-0.311	0
chr1	33395829	33396251	33396251	422	0.039	-48.17	-1.109	0
chr1	33672350	33673334	33673334	984	0.039	-14.53	-0.302	0
chr1	33967285	33967938	33967938	653	0	-22.56	-0.446	0
chr1	34014110	34014910	34014910	800	0	-21.165	-0.399	0
chr1	34119815	34121254	34121254	1439	0	-32.448	-1.27	0
chr1	34189095	34189596	34189596	501	0	-47.675	-1.157	0
chr1	34218888	34219545	34219545	657	0.039	-23.74	-0.469	0
chr1	35274602	35275321	35275321	719	0	-40.485	-0.957	0
chr1	35849666	35850587	35850587	921	0.039	-30.435	-1.215	0
chr1	35896792	35896948	35896948	156	0.039	-40.555	-0.781	0
chr1	36140314	36140882	36140882	568	0	-71.07	-2.169	0
chr1	36312291	36313221	36313221	930	0	-43.045	-1.261	0
chr1	36347354	36348311	36348311	957	0	-18.955	-0.321	0
chr1	36536694	36537691	36537691	997	0	-32.995	-0.667	0
chr1	36552502	36553040	36553040	538	0	-70.92	-3.016	0
chr1	36778162	36779041	36779041	879	0	-66.75	-2.112	0
chr1	36854907	36855557	36855557	650	0.039	-20.16	-0.379	0
chr1	37365775	37366566	37366566	791	0.039	-20.85	-0.372	0
chr1	38218670	38219010	38219010	340	0.039	-33.985	-0.714	0
chr1	38797667	38798081	38798081	414	0.039	-36.445	-0.719	0
chr1	39089206	39090088	39090088	882	0	-36.705	-0.849	0
chr1	39165013	39165918	39165918	905	0.039	-29.785	-0.595	0
chr1	39216376	39217087	39217087	711	0	-26.08	-0.533	0
chr1	39257125	39258028	39258028	903	0	-41.78	-0.978	0
chr1	39280625	39281284	39281284	659	0.039	-27.495	-0.544	0
chr1	39283863	39284748	39284748	885	0.039	-28	-0.616	0
chr1	39284908	39285650	39285650	742	0.039	-24.735	-0.676	0
chr1	39455745	39456498	39456498	753	0.039	-27.78	-0.585	0
chr1	39670319	39670882	39670882	563	0.039	-41.675	-1.127	0
chr1	39671727	39672470	39672470	743	0.039	-27.145	-0.861	0
chr1	39839417	39839816	39839816	399	0.039	-43.09	-1.156	0
chr1	39919014	39919885	39919885	871	0	-38.56	-0.967	0
chr1	39931662	39932136	39932136	474	0.039	-32.18	-0.714	0
chr1	39959353	39960400	39960400	1047	0	-34.095	-0.72	0
chr1	39980450	39981055	39981055	605	0	-51.59	-2.043	0
chr1	40439329	40440236	40440236	907	0.039	-25.505	-0.611	0
chr1	40839738	40840615	40840615	877	0.039	-16.235	-0.304	0
chr1	41199049	41199960	41199960	911	0.039	-26.03	-0.724	0
chr1	41605011	41605411	41605411	400	0.039	-33.89	-0.717	0
chr1	42648104	42649054	42649054	950	0	-35.18	-0.982	0
chr1	43144777	43145550	43145550	773	0.039	-29.305	-0.551	0
chr1	43467398	43468107	43468107	709	0	-48.75	-1.361	0
chr1	48545601	48545979	48545979	378	0	-70.29	-3.087	0
chr1	51889734	51890454	51890454	720	0	-28.185	-0.623	0
chr1	52579621	52580560	52580560	939	0	-49.88	-1.204	0
chr1	52789836	52790153	52790153	317	0.039	-37.855	-0.781	0
chr1	53710159	53710769	53710769	610	0.039	-29.605	-0.673	0
chr1	54586082	54586766	54586766	684	0.039	-22.07	-0.495	0
chr1	54897053	54898026	54898026	973	0.039	-33.86	-0.92	0
chr1	55160679	55161027	55161027	348	0	-36.685	-0.83	0
chr1	55201647	55202289	55202289	642	0	-46.67	-1.978	0
chr1	55862883	55864223	55864223	1340	0	-28.102	-0.812	0
chr1	56007854	56008472	56008472	618	0.039	-13.375	-0.225	0
chr1	57098172	57098763	57098763	591	0.039	-26.01	-0.662	0
chr1	57183532	57184173	57184173	641	0	-35.06	-0.718	0
chr1	57868458	57868970	57868970	512	0	-41.535	-1.521	0
chr1	58055630	58055934	58055934	304	0.039	-27.22	-0.531	0
chr1	58290525	58291254	58291254	729	0.039	-46.235	-1.165	0
chr1	58419353	58420269	58420269	916	0.039	-34.87	-0.916	0
chr1	59789196	59789792	59789792	596	0	-36.925	-1.171	0
chr1	60748860	60749676	60749676	816	0	-24.755	-0.528	0
chr1	61368152	61368633	61368633	481	0	-74.365	-2.359	0
chr1	61418776	61419232	61419232	456	0.039	-32.385	-0.683	0
chr1	62416795	62417725	62417725	930	0.039	-24.22	-0.518	0
chr1	62687789	62688430	62688430	641	0.039	-16.59	-0.321	0
chr1	62713380	62713689	62713689	309	0.039	-17.175	-0.3	0
chr1	62721767	62722653	62722653	886	0.039	-33.62	-0.819	0
chr1	62742502	62743408	62743408	906	0	-21.79	-0.509	0
chr1	62749804	62750250	62750250	446	0.039	-36.43	-0.778	0
chr1	62773680	62774528	62774528	848	0.039	-37.37	-0.95	0
chr1	63050400	63051177	63051177	777	0.039	-29.9	-0.684	0
chr1	63447731	63448583	63448583	852	0	-24.725	-0.526	0
chr1	64374092	64375742	64375742	1650	0	-42.117	-1.324	0
chr1	66820381	66821372	66821372	991	0.039	-23.45	-0.633	0
chr1	66939860	66940464	66940464	604	0.039	-21.935	-0.455	0
chr1	69828795	69829587	69829587	792	0.039	-18.62	-0.352	0
chr1	70893688	70894407	70894407	719	0.039	-14.91	-0.259	0
chr1	71567977	71568872	71568872	895	0.039	-41.325	-1.037	0
chr1	72444883	72445724	72445724	841	0.039	-20.39	-0.4	0
chr1	72593086	72594251	72594251	1165	0	-45.793	-1.359	0
chr1	72855443	72856396	72856396	953	0	-34.98	-0.82	0
chr1	73598261	73598928	73598928	667	0	-16.52	-0.33	0
chr1	73707274	73708282	73708282	1008	0	-66.275	-1.802	0
chr1	73931125	73931977	73931977	852	0.039	-38.215	-0.908	0
chr1	74393721	74394656	74394656	935	0.039	-47.1	-1.179	0
chr1	77667854	77668061	77668061	207	0.039	-58.335	-1.476	0
chr1	78372126	78372659	78372659	533	0.039	-39.83	-0.862	0
chr1	78684062	78684960	78684960	898	0.039	-20.905	-0.408	0
chr1	79541663	79542586	79542586	923	0.039	-36.005	-0.803	0
chr1	79819163	79819888	79819888	725	0	-19.535	-0.34	0
chr1	81536810	81537231	81537231	421	0.039	-39.6	-0.982	0
chr1	83900390	83901332	83901332	942	0.039	-28.19	-0.645	0
chr1	84618545	84619385	84619385	840	0	-39.055	-1.228	0
chr1	84709996	84710596	84710596	600	0	-35.115	-2.16	0
chr1	84945695	84946474	84946474	779	0.039	-30.515	-0.753	0
chr1	85139390	85139829	85139829	439	0.039	-35.055	-0.681	0
chr1	85650112	85650915	85650915	803	0.039	-20.03	-0.462	0
chr1	85906438	85907132	85907132	694	0.039	-55.17	-1.362	0
chr1	86305364	86305775	86305775	411	0	-71.66	-1.925	0
chr1	86372803	86373529	86373529	726	0.039	-25.205	-0.533	0
chr1	86471020	86471761	86471761	741	0	-54.66	-1.804	0
chr1	86473470	86473950	86473950	480	0.039	-49.34	-1.099	0
chr1	86642657	86643518	86643518	861	0	-24.945	-0.744	0
chr1	88400397	88400693	88400693	296	0.039	-24.77	-0.641	0
chr1	88482258	88482751	88482751	493	0	-31.29	-0.834	0
chr1	89643571	89644521	89644521	950	0.012	-44.347	-1.614	0
chr1	89754880	89755573	89755573	693	0	-48.375	-1.365	0
chr1	90150888	90151884	90151884	996	0.039	-35.535	-0.719	0
chr1	90335028	90335515	90335515	487	0.039	-38.52	-1.068	0
chr1	91006263	91007099	91007099	836	0.039	-15.85	-0.29	0
chr1	91057308	91057949	91057949	641	0	-30.46	-0.645	0
chr1	91251271	91252040	91252040	769	0	-41.105	-1.633	0
chr1	92342074	92342614	92342614	540	0.039	-37.81	-0.848	0
chr1	92855465	92856041	92856041	576	0	-83.87	-3.623	0
chr1	93092250	93093123	93093123	873	0.039	-30.26	-0.899	0
chr1	93183949	93184801	93184801	852	0	-55.95	-2.342	0
chr1	93538987	93539531	93539531	544	0.039	-48.185	-0.982	0
chr1	93818107	93819030	93819030	923	0.039	-46.7	-1.112	0
chr1	94077108	94077910	94077910	802	0.039	-27.01	-0.51	0
chr1	94260821	94261782	94261782	961	0.039	-54.935	-1.256	0
chr1	97636479	97637453	97637453	974	0	-34.885	-0.744	0
chr1	97760644	97761505	97761505	861	0	-43.21	-1.018	0
chr1	97778329	97779184	97779184	855	0.039	-36.545	-0.683	0
chr1	98005870	98006695	98006695	825	0.039	-28.185	-0.701	0
chr1	101385202	101386050	101000000	848	0.039	-38	-0.778	0
chr1	103479457	103479709	103000000	252	0.039	-40.73	-0.779	0
chr1	105839390	105839791	106000000	401	0.039	-58.385	-1.465	0
chr1	106741590	106741803	107000000	213	0.039	-23.67	-0.426	0
chr1	111924859	111925807	112000000	948	0	-59.055	-1.569	0
chr1	114185476	114186364	114000000	888	0	-62.24	-1.653	0
chr1	118097424	118097633	118000000	209	0.039	-68.625	-2.018	0
chr1	119255231	119255757	119000000	526	0	-57.675	-2.336	0
chr1	119445712	119446518	119000000	806	0.039	-24.21	-0.6	0
chr1	119953991	119954176	120000000	185	0	-88.165	-3.587	0
chr1	120112427	120113262	120000000	835	0.039	-22.635	-0.405	0
chr1	120114943	120116403	120000000	1460	0.012	-37.578	-1.239	0
chr1	120117457	120118266	120000000	809	0.039	-30.555	-0.931	0
chr1	121473854	121474596	121000000	742	0.039	-27.885	-0.649	0
chr1	122475590	122475632	122000000	42	0.039	-51.64	-1.071	0
chr1	125677081	125677696	126000000	615	0.039	-42.695	-1.109	0
chr1	126939296	126939625	127000000	329	0.039	-58.195	-1.337	0
chr1	127414365	127415257	127000000	892	0.039	-32.625	-0.888	0
chr1	127789788	127790528	128000000	740	0	-33.665	-0.699	0
chr1	127960267	127961023	128000000	756	0.039	-31.315	-0.585	0
chr1	128015328	128016295	128000000	967	0.039	-22.68	-0.405	0
chr1	128270997	128271983	128000000	986	0.039	-24.06	-0.42	0
chr1	128898164	128898999	129000000	835	0	-38.53	-1.048	0
chr1	129337032	129337303	129000000	271	0	-81.5	-2.686	0
chr1	130245564	130246522	130000000	958	0.039	-29.325	-0.678	0
chr1	131217409	131218336	131000000	927	0.039	-50.355	-1.225	0
chr1	131844948	131846156	132000000	1208	0.012	-34.22	-0.726	0
chr1	132381142	132382092	132000000	950	0.039	-46.69	-1.316	0
chr1	132384819	132385959	132000000	1140	0.012	-27.91	-0.611	0
chr1	132713091	132714028	133000000	937	0.039	-23.595	-0.44	0
chr1	132991709	132992451	133000000	742	0.039	-23.245	-0.437	0
chr1	133026032	133026448	133000000	416	0	-33.91	-0.877	0
chr1	133071842	133072429	133000000	587	0	-66.225	-2.583	0
chr1	133394026	133394998	133000000	972	0.039	-26.655	-0.563	0
chr1	133571171	133571724	134000000	553	0.039	-32.825	-0.748	0
chr1	133686308	133687163	134000000	855	0	-38.165	-0.875	0
chr1	134650988	134651809	135000000	821	0.039	-35.685	-1.05	0
chr1	134725630	134726532	135000000	902	0	-37.755	-0.785	0
chr1	134782950	134783911	135000000	961	0.039	-30.105	-0.608	0
chr1	135169677	135170642	135000000	965	0	-37.175	-1.26	0
chr1	135380558	135381388	135000000	830	0.039	-37.81	-0.911	0
chr1	135481667	135482146	135000000	479	0.039	-22.78	-0.485	0
chr1	135484013	135484759	135000000	746	0.039	-40.1	-0.911	0
chr1	136024061	136025033	136000000	972	0.012	-49.638	-1.13	0
chr1	136685141	136685584	137000000	443	0.039	-43.31	-1.073	0
chr1	136919359	136919867	137000000	508	0	-28.93	-0.567	0
chr1	137576180	137576907	138000000	727	0	-33.51	-0.855	0
chr1	137619679	137620614	138000000	935	0	-23.855	-0.446	0
chr1	138346400	138346795	138000000	395	0	-31.61	-0.917	0
chr1	138576872	138577805	139000000	933	0	-31.145	-0.803	0
chr1	138579441	138580241	139000000	800	0	-36.045	-0.856	0
chr1	138604847	138605729	139000000	882	0	-52.733	-1.163	0
chr1	138606700	138607517	139000000	817	0.039	-28.855	-0.672	0
chr1	140969834	140970730	141000000	896	0	-61.09	-1.512	0
chr1	143849503	143850018	144000000	515	0	-63.75	-1.604	0
chr1	144252857	144252997	144000000	140	0.039	-41.025	-0.795	0
chr1	144845763	144846651	145000000	888	0.039	-60.025	-1.404	0
chr1	150939831	150940705	151000000	874	0.039	-20.97	-0.456	0
chr1	152304276	152304986	152000000	710	0.039	-31.54	-0.822	0
chr1	152556737	152557725	153000000	988	0.039	-32.065	-1.298	0
chr1	152612749	152613504	153000000	755	0	-28.7	-0.699	0
chr1	152819667	152820334	153000000	667	0.039	-33.255	-0.678	0
chr1	152999324	153000123	153000000	799	0.039	-40.945	-0.796	0
chr1	153225555	153226120	153000000	565	0	-30.865	-0.723	0
chr1	153259379	153260170	153000000	791	0.039	-24.865	-0.59	0
chr1	153278600	153279418	153000000	818	0.039	-23.84	-0.444	0
chr1	153282236	153283246	153000000	1010	0	-31.51	-0.84	0
chr1	153317709	153318450	153000000	741	0.039	-41.255	-1.379	0
chr1	153326272	153327139	153000000	867	0	-30.315	-0.611	0
chr1	153802220	153802948	154000000	728	0.039	-29.12	-0.63	0
chr1	153807073	153807938	154000000	865	0	-34.135	-1.002	0
chr1	153905156	153905789	154000000	633	0.039	-19.935	-0.369	0
chr1	153985099	153986002	154000000	903	0.039	-25.755	-0.496	0
chr1	154005497	154006407	154000000	910	0	-29.785	-0.579	0
chr1	154242632	154243315	154000000	683	0	-66.925	-2.064	0
chr1	154312896	154313752	154000000	856	0	-19.035	-0.33	0
chr1	154541635	154542484	155000000	849	0	-8.815	-0.141	0
chr1	154592678	154593031	155000000	353	0.039	-22.555	-0.443	0
chr1	155196606	155197585	155000000	979	0.039	-33.355	-0.847	0
chr1	155348781	155349315	155000000	534	0.039	-10.92	-0.18	0
chr1	155362285	155363223	155000000	938	0.039	-27.755	-0.66	0
chr1	156289204	156289729	156000000	525	0	-25.375	-0.686	0
chr1	156644768	156645431	157000000	663	0.039	-28.77	-0.662	0
chr1	157168894	157169636	157000000	742	0.039	-34.22	-0.894	0
chr1	158512768	158513762	159000000	994	0.012	-29.127	-0.663	0
chr1	158573158	158574009	159000000	851	0	-26.225	-0.452	0
chr1	159021915	159022196	159000000	281	0.039	-47.745	-1.412	0
chr1	160079285	160079821	160000000	536	0.039	-30.7	-0.767	0
chr1	162299696	162300753	162000000	1057	0.012	-27.903	-0.612	0
chr1	162549043	162549678	163000000	635	0	-31.405	-1.087	0
chr1	163018520	163018911	163000000	391	0	-65.835	-1.915	0
chr1	164729734	164730165	165000000	431	0	-77.4	-3.299	0
chr1	165083824	165084534	165000000	710	0	-33.57	-0.783	0
chr1	165388703	165389586	165000000	883	0.039	-26.33	-0.569	0
chr1	165433264	165434142	165000000	878	0.039	-11.76	-0.188	0
chr1	165594509	165595535	166000000	1026	0.012	-41.595	-1.2	0
chr1	165610696	165611344	166000000	648	0.039	-25.985	-0.939	0
chr1	165615146	165616532	166000000	1386	0	-31.023	-0.709	0
chr1	165622211	165622969	166000000	758	0.039	-30.12	-0.588	0
chr1	166384095	166384879	166000000	784	0.039	-36.31	-0.771	0
chr1	166429326	166430669	166000000	1343	0	-38.023	-1.799	0
chr1	167618042	167618656	168000000	614	0	-49.7	-1.54	0
chr1	167717143	167717888	168000000	745	0	-26.535	-0.534	0
chr1	167727332	167728178	168000000	846	0.039	-20.105	-0.389	0
chr1	168167732	168168410	168000000	678	0	-37.05	-0.911	0
chr1	168319059	168319676	168000000	617	0	-39.375	-1.208	0
chr1	168343784	168344704	168000000	920	0	-52.85	-1.48	0
chr1	169506555	169507110	170000000	555	0.039	-29.25	-0.576	0
chr1	170020019	170020593	170000000	574	0.039	-51.99	-1.151	0
chr1	170111793	170112368	170000000	575	0.039	-29.23	-0.76	0
chr1	170143861	170144409	170000000	548	0.039	-18.82	-0.366	0
chr1	170507739	170508600	171000000	861	0.039	-23.86	-0.46	0
chr1	170664662	170665640	171000000	978	0.039	-28.125	-0.673	0
chr1	171232215	171232772	171000000	557	0.039	-24.21	-0.491	0
chr1	171383755	171384460	171000000	705	0.039	-18.375	-0.338	0
chr1	171485017	171485801	171000000	784	0.039	-64.375	-1.718	0
chr1	171625825	171626807	172000000	982	0.039	-47.835	-1.176	0
chr1	172084103	172085091	172000000	988	0.039	-18.665	-0.323	0
chr1	174637747	174638479	175000000	732	0.039	-18.24	-0.317	0
chr1	174756289	174756876	175000000	587	0.039	-15.625	-0.309	0
chr1	174759537	174760516	175000000	979	0	-28.14	-0.58	0
chr1	174950440	174951955	175000000	1515	0	-39.625	-0.914	0
chr1	175369066	175370007	175000000	941	0.039	-31.995	-0.761	0
chr1	175725756	175726549	176000000	793	0.039	-29.91	-0.838	0
chr1	176223768	176224139	176000000	371	0	-47.69	-1.175	0
chr1	176549494	176550139	177000000	645	0.039	-57.315	-1.304	0
chr1	177622320	177623721	178000000	1401	0	-34.755	-0.844	0
chr1	177683922	177684735	178000000	813	0	-44.19	-1.432	0
chr1	177758550	177758671	178000000	121	0	-51.495	-1.076	0
chr1	178126956	178127504	178000000	548	0.039	-78.795	-3.15	0
chr1	178131621	178132716	178000000	1095	0.012	-58.953	-1.551	0
chr1	178329298	178330288	178000000	990	0	-33.45	-0.969	0
chr1	179559270	179559737	180000000	467	0.039	-24.85	-0.568	0
chr1	179893965	179894296	180000000	331	0	-71.63	-1.982	0
chr1	179940603	179941118	180000000	515	0	-40.48	-1.042	0
chr1	180228552	180229473	180000000	921	0.039	-53.035	-1.617	0
chr1	180336219	180336828	180000000	609	0.039	-26.235	-0.6	0
chr1	180337861	180338868	180000000	1007	0	-34.547	-0.794	0
chr1	180356735	180357855	180000000	1120	0	-59.505	-2.843	0
chr1	180363093	180364176	180000000	1083	0	-41.593	-1.17	0
chr1	180384777	180385535	180000000	758	0	-43.13	-1.118	0
chr1	180407645	180408449	180000000	804	0	-39.34	-1.627	0
chr1	180427637	180428225	180000000	588	0	-52.76	-2.088	0
chr1	181870721	181871893	182000000	1172	0	-63.165	-1.664	0
chr1	181894907	181896308	182000000	1401	0	-21.122	-0.38	0
chr1	181959734	181960693	182000000	959	0	-16.9	-0.39	0
chr1	181962059	181963472	182000000	1413	0	-29.55	-0.611	0
chr1	181980529	181980873	182000000	344	0	-22.99	-0.452	0
chr1	181983226	181983936	182000000	710	0.039	-29.07	-0.547	0
chr1	182136988	182137556	182000000	568	0.039	-45.75	-1.657	0
chr1	182316857	182317280	182000000	423	0.039	-22.255	-0.37	0
chr1	182411917	182412744	182000000	827	0.039	-29.69	-0.679	0
chr1	182421491	182422308	182000000	817	0.039	-34.72	-0.872	0
chr1	182494940	182495861	182000000	921	0	-42.595	-1.017	0
chr1	182669794	182670145	183000000	351	0.039	-41.4	-1.13	0
chr1	183062845	183063832	183000000	987	0.039	-21.035	-0.4	0
chr1	183120167	183120955	183000000	788	0.039	-20.475	-0.372	0
chr1	183216580	183217192	183000000	612	0.039	-28.375	-0.626	0
chr1	184455268	184456236	184000000	968	0.039	-28.245	-0.585	0
chr1	184629452	184629917	185000000	465	0	-27.235	-0.571	0
chr1	185088544	185089506	185000000	962	0	-45.6	-1.227	0
chr1	185217269	185218059	185000000	790	0.039	-20.79	-0.428	0
chr1	187348436	187348750	187000000	314	0	-39.47	-0.781	0
chr1	187781946	187782567	188000000	621	0.039	-12.7	-0.211	0
chr1	188089062	188089541	188000000	479	0.039	-37.32	-0.735	0
chr1	189130983	189131458	189000000	475	0.039	-20.43	-0.356	0
chr1	189730649	189731319	190000000	670	0	-57.645	-2.276	0
chr1	190419710	190420211	190000000	501	0	-43.31	-1.213	0
chr1	190669409	190669879	191000000	470	0	-68.545	-3.529	0
chr1	191277630	191278061	191000000	431	0	-49.83	-1.341	0
chr1	191352953	191353627	191000000	674	0.039	-36.47	-1.035	0
chr1	191761605	191762250	192000000	645	0	-28.485	-0.525	0
chr1	191984711	191985459	192000000	748	0	-74.308	#NAME?	0
chr1	192273679	192274098	192000000	419	0	-36.645	-0.785	0
chr1	192418709	192419417	192000000	708	0.039	-48.755	-1.235	0
chr1	193316223	193317081	193000000	858	0	-26.835	-0.726	0
chr10	3634378	3635031	3635031	653	0.039	-52.72	-1.579	0
chr10	3871121	3871830	3871830	709	0	-30.185	-0.71	0
chr10	3920577	3920916	3920916	339	0.039	-38	-1.231	0
chr10	4027636	4028545	4028545	909	0.039	-19.11	-0.38	0
chr10	4079328	4080101	4080101	773	0	-39.555	-2.319	0
chr10	4151846	4152674	4152674	828	0	-34.265	-1.018	0
chr10	4159663	4161357	4161357	1694	0.012	-39.62	-1.045	0
chr10	4611860	4612563	4612563	703	0.039	-35.755	-0.923	0
chr10	5089922	5090236	5090236	314	0	-81.995	-3.374	0
chr10	5159919	5160812	5160812	893	0.039	-30.685	-0.645	0
chr10	5228592	5229194	5229194	602	0	-45.745	-1.142	0
chr10	7919511	7920360	7920360	849	0.039	-30.76	-0.612	0
chr10	7925120	7925846	7925846	726	0.039	-32.51	-0.795	0
chr10	7944501	7945497	7945497	996	0.039	-17.97	-0.349	0
chr10	7975072	7976058	7976058	986	0.039	-22.495	-0.449	0
chr10	8362885	8363737	8363737	852	0.039	-27.605	-1.163	0
chr10	8428858	8429820	8429820	962	0	-29.815	-0.894	0
chr10	8647024	8647699	8647699	675	0	-22.795	-0.524	0
chr10	8743402	8743977	8743977	575	0.039	-26.18	-0.479	0
chr10	8756135	8757133	8757133	998	0	-45.925	-1.465	0
chr10	8759074	8759779	8759779	705	0	-55.11	-1.34	0
chr10	8771599	8772530	8772530	931	0.039	-35.465	-0.771	0
chr10	8802567	8803513	8803513	946	0.039	-40.205	-1.189	0
chr10	8843404	8844227	8844227	823	0.039	-27.865	-1.338	0
chr10	8851499	8851924	8851924	425	0	-38.71	-0.941	0
chr10	9027171	9027852	9027852	681	0	-38.275	-0.785	0
chr10	9165891	9166343	9166343	452	0.039	-33.73	-1.091	0
chr10	9638897	9639438	9639438	541	0.039	-22.18	-0.424	0
chr10	10226558	10227393	10227393	835	0.039	-18.755	-0.322	0
chr10	10955304	10956104	10956104	800	0	-69.85	-2.126	0
chr10	12609051	12609622	12609622	571	0	-37.46	-0.9	0
chr10	12616148	12616943	12616943	795	0.039	-23.93	-0.418	0
chr10	12632247	12632960	12632960	713	0.039	-22.14	-0.447	0
chr10	12663465	12664328	12664328	863	0.039	-13.5	-0.215	0
chr10	12682329	12682796	12682796	467	0	-42.175	-0.92	0
chr10	12739188	12739610	12739610	422	0.039	-34.93	-1.109	0
chr10	12748360	12749087	12749087	727	0.039	-40.815	-0.872	0
chr10	12753515	12754459	12754459	944	0	-19.425	-0.365	0
chr10	12817641	12818067	12818067	426	0.039	-37.685	-0.808	0
chr10	12825317	12827408	12827408	2091	0.004	-35.95	-1.05	0
chr10	12850582	12851550	12851550	968	0.039	-20.35	-0.443	0
chr10	12857890	12858616	12858616	726	0	-32.985	-0.903	0
chr10	13225885	13226880	13226880	995	0.039	-15.22	-0.31	0
chr10	13842767	13843471	13843471	704	0	-39.39	-0.94	0
chr10	14055060	14055874	14055874	814	0.039	-33.845	-1.375	0
chr10	17599255	17600039	17600039	784	0.039	-43.365	-1.348	0
chr10	17796983	17797885	17797885	902	0.039	-36.355	-1.145	0
chr10	18355559	18356090	18356090	531	0	-24.07	-0.537	0
chr10	18624750	18625236	18625236	486	0	-36.61	-0.676	0
chr10	19872536	19872983	19872983	447	0	-62.87	-1.71	0
chr10	19977976	19978489	19978489	513	0.039	-19.395	-0.38	0
chr10	20006461	20006974	20006974	513	0	-41.71	-1.794	0
chr10	20431049	20431471	20431471	422	0	-42.3	-0.852	0
chr10	20954327	20954460	20954460	133	0	-53.585	#NAME?	0
chr10	21066945	21067859	21067859	914	0.039	-33.65	-0.999	0
chr10	21996507	21997746	21997746	1239	0	-38.775	-0.927	0
chr10	22708954	22709766	22709766	812	0	-19.985	-0.343	0
chr10	22714570	22715277	22715277	707	0.039	-30.425	-0.886	0
chr10	22729292	22729924	22729924	632	0	-25.555	-0.48	0
chr10	23185270	23186217	23186217	947	0.039	-25.985	-0.54	0
chr10	23465774	23466283	23466283	509	0.039	-32.64	-0.606	0
chr10	23542488	23542924	23542924	436	0.039	-18.37	-0.345	0
chr10	23895118	23895545	23895545	427	0.039	-18.345	-0.522	0
chr10	24160478	24161286	24161286	808	0.039	-26.57	-0.539	0
chr10	24687537	24687809	24687809	272	0.039	-44.74	-0.897	0
chr10	24803247	24803684	24803684	437	0	-19.44	-0.333	0
chr10	24863163	24864218	24864218	1055	0	-43.963	-1.331	0
chr10	24894743	24895311	24895311	568	0.039	-35.04	-0.654	0
chr10	25378616	25379209	25379209	593	0	-38.64	-0.783	0
chr10	25407866	25408519	25408519	653	0.039	-42.75	-1.001	0
chr10	25950483	25951292	25951292	809	0.039	-41.2	-0.819	0
chr10	26493781	26494904	26494904	1123	0	-31.515	-1.107	0
chr10	32881415	32882414	32882414	999	0.039	-26.675	-0.659	0
chr10	33808764	33809508	33809508	744	0.039	-50.735	-1.281	0
chr10	34236694	34237218	34237218	524	0.039	-25.075	-0.523	0
chr10	39452600	39453488	39453488	888	0	-36.675	-0.737	0
chr10	39631723	39631922	39631922	199	0	-19.115	-0.35	0
chr10	40932071	40933050	40933050	979	0.039	-14.285	-0.246	0
chr10	41487564	41488327	41488327	763	0.039	-33.195	-0.856	0
chr10	41901233	41901753	41901753	520	0.039	-30.68	-0.599	0
chr10	41932306	41933080	41933080	774	0	-36.195	-0.87	0
chr10	42179904	42180832	42180832	928	0.039	-40.725	-0.903	0
chr10	42190681	42191492	42191492	811	0.039	-29.725	-0.58	0
chr10	42205013	42205885	42205885	872	0.039	-39.3	-1.256	0
chr10	42247631	42248490	42248490	859	0.039	-34.805	-1.118	0
chr10	42258418	42258836	42258836	418	0.039	-45.3	-1.039	0
chr10	42476510	42477255	42477255	745	0	-21.26	-0.369	0
chr10	42864042	42864400	42864400	358	0.039	-40.37	-1.483	0
chr10	43022229	43023143	43023143	914	0.039	-33.255	-1.371	0
chr10	43210986	43211676	43211676	690	0.039	-14.24	-0.246	0
chr10	43317782	43318720	43318720	938	0	-17.295	-0.305	0
chr10	43693498	43694472	43694472	974	0	-27.4	-0.74	0
chr10	43836098	43836389	43836389	291	0.039	-29.48	-0.555	0
chr10	43956623	43957266	43957266	643	0.039	-15.63	-0.286	0
chr10	44031407	44032342	44032342	935	0.039	-22.01	-0.409	0
chr10	45129488	45130208	45130208	720	0.039	-38.74	-0.945	0
chr10	46364528	46365292	46365292	764	0	-72.73	-2.081	0
chr10	47328555	47328672	47328672	117	0	-55.33	-1.304	0
chr10	50576685	50577634	50577634	949	0.039	-34.44	-0.707	0
chr10	51228898	51229253	51229253	355	0.039	-64.535	-1.718	0
chr10	52140482	52141171	52141171	689	0	-79.61	-2.657	0
chr10	52756065	52756927	52756927	862	0.039	-26.93	-0.662	0
chr10	53615393	53616069	53616069	676	0.039	-19.16	-0.356	0
chr10	53928614	53929137	53929137	523	0.039	-19.175	-0.38	0
chr10	56003424	56004160	56004160	736	0.039	-27.67	-0.621	0
chr10	57029126	57029820	57029820	694	0	-79.445	-2.655	0
chr10	58385292	58385927	58385927	635	0	-43.5	-1.131	0
chr10	58393757	58394953	58394953	1196	0	-34.078	-0.919	0
chr10	58602195	58603086	58603086	891	0.039	-42.05	-0.993	0
chr10	59590630	59591517	59591517	887	0.039	-29.51	-0.599	0
chr10	59641995	59643747	59643747	1752	0	-25.302	-0.569	0
chr10	59784715	59785542	59785542	827	0	-39.395	-1.327	0
chr10	59995057	59996022	59996022	965	0.039	-32.21	-0.642	0
chr10	60046826	60047380	60047380	554	0.039	-24.59	-0.758	0
chr10	60282242	60283104	60283104	862	0	-40.59	-0.969	0
chr10	62269326	62269792	62269792	466	0	-53.705	-1.438	0
chr10	62500721	62502356	62502356	1635	0	-38.65	-0.846	0
chr10	62664926	62665256	62665256	330	0.039	-26.255	-0.706	0
chr10	62971283	62972378	62972378	1095	0.012	-38.112	-1.373	0
chr10	63177542	63177999	63177999	457	0	-27.785	-0.721	0
chr10	63928991	63929581	63929581	590	0.039	-11.055	-0.226	0
chr10	64066627	64067624	64067624	997	0	-43.85	-1.356	0
chr10	65914199	65915096	65915096	897	0.039	-26.725	-0.584	0
chr10	66879229	66879906	66879906	677	0	-33.805	-0.832	0
chr10	67226115	67226759	67226759	644	0	-44.96	-1.538	0
chr10	67281938	67282936	67282936	998	0.039	-29.54	-0.804	0
chr10	67465574	67466723	67466723	1149	0	-53.498	-1.655	0
chr10	68127990	68129037	68129037	1047	0	-40.7	-1.658	0
chr10	68132722	68133206	68133206	484	0.039	-39.8	-1.077	0
chr10	68133780	68134718	68134718	938	0.039	-31.6	-1.012	0
chr10	68145639	68146202	68146202	563	0	-29.735	-0.694	0
chr10	68182576	68183294	68183294	718	0.039	-13.285	-0.228	0
chr10	68263604	68264189	68264189	585	0.039	-25.76	-0.571	0
chr10	68752996	68753505	68753505	509	0.039	-14.405	-0.25	0
chr10	68900873	68901580	68901580	707	0.039	-22.945	-0.505	0
chr10	69248237	69248666	69248666	429	0	-32.24	-1.151	0
chr10	69258701	69259573	69259573	872	0.039	-31.245	-1.059	0
chr10	69305808	69306583	69306583	775	0.039	-29.625	-0.834	0
chr10	69537244	69538172	69538172	928	0.039	-19.385	-0.47	0
chr10	69543164	69544099	69544099	935	0	-23.905	-0.412	0
chr10	69579611	69580058	69580058	447	0.039	-36.465	-1.157	0
chr10	69689418	69690015	69690015	597	0.039	-27.35	-0.54	0
chr10	69777045	69777907	69777907	862	0	-37.94	-0.783	0
chr10	69916554	69917379	69917379	825	0.039	-32.77	-0.841	0
chr10	69944945	69945580	69945580	635	0	-35.11	-0.933	0
chr10	70110562	70111369	70111369	807	0.039	-39.075	-0.991	0
chr10	70161024	70161793	70161793	769	0	-54.295	-1.636	0
chr10	70163180	70164172	70164172	992	0	-38.645	-1.34	0
chr10	70750566	70751515	70751515	949	0	-37.96	-0.923	0
chr10	71104438	71105432	71105432	994	0.039	-30.895	-0.676	0
chr10	72025608	72026251	72026251	643	0.039	-20.885	-0.489	0
chr10	72380045	72380602	72380602	557	0.039	-52.355	-1.21	0
chr10	72820904	72821135	72821135	231	0.039	-48.94	-1.007	0
chr10	74385145	74385782	74385782	637	0.039	-16.495	-0.464	0
chr10	75129422	75129999	75129999	577	0.039	-50.6	-1.406	0
chr10	75439082	75440067	75440067	985	0	-28.835	-0.647	0
chr10	75535025	75535932	75535932	907	0	-32.15	-0.685	0
chr10	76030859	76031735	76031735	876	0.039	-34.245	-0.658	0
chr10	76270234	76270954	76270954	720	0	-43.175	-1.074	0
chr10	76409004	76409605	76409605	601	0.039	-59.23	-1.497	0
chr10	76470993	76471337	76471337	344	0.039	-50.13	-1.105	0
chr10	76709228	76709863	76709863	635	0.039	-47.195	-1.061	0
chr10	77056436	77057264	77057264	828	0	-49.705	-2.698	0
chr10	77563676	77564432	77564432	756	0	-44.865	-1.116	0
chr10	77854346	77855327	77855327	981	0.039	-33.995	-0.786	0
chr10	78092060	78092498	78092498	438	0.039	-52.18	-1.239	0
chr10	78222203	78222992	78222992	789	0	-37.195	-0.834	0
chr10	78283681	78284295	78284295	614	0.039	-53.75	-1.294	0
chr10	78349575	78350070	78350070	495	0	-36.665	-0.947	0
chr10	78388132	78388877	78388877	745	0.039	-44.915	-2.029	0
chr10	78456800	78457112	78457112	312	0	-41.14	-1.403	0
chr10	79336624	79337581	79337581	957	0	-73.36	-2.344	0
chr10	79756594	79757212	79757212	618	0	-63.625	-1.826	0
chr10	79761330	79762267	79762267	937	0.039	-56.695	-1.45	0
chr10	79818512	79819413	79819413	901	0.039	-46.12	-1.609	0
chr10	79823497	79824474	79824474	977	0.039	-33.465	-0.898	0
chr10	79950662	79951259	79951259	597	0.039	-49.535	-1.277	0
chr10	80238715	80239609	80239609	894	0.039	-55	-1.198	0
chr10	80412186	80413145	80413145	959	0.012	-62.045	-1.912	0
chr10	80413213	80414180	80414180	967	0.039	-36.57	-0.876	0
chr10	80533013	80534004	80534004	991	0.039	-46.37	-1.111	0
chr10	80606152	80606511	80606511	359	0.039	-62.135	-1.637	0
chr10	80659602	80660438	80660438	836	0	-24.54	-0.606	0
chr10	80889981	80890308	80890308	327	0.039	-53.4	-1.862	0
chr10	80952662	80953629	80953629	967	0	-57.68	-2.169	0
chr10	80999365	81000328	81000328	963	0.039	-42.04	-1.331	0
chr10	81359550	81360349	81360349	799	0.039	-39.75	-1.034	0
chr10	81370806	81371629	81371629	823	0.039	-44.285	-0.943	0
chr10	81399957	81400740	81400740	783	0	-60.02	-2.402	0
chr10	81531179	81532022	81532022	843	0	-43.695	-0.975	0
chr10	81618019	81618689	81618689	670	0.039	-31.745	-0.59	0
chr10	82779924	82780616	82780616	692	0.039	-57.515	-1.389	0
chr10	82920456	82920872	82920872	416	0.039	-53.18	-1.305	0
chr10	82953634	82954592	82954592	958	0.012	-55.345	-1.45	0
chr10	83321049	83321910	83321910	861	0.039	-27.745	-0.804	0
chr10	83507133	83508088	83508088	955	0.039	-32.965	-0.754	0
chr10	83618803	83619670	83619670	867	0	-52.705	-1.532	0
chr10	83641281	83642084	83642084	803	0.039	-33.335	-0.717	0
chr10	83726126	83726401	83726401	275	0.039	-38.445	-1.159	0
chr10	83760989	83761624	83761624	635	0.039	-32.465	-0.863	0
chr10	84104811	84105176	84105176	365	0.039	-21.52	-0.394	0
chr10	84308688	84309010	84309010	322	0.039	-52.29	-1.26	0
chr10	84411845	84412626	84412626	781	0	-43.04	-1.074	0
chr10	84527312	84527951	84527951	639	0.039	-40.605	-1.233	0
chr10	84528908	84529474	84529474	566	0.039	-28.705	-0.722	0
chr10	84810584	84811260	84811260	676	0.039	-28.52	-0.711	0
chr10	84919887	84920686	84920686	799	0.039	-29.365	-0.635	0
chr10	84938951	84939692	84939692	741	0.039	-31.025	-0.602	0
chr10	86091520	86092322	86092322	802	0.039	-44.35	-1.465	0
chr10	86276397	86276945	86276945	548	0.039	-26.185	-0.477	0
chr10	87325627	87326530	87326530	903	0	-27.655	-0.67	0
chr10	87500999	87501535	87501535	536	0.039	-19.77	-1.094	0
chr10	87667210	87668084	87668084	874	0.039	-44.855	-1.182	0
chr10	88510923	88511572	88511572	649	0	-36.595	-0.941	0
chr10	89414190	89414465	89414465	275	0.039	-23.985	-0.48	0
chr10	89705812	89706682	89706682	870	0.039	-11.46	-0.2	0
chr10	89808638	89808775	89808775	137	0.039	-35.24	-0.692	0
chr10	91001251	91001790	91001790	539	0.039	-22.51	-0.726	0
chr10	91325890	91326716	91326716	826	0.039	-31.645	-0.818	0
chr10	93167441	93168337	93168337	896	0.039	-39.285	-1.126	0
chr10	93177202	93178685	93178685	1483	0	-31.712	-0.945	0
chr10	93181626	93182604	93182604	978	0.039	-35	-0.857	0
chr10	93213179	93213656	93213656	477	0.039	-33.81	-0.747	0
chr10	93227825	93228666	93228666	841	0	-25.845	-0.588	0
chr10	93239336	93240186	93240186	850	0.039	-26.205	-0.612	0
chr10	93286329	93287321	93287321	992	0.039	-37.635	-1.029	0
chr10	93644850	93645804	93645804	954	0.039	-26.405	-0.488	0
chr10	93672338	93672729	93672729	391	0.039	-34.285	-1.014	0
chr10	93700883	93701145	93701145	262	0.039	-31.04	-0.696	0
chr10	94319165	94320079	94320079	914	0	-36.055	-0.768	0
chr10	94356063	94357081	94357081	1018	0	-30.598	-0.86	0
chr10	94466302	94467164	94467164	862	0.039	-36.03	-1.046	0
chr10	94804341	94805064	94805064	723	0	-31.75	-0.802	0
chr10	95181624	95182473	95182473	849	0	-26.19	-0.578	0
chr10	95318457	95319855	95319855	1398	0	-55.222	-1.655	0
chr10	95395239	95396069	95396069	830	0.039	-26.43	-1.388	0
chr10	95547384	95548436	95548436	1052	0	-28.855	-0.599	0
chr10	95554857	95555976	95555976	1119	0.012	-29.808	-0.65	0
chr10	95687656	95687983	95687983	327	0.039	-32.85	-0.661	0
chr10	96161123	96162095	96162095	972	0.039	-51.575	-1.097	0
chr10	96172757	96173671	96173671	914	0	-15.115	-0.368	0
chr10	96697627	96698508	96698508	881	0.039	-26.46	-0.523	0
chr10	97693552	97694174	97694174	622	0.039	-64.335	-1.752	0
chr10	98166454	98167174	98167174	720	0.039	-41.43	-0.849	0
chr10	98925787	98926732	98926732	945	0.039	-19.73	-0.418	0
chr10	98942802	98943502	98943502	700	0	-26.9	-0.844	0
chr10	99017507	99017822	99017822	315	0	-25.395	-0.446	0
chr10	99036493	99037268	99037268	775	0.039	-26.925	-0.676	0
chr10	99050643	99051528	99051528	885	0.039	-20.765	-0.413	0
chr10	100111352	100111835	100000000	483	0	-26.02	-0.821	0
chr10	100581853	100582362	101000000	509	0	-66.77	-1.747	0
chr10	103799530	103799895	104000000	365	0.039	-42.65	-0.823	0
chr10	104890100	104890324	105000000	224	0.039	-51.94	-1.111	0
chr10	105382898	105383723	105000000	825	0	-14.38	-0.25	0
chr10	106206537	106206937	106000000	400	0	-78.745	-3.04	0
chr10	107120069	107121040	107000000	971	0	-16.565	-0.282	0
chr10	107725562	107726189	108000000	627	0.039	-30.695	-1.145	0
chr10	108276384	108277384	108000000	1000	0	-17.305	-0.366	0
chr10	108364970	108365302	108000000	332	0.039	-14.545	-0.26	0
chr10	108499704	108500686	109000000	982	0.039	-42.015	-0.946	0
chr10	108831788	108832347	109000000	559	0	-30.05	-0.606	0
chr10	109326900	109327332	109000000	432	0	-49.1	-2.095	0
chr10	109985995	109986564	110000000	569	0.039	-32.125	-0.852	0
chr10	110927305	110927872	111000000	567	0	-35.09	-1.768	0
chr10	111031756	111032536	111000000	780	0.039	-23.61	-0.718	0
chr10	111080278	111080619	111000000	341	0	-23.155	-0.455	0
chr10	111102308	111102988	111000000	680	0.039	-44.255	-1.228	0
chr10	111763292	111764068	112000000	776	0	-41.66	-0.949	0
chr10	115024158	115024630	115000000	472	0.039	-20.57	-0.356	0
chr10	115296199	115296920	115000000	721	0	-35.02	-0.887	0
chr10	115309338	115309971	115000000	633	0.039	-43.615	-0.976	0
chr10	115311588	115312268	115000000	680	0.039	-32.43	-1.04	0
chr10	115333252	115333832	115000000	580	0	-40.94	-1.176	0
chr10	116181790	116182712	116000000	922	0.039	-16.345	-0.298	0
chr10	117174249	117174712	117000000	463	0	-33.965	-0.832	0
chr10	117544559	117545149	118000000	590	0.039	-51.835	-2.065	0
chr10	117586957	117587545	118000000	588	0	-34.09	-1.06	0
chr10	117639978	117640852	118000000	874	0	-39.82	-1.823	0
chr10	117658527	117659490	118000000	963	0.039	-33.135	-0.698	0
chr10	117766793	117767231	118000000	438	0.039	-39.045	-0.78	0
chr10	117799252	117800090	118000000	838	0.039	-18.93	-0.373	0
chr10	117823699	117824646	118000000	947	0	-37.27	-1.019	0
chr10	117896812	117897552	118000000	740	0.039	-25.505	-0.624	0
chr10	118035107	118035690	118000000	583	0.039	-43.265	-0.957	0
chr10	118103743	118104084	118000000	341	0.039	-20.885	-0.506	0
chr10	118539407	118540304	119000000	897	0.039	-24.755	-0.475	0
chr10	118599397	118600175	119000000	778	0.039	-24.61	-0.496	0
chr10	119372309	119373127	119000000	818	0	-23.99	-0.643	0
chr10	119646559	119646930	120000000	371	0.039	-23.955	-0.567	0
chr10	119671012	119671962	120000000	950	0.039	-25.735	-0.573	0
chr10	119930353	119931343	120000000	990	0.039	-33.675	-0.751	0
chr10	120060156	120060746	120000000	590	0.039	-20.23	-0.404	0
chr10	120428296	120429264	120000000	968	0	-39.005	-1.612	0
chr10	120896826	120897562	121000000	736	0	-26.605	-0.563	0
chr10	121133160	121133721	121000000	561	0.039	-23.255	-0.431	0
chr10	121409982	121410609	121000000	627	0.039	-22.82	-0.434	0
chr10	121425686	121426153	121000000	467	0.039	-32.875	-1.144	0
chr10	121439217	121439660	121000000	443	0.039	-50.955	-1.5	0
chr10	121472314	121473126	121000000	812	0.039	-37.285	-0.95	0
chr10	121829319	121830665	122000000	1346	0	-32.525	-1.198	0
chr10	121914904	121915507	122000000	603	0.039	-12.87	-0.232	0
chr10	121920160	121920387	122000000	227	0.039	-22.305	-0.408	0
chr10	121932121	121932519	122000000	398	0.039	-22.285	-0.498	0
chr10	122007471	122007623	122000000	152	0.039	-31.08	-0.812	0
chr10	122012387	122013306	122000000	919	0.039	-37.14	-0.789	0
chr10	122450279	122451117	122000000	838	0	-33.405	-0.717	0
chr10	122890708	122891475	123000000	767	0	-56	-1.561	0
chr10	123062558	123063472	123000000	914	0.039	-33.63	-0.818	0
chr10	123260810	123261129	123000000	319	0.039	-18.52	-0.326	0
chr10	125685323	125686283	126000000	960	0.039	-22.03	-0.43	0
chr10	126552729	126553700	127000000	971	0	-65.115	-1.896	0
chr10	126833818	126834725	127000000	907	0.039	-19.15	-0.376	0
chr10	126934443	126935364	127000000	921	0.039	-44.17	-1.012	0
chr10	126985052	126986321	127000000	1269	0	-68.632	-3.051	0
chr10	127001013	127001835	127000000	822	0.039	-37.09	-0.879	0
chr10	127385490	127386451	127000000	961	0.039	-28.175	-0.646	0
chr10	127438353	127439014	127000000	661	0.039	-52.325	-1.167	0
chr10	127481557	127482148	127000000	591	0.039	-28.185	-0.613	0
chr10	127497986	127498773	127000000	787	0.039	-45.76	-1.158	0
chr10	127519299	127520121	128000000	822	0	-58.725	-1.413	0
chr10	127555486	127555794	128000000	308	0.039	-50	-1.364	0
chr10	127740826	127741758	128000000	932	0.039	-43.74	-1.025	0
chr10	128218525	128218593	128000000	68	0	-15.33	-0.246	0
chr10	128544613	128545106	129000000	493	0.039	-37.485	-0.763	0
chr10	128910971	128911274	129000000	303	0.039	-60.665	-2.909	0
chr10	130443880	130444677	130000000	797	0.039	-22.03	-0.504	0
chr11	3334176	3335044	3335044	868	0	-64.22	-2.292	0
chr11	3367884	3368690	3368690	806	0.039	-31.615	-0.684	0
chr11	3901394	3901794	3901794	400	0.039	-33.765	-1.175	0
chr11	4236946	4237730	4237730	784	0.039	-44.295	-1.034	0
chr11	4487102	4487953	4487953	851	0	-52.265	-1.296	0
chr11	4662096	4662725	4662725	629	0.039	-52.88	-1.42	0
chr11	5095675	5096630	5096630	955	0	-30.9	-0.943	0
chr11	5214808	5215745	5215745	937	0	-38.465	-0.828	0
chr11	5256922	5257772	5257772	850	0	-50.915	-1.755	0
chr11	5510247	5511177	5511177	930	0.039	-55.11	-1.692	0
chr11	5717479	5718695	5718695	1216	0	-56.358	-1.66	0
chr11	5738120	5739091	5739091	971	0.039	-38.835	-1.091	0
chr11	5910786	5911495	5911495	709	0.039	-54.095	-1.401	0
chr11	6273498	6274123	6274123	625	0.039	-31.66	-1.507	0
chr11	6518966	6519933	6519933	967	0.039	-39.425	-0.854	0
chr11	6557967	6558645	6558645	678	0	-46.05	-1.301	0
chr11	6984530	6985428	6985428	898	0	-30.975	-0.739	0
chr11	7092608	7093462	7093462	854	0	-28.885	-0.639	0
chr11	7552510	7553475	7553475	965	0.039	-17.08	-0.293	0
chr11	7668490	7669459	7669459	969	0.039	-19.915	-0.346	0
chr11	8199162	8199873	8199873	711	0	-24.605	-0.568	0
chr11	8448640	8449107	8449107	467	0.039	-37.84	-0.795	0
chr11	9736547	9737529	9737529	982	0.039	-21.93	-0.449	0
chr11	11048854	11049231	11049231	377	0.039	-47.12	-1.014	0
chr11	11342351	11343183	11343183	832	0.039	-57.9	-1.95	0
chr11	11519144	11520140	11520140	996	0.039	-15.965	-0.349	0
chr11	11931774	11932763	11932763	989	0.039	-24.76	-0.646	0
chr11	16759457	16760409	16760409	952	0.039	-22.11	-0.447	0
chr11	16781863	16782721	16782721	858	0.039	-23.235	-0.462	0
chr11	16843979	16844667	16844667	688	0	-33.825	-1.383	0
chr11	17160681	17161344	17161344	663	0.039	-26.42	-0.732	0
chr11	18033170	18033696	18033696	526	0.039	-11.7	-0.222	0
chr11	18635386	18636318	18636318	932	0.039	-34.32	-1.113	0
chr11	19978479	19979492	19979492	1013	0.012	-35.765	-1.249	0
chr11	20224698	20225125	20225125	427	0.039	-20.74	-0.441	0
chr11	20712053	20712743	20712743	690	0	-27.715	-0.632	0
chr11	20828876	20829787	20829787	911	0	-25.765	-1.24	0
chr11	21704099	21704939	21704939	840	0.039	-27.31	-0.6	0
chr11	22856877	22858038	22858038	1161	0	-35.023	-1.149	0
chr11	24143993	24144653	24144653	660	0.039	-41.785	-1.116	0
chr11	27613511	27614478	27614478	967	0.039	-51.085	-1.098	0
chr11	28239729	28240225	28240225	496	0.039	-48.225	-1.289	0
chr11	29975568	29976195	29976195	627	0.039	-38.695	-0.808	0
chr11	30137061	30137503	30137503	442	0.039	-41.71	-1.002	0
chr11	31679514	31680183	31680183	669	0.039	-40.945	-1.07	0
chr11	31872146	31872878	31872878	732	0	-37.915	-2.15	0
chr11	32352882	32353716	32353716	834	0.039	-44.495	-1.413	0
chr11	32674192	32674624	32674624	432	0	-50.365	-1.067	0
chr11	33608314	33609559	33609559	1245	0	-48.438	-1.065	0
chr11	34099086	34099809	34099809	723	0.039	-24.33	-0.523	0
chr11	34120839	34121647	34121647	808	0.039	-34.29	-0.776	0
chr11	34355053	34356011	34356011	958	0	-44.01	-1.181	0
chr11	35231641	35232552	35232552	911	0.039	-39.35	-1.252	0
chr11	35533974	35534749	35534749	775	0.039	-22.24	-0.457	0
chr11	36023942	36024117	36024117	175	0.039	-55.79	-1.228	0
chr11	36047140	36047270	36047270	130	0	-56.25	-1.269	0
chr11	36541669	36542424	36542424	755	0.039	-19.535	-0.379	0
chr11	36605666	36606128	36606128	462	0	-21.48	-0.371	0
chr11	36989813	36990599	36990599	786	0	-26.8	-0.536	0
chr11	41157294	41157621	41157621	327	0.039	-43.205	-0.907	0
chr11	41380901	41381621	41381621	720	0	-64.9	-1.944	0
chr11	43659801	43660141	43660141	340	0	-79.7	-2.474	0
chr11	43987905	43988814	43988814	909	0.039	-18.855	-0.388	0
chr11	44527881	44528650	44528650	769	0.039	-18.765	-0.313	0
chr11	44542152	44542700	44542700	548	0.039	-29.745	-0.821	0
chr11	44546034	44546973	44546973	939	0	-31.735	-0.823	0
chr11	44963254	44963696	44963696	442	0.039	-32.545	-0.819	0
chr11	45874594	45875225	45875225	631	0.039	-23.48	-0.395	0
chr11	46014365	46015214	46015214	849	0.039	-52.795	-1.33	0
chr11	49252757	49253751	49253751	994	0	-29.155	-0.546	0
chr11	49656551	49657473	49657473	922	0.039	-44.245	-0.952	0
chr11	49935796	49936789	49936789	993	0.039	-29.81	-0.748	0
chr11	50408600	50409205	50409205	605	0.039	-41.555	-0.885	0
chr11	50603903	50604848	50604848	945	0.012	-49.142	-2.3	0
chr11	50621611	50622102	50622102	491	0.039	-31.11	-0.732	0
chr11	50792559	50792787	50792787	228	0.039	-46.765	-1.232	0
chr11	51075946	51076869	51076869	923	0.039	-42.265	-0.884	0
chr11	51442516	51443289	51443289	773	0.039	-27.225	-0.546	0
chr11	51553294	51554181	51554181	887	0.039	-50.29	-1.267	0
chr11	51802235	51803010	51803010	775	0.039	-19.785	-0.357	0
chr11	51949616	51950457	51950457	841	0.039	-39.19	-0.881	0
chr11	52071691	52072155	52072155	464	0	-34.39	-0.899	0
chr11	52405309	52406158	52406158	849	0.039	-36.665	-0.762	0
chr11	53731690	53732645	53732645	955	0.039	-22.055	-0.435	0
chr11	54036663	54037577	54037577	914	0	-46.83	-1.028	0
chr11	54336879	54337329	54337329	450	0	-49.29	-1.189	0
chr11	54954232	54954925	54954925	693	0.039	-25.605	-0.71	0
chr11	55181579	55182238	55182238	659	0	-34.72	-0.76	0
chr11	55438320	55438964	55438964	644	0.039	-28.82	-0.645	0
chr11	55499399	55499605	55499605	206	0.039	-53.085	-1.225	0
chr11	56489194	56490086	56490086	892	0	-67.565	-2.362	0
chr11	57112069	57112834	57112834	765	0.039	-30.56	-0.671	0
chr11	57401162	57401269	57401269	107	0	-35.24	-1.12	0
chr11	57488579	57489047	57489047	468	0.039	-24.16	-0.496	0
chr11	58990617	58991548	58991548	931	0.039	-39.905	-0.925	0
chr11	59086407	59087144	59087144	737	0	-76.035	-2.312	0
chr11	59655581	59656443	59656443	862	0	-30.44	-0.741	0
chr11	59803434	59804411	59804411	977	0.039	-34.15	-0.742	0
chr11	59806322	59807019	59807019	697	0	-46.845	-1.127	0
chr11	60185494	60186371	60186371	877	0.039	-59.23	-2.154	0
chr11	60197324	60198713	60198713	1389	0	-66.433	-2.784	0
chr11	60232973	60233549	60233549	576	0	-49.53	-1.275	0
chr11	60478831	60479029	60479029	198	0.039	-60.585	-1.594	0
chr11	60714365	60715313	60715313	948	0.039	-57.825	-1.534	0
chr11	61383341	61383952	61383952	611	0.039	-36.585	-0.71	0
chr11	62615631	62616296	62616296	665	0.039	-25.435	-0.473	0
chr11	62661506	62662291	62662291	785	0	-38.41	-0.891	0
chr11	63129877	63130867	63130867	990	0	-38.68	-1.756	0
chr11	63144032	63144505	63144505	473	0	-47.955	-1.584	0
chr11	63524531	63525384	63525384	853	0	-31.995	-0.74	0
chr11	63860735	63861066	63861066	331	0	-44.92	-1.568	0
chr11	64273845	64274589	64274589	744	0	-18.56	-0.393	0
chr11	65684207	65685154	65685154	947	0.039	-26.63	-0.514	0
chr11	67113123	67113622	67113622	499	0.039	-27.025	-0.548	0
chr11	68243867	68244616	68244616	749	0.039	-26.925	-0.805	0
chr11	68348922	68349568	68349568	646	0.039	-26.995	-0.516	0
chr11	68531998	68532625	68532625	627	0.039	-31.745	-0.826	0
chr11	68745883	68746662	68746662	779	0	-31.545	-0.637	0
chr11	69346607	69346994	69346994	387	0	-74.585	-3.314	0
chr11	69438630	69439299	69439299	669	0	-51.335	-1.277	0
chr11	69482191	69483124	69483124	933	0.039	-31.9	-0.689	0
chr11	69498683	69499815	69499815	1132	0	-36.282	-0.859	0
chr11	69516926	69517326	69517326	400	0	-40.36	-1.162	0
chr11	70257880	70258589	70258589	709	0.039	-19.325	-0.605	0
chr11	70540769	70541464	70541464	695	0	-35.75	-0.934	0
chr11	70566812	70567436	70567436	624	0	-45.24	-1.435	0
chr11	70623280	70623938	70623938	658	0.039	-38.845	-0.893	0
chr11	71546552	71547004	71547004	452	0	-26.59	-0.918	0
chr11	72195966	72196842	72196842	876	0.039	-25.37	-0.509	0
chr11	72284465	72284971	72284971	506	0	-29.59	-0.696	0
chr11	72344307	72345647	72345647	1340	0	-51.395	-1.423	0
chr11	73084890	73085408	73085408	518	0	-53.585	-1.409	0
chr11	73323870	73324777	73324777	907	0	-30.83	-0.826	0
chr11	73326059	73326872	73326872	813	0	-28.935	-1.246	0
chr11	74841769	74842565	74842565	796	0.012	-38.455	-0.948	0
chr11	74929352	74929940	74929940	588	0.039	-30.16	-0.661	0
chr11	74960155	74960706	74960706	551	0.039	-17.19	-0.279	0
chr11	75312157	75313137	75313137	980	0.012	-34.782	-0.92	0
chr11	75336377	75337058	75337058	681	0	-46.225	-1.797	0
chr11	75340499	75341471	75341471	972	0.039	-25.715	-0.471	0
chr11	75363519	75364361	75364361	842	0.039	-52.26	-1.192	0
chr11	75659548	75659944	75659944	396	0.039	-48.59	-1.085	0
chr11	75939363	75939707	75939707	344	0.039	-27.085	-0.538	0
chr11	76167794	76168409	76168409	615	0.039	-49.05	-1.118	0
chr11	76292479	76292666	76292666	187	0.039	-35.355	-1.152	0
chr11	76734456	76735194	76735194	738	0.039	-19.755	-0.384	0
chr11	76761259	76762077	76762077	818	0.039	-20.035	-0.347	0
chr11	76797321	76797877	76797877	556	0	-24.225	-0.475	0
chr11	77440187	77440740	77440740	553	0.039	-27.94	-0.614	0
chr11	77472437	77472847	77472847	410	0	-51.375	-1.131	0
chr11	77885241	77886203	77886203	962	0.039	-49.8	-1.809	0
chr11	78153753	78153979	78153979	226	0	-39.24	-1.003	0
chr11	78223704	78224401	78224401	697	0.039	-24.02	-0.465	0
chr11	79678951	79679754	79679754	803	0.039	-53.145	-1.536	0
chr11	80046902	80047552	80047552	650	0	-39.155	-0.911	0
chr11	83299443	83299946	83299946	503	0.039	-32.77	-0.757	0
chr11	83981550	83982400	83982400	850	0.039	-18.36	-0.345	0
chr11	84200375	84201078	84201078	703	0.039	-27.625	-0.604	0
chr11	86734508	86735362	86735362	854	0.039	-20.775	-0.423	0
chr11	86954561	86955261	86955261	700	0	-42.1	-1.654	0
chr11	87743249	87743823	87743823	574	0.039	-34.86	-0.677	0
chr11	87857802	87858162	87858162	360	0.039	-17.47	-0.28	0
chr11	87869171	87869905	87869905	734	0.039	-52.17	-1.212	0
chr11	88036997	88037808	88037808	811	0	-19.145	-0.399	0
chr11	88348159	88348967	88348967	808	0.012	-46.832	-1.327	0
chr11	88532213	88532790	88532790	577	0.039	-25.475	-0.502	0
chr11	88654939	88655315	88655315	376	0	-56.775	-1.953	0
chr11	88831072	88831896	88831896	824	0.039	-27.72	-0.529	0
chr11	89003160	89004155	89004155	995	0.039	-38.49	-1.205	0
chr11	89055925	89056341	89056341	416	0	-27.925	-0.595	0
chr11	89108433	89108982	89108982	549	0	-40.2	-1.34	0
chr11	89776358	89776985	89776985	627	0.039	-19.79	-0.357	0
chr11	92099120	92099447	92099447	327	0	-80.195	-4.396	0
chr11	93418758	93418943	93418943	185	0	-89.77	-4.244	0
chr11	93509167	93510142	93510142	975	0.039	-37.215	-1.384	0
chr11	94039796	94040553	94040553	757	0.039	-29.195	-0.533	0
chr11	94127656	94128481	94128481	825	0	-46.52	-1.316	0
chr11	94600524	94601309	94601309	785	0.039	-34.65	-0.741	0
chr11	94741396	94742182	94742182	786	0	-64.71	-2.619	0
chr11	94950424	94950863	94950863	439	0.039	-49.87	-1.126	0
chr11	95326266	95326819	95326819	553	0.039	-44.315	-1.679	0
chr11	95354656	95355429	95355429	773	0	-31.83	-0.675	0
chr11	95476472	95477307	95477307	835	0	-47.925	-1.085	0
chr11	96827861	96828458	96828458	597	0	-43.595	-1.736	0
chr11	96912816	96913736	96913736	920	0.039	-53.79	-1.606	0
chr11	96946623	96947023	96947023	400	0.039	-33.145	-1.15	0
chr11	96967066	96967365	96967365	299	0	-26.19	-0.581	0
chr11	97048118	97048901	97048901	783	0	-47.64	-1.363	0
chr11	97677329	97677681	97677681	352	0	-50.445	-2.95	0
chr11	97713253	97714570	97714570	1317	0	-58.375	-1.752	0
chr11	97823359	97824321	97824321	962	0.039	-21.365	-0.413	0
chr11	98139746	98140484	98140484	738	0	-47.345	-1.526	0
chr11	98451979	98452939	98452939	960	0.039	-48.565	-1.273	0
chr11	98599093	98599548	98599548	455	0	-46.845	-2.633	0
chr11	98685397	98685964	98685964	567	0	-31.69	-0.606	0
chr11	98708626	98709004	98709004	378	0	-29.885	-1.053	0
chr11	98721371	98722762	98722762	1391	0	-35.093	-0.854	0
chr11	99198897	99199842	99199842	945	0.039	-20.045	-0.47	0
chr11	99446128	99446756	99446756	628	0.039	-17.875	-0.324	0
chr11	100143503	100144407	100000000	904	0.039	-33.65	-0.658	0
chr11	100330016	100330849	100000000	833	0.039	-39.09	-1.338	0
chr11	100589188	100590347	101000000	1159	0	-39.455	-0.834	0
chr11	100610324	100611274	101000000	950	0	-41.91	-1.259	0
chr11	100796450	100797051	101000000	601	0.039	-35.48	-0.877	0
chr11	100819440	100819830	101000000	390	0	-65.24	-1.875	0
chr11	101055522	101056370	101000000	848	0.039	-24.065	-0.489	0
chr11	101192715	101193431	101000000	716	0	-48.185	-1.092	0
chr11	101286820	101287595	101000000	775	0.039	-20.495	-0.348	0
chr11	102206278	102206788	102000000	510	0	-88.415	#NAME?	0
chr11	102356878	102357680	102000000	802	0.039	-49.065	-1.602	0
chr11	102486845	102487779	102000000	934	0.039	-22.355	-0.441	0
chr11	102548361	102549262	103000000	901	0	-43.1	-1.026	0
chr11	102886169	102886633	103000000	464	0.039	-52.67	-2.272	0
chr11	103049666	103050724	103000000	1058	0	-51.117	-1.35	0
chr11	103261994	103262973	103000000	979	0	-41.805	-2.419	0
chr11	103263636	103264083	103000000	447	0.039	-36.525	-0.885	0
chr11	103273375	103273800	103000000	425	0.039	-41.905	-1.034	0
chr11	104271479	104272604	104000000	1125	0	-45.89	-1.939	0
chr11	104423909	104424322	104000000	413	0	-33.245	-0.685	0
chr11	105295110	105296510	105000000	1400	0	-27.045	-0.738	0
chr11	105513149	105513752	106000000	603	0.039	-35.215	-0.813	0
chr11	105773156	105773710	106000000	554	0.039	-24.29	-0.531	0
chr11	106057297	106058135	106000000	838	0.039	-42.865	-0.894	0
chr11	106167449	106168379	106000000	930	0	-22.62	-0.407	0
chr11	106301658	106302173	106000000	515	0.039	-37.895	-0.847	0
chr11	106614166	106615118	107000000	952	0.039	-38.765	-0.868	0
chr11	106679522	106680442	107000000	920	0	-34.985	-0.946	0
chr11	107094897	107095896	107000000	999	0	-30.675	-0.587	0
chr11	107242705	107243307	107000000	602	0.039	-32.33	-0.654	0
chr11	107259560	107260215	107000000	655	0.039	-32.28	-0.663	0
chr11	107309528	107310502	107000000	974	0.039	-26.35	-0.563	0
chr11	107334947	107335523	107000000	576	0	-26.655	-0.651	0
chr11	107363891	107364625	107000000	734	0.039	-29.14	-0.768	0
chr11	107406680	107407247	107000000	567	0	-24.865	-0.598	0
chr11	107561134	107562079	108000000	945	0.039	-41.66	-1.025	0
chr11	107585505	107586299	108000000	794	0.039	-36.92	-0.957	0
chr11	107675823	107677139	108000000	1316	0	-40.168	-1.413	0
chr11	107875897	107876716	108000000	819	0	-39.55	-1.089	0
chr11	107907886	107908136	108000000	250	0	-23.12	-0.399	0
chr11	107951518	107952138	108000000	620	0.039	-31.665	-0.893	0
chr11	107965593	107966316	108000000	723	0.039	-31.49	-0.733	0
chr11	108028692	108028980	108000000	288	0.039	-35.855	-0.826	0
chr11	108061618	108062357	108000000	739	0	-40.84	-1.458	0
chr11	108316349	108316845	108000000	496	0	-18.345	-0.356	0
chr11	108317210	108317664	108000000	454	0	-42.75	-1.585	0
chr11	108942771	108943768	109000000	997	0.039	-44.8	-0.98	0
chr11	109218671	109219226	109000000	555	0	-52.12	-1.458	0
chr11	109347536	109348342	109000000	806	0.039	-34.185	-0.897	0
chr11	109594789	109595525	110000000	736	0.039	-43.85	-1.036	0
chr11	109666609	109667453	110000000	844	0.039	-26.065	-0.48	0
chr11	109680987	109681572	110000000	585	0.039	-27.33	-0.679	0
chr11	109716849	109717487	110000000	638	0	-44.725	-1.201	0
chr11	109718608	109719476	110000000	868	0	-38.485	-0.903	0
chr11	110426536	110427469	110000000	933	0	-31.03	-0.714	0
chr11	110442197	110442997	110000000	800	0.039	-44.335	-0.979	0
chr11	110551364	110551862	111000000	498	0.039	-37.53	-0.865	0
chr11	111605357	111605572	112000000	215	0	-32.68	-1.554	0
chr11	111662331	111663073	112000000	742	0	-22.67	-0.522	0
chr11	111987474	111987989	112000000	515	0.039	-25.29	-0.718	0
chr11	112628716	112629269	113000000	553	0	-26.98	-0.526	0
chr11	113045859	113046829	113000000	970	0.039	-40.59	-1.594	0
chr11	113119135	113119529	113000000	394	0	-18.645	-0.315	0
chr11	113133895	113134691	113000000	796	0.039	-33.195	-0.96	0
chr11	113158605	113159176	113000000	571	0	-36.235	-1.026	0
chr11	113573333	113574288	114000000	955	0.039	-27.275	-0.549	0
chr11	113610471	113611212	114000000	741	0.039	-30.475	-0.647	0
chr11	113663036	113663675	114000000	639	0.039	-54.005	-1.424	0
chr11	113697744	113698423	114000000	679	0	-41.635	-2.12	0
chr11	113732438	113733252	114000000	814	0.039	-40.395	-1.095	0
chr11	113741751	113742314	114000000	563	0.039	-21.795	-0.408	0
chr11	113869830	113870316	114000000	486	0	-56.455	-1.404	0
chr11	114732587	114733247	115000000	660	0.039	-56.455	-2.162	0
chr11	115492250	115493003	115000000	753	0.039	-33.94	-0.978	0
chr11	115690528	115692074	116000000	1546	0	-33.608	-0.959	0
chr11	115769843	115770587	116000000	744	0.039	-34.3	-0.944	0
chr11	115850713	115850904	116000000	191	0	-67.195	-1.822	0
chr11	115916004	115917365	116000000	1361	0	-38.275	-0.78	0
chr11	116055432	116056176	116000000	744	0.039	-50.28	-1.257	0
chr11	116067565	116068464	116000000	899	0.039	-46.29	-1.056	0
chr11	116087845	116089283	116000000	1438	0	-38.312	-0.933	0
chr11	116476072	116476536	116000000	464	0	-58.495	-1.941	0
chr11	116710160	116710721	117000000	561	0	-21.655	-0.477	0
chr11	116854328	116855055	117000000	727	0.039	-28.445	-0.871	0
chr11	117123315	117123834	117000000	519	0	-55.31	-2.014	0
chr11	117139184	117139881	117000000	697	0	-62.85	-2.055	0
chr11	117151690	117152684	117000000	994	0	-54.29	-1.233	0
chr11	117224718	117225697	117000000	979	0.039	-42.53	-0.965	0
chr11	117290478	117291468	117000000	990	0	-61.61	-1.652	0
chr11	117311228	117312218	117000000	990	0.039	-44.79	-2.035	0
chr11	117315465	117316048	117000000	583	0	-49.125	-1.417	0
chr11	117537261	117538096	118000000	835	0.039	-41.44	-0.9	0
chr11	117761246	117761545	118000000	299	0.039	-35.32	-0.714	0
chr11	117762099	117762144	118000000	45	0.039	-51.215	-1.126	0
chr11	117989724	117990315	118000000	591	0.039	-27.49	-0.966	0
chr11	118008881	118009854	118000000	973	0.039	-30.285	-0.872	0
chr11	118147349	118147962	118000000	613	0.039	-58.1	-1.806	0
chr11	118331704	118332638	118000000	934	0.039	-33.665	-1.181	0
chr11	118339436	118340272	118000000	836	0	-34.925	-0.845	0
chr11	118352326	118353231	118000000	905	0.039	-50.945	-1.838	0
chr11	118496207	118497035	118000000	828	0	-38.83	-1.324	0
chr11	119174460	119174799	119000000	339	0.039	-54.125	-1.425	0
chr11	119884563	119885313	120000000	750	0.039	-39.59	-1.04	0
chr11	120017354	120018162	120000000	808	0.039	-56.89	-1.764	0
chr11	120020724	120021456	120000000	732	0	-32.435	-0.717	0
chr11	120136804	120137178	120000000	374	0.039	-54.305	-1.437	0
chr11	120145472	120146244	120000000	772	0	-24.755	-0.474	0
chr11	120497770	120498764	120000000	994	0.039	-49.055	-1.132	0
chr11	120810557	120811256	121000000	699	0	-78.96	-2.871	0
chr11	120897665	120898634	121000000	969	0.039	-22.455	-0.417	0
chr11	120939936	120940914	121000000	978	0.039	-30.645	-0.644	0
chr11	120955802	120956622	121000000	820	0	-45.67	-1.063	0
chr11	120974003	120974744	121000000	741	0.039	-33.335	-0.712	0
chr11	121306569	121307439	121000000	870	0.039	-42.03	-0.872	0
chr11	121327602	121328400	121000000	798	0	-54.25	-1.24	0
chr12	3161413	3162311	3162311	898	0.039	-32.725	-0.781	0
chr12	4028444	4029334	4029334	890	0.039	-39.385	-1.005	0
chr12	4665480	4666354	4666354	874	0	-35.81	-0.886	0
chr12	4718766	4719319	4719319	553	0.039	-31.195	-0.809	0
chr12	5291948	5292564	5292564	616	0	-23.585	-0.438	0
chr12	5311215	5311596	5311596	381	0.039	-44.69	-0.922	0
chr12	7591251	7591615	7591615	364	0.039	-54.87	-1.222	0
chr12	7859730	7859868	7859868	138	0	-42.975	-0.948	0
chr12	8395808	8396363	8396363	555	0.039	-27.37	-0.559	0
chr12	8929869	8930770	8930770	901	0	-26.825	-0.616	0
chr12	8937716	8938543	8938543	827	0.039	-23.735	-0.439	0
chr12	9015254	9016024	9016024	770	0.039	-26.095	-0.535	0
chr12	9038002	9038414	9038414	412	0.039	-17.515	-0.328	0
chr12	9044149	9044795	9044795	646	0.039	-48.095	-1.207	0
chr12	10513456	10514274	10514274	818	0.039	-32.85	-0.775	0
chr12	10723304	10723825	10723825	521	0.039	-26.725	-0.505	0
chr12	11110364	11111080	11111080	716	0.039	-38.13	-0.727	0
chr12	12283482	12284218	12284218	736	0.039	-18.17	-0.358	0
chr12	12496852	12497790	12497790	938	0	-34.19	-0.667	0
chr12	12774487	12775410	12775410	923	0.039	-24.5	-0.468	0
chr12	13287730	13288422	13288422	692	0.039	-21.12	-0.355	0
chr12	13428357	13430076	13430076	1719	0	-48.722	-1.045	0
chr12	14544983	14545926	14545926	943	0.039	-50.355	-1.276	0
chr12	15555150	15555892	15555892	742	0	-31.38	-0.915	0
chr12	16151646	16152369	16152369	723	0.039	-25.375	-0.692	0
chr12	16615502	16616490	16616490	988	0.039	-35.595	-0.787	0
chr12	16828471	16829299	16829299	828	0	-51.83	-2.672	0
chr12	17090844	17091383	17091383	539	0.039	-31.92	-0.891	0
chr12	17241191	17241961	17241961	770	0.039	-32.05	-0.669	0
chr12	18502672	18503648	18503648	976	0.039	-39.415	-0.939	0
chr12	18745674	18746502	18746502	828	0	-25.475	-0.486	0
chr12	18919266	18920049	18920049	783	0	-57.815	-1.532	0
chr12	21129616	21130067	21130067	451	0	-24.475	-0.534	0
chr12	21208169	21209003	21209003	834	0	-39.59	-1.226	0
chr12	21287190	21288090	21288090	900	0.039	-18.555	-0.354	0
chr12	21919841	21920724	21920724	883	0.039	-28.535	-0.554	0
chr12	24516597	24517258	24517258	661	0.039	-33.415	-0.668	0
chr12	24874056	24875018	24875018	962	0.039	-16.195	-0.302	0
chr12	24909439	24910326	24910326	887	0	-33.38	-0.683	0
chr12	25427167	25428144	25428144	977	0.039	-47.435	-1.215	0
chr12	26387136	26387957	26387957	821	0.039	-30.555	-0.88	0
chr12	27126551	27127748	27127748	1197	0	-30.06	-0.822	0
chr12	28506503	28507062	28507062	559	0.039	-24.19	-0.507	0
chr12	28551148	28552100	28552100	952	0.039	-45.21	-1.103	0
chr12	28885485	28886421	28886421	936	0.039	-30.535	-0.6	0
chr12	29831507	29831880	29831880	373	0	-55.555	-2.609	0
chr12	30290445	30291427	30291427	982	0.039	-15.465	-0.272	0
chr12	30817020	30817736	30817736	716	0.039	-15.64	-0.277	0
chr12	31077545	31078857	31078857	1312	0.012	-20.383	-0.496	0
chr12	31318353	31319114	31319114	761	0	-34.72	-0.723	0
chr12	32596802	32597229	32597229	427	0.039	-50.89	-1.083	0
chr12	32709166	32709585	32709585	419	0	-21.89	-0.559	0
chr12	33254606	33254974	33254974	368	0	-25.585	-0.478	0
chr12	34945454	34946403	34946403	949	0.039	-24.5	-0.584	0
chr12	35504468	35504934	35504934	466	0.039	-57.435	-1.38	0
chr12	36289728	36290529	36290529	801	0.039	-20.925	-0.413	0
chr12	37209827	37210382	37210382	555	0.039	-57.54	-1.397	0
chr12	38788609	38789509	38789509	900	0	-20.038	-0.408	0
chr12	40199034	40199419	40199419	385	0	-27.545	-0.56	0
chr12	40382079	40382809	40382809	730	0.039	-30.355	-0.594	0
chr12	40945155	40946118	40946118	963	0.039	-29.405	-0.662	0
chr12	44938422	44939407	44939407	985	0	-27.01	-0.677	0
chr12	51117548	51118325	51118325	777	0	-49.36	-1.243	0
chr12	51309771	51310653	51310653	882	0	-62.345	-1.568	0
chr12	51607909	51608595	51608595	686	0	-20.035	-0.358	0
chr12	51685350	51686317	51686317	967	0	-18.57	-0.322	0
chr12	51737341	51738672	51738672	1331	0	-33.55	-0.666	0
chr12	51879181	51880127	51880127	946	0.039	-15.155	-0.256	0
chr12	52638210	52639048	52639048	838	0.039	-34.455	-0.754	0
chr12	52922004	52923416	52923416	1412	0	-31.942	-0.732	0
chr12	53771215	53771610	53771610	395	0	-29.55	-0.819	0
chr12	54459138	54460603	54460603	1465	0	-36.808	-1.081	0
chr12	54604493	54605065	54605065	572	0	-30.625	-0.7	0
chr12	54613822	54614709	54614709	887	0	-22.945	-0.519	0
chr12	54651972	54652889	54652889	917	0	-31.38	-0.941	0
chr12	55040848	55041191	55041191	343	0	-47.85	-1.434	0
chr12	55364275	55364885	55364885	610	0	-27.1	-0.527	0
chr12	55474163	55474678	55474678	515	0.039	-29.225	-0.579	0
chr12	55490318	55490999	55490999	681	0.039	-37.48	-0.922	0
chr12	55503232	55504163	55504163	931	0.039	-41.63	-1.271	0
chr12	55591084	55591158	55591158	74	0.039	-63.015	-1.486	0
chr12	56571794	56572800	56572800	1006	0	-27.973	-0.63	0
chr12	59008413	59009254	59009254	841	0	-28.925	-1.039	0
chr12	59094777	59095751	59095751	974	0	-46.21	-1.138	0
chr12	59377891	59378873	59378873	982	0.039	-21.165	-0.381	0
chr12	60362409	60363034	60363034	625	0.039	-11.46	-0.179	0
chr12	62012333	62012774	62012774	441	0.039	-18.63	-0.327	0
chr12	64001042	64001378	64001378	336	0.039	-56.485	-1.538	0
chr12	67425961	67427093	67427093	1132	0	-22.885	-0.484	0
chr12	69496792	69497626	69497626	834	0.039	-37.285	-1.535	0
chr12	69576393	69576783	69576783	390	0.039	-29.17	-0.589	0
chr12	69858305	69858942	69858942	637	0	-33.305	-0.689	0
chr12	69984201	69985127	69985127	926	0	-21.315	-0.497	0
chr12	69998056	69998913	69998913	857	0	-28.71	-0.773	0
chr12	70118776	70119354	70119354	578	0.039	-34.49	-0.992	0
chr12	70924529	70924781	70924781	252	0.039	-53.24	-1.197	0
chr12	71950480	71951477	71951477	997	0.039	-36.305	-0.818	0
chr12	72039595	72040148	72040148	553	0.039	-30.23	-0.665	0
chr12	72285302	72285892	72285892	590	0.039	-28.94	-0.934	0
chr12	73408217	73409028	73409028	811	0	-40.72	-1.078	0
chr12	73591237	73592233	73592233	996	0	-41.045	-1.048	0
chr12	73712776	73713688	73713688	912	0.039	-51.905	-1.262	0
chr12	73787120	73787568	73787568	448	0	-43.305	-1.536	0
chr12	73846707	73847454	73847454	747	0	-41.86	-1.53	0
chr12	74126026	74126415	74126415	389	0	-44.065	-1.104	0
chr12	74230283	74231157	74231157	874	0.039	-17.77	-0.307	0
chr12	75368100	75369071	75369071	971	0	-28.165	-0.539	0
chr12	75423829	75424696	75424696	867	0	-35.18	-1.505	0
chr12	75536354	75537515	75537515	1161	0.012	-38.46	-1.161	0
chr12	75579503	75579795	75579795	292	0.039	-31.515	-0.615	0
chr12	75724272	75724553	75724553	281	0	-33.3	-0.717	0
chr12	75947783	75948766	75948766	983	0.039	-20.46	-0.391	0
chr12	76097503	76098058	76098058	555	0	-57.72	-1.376	0
chr12	76104729	76105623	76105623	894	0.039	-47.135	-1.368	0
chr12	76264362	76265174	76265174	812	0	-55.265	-1.524	0
chr12	76536059	76536678	76536678	619	0.039	-23.38	-0.667	0
chr12	76566241	76566654	76566654	413	0.039	-52.245	-2.165	0
chr12	76618066	76618877	76618877	811	0.039	-39.52	-0.976	0
chr12	76955383	76956758	76956758	1375	0	-33.485	-0.687	0
chr12	76957295	76958804	76958804	1509	0.012	-42.847	-1.149	0
chr12	76992873	76993350	76993350	477	0.039	-35.77	-0.753	0
chr12	79488152	79488715	79488715	563	0	-22.745	-0.461	0
chr12	80777734	80779033	80779033	1299	0.012	-48.667	-1.601	0
chr12	83000239	83000567	83000567	328	0.039	-37.36	-1.056	0
chr12	83716464	83717344	83717344	880	0.039	-28.14	-0.536	0
chr12	83736360	83737309	83737309	949	0.039	-18.225	-0.348	0
chr12	83947879	83948862	83948862	983	0.039	-35.48	-0.694	0
chr12	83963565	83964138	83964138	573	0	-33.535	-0.593	0
chr12	84005128	84006022	84006022	894	0.039	-37.58	-0.831	0
chr12	84025565	84026390	84026390	825	0.039	-29.09	-0.592	0
chr12	84163069	84163686	84163686	617	0	-68.99	-2.181	0
chr12	84164691	84165630	84165630	939	0.039	-17.94	-0.334	0
chr12	84257642	84258568	84258568	926	0	-63.87	-1.819	0
chr12	84717531	84717890	84717890	359	0	-47.155	-1.307	0
chr12	85169175	85169492	85169492	317	0.039	-38.755	-1.14	0
chr12	85289556	85290009	85290009	453	0.039	-38.62	-1.449	0
chr12	85369150	85370011	85370011	861	0.039	-34.4	-0.7	0
chr12	85370987	85371420	85371420	433	0.039	-20.38	-0.376	0
chr12	85537012	85537912	85537912	900	0.039	-33.2	-0.666	0
chr12	85609620	85609870	85609870	250	0.039	-30.83	-0.627	0
chr12	85619273	85620142	85620142	869	0.039	-43.93	-1.813	0
chr12	85758864	85759591	85759591	727	0.039	-35.05	-0.777	0
chr12	86086519	86087068	86087068	549	0.039	-29.845	-0.578	0
chr12	86091849	86092387	86092387	538	0.039	-46.13	-2.3	0
chr12	86684665	86686309	86686309	1644	0	-59.805	-2.291	0
chr12	86717947	86718423	86718423	476	0	-35.66	-0.831	0
chr12	86829969	86830849	86830849	880	0.039	-27.975	-0.793	0
chr12	86836318	86837822	86837822	1504	0.012	-22.562	-0.785	0
chr12	86935803	86936740	86936740	937	0.039	-34.96	-0.833	0
chr12	86952349	86952878	86952878	529	0	-30.915	-1.052	0
chr12	87190488	87191390	87191390	902	0.039	-17.855	-0.338	0
chr12	87329284	87330013	87330013	729	0.039	-14.99	-0.254	0
chr12	89075641	89076505	89076505	864	0.039	-20.615	-0.444	0
chr12	91235050	91236041	91236041	991	0.039	-58.025	-1.466	0
chr12	91274057	91274985	91274985	928	0.039	-20.85	-0.443	0
chr12	91328077	91328669	91328669	592	0.039	-11.53	-0.191	0
chr12	91609168	91610158	91610158	990	0	-37.36	-0.789	0
chr12	91645935	91646499	91646499	564	0	-22.265	-0.45	0
chr12	91675127	91675521	91675521	394	0.039	-28.89	-0.711	0
chr12	91775661	91776040	91776040	379	0.039	-40.82	-0.919	0
chr12	95737085	95737706	95737706	621	0.039	-25.61	-0.689	0
chr12	95741264	95741736	95741736	472	0	-43.74	-1.523	0
chr12	97921489	97921778	97921778	289	0	-26.945	-0.718	0
chr12	98200759	98201681	98201681	922	0.039	-31.27	-0.595	0
chr12	98433717	98434359	98434359	642	0.039	-30.49	-0.537	0
chr12	98723028	98723865	98723865	837	0.039	-44.8	-0.919	0
chr12	98750682	98751582	98751582	900	0.039	-17.21	-0.338	0
chr12	98753180	98753952	98753952	772	0.039	-27.75	-0.589	0
chr12	99162226	99162771	99162771	545	0	-37.61	-0.878	0
chr12	99294038	99294821	99294821	783	0.039	-34.635	-0.886	0
chr12	99351794	99352453	99352453	659	0.039	-39.18	-1.813	0
chr12	99455077	99455938	99455938	861	0.039	-26.645	-0.551	0
chr12	99467566	99468289	99468289	723	0	-35.455	-0.896	0
chr12	99753063	99753641	99753641	578	0	-25.44	-0.63	0
chr12	100166281	100167354	100000000	1073	0.012	-38.245	-0.946	0
chr12	100925557	100926070	101000000	513	0	-27.95	-0.524	0
chr12	100946775	100947579	101000000	804	0.039	-32.06	-0.575	0
chr12	101830588	101831216	102000000	628	0	-29.145	-0.886	0
chr12	102398472	102399196	102000000	724	0.039	-21.23	-0.379	0
chr12	102419925	102420444	102000000	519	0.039	-38.64	-0.899	0
chr12	102450375	102451358	102000000	983	0.039	-24.745	-0.853	0
chr12	102603623	102604342	103000000	719	0	-45.11	-0.924	0
chr12	102631695	102632610	103000000	915	0.039	-45.17	-1.185	0
chr12	102650810	102651700	103000000	890	0.039	-33.065	-0.772	0
chr12	102680074	102680915	103000000	841	0.039	-31.61	-0.697	0
chr12	102721079	102722047	103000000	968	0.039	-40.66	-1.3	0
chr12	102965754	102966591	103000000	837	0.039	-33.165	-0.69	0
chr12	103012012	103012760	103000000	748	0.039	-26.03	-0.522	0
chr12	103189840	103190241	103000000	401	0.039	-64.33	-2.885	0
chr12	103253323	103253634	103000000	311	0.039	-52.345	-1.248	0
chr12	103428960	103429819	103000000	859	0.039	-22.73	-0.449	0
chr12	103468085	103468792	103000000	707	0	-49.425	-1.075	0
chr12	103616805	103617400	104000000	595	0	-38.125	-0.785	0
chr12	103933538	103934166	104000000	628	0.039	-61.415	-1.512	0
chr12	104307682	104308569	104000000	887	0.039	-25.215	-0.447	0
chr12	104491451	104492434	104000000	983	0	-27.245	-0.731	0
chr12	104559007	104559574	105000000	567	0.039	-35.94	-0.691	0
chr12	104764593	104765054	105000000	461	0	-37.08	-0.886	0
chr12	105004590	105005911	105000000	1321	0.012	-45.965	-1.145	0
chr12	105630817	105631221	106000000	404	0.039	-56.735	-1.274	0
chr12	105663912	105664908	106000000	996	0.039	-22.355	-0.384	0
chr12	105842593	105843511	106000000	918	0.039	-29.52	-0.82	0
chr12	105880403	105881086	106000000	683	0.039	-37.93	-0.777	0
chr12	106008488	106008923	106000000	435	0	-42.955	-0.98	0
chr12	106410056	106410911	106000000	855	0.039	-42.09	-0.964	0
chr12	106429767	106430447	106000000	680	0.039	-52.47	-1.527	0
chr12	107930382	107930940	108000000	558	0.039	-42.06	-1.975	0
chr12	108500113	108500611	109000000	498	0.039	-31.275	-0.696	0
chr12	108690271	108690804	109000000	533	0.039	-23.895	-0.454	0
chr12	108875192	108875914	109000000	722	0	-31.54	-0.637	0
chr12	109897736	109898457	110000000	721	0	-54.87	-1.483	0
chr12	109969286	109969724	110000000	438	0.039	-59.36	-2.411	0
chr12	110170596	110171202	110000000	606	0.039	-41.11	-0.923	0
chr12	110250411	110251106	110000000	695	0.039	-40.09	-1.034	0
chr12	110486501	110487850	110000000	1349	0	-27.943	-0.643	0
chr12	110522645	110523470	111000000	825	0	-46.815	-1.085	0
chr12	110540172	110540877	111000000	705	0	-22.94	-0.515	0
chr12	110551832	110552633	111000000	801	0.039	-51.63	-1.346	0
chr12	110555730	110556253	111000000	523	0.039	-48.585	-1.157	0
chr12	111073785	111074672	111000000	887	0.039	-20.245	-0.362	0
chr12	111115964	111116882	111000000	918	0.039	-49.75	-1.584	0
chr12	111193335	111194194	111000000	859	0.039	-38.02	-1.24	0
chr12	111321821	111322298	111000000	477	0.039	-30.73	-0.858	0
chr12	111322385	111322982	111000000	597	0.039	-38.095	-0.805	0
chr12	111360936	111362232	111000000	1296	0	-57.43	-2.3	0
chr12	111364698	111365514	111000000	816	0	-32.095	-1.179	0
chr12	111374308	111375665	111000000	1357	0	-27.685	-1.143	0
chr12	111586686	111587645	112000000	959	0	-39.722	-1.038	0
chr12	111817254	111818462	112000000	1208	0.012	-38.265	-0.958	0
chr12	111901211	111901897	112000000	686	0.039	-34.47	-1.107	0
chr12	112036373	112037040	112000000	667	0.039	-46.27	-1.058	0
chr12	112344482	112345276	112000000	794	0.039	-31.82	-0.804	0
chr12	112389003	112389858	112000000	855	0.039	-22.46	-0.623	0
chr12	112503227	112504199	113000000	972	0.039	-42.94	-1.198	0
chr12	112666528	112667498	113000000	970	0.039	-30.165	-0.661	0
chr12	112898395	112898864	113000000	469	0	-46.415	-1.474	0
chr12	112978138	112979009	113000000	871	0.039	-43.375	-0.923	0
chr12	113201062	113201811	113000000	749	0.039	-37.405	-0.746	0
chr12	113207030	113207918	113000000	888	0.039	-30.075	-0.658	0
chr12	114855352	114855589	115000000	237	0.039	-42.6	-0.922	0
chr12	115685358	115686048	116000000	690	0	-59.985	-1.855	0
chr12	115989120	115989916	116000000	796	0	-75.165	-2.827	0
chr13	3017541	3017885	3017885	344	0.039	-44.825	-0.958	0
chr13	4762224	4763082	4763082	858	0.039	-17.995	-0.315	0
chr13	5986314	5986930	5986930	616	0	-34.43	-0.896	0
chr13	6189754	6190658	6190658	904	0.039	-18.26	-0.595	0
chr13	6757805	6758560	6758560	755	0.039	-36.555	-1.248	0
chr13	6884169	6885027	6885027	858	0	-58.665	-1.675	0
chr13	9120821	9121366	9121366	545	0	-22.35	-0.396	0
chr13	9170755	9171253	9171253	498	0.039	-34.195	-0.794	0
chr13	9700267	9701096	9701096	829	0.039	-51.245	-1.266	0
chr13	12124816	12125611	12125611	795	0.039	-31.355	-0.929	0
chr13	12200239	12200716	12200716	477	0.039	-22.14	-0.378	0
chr13	13309858	13310838	13310838	980	0.039	-49.715	-1.301	0
chr13	13744966	13745560	13745560	594	0.039	-17.91	-0.311	0
chr13	13774906	13775653	13775653	747	0.039	-34.605	-0.806	0
chr13	16391557	16392027	16392027	470	0	-63.625	-2.395	0
chr13	18306490	18307485	18307485	995	0.039	-27.94	-0.54	0
chr13	18348830	18349825	18349825	995	0	-24.97	-0.482	0
chr13	18580738	18581383	18581383	645	0	-31.31	-1.277	0
chr13	20092843	20093791	20093791	948	0.039	-43.645	-2.266	0
chr13	22531375	22532050	22532050	675	0.039	-39.05	-0.807	0
chr13	22635132	22636120	22636120	988	0.039	-28.245	-0.563	0
chr13	24804705	24805667	24805667	962	0	-35.655	-0.902	0
chr13	24932357	24933315	24933315	958	0.039	-23.05	-0.439	0
chr13	24938226	24939042	24939042	816	0.039	-33.74	-1.528	0
chr13	25225801	25226306	25226306	505	0	-85	-4.17	0
chr13	27881693	27882094	27882094	401	0.039	-48.095	-1.035	0
chr13	28419347	28419782	28419782	435	0	-40.775	-1.068	0
chr13	28512726	28513533	28513533	807	0.039	-28.96	-0.654	0
chr13	29474653	29475641	29475641	988	0.039	-18.79	-0.336	0
chr13	30235234	30235797	30235797	563	0	-32.605	-0.957	0
chr13	30603868	30604351	30604351	483	0	-26.71	-0.613	0
chr13	31058303	31058398	31058398	95	0.039	-53.93	-1.203	0
chr13	34076119	34077307	34077307	1188	0	-53.195	-1.996	0
chr13	34916665	34916981	34916981	316	0	-54.84	-3.055	0
chr13	36002464	36003416	36003416	952	0.039	-23.815	-0.426	0
chr13	36924381	36925319	36925319	938	0	-66.14	-2.015	0
chr13	37847229	37848086	37848086	857	0	-46.075	-1.327	0
chr13	37948158	37949299	37949299	1141	0	-57.825	-1.453	0
chr13	38143597	38144246	38144246	649	0.039	-26.49	-0.565	0
chr13	38164629	38164865	38164865	236	0	-32.02	-0.624	0
chr13	38353006	38353556	38353556	550	0	-35.44	-0.892	0
chr13	38522375	38523515	38523515	1140	0	-48.775	-1.113	0
chr13	38580113	38580388	38580388	275	0	-47.655	-1.153	0
chr13	38957579	38958480	38958480	901	0.039	-29.82	-0.662	0
chr13	39914619	39915216	39915216	597	0.039	-39.465	-0.992	0
chr13	40299772	40300057	40300057	285	0	-30.59	-1.13	0
chr13	41663612	41664117	41664117	505	0	-42.21	-0.982	0
chr13	41803939	41804627	41804627	688	0.039	-22.265	-0.492	0
chr13	41816792	41817530	41817530	738	0.039	-13.66	-0.231	0
chr13	42847096	42848007	42848007	911	0.039	-33.14	-0.597	0
chr13	43159122	43160090	43160090	968	0	-20.82	-0.407	0
chr13	43217157	43217852	43217852	695	0.039	-42.31	-0.881	0
chr13	43583077	43583397	43583397	320	0	-44.79	-1.883	0
chr13	43588545	43589523	43589523	978	0.039	-43.03	-1.201	0
chr13	43604500	43605405	43605405	905	0.039	-32.82	-0.712	0
chr13	43907638	43908203	43908203	565	0	-54.805	-2.008	0
chr13	44026613	44027104	44027104	491	0.039	-31.74	-1.086	0
chr13	44216594	44217035	44217035	441	0.039	-36.89	-1.203	0
chr13	44332351	44333080	44333080	729	0.039	-33.225	-0.87	0
chr13	44415812	44416729	44416729	917	0	-30.71	-0.663	0
chr13	44668912	44669657	44669657	745	0.039	-50.94	-1.208	0
chr13	45582290	45582698	45582698	408	0	-61.485	-3.331	0
chr13	45721614	45722376	45722376	762	0	-33.84	-0.955	0
chr13	45729699	45730191	45730191	492	0.039	-26.29	-0.528	0
chr13	46042679	46043478	46043478	799	0.039	-38.575	-1.298	0
chr13	46180705	46181647	46181647	942	0.039	-27.275	-1.701	0
chr13	46238773	46239435	46239435	662	0	-34.785	-0.832	0
chr13	46413762	46414209	46414209	447	0.039	-22.68	-0.528	0
chr13	46779472	46780243	46780243	771	0	-59.71	-3.49	0
chr13	46986419	46987116	46987116	697	0.039	-37.82	-0.833	0
chr13	47434442	47435358	47435358	916	0	-15.745	-0.296	0
chr13	47575555	47575826	47575826	271	0.039	-33.96	-0.75	0
chr13	48086826	48086999	48086999	173	0.039	-47.39	-1.025	0
chr13	48612791	48613704	48613704	913	0.039	-22.035	-0.461	0
chr13	48689624	48690178	48690178	554	0.039	-33.84	-0.697	0
chr13	48754461	48755325	48755325	864	0.039	-41.94	-0.991	0
chr13	49051167	49051794	49051794	627	0.039	-33.78	-0.695	0
chr13	49114241	49115168	49115168	927	0	-45.998	-1.107	0
chr13	49461479	49461943	49461943	464	0	-52.47	-1.66	0
chr13	50134664	50135401	50135401	737	0	-72.155	-2.136	0
chr13	50718042	50719034	50719034	992	0.039	-48.555	-0.994	0
chr13	51155314	51155954	51155954	640	0	-58.705	-1.754	0
chr13	51223213	51224060	51224060	847	0.039	-31.6	-0.642	0
chr13	51270489	51270960	51270960	471	0	-77.925	-2.351	0
chr13	51755819	51756345	51756345	526	0.039	-41.4	-1.115	0
chr13	51806551	51806586	51806586	35	0.039	-54.095	-1.196	0
chr13	51872264	51873100	51873100	836	0	-50.43	-1.464	0
chr13	52507815	52508245	52508245	430	0	-68.095	-2.203	0
chr13	52892061	52892582	52892582	521	0	-53.265	-3.771	0
chr13	53101917	53102783	53102783	866	0	-27.29	-0.736	0
chr13	53110478	53111272	53111272	794	0.039	-60.33	-1.507	0
chr13	53230261	53230673	53230673	412	0	-35.125	-0.724	0
chr13	53578598	53579511	53579511	913	0	-24.255	-0.533	0
chr13	53684291	53685135	53685135	844	0	-44.74	-1.616	0
chr13	54078409	54079311	54079311	902	0.039	-40.27	-0.987	0
chr13	54455811	54456735	54456735	924	0.039	-39.235	-0.969	0
chr13	55159144	55159938	55159938	794	0.039	-33.965	-0.682	0
chr13	55247429	55247978	55247978	549	0	-31.425	-0.758	0
chr13	55320258	55321156	55321156	898	0.039	-38.63	-1.275	0
chr13	55525590	55526416	55526416	826	0.039	-37.24	-0.967	0
chr13	55722679	55723509	55723509	830	0.039	-40.345	-0.82	0
chr13	55757109	55757940	55757940	831	0.039	-33.805	-0.757	0
chr13	56305301	56306214	56306214	913	0	-44.745	-1.412	0
chr13	57055951	57056394	57056394	443	0.039	-29.86	-1.007	0
chr13	57073764	57074181	57074181	417	0.039	-20.185	-0.394	0
chr13	58397756	58398226	58398226	470	0	-45.585	-1.085	0
chr13	58403539	58404425	58404425	886	0.039	-31.205	-0.657	0
chr13	58623513	58624409	58624409	896	0	-46.14	-1.085	0
chr13	58838089	58838552	58838552	463	0	-29.065	-0.631	0
chr13	59180751	59181335	59181335	584	0.039	-20.885	-0.85	0
chr13	59370077	59370568	59370568	491	0	-46.045	-1.151	0
chr13	59628129	59629025	59629025	896	0.039	-20.92	-0.405	0
chr13	59771023	59771764	59771764	741	0	-34.635	-1.588	0
chr13	59853266	59853628	59853628	362	0.039	-19.84	-0.427	0
chr13	59948504	59948952	59948952	448	0	-42.15	-0.992	0
chr13	60179476	60180264	60180264	788	0	-45.495	-1.099	0
chr13	60352334	60353133	60353133	799	0	-49.755	-1.392	0
chr13	60534009	60534620	60534620	611	0.039	-26.8	-0.694	0
chr13	61422168	61422855	61422855	687	0	-63.335	-1.665	0
chr13	62570691	62571337	62571337	646	0	-54.91	-1.381	0
chr13	62874949	62875452	62875452	503	0.039	-27.475	-0.532	0
chr13	62881102	62881851	62881851	749	0.039	-33.3	-0.799	0
chr13	62970527	62971219	62971219	692	0	-26.325	-0.582	0
chr13	63246473	63247777	63247777	1304	0	-36.635	-1.23	0
chr13	63248330	63248831	63248831	501	0.039	-34.75	-0.76	0
chr13	63250275	63251114	63251114	839	0	-37.545	-0.988	0
chr13	63270713	63271652	63271652	939	0	-19.2	-0.385	0
chr13	63274504	63276039	63276039	1535	0.012	-28.968	-1.117	0
chr13	63276255	63277133	63277133	878	0	-39.8	-1.042	0
chr13	63280794	63281964	63281964	1170	0.012	-43.157	-1.203	0
chr13	63660232	63661083	63661083	851	0.039	-29.635	-0.652	0
chr13	64401900	64402891	64402891	991	0.039	-34.475	-0.862	0
chr13	64458262	64458608	64458608	346	0	-33.65	-0.72	0
chr13	64498786	64499714	64499714	928	0.039	-43.76	-0.973	0
chr13	68071236	68072233	68072233	997	0	-71.64	-2.447	0
chr13	68228699	68229587	68229587	888	0	-31.155	-0.662	0
chr13	68236913	68237130	68237130	217	0.039	-54.06	-1.232	0
chr13	68326124	68326473	68326473	349	0.039	-28.325	-0.537	0
chr13	68526493	68527326	68527326	833	0	-21.14	-0.384	0
chr13	69792642	69793317	69793317	675	0.039	-26.845	-0.674	0
chr13	70007578	70007987	70007987	409	0	-60.63	-1.495	0
chr13	71158684	71159076	71159076	392	0.039	-36.9	-1.179	0
chr13	72301526	72301888	72301888	362	0.039	-19.4	-0.432	0
chr13	72302030	72302363	72302363	333	0	-38.315	-0.931	0
chr13	73322387	73323249	73323249	862	0.039	-34.745	-0.91	0
chr13	80989980	80990488	80990488	508	0.039	-28.155	-0.565	0
chr13	81560849	81561206	81561206	357	0.039	-20.355	-0.458	0
chr13	81741063	81741774	81741774	711	0	-25.505	-0.528	0
chr13	81792025	81792760	81792760	735	0.039	-19.145	-0.348	0
chr13	85672555	85673208	85673208	653	0	-76.57	-2.807	0
chr13	87070635	87071049	87071049	414	0	-69.545	-1.882	0
chr13	87514145	87514634	87514634	489	0	-75.555	-2.594	0
chr13	89394592	89395526	89395526	934	0	-27.37	-0.649	0
chr13	89913743	89914656	89914656	913	0	-27.895	-0.697	0
chr13	91880093	91880984	91880984	891	0.039	-20.15	-0.362	0
chr13	92346445	92347043	92347043	598	0.039	-23.975	-0.496	0
chr13	92615808	92616944	92616944	1136	0	-39.68	-0.954	0
chr13	92631284	92632007	92632007	723	0.039	-35.82	-0.85	0
chr13	92672230	92673032	92673032	802	0	-39.165	-1.217	0
chr13	92788715	92789706	92789706	991	0.039	-21.805	-0.429	0
chr13	93214872	93215552	93215552	680	0.039	-36.59	-0.717	0
chr13	93555927	93556642	93556642	715	0.039	-31.8	-0.849	0
chr13	93563583	93564483	93564483	900	0	-29.12	-0.645	0
chr13	93806100	93806988	93806988	888	0	-60.455	-2.372	0
chr13	94153942	94154880	94154880	938	0.039	-27.205	-0.588	0
chr13	94317031	94317535	94317535	504	0	-16.67	-0.291	0
chr13	94395847	94396277	94396277	430	0	-48.225	-1.121	0
chr13	95583574	95584227	95584227	653	0.039	-31.875	-0.861	0
chr13	95798326	95798965	95798965	639	0	-24.59	-0.661	0
chr13	95800674	95801446	95801446	772	0.039	-25.775	-0.621	0
chr13	95975817	95976127	95976127	310	0.039	-42.365	-1.117	0
chr13	95989755	95990176	95990176	421	0	-63.56	-1.786	0
chr13	96607782	96608770	96608770	988	0.039	-29.025	-0.585	0
chr13	97246206	97246606	97246606	400	0.039	-47.445	-1.082	0
chr13	97861617	97862146	97862146	529	0.039	-39.655	-0.785	0
chr13	97904344	97905014	97905014	670	0.039	-21.75	-0.508	0
chr13	98008785	98009778	98009778	993	0.039	-42.205	-1.275	0
chr13	98276017	98276890	98276890	873	0.039	-41.105	-0.884	0
chr13	98903714	98905272	98905272	1558	0.012	-45.278	-0.946	0
chr13	98919781	98920189	98920189	408	0.039	-42.395	-1.172	0
chr13	98922714	98923635	98923635	921	0	-30.245	-0.643	0
chr13	99076383	99076766	99076766	383	0.039	-35.15	-0.849	0
chr13	99434740	99435456	99435456	716	0.039	-38.3	-0.78	0
chr13	99450682	99451374	99451374	692	0	-27.695	-0.75	0
chr13	99849095	99849967	99849967	872	0	-40.7	-1.698	0
chr13	100005996	100006528	100000000	532	0.039	-41.515	-1.005	0
chr13	100008405	100009119	100000000	714	0.039	-39.895	-0.883	0
chr13	100783028	100783997	101000000	969	0.039	-34.16	-0.803	0
chr13	101684705	101685564	102000000	859	0.039	-22.83	-0.472	0
chr13	101711746	101712591	102000000	845	0	-34.345	-0.811	0
chr13	101717701	101718686	102000000	985	0.039	-36.065	-0.911	0
chr13	101732567	101733076	102000000	509	0.039	-34.635	-1.079	0
chr13	101745832	101746848	102000000	1016	0	-37.648	-0.896	0
chr13	102173336	102174175	102000000	839	0	-24.605	-0.508	0
chr13	102933407	102934224	103000000	817	0.039	-26.185	-0.613	0
chr13	103833633	103834434	104000000	801	0.039	-38.165	-0.752	0
chr13	104610172	104610468	105000000	296	0.039	-37.31	-0.876	0
chr13	104918802	104919361	105000000	559	0.039	-35.385	-0.735	0
chr13	105050116	105051073	105000000	957	0.039	-19.815	-0.375	0
chr13	105131404	105132170	105000000	766	0	-60.53	-1.543	0
chr13	107432313	107433155	107000000	842	0	-65.965	-1.963	0
chr13	107607454	107608445	108000000	991	0.039	-29.925	-0.613	0
chr13	107817455	107818432	108000000	977	0	-39.425	-0.885	0
chr13	107818938	107819934	108000000	996	0	-27.63	-0.572	0
chr13	108119225	108119890	108000000	665	0.039	-29.385	-0.771	0
chr13	108526901	108527815	109000000	914	0.039	-27.825	-0.557	0
chr13	108692666	108693379	109000000	713	0.039	-17.89	-0.325	0
chr13	109904985	109905404	110000000	419	0	-19.77	-0.356	0
chr13	109908562	109909191	110000000	629	0.039	-25.16	-0.53	0
chr13	110008290	110008743	110000000	453	0.039	-17.545	-0.33	0
chr13	110054483	110055073	110000000	590	0	-40.58	-1.078	0
chr13	110560633	110560979	111000000	346	0.039	-25.405	-0.532	0
chr13	111714493	111714797	112000000	304	0.039	-40.815	-0.805	0
chr13	111771353	111771915	112000000	562	0.039	-9.645	-0.181	0
chr13	111778221	111779552	112000000	1331	0	-49.347	-1.436	0
chr13	111780762	111781160	112000000	398	0	-39.055	-0.792	0
chr13	111783124	111784284	112000000	1160	0	-42.93	-1.303	0
chr13	111791923	111792447	112000000	524	0	-35.475	-1.124	0
chr13	111799452	111801240	112000000	1788	0.012	-29.637	-0.666	0
chr13	111804623	111805133	112000000	510	0	-42.04	-1.163	0
chr13	111885902	111886791	112000000	889	0.039	-23.06	-0.46	0
chr13	111925874	111926864	112000000	990	0	-22.81	-0.465	0
chr13	112030774	112031695	112000000	921	0.039	-20.225	-0.428	0
chr13	112457221	112457998	112000000	777	0.012	-30.778	-0.841	0
chr13	112466054	112466414	112000000	360	0.039	-21.125	-0.515	0
chr13	112472922	112473787	112000000	865	0.039	-33.675	-0.715	0
chr13	112743835	112745051	113000000	1216	0	-52.588	-1.616	0
chr13	112917123	112917908	113000000	785	0.039	-26.93	-0.543	0
chr13	113183072	113183564	113000000	492	0	-47.69	-1.029	0
chr13	113591467	113592123	114000000	656	0.039	-30.815	-0.705	0
chr13	113600606	113601461	114000000	855	0.039	-50.1	-1.163	0
chr13	113606413	113607292	114000000	879	0.039	-29.835	-0.749	0
chr13	113607759	113609296	114000000	1537	0	-34.528	-0.758	0
chr13	113870467	113870691	114000000	224	0	-41.305	-0.921	0
chr13	113914508	113915098	114000000	590	0	-37.15	-1.695	0
chr13	113917958	113918550	114000000	592	0	-29.155	-1.077	0
chr13	113959555	113960208	114000000	653	0.039	-27.925	-0.563	0
chr13	114118106	114118394	114000000	288	0	-29.215	-1.03	0
chr13	114271611	114272057	114000000	446	0.039	-21.33	-0.409	0
chr13	114571939	114572838	115000000	899	0	-26.815	-0.567	0
chr13	114797809	114798556	115000000	747	0.039	-30.925	-0.567	0
chr13	114819303	114820185	115000000	882	0.039	-26.44	-0.529	0
chr13	115014241	115015202	115000000	961	0.039	-21.24	-0.359	0
chr13	115021100	115021785	115000000	685	0.039	-32.925	-0.88	0
chr13	115031182	115031809	115000000	627	0	-27.795	-0.852	0
chr13	117211294	117211851	117000000	557	0.039	-33.335	-0.984	0
chr13	117745074	117745850	118000000	776	0.039	-26.725	-0.509	0
chr13	118267783	118268724	118000000	941	0	-26.78	-0.537	0
chr13	119279611	119280528	119000000	917	0.039	-26.825	-0.667	0
chr13	119339741	119340280	119000000	539	0.039	-40.665	-0.986	0
chr13	119399821	119400691	119000000	870	0	-27.07	-0.495	0
chr13	119596371	119596498	120000000	127	0	-16.065	-0.324	0
chr13	119599262	119600075	120000000	813	0	-23.74	-0.47	0
chr13	119600974	119601426	120000000	452	0	-13.6	-0.292	0
chr13	119810153	119810855	120000000	702	0.039	-21.305	-0.383	0
chr13	119871459	119872350	120000000	891	0	-56.655	-1.323	0
chr14	3293216	3293635	3293635	419	0.039	-57.44	-1.49	0
chr14	7901641	7902531	7902531	890	0.039	-28.61	-0.657	0
chr14	8039146	8040086	8040086	940	0.039	-39.455	-0.868	0
chr14	8557374	8558107	8558107	733	0.039	-18.865	-0.374	0
chr14	9573204	9573859	9573859	655	0.039	-23.9	-0.417	0
chr14	11281047	11281947	11281947	900	0	-81.625	-2.554	0
chr14	11977592	11978512	11978512	920	0	-30.43	-1.019	0
chr14	12648142	12648776	12648776	634	0	-60.64	-1.638	0
chr14	14309269	14309722	14309722	453	0.039	-49.975	-1.774	0
chr14	15463608	15464030	15464030	422	0	-64.285	-1.504	0
chr14	15851013	15851986	15851986	973	0.039	-54.98	-1.482	0
chr14	19303890	19304326	19304326	436	0.039	-50.185	-1.243	0
chr14	19900239	19901596	19901596	1357	0	-30.087	-0.558	0
chr14	20120355	20121223	20121223	868	0	-59.87	-1.896	0
chr14	20719638	20720327	20720327	689	0.039	-51	-1.22	0
chr14	21522765	21523514	21523514	749	0.039	-29.495	-0.78	0
chr14	22017995	22018613	22018613	618	0.039	-39.16	-0.77	0
chr14	22444200	22444620	22444620	420	0	-38.295	-0.865	0
chr14	22913002	22913656	22913656	654	0.039	-12.215	-0.207	0
chr14	23538192	23539081	23539081	889	0.039	-40.49	-0.867	0
chr14	24475860	24476432	24476432	572	0.039	-16.45	-0.274	0
chr14	25669221	25670166	25670166	945	0.039	-16.745	-0.306	0
chr14	25852820	25853811	25853811	991	0.039	-49.465	-1.25	0
chr14	26521627	26522349	26522349	722	0.039	-23.78	-0.627	0
chr14	26671755	26672310	26672310	555	0	-35.51	-0.89	0
chr14	27019897	27020407	27020407	510	0	-29.75	-1.396	0
chr14	27380666	27381624	27381624	958	0	-29.74	-0.595	0
chr14	27875889	27876385	27876385	496	0.039	-30.125	-0.738	0
chr14	28999361	29000263	29000263	902	0.039	-17.215	-0.34	0
chr14	29252538	29253082	29253082	544	0.039	-56.25	-1.415	0
chr14	29979088	29979674	29979674	586	0.039	-17.855	-0.358	0
chr14	29998346	29998810	29998810	464	0.039	-25.95	-0.52	0
chr14	30005152	30006032	30006032	880	0.039	-19.025	-0.34	0
chr14	30124890	30125244	30125244	354	0	-49.565	-1.312	0
chr14	30541761	30542220	30542220	459	0	-62.665	-2.19	0
chr14	31194543	31195373	31195373	830	0	-44.395	-2.421	0
chr14	31266333	31266918	31266918	585	0.039	-40.03	-0.859	0
chr14	31660635	31661621	31661621	986	0.039	-37.785	-2.357	0
chr14	31668385	31668777	31668777	392	0	-35.815	-0.887	0
chr14	31669067	31669686	31669686	619	0.039	-43.99	-2.039	0
chr14	32637491	32637888	32637888	397	0.039	-35.1	-0.645	0
chr14	32659870	32660406	32660406	536	0.039	-49.78	-1.326	0
chr14	32681865	32682864	32682864	999	0.039	-54.025	-1.631	0
chr14	33954301	33954697	33954697	396	0.039	-76.75	-2.718	0
chr14	33966069	33966634	33966634	565	0	-58.905	-2.072	0
chr14	35049061	35049593	35049593	532	0.039	-41.295	-1.313	0
chr14	36868982	36869606	36869606	624	0.039	-35.895	-1.012	0
chr14	39140582	39140650	39140650	68	0	-63.27	-1.499	0
chr14	44151965	44152503	44152503	538	0.039	-49.875	-1.129	0
chr14	45055072	45055633	45055633	561	0.039	-24.615	-0.56	0
chr14	45117665	45118617	45118617	952	0.039	-26.68	-0.801	0
chr14	45491539	45492937	45492937	1398	0.012	-27.43	-0.648	0
chr14	45499318	45500742	45500742	1424	0	-28.87	-0.588	0
chr14	45598790	45599438	45599438	648	0.039	-26.905	-0.544	0
chr14	45601342	45601702	45601702	360	0.039	-31.84	-0.649	0
chr14	45895363	45896322	45896322	959	0	-69.39	-2.546	0
chr14	46633787	46634576	46634576	789	0.039	-18.825	-0.326	0
chr14	46833783	46834368	46834368	585	0.039	-31.78	-0.624	0
chr14	47514862	47515833	47515833	971	0	-24.935	-0.724	0
chr14	47663843	47664468	47664468	625	0.039	-15.28	-0.267	0
chr14	47736578	47737513	47737513	935	0.039	-45.835	-1.157	0
chr14	47756003	47756726	47756726	723	0.039	-35.27	-0.904	0
chr14	48129652	48130032	48130032	380	0.039	-26.49	-0.591	0
chr14	48248645	48249277	48249277	632	0	-13.345	-0.225	0
chr14	48515357	48516273	48516273	916	0	-31.8	-0.835	0
chr14	50557014	50557906	50557906	892	0	-50.98	-1.125	0
chr14	50892455	50893146	50893146	691	0.039	-52.935	-2.036	0
chr14	51008005	51008977	51008977	972	0.039	-33.1	-1.292	0
chr14	51434018	51434573	51434573	555	0.039	-11.57	-0.183	0
chr14	51516493	51517408	51517408	915	0.039	-47.115	-1.082	0
chr14	51911107	51911831	51911831	724	0	-30.625	-0.69	0
chr14	51929913	51930373	51930373	460	0	-38.845	-2.078	0
chr14	52141257	52141775	52141775	518	0	-42.265	-1.551	0
chr14	52314318	52314825	52314825	507	0.039	-50.36	-2.07	0
chr14	52708591	52709094	52709094	503	0	-71.255	-2.108	0
chr14	53479236	53480227	53480227	991	0.039	-40.355	-0.801	0
chr14	53901466	53901978	53901978	512	0	-22.745	-0.441	0
chr14	54366557	54367124	54367124	567	0.039	-39.65	-0.955	0
chr14	55055355	55056151	55056151	796	0.039	-34.985	-0.99	0
chr14	55100309	55101167	55101167	858	0.039	-53.48	-1.3	0
chr14	55233132	55233556	55233556	424	0.039	-48.005	-1.343	0
chr14	55507131	55508029	55508029	898	0	-65.58	-2.488	0
chr14	55576426	55576966	55576966	540	0	-55.445	-1.904	0
chr14	55641287	55641817	55641817	530	0.039	-33.51	-0.636	0
chr14	55704034	55704830	55704830	796	0.039	-34.11	-0.925	0
chr14	56402436	56403428	56403428	992	0	-74.205	-2.981	0
chr14	57025671	57026496	57026496	825	0.039	-55.43	-1.601	0
chr14	57301111	57301991	57301991	880	0.039	-30.15	-0.645	0
chr14	60383478	60384059	60384059	581	0	-36.205	-1.045	0
chr14	60534364	60535030	60535030	666	0	-58.315	-1.896	0
chr14	60691187	60691709	60691709	522	0	-69.06	-1.944	0
chr14	61283252	61284095	61284095	843	0.039	-39.735	-0.956	0
chr14	61694534	61695388	61695388	854	0.039	-17.755	-0.33	0
chr14	62586831	62587544	62587544	713	0	-71	-2.222	0
chr14	62855362	62855678	62855678	316	0	-35.42	-0.793	0
chr14	63459451	63460439	63460439	988	0.039	-21.82	-0.475	0
chr14	63617755	63618689	63618689	934	0	-41.495	-0.846	0
chr14	63701356	63702760	63702760	1404	0	-70.635	-2.607	0
chr14	64030925	64031754	64031754	829	0.039	-46.535	-1.065	0
chr14	64488955	64489784	64489784	829	0	-27.398	-0.57	0
chr14	64757441	64758399	64758399	958	0.039	-20.835	-0.407	0
chr14	64861924	64862879	64862879	955	0.039	-18.765	-0.361	0
chr14	65075184	65076096	65076096	912	0.039	-52.14	-1.217	0
chr14	65285365	65285879	65285879	514	0	-48.52	-1.201	0
chr14	65721789	65722608	65722608	819	0.039	-37.025	-0.794	0
chr14	65945218	65946180	65946180	962	0	-31.625	-0.675	0
chr14	65967755	65968282	65968282	527	0	-38.45	-1.219	0
chr14	66849517	66850217	66850217	700	0.039	-30.135	-0.6	0
chr14	67044207	67045150	67045150	943	0.039	-17.495	-0.314	0
chr14	67299611	67300064	67300064	453	0.039	-21.29	-0.371	0
chr14	68086501	68086964	68086964	463	0.039	-31.35	-0.642	0
chr14	68820380	68821029	68821029	649	0	-18.01	-0.763	0
chr14	69032081	69032840	69032840	759	0.039	-21.525	-0.368	0
chr14	70065831	70066764	70066764	933	0	-50.76	-1.917	0
chr14	70139182	70139788	70139788	606	0.039	-39.2	-0.737	0
chr14	70212187	70213178	70213178	991	0.039	-29.215	-0.878	0
chr14	70573910	70574658	70574658	748	0.039	-36.92	-0.863	0
chr14	70674812	70675586	70675586	774	0	-51.82	-1.191	0
chr14	70776205	70777086	70777086	881	0.039	-44.665	-1.594	0
chr14	73112298	73113251	73113251	953	0.039	-30.795	-0.863	0
chr14	73377864	73381023	73381023	3159	0	-31.417	-0.672	0
chr14	73605346	73605708	73605708	362	0.039	-24.815	-0.463	0
chr14	73788509	73789151	73789151	642	0.039	-54.775	-1.374	0
chr14	74646194	74646824	74646824	630	0.039	-39.67	-1.56	0
chr14	74945110	74946103	74946103	993	0	-31.845	-0.79	0
chr14	75321608	75321892	75321892	284	0.039	-48.78	-1.049	0
chr14	75752809	75753536	75753536	727	0	-32.74	-0.805	0
chr14	75892273	75893002	75893002	729	0	-33.545	-0.788	0
chr14	76051923	76052618	76052618	695	0	-26.285	-0.508	0
chr14	76423119	76423586	76423586	467	0.039	-51.015	-1.478	0
chr14	76451989	76452893	76452893	904	0.039	-30.165	-0.722	0
chr14	76890968	76891888	76891888	920	0	-30.695	-0.72	0
chr14	78261052	78261662	78261662	610	0	-47.41	-1.068	0
chr14	78276718	78277050	78277050	332	0	-21.335	-0.44	0
chr14	78297156	78297659	78297659	503	0	-62.2	-2.392	0
chr14	79650990	79651633	79651633	643	0	-33.275	-0.775	0
chr14	80901409	80901885	80901885	476	0.039	-35.015	-1.144	0
chr14	82364619	82365396	82365396	777	0	-60.655	-1.493	0
chr14	86926714	86927536	86927536	822	0.039	-16.01	-0.322	0
chr14	87122680	87123286	87123286	606	0.039	-25.505	-0.454	0
chr14	87605668	87606665	87606665	997	0	-61.19	-1.895	0
chr14	90142883	90143824	90143824	941	0.039	-31.485	-0.657	0
chr14	90683274	90683381	90683381	107	0.039	-44.455	-0.904	0
chr14	91806481	91807119	91807119	638	0	-86.165	-4.4	0
chr14	92929793	92929954	92929954	161	0.039	-57.155	-1.324	0
chr14	93233642	93234617	93234617	975	0.039	-18.115	-0.44	0
chr14	93653532	93654317	93654317	785	0.039	-19.785	-0.424	0
chr14	96404853	96405662	96405662	809	0.039	-52	-1.335	0
chr14	97868296	97868614	97868614	318	0	-49.22	-2.307	0
chr14	99430385	99431020	99431020	635	0	-15.655	-0.295	0
chr14	99449305	99450268	99450268	963	0.039	-24.405	-0.483	0
chr14	100027390	100027966	100000000	576	0.039	-16.45	-0.315	0
chr14	100210792	100211730	100000000	938	0	-32.995	-0.949	0
chr14	100212929	100213512	100000000	583	0	-38.725	-0.833	0
chr14	100374664	100375127	100000000	463	0	-35.505	-0.914	0
chr14	100389068	100389769	100000000	701	0.039	-58.31	-1.674	0
chr14	103087892	103088746	103000000	854	0	-22.285	-0.415	0
chr14	103688222	103688607	104000000	385	0.039	-44.94	-0.918	0
chr14	103991852	103992830	104000000	978	0.039	-31.15	-0.599	0
chr14	104394677	104395429	104000000	752	0.039	-20.495	-0.421	0
chr14	104572161	104572663	105000000	502	0.039	-16.28	-0.339	0
chr14	105272170	105273134	105000000	964	0.039	-26.395	-0.528	0
chr14	105426774	105427413	105000000	639	0.039	-31.51	-1.119	0
chr14	105514167	105514548	106000000	381	0.039	-22.265	-0.6	0
chr14	105565919	105566327	106000000	408	0	-32.99	-0.795	0
chr14	105741066	105741904	106000000	838	0.039	-26.415	-0.71	0
chr14	106619834	106620367	107000000	533	0.039	-28.97	-0.543	0
chr14	107790796	107791624	108000000	828	0	-37.035	-0.718	0
chr14	108174549	108175062	108000000	513	0.039	-38.38	-1.023	0
chr14	108702479	108703436	109000000	957	0.039	-28.15	-0.605	0
chr14	110365016	110365497	110000000	481	0.039	-62.125	-1.472	0
chr14	111582750	111583646	112000000	896	0.039	-24.455	-0.519	0
chr14	113799475	113799804	114000000	329	0.039	-45.415	-0.999	0
chr14	114833798	114834152	115000000	354	0	-25.995	-0.508	0
chr14	117081996	117082370	117000000	374	0.039	-59.5	-1.487	0
chr14	117850198	117851010	118000000	812	0	-46.22	-1.142	0
chr14	118013140	118014106	118000000	966	0.039	-16.455	-0.314	0
chr14	118151327	118151882	118000000	555	0	-46.67	-1.309	0
chr14	118157279	118158155	118000000	876	0.012	-46.4	-0.944	0
chr14	118765476	118765766	119000000	290	0.039	-29.895	-0.924	0
chr14	118860911	118861517	119000000	606	0.039	-16.8	-0.293	0
chr14	118868973	118869873	119000000	900	0.039	-16.505	-0.291	0
chr14	119012987	119013707	119000000	720	0.039	-26.06	-0.543	0
chr14	119285787	119286171	119000000	384	0	-32.035	-0.845	0
chr14	119369606	119370293	119000000	687	0.039	-30.395	-0.678	0
chr14	120301481	120302143	120000000	662	0.039	-31.53	-0.662	0
chr14	120307937	120308833	120000000	896	0.039	-38.93	-0.883	0
chr14	120315958	120316662	120000000	704	0	-36.52	-0.989	0
chr14	120381970	120382212	120000000	242	0	-33.94	-0.662	0
chr14	120402765	120403358	120000000	593	0	-37.585	-0.71	0
chr14	120442497	120443013	120000000	516	0	-28.72	-0.628	0
chr14	120685832	120686787	121000000	955	0.039	-25.53	-0.483	0
chr14	120866905	120867588	121000000	683	0.039	-21.97	-0.417	0
chr14	121128929	121129491	121000000	562	0	-31.04	-1.673	0
chr14	121336989	121337452	121000000	463	0.039	-29.47	-0.569	0
chr14	121339951	121340950	121000000	999	0.039	-27.04	-0.637	0
chr14	121351974	121352745	121000000	771	0.039	-44.705	-1.185	0
chr14	121591378	121591578	122000000	200	0.039	-49.29	-1.408	0
chr14	121738378	121738949	122000000	571	0.039	-34.18	-1.327	0
chr14	122073789	122074654	122000000	865	0.039	-28.145	-0.877	0
chr14	122179282	122179678	122000000	396	0.039	-28.685	-0.9	0
chr15	4132087	4133056	4133056	969	0.039	-26.56	-0.489	0
chr15	4420613	4421603	4421603	990	0.039	-44.845	-0.949	0
chr15	5886722	5887387	5887387	665	0.039	-53.255	-1.204	0
chr15	6466451	6467162	6467162	711	0.039	-39.735	-1.639	0
chr15	6742447	6743302	6743302	855	0	-36.78	-0.894	0
chr15	7133131	7134099	7134099	968	0.039	-27.135	-0.548	0
chr15	7137461	7137882	7137882	421	0	-64.025	-2.496	0
chr15	7140394	7141707	7141707	1313	0	-41.985	-1.085	0
chr15	7145374	7146338	7146338	964	0	-34.915	-0.853	0
chr15	7163070	7163593	7163593	523	0.039	-28.73	-0.645	0
chr15	7254786	7255492	7255492	706	0	-26.815	-0.635	0
chr15	8260590	8260950	8260950	360	0.039	-44.72	-0.929	0
chr15	11380206	11380926	11380926	720	0.039	-42.89	-1.166	0
chr15	11602654	11603233	11603233	579	0	-26.625	-0.562	0
chr15	11693214	11694047	11694047	833	0.039	-28.43	-1.054	0
chr15	12066710	12067307	12067307	597	0	-39.37	-1.177	0
chr15	12089194	12090077	12090077	883	0	-39.63	-0.816	0
chr15	12213789	12214625	12214625	836	0	-29.58	-0.688	0
chr15	12271127	12271716	12271716	589	0	-30.295	-0.635	0
chr15	12339669	12340645	12340645	976	0.039	-12.105	-0.204	0
chr15	12366653	12368429	12368429	1776	0	-36.567	-0.955	0
chr15	12447120	12447755	12447755	635	0.039	-50.74	-1.802	0
chr15	12516887	12517689	12517689	802	0.039	-32.49	-0.824	0
chr15	12626389	12627104	12627104	715	0	-30.02	-0.547	0
chr15	12834462	12834644	12834644	182	0	-68.325	-1.849	0
chr15	12877389	12878150	12878150	761	0.039	-42.25	-0.876	0
chr15	13050721	13051284	13051284	563	0.039	-11.865	-0.202	0
chr15	13097884	13098605	13098605	721	0.039	-17.105	-0.306	0
chr15	13156833	13157636	13157636	803	0.039	-21.19	-0.478	0
chr15	15324853	15325817	15325817	964	0.039	-10.705	-0.182	0
chr15	15443402	15443625	15443625	223	0.039	-51.915	-1.148	0
chr15	17572316	17572781	17572781	465	0.039	-38.9	-0.722	0
chr15	19678696	19679399	19679399	703	0.039	-61.475	-1.625	0
chr15	20580009	20580744	20580744	735	0	-23.44	-0.515	0
chr15	20768629	20769538	20769538	909	0.039	-24.74	-0.519	0
chr15	25704663	25705392	25705392	729	0	-27.63	-0.633	0
chr15	25787408	25788188	25788188	780	0	-51.015	-3.625	0
chr15	25804172	25804919	25804919	747	0	-61.9	-1.636	0
chr15	25808862	25809168	25809168	306	0	-25.07	-0.437	0
chr15	25811701	25812691	25812691	990	0	-52.418	-1.491	0
chr15	25874973	25875889	25875889	916	0	-45.46	-0.914	0
chr15	25884030	25884673	25884673	643	0.039	-29.54	-0.68	0
chr15	25886565	25887464	25887464	899	0.039	-24.26	-0.566	0
chr15	25932661	25933243	25933243	582	0	-55.24	-2.026	0
chr15	25942124	25943022	25943022	898	0.039	-31.565	-0.846	0
chr15	26152091	26152816	26152816	725	0.039	-37.205	-0.804	0
chr15	26176953	26177939	26177939	986	0	-85.25	-3.902	0
chr15	26655032	26655778	26655778	746	0	-25.905	-0.586	0
chr15	26982824	26983793	26983793	969	0.039	-25.56	-0.506	0
chr15	27082762	27083721	27083721	959	0.039	-27.025	-0.627	0
chr15	27321923	27322737	27322737	814	0	-35.66	-0.964	0
chr15	27412967	27413730	27413730	763	0.039	-32.195	-0.663	0
chr15	27624802	27625890	27625890	1088	0	-33.52	-0.74	0
chr15	27846542	27847475	27847475	933	0.039	-54.31	-1.337	0
chr15	27932080	27932639	27932639	559	0	-24.37	-0.556	0
chr15	27941131	27941806	27941806	675	0.039	-39.995	-1.168	0
chr15	27974340	27974923	27974923	583	0	-27.16	-0.574	0
chr15	28245631	28246307	28246307	676	0.039	-19.175	-0.402	0
chr15	29286705	29287690	29287690	985	0.039	-49.885	-1.22	0
chr15	31230512	31231108	31231108	596	0.039	-22.37	-0.386	0
chr15	31345056	31345967	31345967	911	0.039	-31.74	-0.762	0
chr15	31570649	31571594	31571594	945	0.039	-25.925	-0.475	0
chr15	31627371	31628466	31628466	1095	0	-24.435	-0.7	0
chr15	32070947	32071942	32071942	995	0.039	-16.255	-0.31	0
chr15	36491696	36492644	36492644	948	0	-26.56	-0.509	0
chr15	36744889	36745633	36745633	744	0.039	-29.88	-0.601	0
chr15	36785708	36786352	36786352	644	0	-42.885	-1.151	0
chr15	36790059	36791186	36791186	1127	0	-35.455	-1.186	0
chr15	36955362	36956260	36956260	898	0.039	-28.855	-0.886	0
chr15	37345351	37346131	37346131	780	0.039	-34.145	-1.078	0
chr15	37461737	37462373	37462373	636	0	-36.41	-1.001	0
chr15	38663626	38664591	38664591	965	0.039	-46.26	-1.042	0
chr15	39014878	39015546	39015546	668	0	-55.445	-1.365	0
chr15	40255636	40256402	40256402	766	0.039	-15.565	-0.296	0
chr15	41164670	41165291	41165291	621	0.039	-21.495	-0.403	0
chr15	41796201	41797092	41797092	891	0.039	-23.23	-0.5	0
chr15	41977149	41978100	41978100	951	0	-39.62	-0.958	0
chr15	44672080	44672621	44672621	541	0.039	-45	-1.17	0
chr15	50625298	50625603	50625603	305	0	-72.45	-2.209	0
chr15	50996807	50998043	50998043	1236	0	-39.317	-1.363	0
chr15	51073781	51074547	51074547	766	0.039	-34.82	-0.815	0
chr15	52117603	52118574	52118574	971	0.039	-32.675	-0.642	0
chr15	52384256	52384553	52384553	297	0.039	-31.555	-0.996	0
chr15	53834633	53835528	53835528	895	0.039	-47.19	-0.949	0
chr15	55041900	55042842	55042842	942	0.039	-19.635	-0.335	0
chr15	55115788	55116263	55116263	475	0.039	-29.24	-0.655	0
chr15	55619316	55619813	55619813	497	0.039	-20.93	-0.381	0
chr15	55896758	55897723	55897723	965	0.039	-25.535	-0.527	0
chr15	57749430	57750187	57750187	757	0	-45.04	-1.031	0
chr15	57799218	57799512	57799512	294	0	-49.67	-1.234	0
chr15	57814385	57814885	57814885	500	0.039	-42.965	-1.169	0
chr15	57868075	57868990	57868990	915	0.039	-17.725	-0.301	0
chr15	57884360	57885186	57885186	826	0	-36.005	-0.759	0
chr15	57888972	57889686	57889686	714	0	-27.785	-0.648	0
chr15	58128704	58129247	58129247	543	0.039	-46.865	-0.974	0
chr15	58343922	58344847	58344847	925	0.039	-42.94	-1.721	0
chr15	58473154	58473560	58473560	406	0.039	-30.995	-0.651	0
chr15	58816828	58817749	58817749	921	0	-36.395	-1.244	0
chr15	58962475	58963070	58963070	595	0	-44.07	-1.031	0
chr15	58988718	58989491	58989491	773	0	-56.685	#NAME?	0
chr15	59018216	59019323	59019323	1107	0.012	-35.852	-1.523	0
chr15	59026758	59027557	59027557	799	0	-27.265	-0.551	0
chr15	59173616	59174077	59174077	461	0.039	-34.26	-0.899	0
chr15	60960150	60960955	60960955	805	0	-70.64	-1.957	0
chr15	64171410	64172107	64172107	697	0.039	-24.155	-0.411	0
chr15	64185659	64186570	64186570	911	0.039	-22.89	-0.579	0
chr15	64208284	64209224	64209224	940	0	-20.83	-0.408	0
chr15	64286090	64286887	64286887	797	0.039	-45.515	-1.114	0
chr15	64299874	64300801	64300801	927	0	-27.65	-0.637	0
chr15	65462465	65463100	65463100	635	0	-65.505	-1.722	0
chr15	66324057	66324776	66324776	719	0.039	-32.525	-1.039	0
chr15	66546937	66547874	66547874	937	0.039	-21.895	-0.571	0
chr15	66558709	66559433	66559433	724	0	-22.24	-0.504	0
chr15	66964944	66965799	66965799	855	0	-33.61	-0.778	0
chr15	67068170	67068938	67068938	768	0.039	-25.305	-0.439	0
chr15	68948236	68949170	68949170	934	0	-44.56	-1.303	0
chr15	72729532	72729894	72729894	362	0	-37.855	-0.95	0
chr15	73165631	73166436	73166436	805	0	-30.91	-0.691	0
chr15	73481808	73482445	73482445	637	0.039	-39.305	-0.964	0
chr15	74044737	74045642	74045642	905	0.039	-20.85	-0.389	0
chr15	74588246	74589173	74589173	927	0.039	-53.63	-1.421	0
chr15	75946372	75947246	75947246	874	0	-36.52	-0.701	0
chr15	76000424	76001296	76001296	872	0.039	-42.23	-1.504	0
chr15	76056109	76056890	76056890	781	0.039	-42.31	-0.88	0
chr15	76344856	76345731	76345731	875	0	-41.925	-1.022	0
chr15	76575098	76575991	76575991	893	0.039	-35.135	-0.883	0
chr15	76634483	76634926	76634926	443	0	-82.955	-2.976	0
chr15	76742957	76743579	76743579	622	0.039	-19.68	-0.34	0
chr15	76769197	76770370	76770370	1173	0	-34.76	-0.84	0
chr15	76778600	76779428	76779428	828	0	-33.695	-0.711	0
chr15	76797769	76798651	76798651	882	0.039	-47.46	-1.383	0
chr15	76799048	76799623	76799623	575	0	-43.81	-0.929	0
chr15	76930850	76931579	76931579	729	0.012	-40.547	-1.167	0
chr15	77079820	77080203	77080203	383	0.039	-40.005	-1.606	0
chr15	77324084	77324630	77324630	546	0.039	-27.235	-0.533	0
chr15	77786032	77786981	77786981	949	0.039	-56.19	-1.464	0
chr15	77794414	77795309	77795309	895	0	-54.945	-1.309	0
chr15	77834444	77835281	77835281	837	0.039	-30.425	-0.823	0
chr15	77950771	77951757	77951757	986	0.039	-48.325	-1.174	0
chr15	77961602	77962342	77962342	740	0.039	-51.61	-1.1	0
chr15	79090653	79091258	79091258	605	0.039	-27.645	-0.497	0
chr15	79097883	79098569	79098569	686	0	-37.81	-1.112	0
chr15	79210951	79211599	79211599	648	0	-30.275	-0.594	0
chr15	79429052	79429869	79429869	817	0	-59.725	-2.062	0
chr15	79526279	79527245	79527245	966	0	-43.075	-1.456	0
chr15	79683857	79684464	79684464	607	0.039	-23.865	-0.81	0
chr15	79767637	79768282	79768282	645	0.039	-44.19	-1.22	0
chr15	79894296	79895212	79895212	916	0	-34.69	-0.837	0
chr15	80131956	80132654	80132654	698	0	-48.07	-1.137	0
chr15	81009715	81010457	81010457	742	0.039	-54.625	-1.637	0
chr15	81038104	81038894	81038894	790	0.039	-33.745	-0.786	0
chr15	81554642	81555302	81555302	660	0	-38.93	-1.786	0
chr15	81749575	81750075	81750075	500	0	-57.11	-2.075	0
chr15	81775086	81775964	81775964	878	0.039	-46.875	-1.086	0
chr15	81854940	81855565	81855565	625	0	-38.82	-0.892	0
chr15	82152282	82153044	82153044	762	0.039	-21.295	-0.437	0
chr15	82196186	82197087	82197087	901	0.039	-57.6	-1.506	0
chr15	82245148	82245768	82245768	620	0	-49.565	-1.487	0
chr15	82378140	82378924	82378924	784	0.039	-37.34	-1.129	0
chr15	83137804	83138359	83138359	555	0	-29.06	-0.563	0
chr15	83329511	83330283	83330283	772	0	-17.615	-0.319	0
chr15	83454664	83455594	83455594	930	0.039	-36.43	-0.922	0
chr15	83535867	83536710	83536710	843	0.039	-51.98	-1.452	0
chr15	83609477	83610287	83610287	810	0	-74.815	-2.68	0
chr15	83929731	83930702	83930702	971	0	-64.748	-1.768	0
chr15	84057234	84058201	84058201	967	0.039	-41.295	-1.13	0
chr15	84097698	84098041	84098041	343	0	-26.015	-0.458	0
chr15	84545020	84545735	84545735	715	0.039	-24.775	-0.758	0
chr15	84942780	84943532	84943532	752	0	-34.79	-1.219	0
chr15	84950386	84951096	84951096	710	0.039	-47.165	-1.202	0
chr15	84964456	84965192	84965192	736	0.039	-27.525	-0.55	0
chr15	85214408	85215569	85215569	1161	0	-34.743	-0.722	0
chr15	85231156	85232379	85232379	1223	0	-37.002	-0.762	0
chr15	85239248	85240231	85240231	983	0.039	-46.635	-1.095	0
chr15	85298246	85299244	85299244	998	0.039	-47.625	-2.581	0
chr15	85339440	85340241	85340241	801	0	-29.86	-0.621	0
chr15	85611325	85612451	85612451	1126	0.012	-44.267	-1.746	0
chr15	85656243	85657839	85657839	1596	0	-54.245	-1.899	0
chr15	85664347	85664814	85664814	467	0.039	-35.78	-1.103	0
chr15	85666818	85668441	85668441	1623	0	-51.212	-2.051	0
chr15	85674805	85676185	85676185	1380	0	-54.532	-2.224	0
chr15	85676588	85677402	85677402	814	0	-33.855	-1.062	0
chr15	85677530	85678538	85678538	1008	0.012	-42.96	-1.983	0
chr15	85681252	85682306	85682306	1054	0	-50.03	-1.46	0
chr15	85684015	85684888	85684888	873	0	-55.865	-1.705	0
chr15	85687509	85688491	85688491	982	0	-44.245	-1.283	0
chr15	85700079	85700920	85700920	841	0	-79.25	-3.532	0
chr15	85705620	85706404	85706404	784	0	-61.195	-3.003	0
chr15	86210098	86210937	86210937	839	0.039	-18.92	-0.376	0
chr15	86241747	86243092	86243092	1345	0.012	-23.247	-0.477	0
chr15	87083893	87084330	87084330	437	0	-29.22	-0.706	0
chr15	88036115	88036797	88036797	682	0	-56.895	-1.753	0
chr15	88067604	88068103	88068103	499	0.039	-28.02	-0.598	0
chr15	88484996	88485783	88485783	787	0.039	-32.31	-0.604	0
chr15	88642484	88643446	88643446	962	0.039	-49.395	-1.334	0
chr15	88706449	88707051	88707051	602	0	-26.19	-0.579	0
chr15	88833420	88833795	88833795	375	0.039	-42.72	-1.021	0
chr15	88901661	88902503	88902503	842	0.039	-30.995	-0.686	0
chr15	88936071	88936512	88936512	441	0.039	-56.25	-1.353	0
chr15	89102925	89103423	89103423	498	0.039	-47.42	-1.296	0
chr15	89352962	89353834	89353834	872	0.039	-44.835	-0.858	0
chr15	89538958	89539725	89539725	767	0.039	-31.22	-0.609	0
chr15	89671025	89671425	89671425	400	0.039	-31.275	-0.653	0
chr15	89794697	89795588	89795588	891	0	-40.055	-1.22	0
chr15	89815983	89816398	89816398	415	0	-35.425	-1.229	0
chr15	89957200	89958123	89958123	923	0.039	-57.77	-1.369	0
chr15	91029176	91030052	91030052	876	0.039	-25.04	-0.448	0
chr15	91088019	91088319	91088319	300	0	-23.38	-0.501	0
chr15	92136375	92137049	92137049	674	0.039	-22.15	-0.516	0
chr15	92640369	92641023	92641023	654	0	-34.95	-0.937	0
chr15	92716649	92717592	92717592	943	0.039	-38.535	-0.849	0
chr15	92790482	92791310	92791310	828	0.039	-22.85	-0.453	0
chr15	93061115	93061978	93061978	863	0.039	-53.66	-1.285	0
chr15	93646214	93647155	93647155	941	0.039	-20.57	-0.409	0
chr15	93770854	93771132	93771132	278	0.039	-25.115	-0.504	0
chr15	93832016	93832594	93832594	578	0	-44.375	-1.212	0
chr15	94080072	94080434	94080434	362	0	-36.445	-0.779	0
chr15	94532699	94533168	94533168	469	0.039	-20.46	-0.385	0
chr15	94544326	94544948	94544948	622	0	-27.485	-0.751	0
chr15	94554293	94554988	94554988	695	0	-69.705	-1.838	0
chr15	94697493	94698454	94698454	961	0.039	-32.82	-0.639	0
chr15	94726539	94726993	94726993	454	0.039	-38.935	-0.871	0
chr15	95639378	95639739	95639739	361	0.039	-39.49	-1.124	0
chr15	95793587	95793909	95793909	322	0	-49.035	-1.075	0
chr15	95796470	95797114	95797114	644	0.039	-22.52	-0.443	0
chr15	95825037	95825506	95825506	469	0	-24.1	-0.463	0
chr15	95833137	95833697	95833697	560	0.039	-32.34	-0.958	0
chr15	95880918	95881793	95881793	875	0.039	-29.29	-0.834	0
chr15	95922043	95923409	95923409	1366	0.012	-29.47	-0.568	0
chr15	96275873	96276744	96276744	871	0	-40.61	-1.042	0
chr15	96318801	96320058	96320058	1257	0.012	-33.8	-0.967	0
chr15	96655601	96656170	96656170	569	0.039	-34.465	-0.677	0
chr15	96693357	96694227	96694227	870	0.039	-34.975	-1.634	0
chr15	96830187	96830365	96830365	178	0	-50.59	-1.909	0
chr15	96953804	96954084	96954084	280	0.039	-37.365	-1.987	0
chr15	97112611	97113324	97113324	713	0.039	-25.775	-0.769	0
chr15	97339012	97339757	97339757	745	0	-51.61	-2.091	0
chr15	97517936	97518546	97518546	610	0	-48.035	-1.372	0
chr15	97647773	97648505	97648505	732	0.039	-23.765	-0.435	0
chr15	97660550	97661019	97661019	469	0.039	-24.975	-0.518	0
chr15	97815017	97816382	97816382	1365	0	-21.407	-0.391	0
chr15	97879598	97880365	97880365	767	0.039	-27.365	-0.563	0
chr15	98130360	98130944	98130944	584	0.039	-17.285	-0.289	0
chr15	98256045	98256834	98256834	789	0.039	-48.265	-0.983	0
chr15	99249549	99250367	99250367	818	0	-76.905	-2.699	0
chr15	99405230	99406003	99406003	773	0.039	-25.315	-0.517	0
[truncated: 3,541 more rows]

## Sheet: TFBS DevTrans HyperDMR
Motif Name	Consensus	P-value	Log P-value	q-value (Benjamini)	# of Target Sequences with Motif(of 998)	% of Target Sequences with Motif	# of Background Sequences with Motif(of 46934)	% of Background Sequences with Motif
Six1(Homeobox)/Myoblast-Six1-ChIP-Chip(GSE20150)/Homer	GKVTCADRTTWC	1e-06	-14.14	0.0002	100	0.1002	2830.1	0.0603
Elk1(ETS)/Hela-Elk1-ChIP-Seq(GSE31477)/Homer	HACTTCCGGY	0.001	-7.373	0.0829	268	0.2685	10535.6	0.2246
PRDM14(Zf)/H1-PRDM14-ChIP-Seq(GSE22767)/Homer	RGGTCTCTAACY	0.001	-7.359	0.0829	126	0.1263	4441.5	0.0947
CEBP(bZIP)/ThioMac-CEBPb-ChIP-Seq(GSE21512)/Homer	ATTGCGCAAC	0.001	-7.158	0.0829	155	0.1553	5678.2	0.1211
MafK(bZIP)/C2C12-MafK-ChIP-Seq(GSE36030)/Homer	GCTGASTCAGCA	0.01	-6.071	0.1219	97	0.0972	3400.2	0.0725
Hoxb4(Homeobox)/ES-Hoxb4-ChIP-Seq(GSE34014)/Homer	TGATTRATGGCY	0.01	-5.971	0.1219	58	0.0581	1847	0.0394
HRE(HSF)/HepG2-HSF1-ChIP-Seq(GSE31477)/Homer	BSTTCTRGAABVTTCYAGAA	0.01	-5.525	0.1503	67	0.0671	2244.1	0.0478
YY1(Zf)/Promoter/Homer	CAAGATGGCGGC	0.01	-5.037	0.2143	51	0.0511	1657	0.0353
Foxh1(Forkhead)/hESC-FOXH1-ChIP-Seq(GSE29422)/Homer	NNTGTGGATTSS	0.01	-4.84	0.232	164	0.1643	6426.6	0.137
HNF6(Homeobox)/Liver-Hnf6-ChIP-Seq(ERP000394)/Homer	NTATYGATCH	0.1	-4.24	0.3804	122	0.1222	4712.1	0.1005
NPAS2(bHLH)/Liver-NPAS2-ChIP-Seq(GSE39860)/Homer	KCCACGTGAC	0.1	-4.198	0.3804	378	0.3788	16202.2	0.3454
PAX3:FKHR-fusion(Paired,Homeobox)/Rh4-PAX3:FKHR-ChIP-Seq(GSE19063)/Homer	ACCRTGACTAATTNN	0.1	-3.889	0.4504	56	0.0561	1977.3	0.0422
MyoG(bHLH)/C2C12-MyoG-ChIP-Seq(GSE36024)/Homer	AACAGCTG	0.1	-3.866	0.4504	370	0.3707	15928.6	0.3396
Elk4(ETS)/Hela-Elk4-ChIP-Seq(GSE31477)/Homer	NRYTTCCGGY	0.1	-3.411	0.6227	247	0.2475	10440.4	0.2226
NeuroD1(bHLH)/Islet-NeuroD1-ChIP-Seq(GSE30298)/Homer	GCCATCTGTT	0.1	-3.021	0.8578	282	0.2826	12146.9	0.259
Fosl2(bZIP)/3T3L1-Fosl2-ChIP-Seq(GSE56872)/Homer	NATGASTCABNN	0.1	-2.789	1	90	0.0902	3589.8	0.0765
p63(p53)/Keratinocyte-p63-ChIP-Seq(GSE17611)/Homer	NNDRCATGYCYNRRCATGYH	0.1	-2.749	1	133	0.1333	5493.7	0.1171
Pbx3(Homeobox)/GM12878-PBX3-ChIP-Seq(GSE32465)/Homer	SCTGTCAMTCAN	0.1	-2.712	1	90	0.0902	3605	0.0769
ISRE(IRF)/ThioMac-LPS-Expression(GSE23622)/Homer	AGTTTCASTTTC	0.1	-2.705	1	19	0.019	609.9	0.013
CEBP:CEBP(bZIP)/MEF-Chop-ChIP-Seq(GSE35681)/Homer	NTNATGCAAYMNNHTGMAAY	0.1	-2.603	1	31	0.0311	1101.6	0.0235
Atoh1(bHLH)/Cerebellum-Atoh1-ChIP-Seq(GSE22111)/Homer	VNRVCAGCTGGY	0.1	-2.576	1	362	0.3627	15980.6	0.3407
Pdx1(Homeobox)/Islet-Pdx1-ChIP-Seq(SRA008281)/Homer	YCATYAATCA	0.1	-2.572	1	201	0.2014	8597.7	0.1833
Nur77(NR)/K562-NR4A1-ChIP-Seq(GSE31363)/Homer	TGACCTTTNCNT	0.1	-2.564	1	50	0.0501	1902	0.0405
NFY(CCAAT)/Promoter/Homer	RGCCAATSRG	0.1	-2.465	1	260	0.2605	11321.6	0.2414
GATA(Zf),IR3/iTreg-Gata3-ChIP-Seq(GSE20898)/Homer	NNNNNBAGATAWYATCTVHN	0.1	-2.42	1	35	0.0351	1289.1	0.0275
ERE(NR),IR3/MCF7-ERa-ChIP-Seq(Unpublished)/Homer	VAGGTCACNSTGACC	0.1	-2.398	1	103	0.1032	4244.1	0.0905
MafA(bZIP)/Islet-MafA-ChIP-Seq(GSE30298)/Homer	TGCTGACTCA	1	-2.177	1	264	0.2645	11608.5	0.2475
Phox2a(Homeobox)/Neuron-Phox2a-ChIP-Seq(GSE31456)/Homer	YTAATYNRATTA	1	-2.122	1	59	0.0591	2365.1	0.0504
Myf5(bHLH)/GM-Myf5-ChIP-Seq(GSE24852)/Homer	BAACAGCTGT	1	-2.101	1	239	0.2395	10488.8	0.2236
AP-1(bZIP)/ThioMac-PU.1-ChIP-Seq(GSE21512)/Homer	VTGACTCATC	1	-1.945	1	171	0.1713	7434.6	0.1585
PAX5(Paired,Homeobox)/GM12878-PAX5-ChIP-Seq(GSE32465)/Homer	GCAGCCAAGCRTGACH	1	-1.932	1	144	0.1443	6211.2	0.1324
HOXA9(Homeobox)/HSC-Hoxa9-ChIP-Seq(GSE33509)/Homer	GGCCATAAATCA	1	-1.931	1	140	0.1403	6030.6	0.1286
Hoxc9(Homeobox)/Ainv15-Hoxc9-ChIP-Seq(GSE21812)/Homer	GGCCATAAATCA	1	-1.897	1	101	0.1012	4280.3	0.0913
Lhx2(Homeobox)/HFSC-Lhx2-ChIP-Seq(GSE48068)/Homer	TAATTAGN	1	-1.878	1	206	0.2064	9058.9	0.1931
Atf3(bZIP)/GBM-ATF3-ChIP-Seq(GSE33912)/Homer	DATGASTCATHN	1	-1.837	1	147	0.1473	6378.8	0.136
MafF(bZIP)/HepG2-MafF-ChIP-Seq(GSE31477)/Homer	HWWGTCAGCAWWTTT	1	-1.82	1	55	0.0551	2249.7	0.048
Pit1+1bp(Homeobox)/GCrat-Pit1-ChIP-Seq(GSE58009)/Homer	ATGCATAATTCA	1	-1.82	1	54	0.0541	2205.3	0.047
Olig2(bHLH)/Neuron-Olig2-ChIP-Seq(GSE30882)/Homer	RCCATMTGTT	1	-1.818	1	516	0.517	23497.8	0.501
NF-E2(bZIP)/K562-NFE2-ChIP-Seq(GSE31477)/Homer	GATGACTCAGCA	1	-1.795	1	17	0.017	613.6	0.0131
bHLHE40(bHLH)/HepG2-BHLHE40-ChIP-Seq(GSE31477)/Homer	KCACGTGMCN	1	-1.784	1	118	0.1182	5079.5	0.1083
Srebp2(bHLH)/HepG2-Srebp2-ChIP-Seq(GSE31477)/Homer	CGGTCACSCCAC	1	-1.78	1	52	0.0521	2125.4	0.0453
NRF(NRF)/Promoter/Homer	STGCGCATGCGC	1	-1.729	1	102	0.1022	4372.6	0.0932
EBNA1(EBV virus)/Raji-EBNA1-ChIP-Seq(GSE30709)/Homer	GGYAGCAYDTGCTDCCCNNN	1	-1.724	1	8	0.008	254.1	0.0054
c-Myc(bHLH)/mES-cMyc-ChIP-Seq(GSE11431)/Homer	VVCCACGTGG	1	-1.706	1	189	0.1894	8344.2	0.1779
Jun-AP1(bZIP)/K562-cJun-ChIP-Seq(GSE31477)/Homer	GATGASTCATCN	1	-1.696	1	62	0.0621	2586.7	0.0551
Meis1(Homeobox)/MastCells-Meis1-ChIP-Seq(GSE48085)/Homer	VGCTGWCAVB	1	-1.691	1	496	0.497	22621.4	0.4823
Oct4(POU,Homeobox)/mES-Oct4-ChIP-Seq(GSE11431)/Homer	ATTTGCATAW	1	-1.675	1	87	0.0872	3711.9	0.0791
HOXA2(Homeobox)/mES-Hoxa2-ChIP-Seq(Donaldson et al.)/Homer	GYCATCMATCAT	1	-1.603	1	27	0.0271	1063.8	0.0227
ETV1(ETS)/GIST48-ETV1-ChIP-Seq(GSE22441)/Homer	AACCGGAAGT	1	-1.568	1	448	0.4489	20435.5	0.4357
RORgt(NR)/EL4-RORgt.Flag-ChIP-Seq(GSE56019)/Homer	AAYTAGGTCA	1	-1.557	1	34	0.0341	1376.6	0.0293
Bach1(bZIP)/K562-Bach1-ChIP-Seq(GSE31477)/Homer	AWWNTGCTGAGTCAT	1	-1.552	1	14	0.014	514.9	0.011
Tbx20(T-box)/Heart-Tbx20-ChIP-Seq(GSE29636)/Homer	GGTGYTGACAGS	1	-1.48	1	75	0.0752	3224.4	0.0687
Srebp1a(bHLH)/HepG2-Srebp1a-ChIP-Seq(GSE31477)/Homer	RTCACSCCAY	1	-1.477	1	69	0.0691	2954.8	0.063
Lhx3(Homeobox)/Neuron-Lhx3-ChIP-Seq(GSE31456)/Homer	ADBTAATTAR	1	-1.477	1	309	0.3096	13995.7	0.2984
Unknown(Homeobox)/Limb-p300-ChIP-Seq/Homer	SSCMATWAAA	1	-1.474	1	131	0.1313	5774.3	0.1231
HRE(HSF)/Striatum-HSF1-ChIP-Seq(GSE38000)/Homer	TTCTAGAABNTTCTA	1	-1.465	1	64	0.0641	2732.5	0.0583
Max(bHLH)/K562-Max-ChIP-Seq(GSE31477)/Homer	RCCACGTGGYYN	1	-1.458	1	237	0.2375	10663.4	0.2273
Fra1(bZIP)/BT549-Fra1-ChIP-Seq(GSE46166)/Homer	NNATGASTCATH	1	-1.454	1	121	0.1212	5324.5	0.1135
FXR(NR),IR1/Liver-FXR-ChIP-Seq(Chong et al.)/Homer	AGGTCANTGACCTB	1	-1.387	1	134	0.1343	5944.4	0.1267
Atf2(bZIP)/3T3L1-Atf2-ChIP-Seq(GSE56872)/Homer	NRRTGACGTCAT	1	-1.383	1	98	0.0982	4298.1	0.0916
Hnf1(Homeobox)/Liver-Foxa2-Chip-Seq(GSE25694)/Homer	GGTTAAWCATTAA	1	-1.358	1	20	0.02	796.7	0.017
PRDM9(Zf)/Testis-DMC1-ChIP-Seq(GSE35498)/Homer	ADGGYAGYAGCATCT	1	-1.341	1	138	0.1383	6146.6	0.131
p53(p53)/Saos-p53-ChIP-Seq(GSE15780)/Homer	RRCATGYCYRGRCATGYYYN	1	-1.34	1	32	0.0321	1328.1	0.0283
p53(p53)/Saos-p53-ChIP-Seq/Homer	RRCATGYCYRGRCATGYYYN	1	-1.34	1	32	0.0321	1328.1	0.0283
CArG(MADS)/PUER-Srf-ChIP-Seq(Sullivan et al.)/Homer	CCATATATGGNM	1	-1.301	1	74	0.0741	3231.5	0.0689
Rbpj1(?)/Panc1-Rbpj1-ChIP-Seq(GSE47459)/Homer	HTTTCCCASG	1	-1.282	1	412	0.4128	18912	0.4032
Mef2a(MADS)/HL1-Mef2a.biotin-ChIP-Seq(GSE21529)/Homer	CYAAAAATAG	1	-1.275	1	74	0.0741	3239	0.0691
Atf1(bZIP)/K562-ATF1-ChIP-Seq(GSE31477)/Homer	GATGACGTCA	1	-1.248	1	180	0.1804	8124.6	0.1732
Sox2(HMG)/mES-Sox2-ChIP-Seq(GSE11431)/Homer	BCCATTGTTC	1	-1.214	1	210	0.2104	9531.9	0.2032
BMYB(HTH)/Hela-BMYB-ChIP-Seq(GSE27030)/Homer	NHAACBGYYV	1	-1.126	1	383	0.3838	17651.6	0.3763
Foxo1(Forkhead)/RAW-Foxo1-ChIP-Seq(Fan et al.)/Homer	CTGTTTAC	1	-1.121	1	452	0.4529	20888.2	0.4453
GATA3(Zf),DR8/iTreg-Gata3-ChIP-Seq(GSE20898)/Homer	AGATSTNDNNDSAGATAASN	1	-1.12	1	21	0.021	879.2	0.0187
ELF1(ETS)/Jurkat-ELF1-ChIP-Seq(SRA014231)/Homer	AVCCGGAAGT	1	-1.09	1	212	0.2124	9690.7	0.2066
E2A(bHLH),near_PU.1/Bcell-PU.1-ChIP-Seq(GSE21512)/Homer	NVCACCTGBN	1	-1.084	1	478	0.479	22133.3	0.4719
REST-NRSF(Zf)/Jurkat-NRSF-ChIP-Seq/Homer	GGMGCTGTCCATGGTGCTGA	1	-1.028	1	4	0.004	142.4	0.003
PAX5(Paired,Homeobox),condensed/GM12878-PAX5-ChIP-Seq(GSE32465)/Homer	GTCACGCTCSCTGM	1	-1.014	1	39	0.0391	1718.3	0.0366
NRF1(NRF)/MCF7-NRF1-ChIP-Seq(Unpublished)/Homer	CTGCGCATGCGC	1	-1.009	1	78	0.0782	3513.3	0.0749
FOXA1:AR(Forkhead,NR)/LNCAP-AR-ChIP-Seq(GSE27824)/Homer	AGTAAACAAAAAAGAACAND	1	-1.005	1	19	0.019	810.8	0.0173
Pax7(Paired,Homeobox),long/Myoblast-Pax7-ChIP-Seq(GSE25064)/Homer	TAATCHGATTAC	1	-1.002	1	4	0.004	144.4	0.0031
BATF(bZIP)/Th17-BATF-ChIP-Seq(GSE39756)/Homer	DATGASTCAT	1	-0.989	1	140	0.1403	6395.4	0.1363
Arnt:Ahr(bHLH)/MCF7-Arnt-ChIP-Seq(Lo et al.)/Homer	TBGCACGCAA	1	-0.9857	1	231	0.2315	10636.3	0.2268
GATA3(Zf)/iTreg-Gata3-ChIP-Seq(GSE20898)/Homer	AGATAASR	1	-0.9853	1	301	0.3016	13907.3	0.2965
Ascl1(bHLH)/NeuralTubes-Ascl1-ChIP-Seq(GSE55840)/Homer	NNVVCAGCTGBN	1	-0.9818	1	491	0.492	22816.9	0.4864
ELF5(ETS)/T47D-ELF5-ChIP-Seq(GSE30407)/Homer	ACVAGGAAGT	1	-0.9601	1	227	0.2275	10465.7	0.2231
Sox6(HMG)/Myotubes-Sox6-ChIP-Seq(GSE32627)/Homer	CCATTGTTNY	1	-0.959	1	342	0.3427	15844.9	0.3378
Isl1(Homeobox)/Neuron-Isl1-ChIP-Seq(GSE31456)/Homer	CTAATKGV	1	-0.9538	1	408	0.4088	18941.2	0.4038
PBX1(Homeobox)/MCF7-PBX1-ChIP-Seq(GSE28007)/Homer	GSCTGTCACTCA	1	-0.9524	1	30	0.0301	1322.5	0.0282
Rfx1(HTH)/NPC-H3K4me1-ChIP-Seq(GSE16256)/Homer	KGTTGCCATGGCAA	1	-0.9372	1	69	0.0691	3124.6	0.0666
Atf4(bZIP)/MEF-Atf4-ChIP-Seq(GSE35681)/Homer	MTGATGCAAT	1	-0.937	1	50	0.0501	2246.3	0.0479
AP-2alpha(AP2)/Hela-AP2alpha-ChIP-Seq(GSE31477)/Homer	ATGCCCTGAGGC	1	-0.9309	1	301	0.3016	13944.4	0.2973
HOXD13(Homeobox)/Chicken-Hoxd13-ChIP-Seq(GSE38910)/Homer	NCYAATAAAA	1	-0.9274	1	192	0.1924	8851.1	0.1887
Cdx2(Homeobox)/mES-Cdx2-ChIP-Seq(GSE14586)/Homer	GYMATAAAAH	1	-0.9221	1	129	0.1293	5917.8	0.1262
CTCF-SatelliteElement(Zf?)/CD4+-CTCF-ChIP-Seq(Barski et al.)/Homer	TGCAGTTCCMVNWRTGGCCA	1	-0.9187	1	6	0.006	240	0.0051
IRF1(IRF)/PBMC-IRF1-ChIP-Seq(GSE43036)/Homer	GAAAGTGAAAGT	1	-0.9122	1	32	0.0321	1424	0.0304
IRF4(IRF)/GM12878-IRF4-ChIP-Seq(GSE32465)/Homer	ACTGAAACCA	1	-0.8846	1	103	0.1032	4726	0.1008
THRa(NR)/C17.2-THRa-ChIP-Seq(GSE38347)/Homer	GGTCANYTGAGGWCA	1	-0.8837	1	142	0.1423	6543.7	0.1395
TR4(NR),DR1/Hela-TR4-ChIP-Seq(GSE24685)/Homer	GAGGTCAAAGGTCA	1	-0.8677	1	41	0.0411	1852.9	0.0395
Esrrb(NR)/mES-Esrrb-ChIP-Seq(GSE11431)/Homer	KTGACCTTGA	1	-0.8399	1	201	0.2014	9326.9	0.1988
MyoD(bHLH)/Myotube-MyoD-ChIP-Seq(GSE21614)/Homer	RRCAGCTGYTSY	1	-0.8132	1	264	0.2645	12295.5	0.2621
Ap4(bHLH)/AML-Tfap4-ChIP-Seq(GSE45738)/Homer	NAHCAGCTGD	1	-0.8124	1	369	0.3697	17220.2	0.3671
Oct4:Sox17(POU,Homeobox,HMG)/F9-Sox17-ChIP-Seq(GSE44553)/Homer	CCATTGTATGCAAAT	1	-0.7841	1	25	0.0251	1134.2	0.0242
Stat3+il21(Stat)/CD4-Stat3-ChIP-Seq(GSE19198)/Homer	SVYTTCCNGGAARB	1	-0.7616	1	198	0.1984	9238.8	0.197
n-Myc(bHLH)/mES-nMyc-ChIP-Seq(GSE11431)/Homer	VRCCACGTGG	1	-0.7451	1	242	0.2425	11314.5	0.2412
Sox3(HMG)/NPC-Sox3-ChIP-Seq(GSE33059)/Homer	CCWTTGTY	1	-0.7407	1	382	0.3828	17890.5	0.3814
GRHL2(CP2)/HBE-GRHL2-ChIP-Seq(GSE46194)/Homer	AAACYKGTTWDACMRGTTTB	1	-0.7107	1	100	0.1002	4673.8	0.0996
GATA(Zf),IR4/iTreg-Gata3-ChIP-Seq(GSE20898)/Homer	NAGATWNBNATCTNN	1	-0.7028	1	15	0.015	688	0.0147
Fli1(ETS)/CD8-FLI-ChIP-Seq(GSE20898)/Homer	NRYTTCCGGH	1	-0.6856	1	367	0.3677	17234.4	0.3674
E2A(bHLH)/proBcell-E2A-ChIP-Seq(GSE21978)/Homer	DNRCAGCTGY	1	-0.6092	1	467	0.4679	22007.9	0.4692
Chop(bZIP)/MEF-Chop-ChIP-Seq(GSE35681)/Homer	ATTGCATCAT	1	-0.6045	1	36	0.0361	1709	0.0364
Ptf1a(bHLH)/Panc1-Ptf1a-ChIP-Seq(GSE47459)/Homer	ACAGCTGTTN	1	-0.6004	1	695	0.6964	32721.4	0.6976
BMAL1(bHLH)/Liver-Bmal1-ChIP-Seq(GSE39860)/Homer	GNCACGTG	1	-0.5935	1	481	0.482	22681.9	0.4836
Smad4(MAD)/ESC-SMAD4-ChIP-Seq(GSE29422)/Homer	VBSYGTCTGG	1	-0.5922	1	504	0.505	23763.9	0.5066
STAT1(Stat)/HelaS3-STAT1-ChIP-Seq(GSE12782)/Homer	NATTTCCNGGAAAT	1	-0.5795	1	68	0.0681	3236.8	0.069
Pax7(Paired,Homeobox),longest/Myoblast-Pax7-ChIP-Seq(GSE25064)/Homer	NTAATTDGCYAATTANNWWD	1	-0.575	1	3	0.003	138.6	0.003
Sox10(HMG)/SciaticNerve-Sox3-ChIP-Seq(GSE35132)/Homer	CCWTTGTYYB	1	-0.5666	1	370	0.3707	17490.7	0.3729
HIF-1b(HLH)/T47D-HIF1b-ChIP-Seq(GSE59937)/Homer	RTACGTGC	1	-0.5584	1	359	0.3597	16981.2	0.362
CLOCK(bHLH)/Liver-Clock-ChIP-Seq(GSE39860)/Homer	GHCACGTG	1	-0.5452	1	178	0.1784	8462.9	0.1804
RXR(NR),DR1/3T3L1-RXR-ChIP-Seq(GSE13511)/Homer	TAGGGCAAAGGTCA	1	-0.5313	1	340	0.3407	16115.4	0.3436
Mouse_Recombination_Hotspot(Zf)/Testis-DMC1-ChIP-Seq(GSE24438)/Homer	ACTYKNATTCGTGNTACTTC	1	-0.5208	1	14	0.014	684.2	0.0146
VDR(NR),DR3/GM10855-VDR+vitD-ChIP-Seq(GSE22484)/Homer	ARAGGTCANWGAGTTCANNN	1	-0.5203	1	63	0.0631	3031.8	0.0646
LXRE(NR),DR4/RAW-LXRb.biotin-ChIP-Seq(GSE21512)/Homer	RGGTTACTANAGGTCA	1	-0.5041	1	13	0.013	640.1	0.0136
RUNX(Runt)/HPC7-Runx1-ChIP-Seq(GSE22178)/Homer	SAAACCACAG	1	-0.4994	1	201	0.2014	9590.4	0.2045
bZIP:IRF(bZIP,IRF)/Th17-BatF-ChIP-Seq(GSE39756)/Homer	NAGTTTCABTHTGACTNW	1	-0.495	1	92	0.0922	4427.2	0.0944
ETS:E-box(ETS,bHLH)/HPC7-Scl-ChIP-Seq(GSE22178)/Homer	AGGAARCAGCTG	1	-0.492	1	24	0.024	1177.8	0.0251
Bach2(bZIP)/OCILy7-Bach2-ChIP-Seq(GSE44420)/Homer	TGCTGAGTCA	1	-0.4911	1	45	0.0451	2187.9	0.0466
Tbox:Smad(T-box,MAD)/ESCd5-Smad2_3-ChIP-Seq(GSE29422)/Homer	AGGTGHCAGACA	1	-0.4615	1	59	0.0591	2874.9	0.0613
SPDEF(ETS)/VCaP-SPDEF-ChIP-Seq(SRA014231)/Homer	ASWTCCTGBT	1	-0.4426	1	313	0.3136	14942.1	0.3186
Nrf2(bZIP)/Lymphoblast-Nrf2-ChIP-Seq(GSE37589)/Homer	HTGCTGAGTCAT	1	-0.436	1	10	0.01	511.8	0.0109
c-Jun-CRE(bZIP)/K562-cJun-ChIP-Seq(GSE31477)/Homer	ATGACGTCATCY	1	-0.4159	1	77	0.0772	3767.3	0.0803
Pax8(Paired,Homeobox)/Thyroid-Pax8-ChIP-Seq(GSE26938)/Homer	GTCATGCHTGRCTGS	1	-0.4046	1	112	0.1122	5451.7	0.1162
NF1-halfsite(CTF)/LNCaP-NF1-ChIP-Seq(Unpublished)/Homer	YTGCCAAG	1	-0.3995	1	485	0.486	23099.6	0.4925
Nkx6.1(Homeobox)/Islet-Nkx6.1-ChIP-Seq(GSE40975)/Homer	GKTAATGR	1	-0.3946	1	431	0.4319	20566.6	0.4385
GATA3(Zf),DR4/iTreg-Gata3-ChIP-Seq(GSE20898)/Homer	AGATGKDGAGATAAG	1	-0.3774	1	14	0.014	729.8	0.0156
TATA-Box(TBP)/Promoter/Homer	CCTTTTAWAGSC	1	-0.3684	1	279	0.2796	13429	0.2863
STAT5(Stat)/mCD4+-Stat5-ChIP-Seq(GSE12346)/Homer	RTTTCTNAGAAA	1	-0.3621	1	80	0.0802	3953.9	0.0843
Pit1(Homeobox)/GCrat-Pit1-ChIP-Seq(GSE58009)/Homer	ATGMATATDC	1	-0.3567	1	172	0.1723	8362.1	0.1783
RUNX-AML(Runt)/CD4+-PolII-ChIP-Seq(Barski et al.)/Homer	GCTGTGGTTW	1	-0.3514	1	196	0.1964	9511.9	0.2028
Reverb(NR),DR2/RAW-Reverba.biotin-ChIP-Seq(GSE45914)/Homer	GTRGGTCASTGGGTCA	1	-0.3413	1	42	0.0421	2127.4	0.0454
HNF4a(NR),DR1/HepG2-HNF4a-ChIP-Seq(GSE25021)/Homer	CARRGKBCAAAGTYCA	1	-0.3384	1	139	0.1393	6807.6	0.1451
USF1(bHLH)/GM12878-Usf1-ChIP-Seq(GSE32465)/Homer	SGTCACGTGR	1	-0.3339	1	145	0.1453	7099.9	0.1514
STAT4(Stat)/CD4-Stat4-ChIP-Seq(GSE22104)/Homer	NYTTCCWGGAAR	1	-0.333	1	220	0.2204	10676.7	0.2276
Nkx2.5(Homeobox)/HL1-Nkx2.5.biotin-ChIP-Seq(GSE21529)/Homer	RRSCACTYAA	1	-0.3329	1	551	0.5521	26295.6	0.5606
FOXP1(Forkhead)/H9-FOXP1-ChIP-Seq(GSE31006)/Homer	NYYTGTTTACHN	1	-0.3305	1	87	0.0872	4318.6	0.0921
Brachyury(T-box)/Mesoendoderm-Brachyury-ChIP-exo(GSE54963)/Homer	ANTTMRCASBNNNGTGYKAAN	1	-0.3282	1	65	0.0651	3256.5	0.0694
GSC(Homeobox)/FrogEmbryos-GSC-ChIP-Seq(DRA000576)/Homer	RGGATTAR	1	-0.3279	1	258	0.2585	12488.1	0.2662
GLI3(Zf)/Limb-GLI3-ChIP-Chip(GSE11077)/Homer	CGTGGGTGGTCC	1	-0.3218	1	42	0.0421	2140.2	0.0456
CHR(?)/Hela-CellCycle-Expression/Homer	SRGTTTCAAA	1	-0.3187	1	107	0.1072	5293.8	0.1129
RUNX1(Runt)/Jurkat-RUNX1-ChIP-Seq(GSE29180)/Homer	AAACCACARM	1	-0.3145	1	273	0.2735	13219.4	0.2818
Smad2(MAD)/ES-SMAD2-ChIP-Seq(GSE29422)/Homer	CTGTCTGG	1	-0.3111	1	480	0.481	22997.6	0.4903
CEBP:AP1(bZIP)/ThioMac-CEBPb-ChIP-Seq(GSE21512)/Homer	DRTGTTGCAA	1	-0.3102	1	141	0.1413	6935.9	0.1479
Oct2(POU,Homeobox)/Bcell-Oct2-ChIP-Seq(GSE21512)/Homer	ATATGCAAAT	1	-0.3088	1	42	0.0421	2149.9	0.0458
Tcf4(HMG)/Hct116-Tcf4-ChIP-Seq(SRA012054)/Homer	ASATCAAAGGVA	1	-0.3066	1	103	0.1032	5113.1	0.109
EBF(EBF)/proBcell-EBF-ChIP-Seq(GSE21978)/Homer	DGTCCCYRGGGA	1	-0.2986	1	68	0.0681	3427.6	0.0731
ARE(NR)/LNCAP-AR-ChIP-Seq(GSE27824)/Homer	RGRACASNSTGTYCYB	1	-0.291	1	80	0.0802	4017.5	0.0857
PR(NR)/T47D-PR-ChIP-Seq(GSE31130)/Homer	VAGRACAKNCTGTBC	1	-0.2811	1	542	0.5431	25959.8	0.5534
PPARE(NR),DR1/3T3L1-Pparg-ChIP-Seq(GSE13511)/Homer	TGACCTTTGCCCCA	1	-0.2805	1	278	0.2786	13509.7	0.288
Tcf3(HMG)/mES-Tcf3-ChIP-Seq(GSE11724)/Homer	ASWTCAAAGG	1	-0.2731	1	55	0.0551	2815	0.06
c-Myc(bHLH)/LNCAP-cMyc-ChIP-Seq(Unpublished)/Homer	VCCACGTG	1	-0.2708	1	163	0.1633	8040.2	0.1714
RBPJ:Ebox(?,bHLH)/Panc1-Rbpj1-ChIP-Seq(GSE47459)/Homer	GGGRAARRGRMCAGMTG	1	-0.2668	1	98	0.0982	4915.8	0.1048
Atf7(bZIP)/3T3L1-Atf7-ChIP-Seq(GSE56872)/Homer	NGRTGACGTCAY	1	-0.2598	1	120	0.1202	5987.6	0.1277
IRF2(IRF)/Erythroblas-IRF2-ChIP-Seq(GSE36985)/Homer	GAAASYGAAASY	1	-0.2579	1	22	0.022	1188.6	0.0253
ETS(ETS)/Promoter/Homer	AACCGGAAGT	1	-0.2436	1	126	0.1263	6298.6	0.1343
ZFX(Zf)/mES-Zfx-ChIP-Seq(GSE11431)/Homer	AGGCCTRG	1	-0.2317	1	404	0.4048	19563.9	0.4171
Usf2(bHLH)/C2C12-Usf2-ChIP-Seq(GSE36030)/Homer	GTCACGTGGT	1	-0.2269	1	91	0.0912	4623.7	0.0986
AP-2gamma(AP2)/MCF7-TFAP2C-ChIP-Seq(GSE21234)/Homer	SCCTSAGGSCAW	1	-0.2166	1	361	0.3617	17562.3	0.3744
HIF-1a(bHLH)/MCF7-HIF1a-ChIP-Seq(GSE28352)/Homer	TACGTGCV	1	-0.2165	1	79	0.0792	4050.9	0.0864
EWS:ERG-fusion(ETS)/CADO_ES1-EWS:ERG-ChIP-Seq(SRA014231)/Homer	ATTTCCTGTN	1	-0.1986	1	169	0.1693	8442.4	0.18
Unknown-ESC-element(?)/mES-Nanog-ChIP-Seq(GSE11724)/Homer	CACAGCAGGGGG	1	-0.1975	1	190	0.1904	9454.5	0.2016
Nr5a2(NR)/mES-Nr5a2-ChIP-Seq(GSE19019)/Homer	BTCAAGGTCA	1	-0.1951	1	174	0.1743	8689.6	0.1853
p53(p53)/mES-cMyc-ChIP-Seq(GSE11431)/Homer	ACATGCCCGGGCAT	1	-0.192	1	4	0.004	270.8	0.0058
FOXA1(Forkhead)/MCF7-FOXA1-ChIP-Seq(GSE26831)/Homer	WAAGTAAACA	1	-0.1815	1	188	0.1884	9389.7	0.2002
Nr5a2(NR)/Pancreas-LRH1-ChIP-Seq(GSE34295)/Homer	BTCAAGGTCA	1	-0.1796	1	225	0.2255	11169.9	0.2381
Smad3(MAD)/NPC-Smad3-ChIP-Seq(GSE36673)/Homer	TWGTCTGV	1	-0.1641	1	692	0.6934	33196.5	0.7077
Tcf12(bHLH)/GM12878-Tcf12-ChIP-Seq(GSE32465)/Homer	VCAGCTGYTG	1	-0.1616	1	301	0.3016	14841.8	0.3164
Gata2(Zf)/K562-GATA2-ChIP-Seq(GSE18829)/Homer	BBCTTATCTS	1	-0.1571	1	127	0.1273	6487	0.1383
Pax7(Paired,Homeobox)/Myoblast-Pax7-ChIP-Seq(GSE25064)/Homer	TAATCAATTA	1	-0.1434	1	9	0.009	579.2	0.0123
Eomes(T-box)/H9-Eomes-ChIP-Seq(GSE26097)/Homer	ATTAACACCT	1	-0.1343	1	443	0.4439	21646.5	0.4615
GATA:SCL(Zf,bHLH)/Ter119-SCL-ChIP-Seq(GSE18720)/Homer	CRGCTGBNGNSNNSAGATAA	1	-0.1298	1	25	0.0251	1448.6	0.0309
Gata4(Zf)/Heart-Gata4-ChIP-Seq(GSE35151)/Homer	NBWGATAAGR	1	-0.1273	1	193	0.1934	9755.1	0.208
STAT6(Stat)/Macrophage-Stat6-ChIP-Seq(GSE38377)/Homer	TTCCKNAGAA	1	-0.1272	1	110	0.1102	5716.4	0.1219
TCFL2(HMG)/K562-TCF7L2-ChIP-Seq(GSE29196)/Homer	ACWTCAAAGG	1	-0.1267	1	16	0.016	975.8	0.0208
Tlx?(NR)/NPC-H3K4me1-ChIP-Seq(GSE16256)/Homer	CTGGCAGSCTGCCA	1	-0.1135	1	130	0.1303	6729.3	0.1435
NF1:FOXA1(CTF,Forkhead)/LNCAP-FOXA1-ChIP-Seq(GSE27824)/Homer	WNTGTTTRYTTTGGCA	1	-0.1123	1	8	0.008	546.4	0.0116
TEAD(TEA)/Fibroblast-PU.1-ChIP-Seq(Unpublished)/Homer	YCWGGAATGY	1	-0.1108	1	130	0.1303	6736.8	0.1436
NFAT:AP1(RHD,bZIP)/Jurkat-NFATC1-ChIP-Seq(Jolma et al.)/Homer	SARTGGAAAAWRTGAGTCAB	1	-0.1099	1	28	0.0281	1630.6	0.0348
Tbet(T-box)/CD8-Tbet-ChIP-Seq(GSE33802)/Homer	AGGTGTGAAM	1	-0.1039	1	242	0.2425	12187.8	0.2598
Gata1(Zf)/K562-GATA1-ChIP-Seq(GSE18829)/Homer	SAGATAAGRV	1	-0.1013	1	111	0.1112	5828	0.1242
ZNF143|STAF(Zf)/CUTLL-ZNF143-ChIP-Seq(GSE29600)/Homer	ATTTCCCAGVAKSCY	1	-0.1005	1	117	0.1172	6125.1	0.1306
SpiB(ETS)/OCILY3-SPIB-ChIP-Seq(GSE56857)/Homer	AAAGRGGAAGTG	1	-0.09642	1	58	0.0581	3194.5	0.0681
EHF(ETS)/LoVo-EHF-ChIP-Seq(GSE49402)/Homer	AVCAGGAAGT	1	-0.09526	1	348	0.3487	17287.2	0.3686
RARg(NR)/ES-RARg-ChIP-Seq(GSE30538)/Homer	AGGTCAAGGTCA	1	-0.09433	1	22	0.022	1335.8	0.0285
MYB(HTH)/ERMYB-Myb-ChIPSeq(GSE22095)/Homer	GGCVGTTR	1	-0.08447	1	427	0.4279	21077.8	0.4494
E2F(E2F)/Hela-CellCycle-Expression/Homer	TTSGCGCGAAAA	1	-0.08032	1	14	0.014	919.3	0.0196
Ets1-distal(ETS)/CD4+-PolII-ChIP-Seq(Barski et al.)/Homer	MACAGGAAGT	1	-0.07758	1	79	0.0792	4300.2	0.0917
CRE(bZIP)/Promoter/Homer	CSGTGACGTCAC	1	-0.07428	1	66	0.0661	3653.4	0.0779
Stat3(Stat)/mES-Stat3-ChIP-Seq(GSE11431)/Homer	CTTCCGGGAA	1	-0.07385	1	134	0.1343	7046.4	0.1502
MITF(bHLH)/MastCells-MITF-ChIP-Seq(GSE48085)/Homer	RTCATGTGAC	1	-0.06489	1	248	0.2485	12636.2	0.2694
ETS:RUNX(ETS,Runt)/Jurkat-RUNX1-ChIP-Seq(GSE17954)/Homer	RCAGGATGTGGT	1	-0.06299	1	25	0.0251	1551.6	0.0331
RUNX2(Runt)/PCa-RUNX2-ChIP-Seq(GSE33889)/Homer	NWAACCACADNN	1	-0.05867	1	218	0.2184	11218	0.2392
Mef2c(MADS)/GM12878-Mef2c-ChIP-Seq(GSE32465)/Homer	DCYAAAAATAGM	1	-0.05479	1	54	0.0541	3098.4	0.0661
GABPA(ETS)/Jurkat-GABPa-ChIP-Seq(GSE17954)/Homer	RACCGGAAGT	1	-0.05273	1	280	0.2806	14245.1	0.3037
Sox4(HMG)/proB-Sox4-ChIP-Seq(GSE50066)/Homer	YCTTTGTTCC	1	-0.05177	1	183	0.1834	9550.3	0.2036
NFkB-p65(RHD)/GM12787-p65-ChIP-Seq(GSE19485)/Homer	WGGGGATTTCCC	1	-0.04964	1	116	0.1162	6257	0.1334
AMYB(HTH)/Testes-AMYB-ChIP-Seq(GSE44588)/Homer	TGGCAGTTGG	1	-0.04534	1	371	0.3717	18647.7	0.3976
FOXA1(Forkhead)/LNCAP-FOXA1-ChIP-Seq(GSE27824)/Homer	WAAGTAAACA	1	-0.04473	1	221	0.2214	11445.7	0.244
GFX(?)/Promoter/Homer	ATTCTCGCGAGA	1	-0.04457	1	3	0.003	304.7	0.0065
JunD(bZIP)/K562-JunD-ChIP-Seq/Homer	ATGACGTCATCN	1	-0.04367	1	19	0.019	1268.1	0.027
SCL(bHLH)/HPC7-Scl-ChIP-Seq(GSE13511)/Homer	AVCAGCTG	1	-0.04186	1	859	0.8607	41205	0.8785
NFAT(RHD)/Jurkat-NFATC1-ChIP-Seq(Jolma et al.)/Homer	ATTTTCCATT	1	-0.04086	1	168	0.1683	8880.5	0.1893
EBF1(EBF)/Near-E2A-ChIP-Seq(GSE21512)/Homer	GTCCCCWGGGGA	1	-0.03734	1	324	0.3246	16468.7	0.3511
HIF2a(bHLH)/785_O-HIF2a-ChIP-Seq(GSE34871)/Homer	GCACGTACCC	1	-0.03524	1	102	0.1022	5633.9	0.1201
GRE(NR),IR3/A549-GR-ChIP-Seq(GSE32465)/Homer	NRGVACABNVTGTYCY	1	-0.03379	1	29	0.0291	1852.4	0.0395
STAT6(Stat)/CD4-Stat6-ChIP-Seq(GSE22104)/Homer	ABTTCYYRRGAA	1	-0.03203	1	97	0.0972	5401.3	0.1152
NFkB-p50,p52(RHD)/Monocyte-p50-ChIP-Chip(Schreiber et al.)/Homer	GGGGGAATCCCC	1	-0.03143	1	27	0.0271	1752.5	0.0374
NF1(CTF)/LNCAP-NF1-ChIP-Seq(Unpublished)/Homer	CYTGGCABNSTGCCAR	1	-0.03076	1	107	0.1072	5915.1	0.1261
EKLF(Zf)/Erythrocyte-Klf1-ChIP-Seq(GSE20478)/Homer	NWGGGTGTGGCY	1	-0.02856	1	66	0.0661	3837.9	0.0818
OCT4-SOX2-TCF-NANOG(POU,Homeobox,HMG)/mES-Oct4-ChIP-Seq(GSE11431)/Homer	ATTTGCATAACAATG	1	-0.02746	1	19	0.019	1321.7	0.0282
CTCF(Zf)/CD4+-CTCF-ChIP-Seq(Barski et al.)/Homer	AYAGTGCCMYCTRGTGGCCA	1	-0.02543	1	40	0.0401	2487.1	0.053
EWS:FLI1-fusion(ETS)/SK_N_MC-EWS:FLI1-ChIP-Seq(SRA014231)/Homer	VACAGGAAAT	1	-0.02338	1	164	0.1643	8826.2	0.1882
CRX(Homeobox)/Retina-Crx-ChIP-Seq(GSE20012)/Homer	GCTAATCC	1	-0.02111	1	479	0.48	24000.6	0.5117
Otx2(Homeobox)/EpiLC-Otx2-ChIP-Seq(GSE56098)/Homer	NYTAATCCYB	1	-0.01933	1	165	0.1653	8922.9	0.1902
Tcfcp2l1(CP2)/mES-Tcfcp2l1-ChIP-Seq(GSE11431)/Homer	NRAACCRGTTYRAACCRGYT	1	-0.01888	1	40	0.0401	2530.1	0.0539
GFY(?)/Promoter/Homer	ACTACAATTCCC	1	-0.01593	1	14	0.014	1085.6	0.0231
Rfx5(HTH)/GM12878-Rfx5-ChIP-Seq(GSE31477)/Homer	SCCTAGCAACAG	1	-0.0158	1	85	0.0852	4928.7	0.1051
GRE(NR),IR3/RAW264.7-GRE-ChIP-Seq(Unpublished)/Homer	VAGRACAKWCTGTYC	1	-0.01404	1	49	0.0491	3058.9	0.0652
TEAD2(TEA)/Py2T-Tead2-ChIP-Seq(GSE55709)/Homer	CCWGGAATGY	1	-0.01381	1	105	0.1052	5980	0.1275
ZNF711(Zf)/SHSY5Y-ZNF711-ChIP-Seq(GSE20673)/Homer	AGGCCTAG	1	-0.01376	1	526	0.5271	26327.5	0.5613
NFkB-p65-Rel(RHD)/ThioMac-LPS-Expression(GSE23622)/Homer	GGAAATTCCC	1	-0.012	1	6	0.006	601	0.0128
PRDM1(Zf)/Hela-PRDM1-ChIP-Seq(GSE31477)/Homer	ACTTTCACTTTC	1	-0.01169	1	108	0.1082	6166.3	0.1315
Nanog(Homeobox)/mES-Nanog-ChIP-Seq(GSE11724)/Homer	RGCCATTAAC	1	-0.01043	1	738	0.7395	36124.9	0.7702
Gfi1b(Zf)/HPC7-Gfi1b-ChIP-Seq(GSE22178)/Homer	MAATCACTGC	1	-0.007919	1	131	0.1313	7414.8	0.1581
Bcl6(Zf)/Liver-Bcl6-ChIP-Seq(GSE31578)/Homer	NNNCTTTCCAGGAAA	1	-0.007826	1	318	0.3186	16628.4	0.3545
X-box(HTH)/NPC-H3K4me1-ChIP-Seq(GSE16256)/Homer	GGTTGCCATGGCAA	1	-0.006481	1	20	0.02	1532.4	0.0327
Tbx5(T-box)/HL1-Tbx5.biotin-ChIP-Seq(GSE21529)/Homer	AGGTGTCA	1	-0.006179	1	700	0.7014	34532.7	0.7362
ETS1(ETS)/Jurkat-ETS1-ChIP-Seq(GSE17954)/Homer	ACAGGAAGTG	1	-0.003535	1	290	0.2906	15469.6	0.3298
Nkx3.1(Homeobox)/LNCaP-Nkx3.1-ChIP-Seq(GSE28264)/Homer	AAGCACTTAA	1	-0.00309	1	522	0.523	26531.1	0.5656
Foxa2(Forkhead)/Liver-Foxa2-ChIP-Seq(GSE25694)/Homer	CYTGTTTACWYW	1	-0.003006	1	142	0.1423	8162.7	0.174
TEAD4(TEA)/Tropoblast-Tead4-ChIP-Seq(GSE37350)/Homer	CCWGGAATGY	1	-0.002979	1	178	0.1784	9983.4	0.2128
Fox:Ebox(Forkhead,bHLH)/Panc1-Foxa2-ChIP-Seq(GSE47459)/Homer	NNNVCTGWGYAAACASN	1	-0.002845	1	219	0.2194	12036.5	0.2566
Erra(NR)/HepG2-Erra-ChIP-Seq(GSE31477)/Homer	CAAAGGTCAG	1	-0.002786	1	560	0.5611	28319.3	0.6038
Nkx2.1(Homeobox)/LungAC-Nkx2.1-ChIP-Seq(GSE43252)/Homer	RSCACTYRAG	1	-0.002368	1	641	0.6423	32072.9	0.6838
E2F7(E2F)/Hela-E2F7-ChIP-Seq(GSE32673)/Homer	VDTTTCCCGCCA	1	-0.002041	1	29	0.0291	2183.9	0.0466
E2F1(E2F)/Hela-E2F1-ChIP-Seq(GSE22478)/Homer	CWGGCGGGAA	1	-0.001853	1	67	0.0671	4322.1	0.0921
AR-halfsite(NR)/LNCaP-AR-ChIP-Seq(GSE27824)/Homer	CCAGGAACAG	1	-0.001738	1	791	0.7926	38828.6	0.8278
E-box(bHLH)/Promoter/Homer	SSGGTCACGTGA	1	-0.001197	1	15	0.015	1377.8	0.0294
ZBTB33(Zf)/GM12878-ZBTB33-ChIP-Seq(GSE32465)/Homer	GGVTCTCGCGAGAAC	1	-0.000821	1	7	0.007	857	0.0183
Egr2(Zf)/Thymocytes-Egr2-ChIP-Seq(GSE34254)/Homer	NGCGTGGGCGGR	1	-0.00036	1	53	0.0531	3758.7	0.0801
E2F4(E2F)/K562-E2F4-ChIP-Seq(GSE31477)/Homer	GGCGGGAAAH	1	-0.000265	1	124	0.1242	7643.5	0.163
BORIS(Zf)/K562-CTCFL-ChIP-Seq(GSE32465)/Homer	CNNBRGCGCCCCCTGSTGGC	1	-0.00026	1	60	0.0601	4191.2	0.0894
Egr1(Zf)/K562-Egr1-ChIP-Seq(GSE32465)/Homer	TGCGTGGGYG	1	-0.000182	1	228	0.2285	13019.4	0.2776
GFY-Staf(?,Zf)/Promoter/Homer	RACTACAATTCCCAGAAKGC	1	-0.000127	1	8	0.008	1055.1	0.0225
Klf4(Zf)/mES-Klf4-ChIP-Seq(GSE11431)/Homer	GCCACACCCA	1	-8.7e-05	1	126	0.1263	7914.1	0.1687
Pitx1(Homeobox)/Chicken-Pitx1-ChIP-Seq(GSE38910)/Homer	TAATCCCN	1	-5.1e-05	1	692	0.6934	35058.5	0.7474
Rfx2(HTH)/LoVo-RFX2-ChIP-Seq(GSE49402)/Homer	GTTGCCATGGCAACM	1	-3.2e-05	1	13	0.013	1516.8	0.0323
Znf263(Zf)/K562-Znf263-ChIP-Seq(GSE31477)/Homer	CVGTSCTCCC	1	-3.2e-05	1	501	0.502	26475.7	0.5644
RFX(HTH)/K562-RFX3-ChIP-Seq(SRA012198)/Homer	CGGTTGCCATGGCAAC	1	-1.6e-05	1	11	0.011	1418.2	0.0302
PU.1-IRF(ETS:IRF)/Bcell-PU.1-ChIP-Seq(GSE21512)/Homer	MGGAAGTGAAAC	1	-9e-06	1	282	0.2826	16220.2	0.3458
PU.1(ETS)/ThioMac-PU.1-ChIP-Seq(GSE21512)/Homer	AGAGGAAGTG	1	-7e-06	1	105	0.1052	7117.3	0.1517
E2F6(E2F)/Hela-E2F6-ChIP-Seq(GSE31477)/Homer	GGCGGGAARN	1	-2e-06	1	133	0.1333	8817.6	0.188
ERG(ETS)/VCaP-ERG-ChIP-Seq(GSE14097)/Homer	ACAGGAAGTG	1	-1e-06	1	378	0.3788	21211.1	0.4522
Maz(Zf)/HepG2-Maz-ChIP-Seq(GSE31477)/Homer	GGGGGGGG	1	0	1	389	0.3898	22193.9	0.4732
KLF5(Zf)/LoVo-KLF5-ChIP-Seq(GSE49402)/Homer	DGGGYGKGGC	1	0	1	389	0.3898	22496.6	0.4796
Sp1(Zf)/Promoter/Homer	GGCCCCGCCCCC	1	0	1	61	0.0611	6803.5	0.145
T1ISRE(IRF)/ThioMac-Ifnb-Expression/Homer	ACTTTCGTTTCT	1	0	1	0	0	86.3	0.0018

## Sheet: TFBS DevTans HypoDMR
Motif Name	Consensus	P-value	Log P-value	q-value (Benjamini)	# of Target Sequences with Motif(of 1340)	% of Target Sequences with Motif	# of Background Sequences with Motif(of 42403)	% of Background Sequences with Motif
NF1(CTF)/LNCAP-NF1-ChIP-Seq(Unpublished)/Homer	CYTGGCABNSTGCCAR	1e-17	-40.01	0	220	0.1642	3812	0.0899
NF1:FOXA1(CTF,Forkhead)/LNCAP-FOXA1-ChIP-Seq(GSE27824)/Homer	WNTGTTTRYTTTGGCA	1e-11	-27.08	0	58	0.0433	629.1	0.0148
EWS:ERG-fusion(ETS)/CADO_ES1-EWS:ERG-ChIP-Seq(SRA014231)/Homer	ATTTCCTGTN	1e-11	-26.35	0	384	0.2866	8788.8	0.2073
IRF2(IRF)/Erythroblas-IRF2-ChIP-Seq(GSE36985)/Homer	GAAASYGAAASY	1e-09	-22.86	0	91	0.0679	1383.2	0.0326
Tlx?(NR)/NPC-H3K4me1-ChIP-Seq(GSE16256)/Homer	CTGGCAGSCTGCCA	1e-09	-22.66	0	216	0.1612	4434.2	0.1046
FOXP1(Forkhead)/H9-FOXP1-ChIP-Seq(GSE31006)/Homer	NYYTGTTTACHN	1e-08	-20.52	0	270	0.2015	5998	0.1414
Foxo1(Forkhead)/RAW-Foxo1-ChIP-Seq(Fan et al.)/Homer	CTGTTTAC	1e-08	-19.01	0	763	0.5694	20825.7	0.4911
STAT4(Stat)/CD4-Stat4-ChIP-Seq(GSE22104)/Homer	NYTTCCWGGAAR	1e-08	-18.48	0	451	0.3366	11307.2	0.2666
Fli1(ETS)/CD8-FLI-ChIP-Seq(GSE20898)/Homer	NRYTTCCGGH	1e-07	-17.34	0	523	0.3903	13557.5	0.3197
Stat3(Stat)/mES-Stat3-ChIP-Seq(GSE11431)/Homer	CTTCCGGGAA	1e-07	-16.57	0	262	0.1955	6041.4	0.1425
NF1-halfsite(CTF)/LNCaP-NF1-ChIP-Seq(Unpublished)/Homer	YTGCCAAG	1e-07	-16.51	0	660	0.4925	17838	0.4206
Stat3+il21(Stat)/CD4-Stat3-ChIP-Seq(GSE19198)/Homer	SVYTTCCNGGAARB	1e-06	-16.03	0	345	0.2575	8429.3	0.1988
HRE(HSF)/HepG2-HSF1-ChIP-Seq(GSE31477)/Homer	BSTTCTRGAABVTTCYAGAA	1e-06	-14.9	0	105	0.0784	1985.3	0.0468
ETV1(ETS)/GIST48-ETV1-ChIP-Seq(GSE22441)/Homer	AACCGGAAGT	1e-05	-12.76	0.0001	597	0.4455	16300.3	0.3844
ERG(ETS)/VCaP-ERG-ChIP-Seq(GSE14097)/Homer	ACAGGAAGTG	1e-05	-11.6	0.0002	647	0.4828	17995.8	0.4244
EHF(ETS)/LoVo-EHF-ChIP-Seq(GSE49402)/Homer	AVCAGGAAGT	0.0001	-11.47	0.0002	564	0.4209	15438.9	0.3641
TEAD(TEA)/Fibroblast-PU.1-ChIP-Seq(Unpublished)/Homer	YCWGGAATGY	0.0001	-11.16	0.0002	310	0.2313	7858.5	0.1853
Ap4(bHLH)/AML-Tfap4-ChIP-Seq(GSE45738)/Homer	NAHCAGCTGD	0.0001	-10.03	0.0006	483	0.3604	13142.6	0.3099
AMYB(HTH)/Testes-AMYB-ChIP-Seq(GSE44588)/Homer	TGGCAGTTGG	0.0001	-9.661	0.0009	620	0.4627	17410.6	0.4106
Atf7(bZIP)/3T3L1-Atf7-ChIP-Seq(GSE56872)/Homer	NGRTGACGTCAY	0.001	-9.074	0.0015	203	0.1515	4985.3	0.1176
FOXA1(Forkhead)/LNCAP-FOXA1-ChIP-Seq(GSE27824)/Homer	WAAGTAAACA	0.001	-9.037	0.0015	581	0.4336	16286	0.3841
GABPA(ETS)/Jurkat-GABPa-ChIP-Seq(GSE17954)/Homer	RACCGGAAGT	0.001	-8.923	0.0016	405	0.3022	10924.9	0.2576
Ets1-distal(ETS)/CD4+-PolII-ChIP-Seq(Barski et al.)/Homer	MACAGGAAGT	0.001	-8.581	0.0022	158	0.1179	3764.1	0.0888
Sox6(HMG)/Myotubes-Sox6-ChIP-Seq(GSE32627)/Homer	CCATTGTTNY	0.001	-8.577	0.0022	654	0.4881	18631	0.4393
EWS:FLI1-fusion(ETS)/SK_N_MC-EWS:FLI1-ChIP-Seq(SRA014231)/Homer	VACAGGAAAT	0.001	-8.329	0.0025	280	0.209	7283.7	0.1718
CHR(?)/Hela-CellCycle-Expression/Homer	SRGTTTCAAA	0.001	-8.325	0.0025	300	0.2239	7871.3	0.1856
ETS1(ETS)/Jurkat-ETS1-ChIP-Seq(GSE17954)/Homer	ACAGGAAGTG	0.001	-8.246	0.0026	458	0.3418	12619.1	0.2976
FOXA1(Forkhead)/MCF7-FOXA1-ChIP-Seq(GSE26831)/Homer	WAAGTAAACA	0.001	-8.186	0.0026	507	0.3784	14126.9	0.3331
NFAT(RHD)/Jurkat-NFATC1-ChIP-Seq(Jolma et al.)/Homer	ATTTTCCATT	0.001	-7.612	0.0045	391	0.2918	10677.1	0.2518
Mef2c(MADS)/GM12878-Mef2c-ChIP-Seq(GSE32465)/Homer	DCYAAAAATAGM	0.001	-7.525	0.0047	216	0.1612	5510.3	0.1299
Cdx2(Homeobox)/mES-Cdx2-ChIP-Seq(GSE14586)/Homer	GYMATAAAAH	0.001	-7.244	0.0061	362	0.2701	9855	0.2324
Sox4(HMG)/proB-Sox4-ChIP-Seq(GSE50066)/Homer	YCTTTGTTCC	0.001	-7.182	0.0063	375	0.2799	10255.3	0.2418
c-Jun-CRE(bZIP)/K562-cJun-ChIP-Seq(GSE31477)/Homer	ATGACGTCATCY	0.001	-7.103	0.0066	131	0.0978	3137.8	0.074
ELF5(ETS)/T47D-ELF5-ChIP-Seq(GSE30407)/Homer	ACVAGGAAGT	0.001	-7.026	0.0069	342	0.2552	9285	0.219
HRE(HSF)/Striatum-HSF1-ChIP-Seq(GSE38000)/Homer	TTCTAGAABNTTCTA	0.001	-7.005	0.0069	118	0.0881	2785.3	0.0657
TEAD4(TEA)/Tropoblast-Tead4-ChIP-Seq(GSE37350)/Homer	CCWGGAATGY	0.001	-6.955	0.007	354	0.2642	9655.1	0.2277
Rbpj1(?)/Panc1-Rbpj1-ChIP-Seq(GSE47459)/Homer	HTTTCCCASG	0.01	-6.852	0.0075	570	0.4254	16281.9	0.384
Sox3(HMG)/NPC-Sox3-ChIP-Seq(GSE33059)/Homer	CCWTTGTY	0.01	-6.782	0.0079	674	0.503	19548.3	0.461
Tcfcp2l1(CP2)/mES-Tcfcp2l1-ChIP-Seq(GSE11431)/Homer	NRAACCRGTTYRAACCRGYT	0.01	-6.731	0.0081	79	0.059	1747.8	0.0412
STAT5(Stat)/mCD4+-Stat5-ChIP-Seq(GSE12346)/Homer	RTTTCTNAGAAA	0.01	-6.569	0.0093	168	0.1254	4231.2	0.0998
Arnt:Ahr(bHLH)/MCF7-Arnt-ChIP-Seq(Lo et al.)/Homer	TBGCACGCAA	0.01	-6.537	0.0093	306	0.2284	8276.4	0.1952
BMYB(HTH)/Hela-BMYB-ChIP-Seq(GSE27030)/Homer	NHAACBGYYV	0.01	-6.497	0.0095	598	0.4463	17214.9	0.406
Tbx20(T-box)/Heart-Tbx20-ChIP-Seq(GSE29636)/Homer	GGTGYTGACAGS	0.01	-6.35	0.0107	112	0.0836	2674	0.0631
Sox2(HMG)/mES-Sox2-ChIP-Seq(GSE11431)/Homer	BCCATTGTTC	0.01	-6.322	0.0108	395	0.2948	10988.5	0.2591
Atf2(bZIP)/3T3L1-Atf2-ChIP-Seq(GSE56872)/Homer	NRRTGACGTCAT	0.01	-6.165	0.0123	138	0.103	3418.5	0.0806
NFAT:AP1(RHD,bZIP)/Jurkat-NFATC1-ChIP-Seq(Jolma et al.)/Homer	SARTGGAAAAWRTGAGTCAB	0.01	-5.744	0.0184	83	0.0619	1924.9	0.0454
Elk1(ETS)/Hela-Elk1-ChIP-Seq(GSE31477)/Homer	HACTTCCGGY	0.01	-5.48	0.0234	269	0.2007	7322.7	0.1727
MafA(bZIP)/Islet-MafA-ChIP-Seq(GSE30298)/Homer	TGCTGACTCA	0.01	-5.33	0.0266	335	0.25	9328.4	0.22
Gata4(Zf)/Heart-Gata4-ChIP-Seq(GSE35151)/Homer	NBWGATAAGR	0.01	-5.214	0.0293	416	0.3104	11814.2	0.2786
Tcf4(HMG)/Hct116-Tcf4-ChIP-Seq(SRA012054)/Homer	ASATCAAAGGVA	0.01	-5.058	0.0336	226	0.1687	6104.1	0.1439
MYB(HTH)/ERMYB-Myb-ChIPSeq(GSE22095)/Homer	GGCVGTTR	0.01	-4.877	0.0394	672	0.5015	19846.8	0.468
Foxa2(Forkhead)/Liver-Foxa2-ChIP-Seq(GSE25694)/Homer	CYTGTTTACWYW	0.01	-4.801	0.0417	366	0.2731	10361	0.2443
Fox:Ebox(Forkhead,bHLH)/Panc1-Foxa2-ChIP-Seq(GSE47459)/Homer	NNNVCTGWGYAAACASN	0.01	-4.693	0.0456	449	0.3351	12926.2	0.3048
Hoxc9(Homeobox)/Ainv15-Hoxc9-ChIP-Seq(GSE21812)/Homer	GGCCATAAATCA	0.01	-4.646	0.0469	225	0.1679	6134.2	0.1447
Elk4(ETS)/Hela-Elk4-ChIP-Seq(GSE31477)/Homer	NRYTTCCGGY	0.1	-4.515	0.0525	267	0.1993	7411.1	0.1748
Lhx3(Homeobox)/Neuron-Lhx3-ChIP-Seq(GSE31456)/Homer	ADBTAATTAR	0.1	-4.395	0.0582	632	0.4716	18690.9	0.4408
STAT1(Stat)/HelaS3-STAT1-ChIP-Seq(GSE12782)/Homer	NATTTCCNGGAAAT	0.1	-4.259	0.0654	141	0.1052	3712.2	0.0875
Tcf3(HMG)/mES-Tcf3-ChIP-Seq(GSE11724)/Homer	ASWTCAAAGG	0.1	-4.247	0.0654	135	0.1007	3539.7	0.0835
TATA-Box(TBP)/Promoter/Homer	CCTTTTAWAGSC	0.1	-4.156	0.0701	547	0.4082	16080.4	0.3792
Sox10(HMG)/SciaticNerve-Sox3-ChIP-Seq(GSE35132)/Homer	CCWTTGTYYB	0.1	-3.922	0.0871	625	0.4664	18578.2	0.4381
Atoh1(bHLH)/Cerebellum-Atoh1-ChIP-Seq(GSE22111)/Homer	VNRVCAGCTGGY	0.1	-3.769	0.0999	417	0.3112	12130.4	0.2861
HOXA9(Homeobox)/HSC-Hoxa9-ChIP-Seq(GSE33509)/Homer	GGCCATAAATCA	0.1	-3.564	0.1206	283	0.2112	8065.3	0.1902
Foxh1(Forkhead)/hESC-FOXH1-ChIP-Seq(GSE29422)/Homer	NNTGTGGATTSS	0.1	-3.444	0.1338	264	0.197	7511.9	0.1771
HNF6(Homeobox)/Liver-Hnf6-ChIP-Seq(ERP000394)/Homer	NTATYGATCH	0.1	-3.383	0.14	226	0.1687	6372.3	0.1503
CRE(bZIP)/Promoter/Homer	CSGTGACGTCAC	0.1	-3.331	0.1453	102	0.0761	2693	0.0635
Lhx2(Homeobox)/HFSC-Lhx2-ChIP-Seq(GSE48068)/Homer	TAATTAGN	0.1	-3.32	0.1453	431	0.3216	12666.5	0.2987
STAT6(Stat)/Macrophage-Stat6-ChIP-Seq(GSE38377)/Homer	TTCCKNAGAA	0.1	-3.27	0.1498	230	0.1716	6514.8	0.1536
p53(p53)/mES-cMyc-ChIP-Seq(GSE11431)/Homer	ACATGCCCGGGCAT	0.1	-3.187	0.1604	10	0.0075	166.2	0.0039
ISRE(IRF)/ThioMac-LPS-Expression(GSE23622)/Homer	AGTTTCASTTTC	0.1	-3.12	0.169	34	0.0254	786	0.0185
Myf5(bHLH)/GM-Myf5-ChIP-Seq(GSE24852)/Homer	BAACAGCTGT	0.1	-3.118	0.169	261	0.1948	7485.6	0.1765
HIF-1b(HLH)/T47D-HIF1b-ChIP-Seq(GSE59937)/Homer	RTACGTGC	0.1	-3.025	0.1806	479	0.3575	14232.9	0.3356
EBF1(EBF)/Near-E2A-ChIP-Seq(GSE21512)/Homer	GTCCCCWGGGGA	0.1	-2.939	0.194	370	0.2761	10871.3	0.2564
MyoG(bHLH)/C2C12-MyoG-ChIP-Seq(GSE36024)/Homer	AACAGCTG	0.1	-2.936	0.194	377	0.2813	11088.2	0.2615
PRDM14(Zf)/H1-PRDM14-ChIP-Seq(GSE22767)/Homer	RGGTCTCTAACY	0.1	-2.884	0.1995	142	0.106	3937.6	0.0929
OCT4-SOX2-TCF-NANOG(POU,Homeobox,HMG)/mES-Oct4-ChIP-Seq(GSE11431)/Homer	ATTTGCATAACAATG	0.1	-2.833	0.2071	92	0.0687	2465.5	0.0581
RUNX-AML(Runt)/CD4+-PolII-ChIP-Seq(Barski et al.)/Homer	GCTGTGGTTW	0.1	-2.759	0.2201	299	0.2231	8727.9	0.2058
ETS:E-box(ETS,bHLH)/HPC7-Scl-ChIP-Seq(GSE22178)/Homer	AGGAARCAGCTG	0.1	-2.75	0.2201	40	0.0299	979.3	0.0231
p53(p53)/Saos-p53-ChIP-Seq(GSE15780)/Homer	RRCATGYCYRGRCATGYYYN	0.1	-2.599	0.2483	44	0.0328	1105.8	0.0261
p53(p53)/Saos-p53-ChIP-Seq/Homer	RRCATGYCYRGRCATGYYYN	0.1	-2.599	0.2483	44	0.0328	1105.8	0.0261
EBF(EBF)/proBcell-EBF-ChIP-Seq(GSE21978)/Homer	DGTCCCYRGGGA	0.1	-2.571	0.2522	80	0.0597	2148.2	0.0507
Tcf12(bHLH)/GM12878-Tcf12-ChIP-Seq(GSE32465)/Homer	VCAGCTGYTG	0.1	-2.559	0.2522	341	0.2545	10071.6	0.2375
TCFL2(HMG)/K562-TCF7L2-ChIP-Seq(GSE29196)/Homer	ACWTCAAAGG	0.1	-2.484	0.2684	46	0.0343	1173.9	0.0277
Bcl6(Zf)/Liver-Bcl6-ChIP-Seq(GSE31578)/Homer	NNNCTTTCCAGGAAA	0.1	-2.449	0.2747	547	0.4082	16523.2	0.3896
CEBP:CEBP(bZIP)/MEF-Chop-ChIP-Seq(GSE35681)/Homer	NTNATGCAAYMNNHTGMAAY	0.1	-2.398	0.2858	61	0.0455	1615.9	0.0381
Mef2a(MADS)/HL1-Mef2a.biotin-ChIP-Seq(GSE21529)/Homer	CYAAAAATAG	0.1	-2.395	0.2858	169	0.1261	4838.8	0.1141
RUNX2(Runt)/PCa-RUNX2-ChIP-Seq(GSE33889)/Homer	NWAACCACADNN	1	-2.26	0.3203	366	0.2731	10928.7	0.2577
PU.1(ETS)/ThioMac-PU.1-ChIP-Seq(GSE21512)/Homer	AGAGGAAGTG	1	-2.208	0.3336	208	0.1552	6067.3	0.1431
p63(p53)/Keratinocyte-p63-ChIP-Seq(GSE17611)/Homer	NNDRCATGYCYNRRCATGYH	1	-2.186	0.337	142	0.106	4062.5	0.0958
IRF1(IRF)/PBMC-IRF1-ChIP-Seq(GSE43036)/Homer	GAAAGTGAAAGT	1	-2.175	0.3371	71	0.053	1937.7	0.0457
ELF1(ETS)/Jurkat-ELF1-ChIP-Seq(SRA014231)/Homer	AVCCGGAAGT	1	-2.161	0.3378	229	0.1709	6722.9	0.1585
Pax7(Paired,Homeobox),long/Myoblast-Pax7-ChIP-Seq(GSE25064)/Homer	TAATCHGATTAC	1	-2.138	0.3419	12	0.009	256	0.006
GLI3(Zf)/Limb-GLI3-ChIP-Chip(GSE11077)/Homer	CGTGGGTGGTCC	1	-2.039	0.3733	48	0.0358	1279.6	0.0302
Atf1(bZIP)/K562-ATF1-ChIP-Seq(GSE31477)/Homer	GATGACGTCA	1	-2.01	0.3805	248	0.1851	7346.1	0.1732
NFkB-p65(RHD)/GM12787-p65-ChIP-Seq(GSE19485)/Homer	WGGGGATTTCCC	1	-1.989	0.3844	187	0.1396	5476	0.1291
Pdx1(Homeobox)/Islet-Pdx1-ChIP-Seq(SRA008281)/Homer	YCATYAATCA	1	-1.909	0.4118	356	0.2657	10724.3	0.2529
Chop(bZIP)/MEF-Chop-ChIP-Seq(GSE35681)/Homer	ATTGCATCAT	1	-1.817	0.447	76	0.0567	2140.2	0.0505
Smad2(MAD)/ES-SMAD2-ChIP-Seq(GSE29422)/Homer	CTGTCTGG	1	-1.81	0.447	596	0.4448	18283.3	0.4311
Oct2(POU,Homeobox)/Bcell-Oct2-ChIP-Seq(GSE21512)/Homer	ATATGCAAAT	1	-1.767	0.46	133	0.0993	3876.9	0.0914
Ascl1(bHLH)/NeuralTubes-Ascl1-ChIP-Seq(GSE55840)/Homer	NNVVCAGCTGBN	1	-1.763	0.46	544	0.406	16663.1	0.3929
Oct4:Sox17(POU,Homeobox,HMG)/F9-Sox17-ChIP-Seq(GSE44553)/Homer	CCATTGTATGCAAAT	1	-1.703	0.481	60	0.0448	1679.9	0.0396
Tbox:Smad(T-box,MAD)/ESCd5-Smad2_3-ChIP-Seq(GSE29422)/Homer	AGGTGHCAGACA	1	-1.649	0.5026	78	0.0582	2229.1	0.0526
CArG(MADS)/PUER-Srf-ChIP-Seq(Sullivan et al.)/Homer	CCATATATGGNM	1	-1.614	0.5154	123	0.0918	3605.2	0.085
Olig2(bHLH)/Neuron-Olig2-ChIP-Seq(GSE30882)/Homer	RCCATMTGTT	1	-1.544	0.5474	689	0.5142	21328.6	0.503
STAT6(Stat)/CD4-Stat6-ChIP-Seq(GSE22104)/Homer	ABTTCYYRRGAA	1	-1.537	0.5474	215	0.1604	6461	0.1524
MafF(bZIP)/HepG2-MafF-ChIP-Seq(GSE31477)/Homer	HWWGTCAGCAWWTTT	1	-1.521	0.5493	108	0.0806	3168	0.0747
SPDEF(ETS)/VCaP-SPDEF-ChIP-Seq(SRA014231)/Homer	ASWTCCTGBT	1	-1.507	0.5517	404	0.3015	12366.3	0.2916
MyoD(bHLH)/Myotube-MyoD-ChIP-Seq(GSE21614)/Homer	RRCAGCTGYTSY	1	-1.505	0.5517	278	0.2075	8429.8	0.1988
RBPJ:Ebox(?,bHLH)/Panc1-Rbpj1-ChIP-Seq(GSE47459)/Homer	GGGRAARRGRMCAGMTG	1	-1.494	0.5517	130	0.097	3849	0.0908
CEBP(bZIP)/ThioMac-CEBPb-ChIP-Seq(GSE21512)/Homer	ATTGCGCAAC	1	-1.493	0.5517	242	0.1806	7313.1	0.1725
RORgt(NR)/EL4-RORgt.Flag-ChIP-Seq(GSE56019)/Homer	AAYTAGGTCA	1	-1.358	0.6171	46	0.0343	1312.5	0.031
CEBP:AP1(bZIP)/ThioMac-CEBPb-ChIP-Seq(GSE21512)/Homer	DRTGTTGCAA	1	-1.356	0.6171	269	0.2007	8201.2	0.1934
Oct4(POU,Homeobox)/mES-Oct4-ChIP-Seq(GSE11431)/Homer	ATTTGCATAW	1	-1.345	0.6171	196	0.1463	5931.2	0.1399
YY1(Zf)/Promoter/Homer	CAAGATGGCGGC	1	-1.315	0.6274	42	0.0313	1198.2	0.0283
LXRE(NR),DR4/RAW-LXRb.biotin-ChIP-Seq(GSE21512)/Homer	RGGTTACTANAGGTCA	1	-1.293	0.6356	19	0.0142	513.5	0.0121
Srebp1a(bHLH)/HepG2-Srebp1a-ChIP-Seq(GSE31477)/Homer	RTCACSCCAY	1	-1.253	0.656	72	0.0537	2123.9	0.0501
NFY(CCAAT)/Promoter/Homer	RGCCAATSRG	1	-1.243	0.6566	329	0.2455	10122.8	0.2387
SpiB(ETS)/OCILY3-SPIB-ChIP-Seq(GSE56857)/Homer	AAAGRGGAAGTG	1	-1.218	0.6676	99	0.0739	2962.9	0.0699
Hoxb4(Homeobox)/ES-Hoxb4-ChIP-Seq(GSE34014)/Homer	TGATTRATGGCY	1	-1.19	0.6809	74	0.0552	2198.2	0.0518
TEAD2(TEA)/Py2T-Tead2-ChIP-Seq(GSE55709)/Homer	CCWGGAATGY	1	-1.176	0.6843	202	0.1507	6175.4	0.1456
[truncated: 145 more rows]

## Sheet: TFBS MatTrans HyperDMR
Motif Name	Consensus	P-value	Log P-value	q-value (Benjamini)	# of Target Sequences with Motif(of 4470)	% of Target Sequences with Motif	# of Background Sequences with Motif(of 40960)	% of Background Sequences with Motif
[truncated: 264 more rows]

[truncated: 1 more sheets: TFBS MatTrans HypoDMR]
