# Supplementary material for: DNA methylation dynamics during embryonic development and postnatal maturation of the mouse auditory sensory epithelium
Source: Sci Rep. 2018 Nov 26;8:17348. doi: 10.1038/s41598-018-35587-x (PMC6255903; doi:10.1038/s41598-018-35587-x)
Supplement: Supplementary file 7 — Supplementary Table S6 [file 41598_2018_35587_MOESM7_ESM.xlsx]

## Sheet: DevTrans TF-TG
Table S6. DMR TF motifs and interacting genes						DNA methylation dynamics during embryonic development and postnatal maturation of the mouse auditory sensory epithelium
						Yizhar-Barnea O*, Valensisi C*, Doni- Jayavelu N, Kishore K, Andrus C, Koffler-Brill T, Ushakov K, Perl K, Noy Y, Bhonker Y, Pelizzola M, Hawkins RD, Avraham KB.
TF	Target Gene	Diff_Expression	DMR_condition
AP4	ABCA6	up	hypo
AP4	CDKN3	down	hypo
AP4	CERCAM	up	hypo
AP4	ENPP3	down	hypo
AP4	IL17D	up	hypo
AP4	LDLR	up	hypo
AP4	LHFP	up	hypo
AP4	NFKBIL1	up	hypo
AP4	NUMBL	up	hypo
AP4	PPIC	up	hypo
AP4	PTN	up	hypo
AP4	SNRPA	down	hypo
AP4	TCOF1	down	hypo
ATF2	ENPP3	down	hypo
ATF2	IL17D	up	hypo
ATF2	NUMBL	up	hypo
ATF2	NUP107	down	hypo
ATF2	SNRPA	down	hypo
ATF7	IL17D	up	hypo
ATF7	ITGA2	down	hypo
ATF7	NUMBL	up	hypo
ATF7	SNRPA	down	hypo
BMYB	ANLN	down	hypo
BMYB	ENPP3	down	hypo
BMYB	IL17D	up	hypo
BMYB	ITGA2	down	hypo
BMYB	NUMBL	up	hypo
BMYB	PTN	up	hypo
BMYB	SNRPA	down	hypo
CDX2	ABCA6	up	hypo
CDX2	ANLN	down	hypo
CDX2	CDC7	down	hypo
CDX2	IL17D	up	hypo
CDX2	PTN	up	hypo
CDX2	RAB4A	up	hypo
CEBPB	ABCG4	down	hyper
CEBPB	NLRX1	up	hyper
CHR	ABCA6	up	hypo
CHR	ANLN	down	hypo
CHR	ENPP3	down	hypo
CHR	FECH	up	hypo
CHR	IL17D	up	hypo
CHR	ITGA2	down	hypo
CHR	LHFP	up	hypo
CHR	PPIC	up	hypo
CHR	PTN	up	hypo
CHR	SLC7A2	up	hypo
EHF	BIRC5	down	hypo
EHF	ENPP3	down	hypo
EHF	LDLR	up	hypo
EHF	LHFP	up	hypo
EHF	NUP107	down	hypo
EHF	PPIC	up	hypo
EHF	RAB4A	up	hypo
EHF	TCOF1	down	hypo
EHF	TK1	down	hypo
ELF5	BIRC5	down	hypo
ELF5	CDC7	down	hypo
ELF5	LHFP	up	hypo
ELF5	NUP107	down	hypo
ELF5	TCOF1	down	hypo
ELF5	TK1	down	hypo
ELK1	ATP5L	up	hyper
ELK1	CADM4	up	hyper
ELK1	CCHCR1	down	hyper
ELK1	CDT1	down	hyper
ELK1	CERCAM	up	hypo
ELK1	LDLR	up	hypo
ELK1	NBL1	up	hyper
ELK1	NFKBIL1	up	hypo
ELK1	NUP107	down	hypo
ELK1	RNF112	down	hyper
ERG	ABCA6	up	hypo
ERG	BIRC5	down	hypo
ERG	CERCAM	up	hypo
ERG	ENPP3	down	hypo
ERG	IL17D	up	hypo
ERG	LDLR	up	hypo
ERG	LHFP	up	hypo
ERG	NUMBL	up	hypo
ERG	NUP107	down	hypo
ERG	PTN	up	hypo
ERG	RAB4A	up	hypo
ERG	SNRPA	down	hypo
ERG	TCOF1	down	hypo
ERG	TK1	down	hypo
ETS1	ENPP3	down	hypo
ETS1	LDLR	up	hypo
ETS1	NUMBL	up	hypo
ETS1	NUP107	down	hypo
ETS1	SNRPA	down	hypo
ETS1	TCOF1	down	hypo
ETV1	ANLN	down	hypo
ETV1	BIRC5	down	hypo
ETV1	CERCAM	up	hypo
ETV1	ENPP3	down	hypo
ETV1	IL17D	up	hypo
ETV1	LDLR	up	hypo
ETV1	LHFP	up	hypo
ETV1	NUMBL	up	hypo
ETV1	NUP107	down	hypo
ETV1	SNRPA	down	hypo
ETV1	TK1	down	hypo
FLI1	BIRC5	down	hypo
FLI1	CERCAM	up	hypo
FLI1	LDLR	up	hypo
FLI1	LHFP	up	hypo
FLI1	NUP107	down	hypo
FLI1	TCOF1	down	hypo
FLI1	TK1	down	hypo
FOXA1	BIRC5	down	hypo
FOXA1	CDKN3	down	hypo
FOXA1	ENPP3	down	hypo
FOXA1	FECH	up	hypo
FOXA1	IL17D	up	hypo
FOXA1	ITGA2	down	hypo
FOXA1	LHFP	up	hypo
FOXA1	NUMBL	up	hypo
FOXA1	PTN	up	hypo
FOXA1	RAB4A	up	hypo
FOXA1	SNRPA	down	hypo
FOXA1	TK1	down	hypo
FOXA2	CDKN3	down	hypo
FOXA2	ENPP3	down	hypo
FOXA2	IL17D	up	hypo
FOXA2	NUMBL	up	hypo
FOXA2	PTN	up	hypo
FOXA2	SNRPA	down	hypo
FOXH1	ATP5L	up	hyper
FOXH1	CADM4	up	hyper
FOXH1	CHPF	up	hyper
FOXH1	KCNC3	down	hyper
FOXH1	KRT19	up	hyper
FOXH1	OTX1	down	hyper
FOXP1	CDKN3	down	hypo
FOXP1	ENPP3	down	hypo
FOXP1	IL17D	up	hypo
FOXP1	ITGA2	down	hypo
FOXP1	LHFP	up	hypo
FOXP1	NUMBL	up	hypo
FOXP1	SNRPA	down	hypo
GABPA	ANLN	down	hypo
GABPA	BIRC5	down	hypo
GABPA	CERCAM	up	hypo
GABPA	ENPP3	down	hypo
GABPA	LDLR	up	hypo
GABPA	LHFP	up	hypo
GABPA	NUP107	down	hypo
GABPA	TK1	down	hypo
GATA4	CDKN3	down	hypo
GATA4	ENPP3	down	hypo
GATA4	NUP107	down	hypo
GATA4	PPIC	up	hypo
GATA4	TCOF1	down	hypo
HOXB4	ABCG4	down	hyper
HOXB4	KRT19	up	hyper
HOXB4	NBL1	up	hyper
HOXB4	NLRX1	up	hyper
HOXC9	ANLN	down	hypo
HOXC9	ENPP3	down	hypo
HOXC9	NUP107	down	hypo
HOXC9	PPIC	up	hypo
HOXC9	PTN	up	hypo
HOXC9	SLC7A2	up	hypo
IRF2	CDKN3	down	hypo
IRF2	NFKBIL1	up	hypo
JUN	IL17D	up	hypo
JUN	NUMBL	up	hypo
JUN	SNRPA	down	hypo
MAFA	ABCA6	up	hypo
MAFA	CDKN3	down	hypo
MAFA	CERCAM	up	hypo
MAFA	ENPP3	down	hypo
MAFA	NFKBIL1	up	hypo
MAFA	NUMBL	up	hypo
MAFA	RAB4A	up	hypo
MAFA	SLC7A2	up	hypo
MAFA	SNRPA	down	hypo
MAFA	TCOF1	down	hypo
MAFK	CDT1	down	hyper
MAFK	KRT19	up	hyper
MAFK	NBL1	up	hyper
MEF2C	LHFP	up	hypo
MEF2C	NUP107	down	hypo
MEF2C	RAB4A	up	hypo
MEF2C	TCOF1	down	hypo
MEF2C	WDR67	down	hypo
MYB	ANLN	down	hypo
MYB	BIRC5	down	hypo
MYB	CDC7	down	hypo
MYB	ENPP3	down	hypo
MYB	IL17D	up	hypo
MYB	ITGA2	down	hypo
MYB	LDLR	up	hypo
MYB	LHFP	up	hypo
MYB	NUMBL	up	hypo
MYB	PTN	up	hypo
MYB	SNRPA	down	hypo
MYB	TK1	down	hypo
MYBL1	ANLN	down	hypo
MYBL1	BIRC5	down	hypo
MYBL1	CDC7	down	hypo
MYBL1	ENPP3	down	hypo
MYBL1	IL17D	up	hypo
MYBL1	ITGA2	down	hypo
MYBL1	LHFP	up	hypo
MYBL1	NUMBL	up	hypo
MYBL1	PTN	up	hypo
MYBL1	SNRPA	down	hypo
MYBL1	TK1	down	hypo
NF1	ABCA6	up	hypo
NF1	CDKN3	down	hypo
NF1	CERCAM	up	hypo
NF1	ENPP3	down	hypo
NF1	IL17D	up	hypo
NF1	LDLR	up	hypo
NF1	LHFP	up	hypo
NF1	NUMBL	up	hypo
NF1	NVL	down	hypo
NF1	PTN	up	hypo
NF1	RAB4A	up	hypo
NF1	SNRPA	down	hypo
NF1	TCOF1	down	hypo
NF1	WDR67	down	hypo
PRDM14	KCNC3	down	hyper
PTF1A	CDC7	down	hypo
PTF1A	ENPP3	down	hypo
PTF1A	IL17D	up	hypo
PTF1A	ITGA2	down	hypo
PTF1A	NFKBIL1	up	hypo
PTF1A	NUMBL	up	hypo
PTF1A	PPIC	up	hypo
PTF1A	SNRPA	down	hypo
PTF1A	WDR67	down	hypo
SIX1	PCGF6	down	hyper
SOX2	ABCA6	up	hypo
SOX2	ENPP3	down	hypo
SOX2	FECH	up	hypo
SOX2	IL17D	up	hypo
SOX2	PPIC	up	hypo
SOX2	PTN	up	hypo
SOX3	ABCA6	up	hypo
SOX3	ANLN	down	hypo
SOX3	CDKN3	down	hypo
SOX3	CERCAM	up	hypo
SOX3	ENPP3	down	hypo
SOX3	FECH	up	hypo
SOX3	IL17D	up	hypo
SOX3	ITGA2	down	hypo
SOX3	LHFP	up	hypo
SOX3	PPIC	up	hypo
SOX3	PTN	up	hypo
SOX3	RAB4A	up	hypo
SOX3	TCOF1	down	hypo
SOX4	ABCA6	up	hypo
SOX4	ANLN	down	hypo
SOX4	CDKN3	down	hypo
SOX4	FECH	up	hypo
SOX4	IL17D	up	hypo
SOX4	PPIC	up	hypo
SOX4	RAB4A	up	hypo
SOX6	ABCA6	up	hypo
SOX6	CDC7	down	hypo
SOX6	CDKN3	down	hypo
SOX6	ENPP3	down	hypo
SOX6	IL17D	up	hypo
SOX6	PPIC	up	hypo
SOX6	PTN	up	hypo
SOX6	RAB4A	up	hypo
SOX6	WDR67	down	hypo
STAT3	CDC7	down	hypo
STAT3	LDLR	up	hypo
STAT3	PPIC	up	hypo
STAT3	PTN	up	hypo
STAT3	TCOF1	down	hypo
STAT4	CDC7	down	hypo
STAT4	LDLR	up	hypo
STAT4	PPIC	up	hypo
STAT4	PTN	up	hypo
STAT4	TCOF1	down	hypo
STAT4	WDR67	down	hypo
STAT5	CDC7	down	hypo
STAT5	PPIC	up	hypo
TBX20	CERCAM	up	hypo
TCF4	CDKN3	down	hypo
TCF4	FECH	up	hypo
TCF4	LHFP	up	hypo
TCF4	NUMBL	up	hypo
TCF4	RAB4A	up	hypo
TCF4	SNRPA	down	hypo
TEAD	CDKN3	down	hypo
TEAD	ENPP3	down	hypo
TEAD	IL17D	up	hypo
TEAD	PPIC	up	hypo
TEAD	PTN	up	hypo
TEAD4	ENPP3	down	hypo
TEAD4	NUMBL	up	hypo
TEAD4	SNRPA	down	hypo
TFCP2L1	RAB4A	up	hypo
TFCP2L1	WDR67	down	hypo
TLX	CDKN3	down	hypo
TLX	LDLR	up	hypo
TLX	LHFP	up	hypo
TLX	NVL	down	hypo
TLX	RAB4A	up	hypo

## Sheet: MatTrans TG-TF
TF	Target Gene	Diff_Expression	DMR_condition
AP4	ABLIM1	down	hyper
AP4	ADAMTS9	up	hyper
AP4	AFAP1L2	down	hyper
AP4	AGAP1	up	hyper
AP4	ALDH3B1	up	hyper
AP4	ALPK2	up	hyper
AP4	ANKRD44	down	hyper
AP4	ANKRD53	down	hyper
AP4	APOD	down	hyper
AP4	ARL4C	down	hyper
AP4	ASAH2	down	hyper
AP4	ATP13A2	up	hyper
AP4	ATP6V1B1	down	hyper
AP4	B9D1	down	hyper
AP4	BAG4	down	hyper
AP4	BAI2	up	hyper
AP4	BATF2	up	hyper
AP4	BC030867	down	hyper
AP4	BC048562	down	hyper
AP4	BCL11B	down	hyper
AP4	BCL9	up	hyper
AP4	BCMO1	up	hyper
AP4	BCR	up	hyper
AP4	BEND3	down	hyper
AP4	BMP7	up	hyper
AP4	BOC	down	hyper
AP4	C2CD4B	up	hyper
AP4	CABLES1	up	hyper
AP4	CACNG5	down	hyper
AP4	CALN1	down	hyper
AP4	CBR1	up	hyper
AP4	CBX5	down	hyper
AP4	CCDC19	down	hyper
AP4	CCDC36	up	hyper
AP4	CDC34	up	hyper
AP4	CDC42EP3	down	hyper
AP4	CDCA4	down	hyper
AP4	CDH11	down	hyper
AP4	CDK8	up	hyper
AP4	CELSR1	down	hyper
AP4	CELSR2	down	hyper
AP4	CENPF	down	hyper
AP4	CHCHD3	down	hyper
AP4	CIAPIN1	up	hyper
AP4	CKAP5	down	hyper
AP4	CNKSR3	down	hyper
AP4	CNOT1	down	hyper
AP4	COL14A1	down	hyper
AP4	COL1A2	up	hyper
AP4	COL7A1	up	hyper
AP4	CPNE5	up	hyper
AP4	CREB3	up	hyper
AP4	DAAM1	down	hyper
AP4	DCLK1	down	hyper
AP4	DDC	down	hyper
AP4	DDHD2	up	hyper
AP4	DDIT4L	down	hyper
AP4	DDX25	up	hyper
AP4	DIXDC1	down	hyper
AP4	DLK1	down	hyper
AP4	DLX1	up	hyper
AP4	DNAJC10	down	hyper
AP4	DNASE1	down	hyper
AP4	DOCK5	up	hyper
AP4	EBF2	down	hyper
AP4	EBF3	down	hyper
AP4	EDN2	down	hyper
AP4	EEF1E1	down	hyper
AP4	ELMO2	down	hyper
AP4	EMP1	down	hyper
AP4	ENPEP	down	hyper
AP4	EPHA4	down	hyper
AP4	EPN2	up	hyper
AP4	ESM1	up	hyper
AP4	ESRRB	down	hyper
AP4	ETV4	up	hyper
AP4	EXOC7	up	hyper
AP4	F2RL2	down	hyper
AP4	FAM107B	down	hyper
AP4	FAM132A	down	hyper
AP4	FAM159A	down	hyper
AP4	FAM169B	up	hyper
AP4	FAM3C	down	hyper
AP4	FAM46C	down	hyper
AP4	FBN2	down	hyper
AP4	FERMT3	down	hyper
AP4	FGF12	down	hyper
AP4	FGFR1	down	hyper
AP4	FGFR3	down	hyper
AP4	FHDC1	up	hyper
AP4	FIGNL1	down	hyper
AP4	FOXB1	up	hyper
AP4	FOXJ1	down	hyper
AP4	FZD7	down	hyper
AP4	GADD45G	down	hyper
AP4	GALNT7	down	hyper
AP4	GAP43	down	hyper
AP4	GIT2	up	hyper
AP4	GJA4	up	hyper
AP4	GLI2	down	hyper
AP4	GNAZ	up	hyper
AP4	GPC1	up	hyper
AP4	GPD1L	down	hyper
AP4	GPR132	down	hyper
AP4	GPX7	down	hyper
AP4	GRB10	down	hyper
AP4	GSS	up	hyper
AP4	GUCY1A3	down	hyper
AP4	GUCY1B3	down	hyper
AP4	H3F3A	down	hyper
AP4	HAND1	down	hyper
AP4	HAUS4	up	hyper
AP4	HLX	up	hyper
AP4	HMCN1	down	hyper
AP4	HMGA2	down	hyper
AP4	HNRNPA1	down	hyper
AP4	HPCAL4	up	hyper
AP4	HSPH1	up	hyper
AP4	IFT80	down	hyper
AP4	IGF2BP1	down	hyper
AP4	IGFBP5	down	hyper
AP4	IGSF9	up	hyper
AP4	IKZF3	down	hyper
AP4	IL17RD	down	hyper
AP4	INSM1	down	hyper
AP4	IRF8	down	hyper
AP4	IRX1	down	hyper
AP4	IRX5	down	hyper
AP4	ISG15	up	hyper
AP4	ITGB5	up	hyper
AP4	ITGB6	down	hyper
AP4	KIF26A	up	hyper
AP4	LDLR	down	hyper
AP4	LDLRAD3	down	hyper
AP4	LEAP2	down	hyper
AP4	LEFTY1	up	hyper
AP4	LEFTY2	down	hyper
AP4	LHPP	up	hyper
AP4	LPAR1	up	hyper
AP4	LRIG3	down	hyper
AP4	LRP8	up	hyper
AP4	LRRC10B	up	hyper
AP4	LTV1	down	hyper
AP4	LYST	up	hyper
AP4	MAB21L1	down	hyper
AP4	MANSC1	down	hyper
AP4	MDFI	down	hyper
AP4	MEG3	down	hyper
AP4	MEIS2	down	hyper
AP4	MESP1	down	hyper
AP4	MEST	down	hyper
AP4	METTL13	up	hyper
AP4	MFAP2	down	hyper
AP4	MFAP4	down	hyper
AP4	MMRN1	down	hyper
AP4	MNS1	down	hyper
AP4	MPPED2	down	hyper
AP4	MSRB3	down	hyper
AP4	MTHFD1	down	hyper
AP4	MTOR	up	hyper
AP4	MYCN	down	hyper
AP4	MYH7B	down	hyper
AP4	NAALADL1	down	hyper
AP4	NDUFAF3	up	hyper
AP4	NMNAT2	down	hyper
AP4	NR1I2	down	hyper
AP4	NRG1	up	hyper
AP4	NRXN1	down	hyper
AP4	OTX2	down	hyper
AP4	PALM2	down	hyper
AP4	PBK	down	hyper
AP4	PCK1	up	hyper
AP4	PDZRN3	down	hyper
AP4	PFKFB4	down	hyper
AP4	PIK3CD	up	hyper
AP4	PITRM1	up	hyper
AP4	PLD4	up	hyper
AP4	PPA2	up	hyper
AP4	PPIE	up	hyper
AP4	PPIL1	down	hyper
AP4	PPP1R32	up	hyper
AP4	PRICKLE1	up	hyper
AP4	PRKCE	up	hyper
AP4	PROK2	up	hyper
AP4	PROX1	down	hyper
AP4	PSRC1	down	hyper
AP4	PYCR2	up	hyper
AP4	QRICH1	down	hyper
AP4	RAB36	down	hyper
AP4	RAP1GAP	up	hyper
AP4	RBM38	down	hyper
AP4	RBM47	down	hyper
AP4	RMRP	down	hyper
AP4	RNF112	down	hyper
AP4	RNF157	up	hyper
AP4	RTDR1	up	hyper
AP4	RUNX1	up	hyper
AP4	S1PR5	up	hyper
AP4	SALL1	up	hyper
AP4	SCARA5	up	hyper
AP4	SDHB	up	hyper
AP4	SEC24D	up	hyper
AP4	SEC61G	up	hyper
AP4	SEMA5B	up	hyper
AP4	SEPN1	up	hyper
AP4	SERP2	down	hyper
AP4	SETBP1	down	hyper
AP4	SF3B5	up	hyper
AP4	SFRP1	down	hyper
AP4	SGK2	up	hyper
AP4	SHROOM1	down	hyper
AP4	SIX3	up	hyper
AP4	SLC13A3	down	hyper
AP4	SLC15A1	up	hyper
AP4	SLC1A3	down	hyper
AP4	SLC22A7	down	hyper
AP4	SLC25A25	up	hyper
AP4	SLC26A6	up	hyper
AP4	SLC2A1	up	hyper
AP4	SLC2A3	up	hyper
AP4	SLC2A5	down	hyper
AP4	SLC2A7	down	hyper
AP4	SLC38A7	down	hyper
AP4	SLC3A1	down	hyper
AP4	SLC8A2	down	hyper
AP4	SMAD6	down	hyper
AP4	SMC4	down	hyper
AP4	SNORD73A	down	hyper
AP4	SNX9	down	hyper
AP4	SORBS2	down	hyper
AP4	SPOCK1	down	hyper
AP4	SSR3	down	hyper
AP4	STMN1	down	hyper
AP4	STRAP	down	hyper
AP4	SUSD4	down	hyper
AP4	SYNPO2	down	hyper
AP4	TBXAS1	down	hyper
AP4	TCF4	down	hyper
AP4	TCHP	up	hyper
AP4	TCIRG1	up	hyper
AP4	TEX9	up	hyper
AP4	TFEB	up	hyper
AP4	THBS1	down	hyper
AP4	TLN1	down	hyper
AP4	TMEFF1	down	hyper
AP4	TMEM151B	up	hyper
AP4	TMEM53	up	hyper
AP4	TNFRSF10B	down	hyper
AP4	TNIK	down	hyper
AP4	TPD52	down	hyper
AP4	TPM2	up	hyper
AP4	TPPP3	up	hyper
AP4	TRIM59	down	hyper
AP4	TRIM9	up	hyper
AP4	TSC22D2	down	hyper
AP4	TSTD2	down	hyper
AP4	TUBE1	down	hyper
AP4	UBE2Z	up	hyper
AP4	UBIAD1	up	hyper
AP4	UBTF	up	hyper
AP4	UNC93B1	down	hyper
AP4	USH1C	up	hyper
AP4	USP49	up	hyper
AP4	VAPA	down	hyper
AP4	WBP2	up	hyper
AP4	WISP3	up	hyper
AP4	WNT9A	up	hyper
AP4	WWC1	down	hyper
AP4	ZBTB34	down	hyper
AP4	ZDHHC1	down	hyper
AP4	ZMYND10	up	hyper
ATF1	A4GALT	down	hypo
ATF1	ADAM23	down	hypo
ATF1	ADAT3	up	hypo
ATF1	ADCK5	up	hypo
ATF1	APOA2	up	hypo
ATF1	ARFGAP3	up	hypo
ATF1	ARHGAP31	up	hypo
ATF1	ATP8B3	down	hypo
ATF1	BAG2	up	hypo
ATF1	BARHL2	up	hypo
ATF1	BCL3	up	hypo
ATF1	CACNA1C	down	hypo
ATF1	CAMK2D	up	hypo
ATF1	CBLC	up	hypo
ATF1	CCDC102A	up	hypo
ATF1	CCDC134	down	hypo
ATF1	CCK	down	hypo
ATF1	CCNB1	down	hypo
ATF1	CD28	up	hypo
ATF1	CENPH	down	hypo
ATF1	CENPM	down	hypo
ATF1	CHD1	down	hypo
ATF1	CPEB2	down	hypo
ATF1	CROT	up	hypo
ATF1	CSNK1G2	up	hypo
ATF1	CTTNBP2NL	down	hypo
ATF1	CUX2	down	hypo
ATF1	DDC	down	hypo
ATF1	DDR2	up	hypo
ATF1	DEPTOR	up	hypo
ATF1	DGAT1	up	hypo
ATF1	DNER	down	hypo
ATF1	DNM1	up	hypo
ATF1	DOK3	down	hypo
ATF1	DZIP1	down	hypo
ATF1	EEF1D	up	hypo
ATF1	EGFR	down	hypo
ATF1	EMILIN2	up	hypo
ATF1	ENPP3	down	hypo
ATF1	EXTL2	up	hypo
ATF1	EZR	down	hypo
ATF1	F3	down	hypo
ATF1	FAM155A	up	hypo
ATF1	FAM189A2	up	hypo
ATF1	FAM199X	down	hypo
ATF1	FHL2	down	hypo
ATF1	FXYD1	up	hypo
ATF1	GABBR1	up	hypo
ATF1	GATM	down	hypo
ATF1	GDAP1	down	hypo
ATF1	GDPD5	up	hypo
ATF1	GGA2	up	hypo
ATF1	GPRASP2	down	hypo
ATF1	GRK6	down	hypo
ATF1	GSG1	up	hypo
ATF1	HAMP	up	hypo
ATF1	HSPA8	up	hypo
ATF1	IER5L	up	hypo
ATF1	ITGA2B	up	hypo
ATF1	ITPR2	down	hypo
ATF1	JPH1	down	hypo
ATF1	KANK1	down	hypo
ATF1	KCNAB2	down	hypo
ATF1	KCNH1	down	hypo
ATF1	KCTD10	up	hypo
ATF1	KIF1B	down	hypo
ATF1	KLF16	down	hypo
ATF1	KRT20	down	hypo
ATF1	LARP6	up	hypo
ATF1	LHFPL2	down	hypo
ATF1	LPHN1	down	hypo
ATF1	LRRC49	down	hypo
ATF1	LSR	down	hypo
ATF1	MANBA	down	hypo
ATF1	MAPK11	down	hypo
ATF1	MAPK12	down	hypo
ATF1	MCF2L	up	hypo
ATF1	MCM2	down	hypo
ATF1	MED13L	down	hypo
ATF1	MFAP3L	down	hypo
ATF1	MICALL2	down	hypo
ATF1	MMEL1	down	hypo
ATF1	MRPL42	up	hypo
ATF1	MSI2	down	hypo
ATF1	MYL2	up	hypo
ATF1	NDUFV3	up	hypo
ATF1	NHSL2	down	hypo
ATF1	NMNAT3	up	hypo
ATF1	NPAS2	up	hypo
ATF1	NR1H3	up	hypo
ATF1	NR1I3	up	hypo
ATF1	PACSIN3	down	hypo
ATF1	PANX2	down	hypo
ATF1	PAPLN	down	hypo
ATF1	PBK	down	hypo
ATF1	PCDH1	down	hypo
ATF1	PDIA5	up	hypo
ATF1	PDLIM3	down	hypo
ATF1	PDXK	up	hypo
ATF1	PFKM	up	hypo
ATF1	PIK3AP1	up	hypo
ATF1	PITPNM3	up	hypo
ATF1	PPFIBP2	down	hypo
ATF1	PPP1R3G	down	hypo
ATF1	PPP2R2B	down	hypo
ATF1	PPP4R4	up	hypo
ATF1	PRIM2	down	hypo
ATF1	PRR7	down	hypo
ATF1	PSMG3	up	hypo
ATF1	PTPRS	up	hypo
ATF1	PTPRZ1	down	hypo
ATF1	RASGRP1	up	hypo
ATF1	RBBP7	down	hypo
ATF1	RBP7	up	hypo
ATF1	RBPMS	down	hypo
ATF1	RGS7BP	up	hypo
ATF1	RNF126	up	hypo
ATF1	RORA	up	hypo
ATF1	RPL18A	up	hypo
ATF1	RPL31	down	hypo
ATF1	RPL8	up	hypo
ATF1	RPP40	up	hypo
ATF1	RPS19	up	hypo
ATF1	RRN3	up	hypo
ATF1	RUNDC3A	up	hypo
ATF1	RUNX1	up	hypo
ATF1	SALL1	up	hypo
ATF1	SCARA5	up	hypo
ATF1	SERPINA10	down	hypo
ATF1	SERPINA6	down	hypo
ATF1	SERPINE2	up	hypo
ATF1	SLC20A2	down	hypo
ATF1	SLC25A33	up	hypo
ATF1	SLC25A39	up	hypo
ATF1	SLC30A3	down	hypo
ATF1	SLC39A4	down	hypo
ATF1	SLC44A3	down	hypo
ATF1	SLC7A2	up	hypo
ATF1	SMPD3	up	hypo
ATF1	SYT2	down	hypo
ATF1	SYT6	up	hypo
ATF1	SYTL3	up	hypo
ATF1	TMEM130	down	hypo
ATF1	TNFRSF13C	up	hypo
ATF1	TOMM40L	up	hypo
ATF1	TONSL	up	hypo
ATF1	TRERF1	down	hypo
ATF1	TTC27	down	hypo
ATF1	UGGT2	down	hypo
ATF1	VPS13A	down	hypo
ATF1	WBP2	up	hypo
ATF1	WFDC2	down	hypo
ATF1	WNK2	up	hypo
ATF1	WWTR1	down	hypo
ATF1	ZSWIM6	down	hypo
ATF2	ADAM23	down	hypo
ATF2	ADAT3	up	hypo
ATF2	ADCK5	up	hypo
ATF2	AI414108	down	hypo
ATF2	ARHGAP31	up	hypo
ATF2	ATP2A1	down	hypo
ATF2	ATP8B3	down	hypo
ATF2	BARHL2	up	hypo
ATF2	BCL3	up	hypo
ATF2	CACNA1C	down	hypo
ATF2	CBLC	up	hypo
ATF2	CCK	down	hypo
ATF2	CD19	down	hypo
ATF2	CPNE5	up	hypo
ATF2	CROT	up	hypo
ATF2	CSNK1G2	up	hypo
ATF2	CTAGE5	down	hypo
ATF2	DDC	down	hypo
ATF2	DDR2	up	hypo
ATF2	DGAT1	up	hypo
ATF2	DLGAP4	down	hypo
ATF2	DOK3	down	hypo
ATF2	EEF1D	up	hypo
ATF2	EXTL2	up	hypo
ATF2	EZR	down	hypo
ATF2	F3	down	hypo
ATF2	FAM155A	up	hypo
ATF2	FAM189A2	up	hypo
ATF2	FAM199X	down	hypo
ATF2	FXYD1	up	hypo
ATF2	GDPD5	up	hypo
ATF2	GGA2	up	hypo
ATF2	GRK6	down	hypo
ATF2	GSG1	up	hypo
ATF2	HAAO	down	hypo
ATF2	HAMP	up	hypo
ATF2	HELZ	down	hypo
ATF2	HSPA8	up	hypo
ATF2	ITGA2B	up	hypo
ATF2	KCNH1	down	hypo
ATF2	KCTD10	up	hypo
ATF2	KLF16	down	hypo
ATF2	LARP6	up	hypo
ATF2	LCAT	up	hypo
ATF2	LIPG	down	hypo
ATF2	LPHN1	down	hypo
ATF2	LRRC49	down	hypo
ATF2	LSR	down	hypo
ATF2	MANBA	down	hypo
ATF2	MCF2L	up	hypo
ATF2	MED13L	down	hypo
ATF2	MFAP3L	down	hypo
ATF2	MIA2	down	hypo
ATF2	MRO	down	hypo
ATF2	MRPL42	up	hypo
ATF2	MTCH1	up	hypo
ATF2	NDUFV3	up	hypo
ATF2	NFATC2IP	down	hypo
ATF2	NHSL2	down	hypo
ATF2	NPAS2	up	hypo
ATF2	NR1H3	up	hypo
ATF2	NRN1L	up	hypo
ATF2	PACSIN3	down	hypo
ATF2	PAPLN	down	hypo
ATF2	PDIA5	up	hypo
ATF2	PDLIM3	down	hypo
ATF2	PDSS2	down	hypo
ATF2	PPP1R3G	down	hypo
ATF2	PPP2R2B	down	hypo
ATF2	PRDM16	down	hypo
ATF2	PRR7	down	hypo
ATF2	PTPRZ1	down	hypo
ATF2	RBBP7	down	hypo
ATF2	RBP7	up	hypo
ATF2	RORA	up	hypo
ATF2	RPL31	down	hypo
ATF2	RPP40	up	hypo
ATF2	RUNDC3A	up	hypo
ATF2	RUNX1	up	hypo
ATF2	SEC23A	down	hypo
ATF2	SERPINE2	up	hypo
ATF2	SET	down	hypo
ATF2	SLC10A5	up	hypo
ATF2	SLC20A2	down	hypo
ATF2	SLC25A39	up	hypo
ATF2	SLC39A4	down	hypo
ATF2	SYTL3	up	hypo
ATF2	TMEM130	down	hypo
ATF2	TONSL	up	hypo
ATF2	TRERF1	down	hypo
ATF2	WFDC2	down	hypo
ATF2	WWTR1	down	hypo
ATF2	ZSWIM6	down	hypo
ATF3	AATK	down	hypo
ATF3	ABHD6	up	hypo
ATF3	ABLIM1	down	hypo
ATF3	ABTB2	up	hypo
ATF3	ACAP2	down	hypo
ATF3	ADRB2	up	hypo
ATF3	AGPAT1	down	hypo
ATF3	ALDH7A1	up	hypo
ATF3	AMPD3	down	hypo
ATF3	ANKRD44	down	hypo
ATF3	AOC2	up	hypo
ATF3	APBA1	up	hypo
ATF3	APOD	down	hypo
ATF3	APPL2	up	hypo
ATF3	ARHGAP28	down	hypo
ATF3	ATP6V1A	up	hypo
ATF3	BAG2	up	hypo
ATF3	BAI2	up	hypo
ATF3	BAIAP2	down	hypo
ATF3	CACNG5	down	hypo
ATF3	CAMK2A	up	hypo
ATF3	CASP3	down	hypo
ATF3	CAT	down	hypo
ATF3	CAV3	up	hypo
ATF3	CCDC134	down	hypo
ATF3	CCDC57	up	hypo
ATF3	CD28	up	hypo
ATF3	CD7	up	hypo
ATF3	CDC25B	up	hypo
ATF3	CDH2	down	hypo
ATF3	CDK17	down	hypo
ATF3	CDKL1	up	hypo
ATF3	CDKN2AIP	down	hypo
ATF3	CENPM	down	hypo
ATF3	CHD1	down	hypo
ATF3	CISD3	down	hypo
ATF3	CKAP2L	up	hypo
ATF3	CNTD1	down	hypo
ATF3	COL1A1	down	hypo
ATF3	CPEB2	down	hypo
ATF3	CPM	up	hypo
ATF3	CPNE5	up	hypo
ATF3	CTAGE5	down	hypo
ATF3	CTTNBP2NL	down	hypo
ATF3	DAGLB	up	hypo
ATF3	DCLK1	down	hypo
ATF3	DDR2	up	hypo
ATF3	DEPTOR	up	hypo
ATF3	DHCR7	up	hypo
ATF3	EGFR	down	hypo
ATF3	ELK3	down	hypo
ATF3	ENAH	down	hypo
ATF3	ENPP3	down	hypo
ATF3	EPHB1	down	hypo
ATF3	ERMAP	up	hypo
ATF3	ETV1	down	hypo
ATF3	F3	down	hypo
ATF3	FAM155A	up	hypo
ATF3	FAM189A2	up	hypo
ATF3	FAM73A	down	hypo
ATF3	FASN	up	hypo
ATF3	FGA	up	hypo
ATF3	FGB	down	hypo
ATF3	FGG	down	hypo
ATF3	FKBPL	up	hypo
ATF3	FLT3	down	hypo
ATF3	FNBP1	down	hypo
ATF3	FOXK2	up	hypo
ATF3	G6PC	up	hypo
ATF3	GALK1	up	hypo
ATF3	GATM	down	hypo
ATF3	GBE1	down	hypo
ATF3	GPR68	down	hypo
ATF3	HAP1	down	hypo
ATF3	HDAC7	up	hypo
ATF3	HP	up	hypo
ATF3	HS2ST1	down	hypo
ATF3	HSPA8	up	hypo
ATF3	IER5L	up	hypo
ATF3	IGSF21	down	hypo
ATF3	IGSF3	down	hypo
ATF3	IPO9	up	hypo
ATF3	IRF2	down	hypo
ATF3	ITGB4	down	hypo
ATF3	KIF21A	down	hypo
ATF3	KRT17	down	hypo
ATF3	LEPRE1	up	hypo
ATF3	LHFPL2	down	hypo
ATF3	LIMCH1	down	hypo
ATF3	LIPE	up	hypo
ATF3	LIPG	down	hypo
ATF3	LOX	down	hypo
ATF3	LRRC46	down	hypo
ATF3	LYVE1	down	hypo
ATF3	MALL	down	hypo
ATF3	MAPK9	up	hypo
ATF3	MCF2L	up	hypo
ATF3	MIA2	down	hypo
ATF3	MICALL2	down	hypo
ATF3	MLLT6	up	hypo
ATF3	MRPL42	up	hypo
ATF3	MTCH1	up	hypo
ATF3	MTHFD2	down	hypo
ATF3	MYB	up	hypo
ATF3	NADSYN1	up	hypo
ATF3	NLRX1	up	hypo
ATF3	NQO1	up	hypo
ATF3	NR1H3	up	hypo
ATF3	NRP2	down	hypo
ATF3	NUPR1	up	hypo
ATF3	OBFC1	up	hypo
ATF3	PACSIN3	down	hypo
ATF3	PDIA5	up	hypo
ATF3	PDLIM3	down	hypo
ATF3	PEBP1	up	hypo
ATF3	PIP4K2B	up	hypo
ATF3	PITPNM3	up	hypo
ATF3	PPP1R3G	down	hypo
ATF3	PPP2R2B	down	hypo
ATF3	PRIM2	down	hypo
ATF3	PSME3	up	hypo
ATF3	PSMG3	up	hypo
ATF3	R3HDML	down	hypo
ATF3	RAB11FIP4	up	hypo
ATF3	RAB40B	up	hypo
ATF3	RAB8B	up	hypo
ATF3	RASGEF1B	down	hypo
ATF3	RASGRF1	down	hypo
ATF3	RBP7	up	hypo
ATF3	RBPJ	down	hypo
ATF3	RFC5	up	hypo
ATF3	RNF145	down	hypo
ATF3	RNF216	down	hypo
ATF3	RORA	up	hypo
ATF3	RPL8	up	hypo
ATF3	RPP40	up	hypo
ATF3	RYR2	down	hypo
ATF3	SEC23A	down	hypo
ATF3	SERPINE2	up	hypo
ATF3	SFXN3	up	hypo
ATF3	SHISA4	up	hypo
ATF3	SHMT2	up	hypo
ATF3	SLC10A5	up	hypo
ATF3	SLC16A3	up	hypo
ATF3	SLC25A10	up	hypo
ATF3	SLC25A33	up	hypo
ATF3	SLC27A5	down	hypo
ATF3	SLC35F2	down	hypo
ATF3	SLC6A7	down	hypo
ATF3	SNORA21	down	hypo
ATF3	SNORD73A	down	hypo
ATF3	SNRK	up	hypo
ATF3	SOX21	down	hypo
ATF3	SRGAP3	down	hypo
ATF3	ST8SIA1	up	hypo
ATF3	TFRC	up	hypo
ATF3	TGIF2	down	hypo
ATF3	TJP2	up	hypo
ATF3	TMEM109	up	hypo
ATF3	TMEM130	down	hypo
ATF3	TMEM154	down	hypo
ATF3	TMEM194B	down	hypo
ATF3	TMEM37	down	hypo
ATF3	TMEM88B	down	hypo
ATF3	TNFRSF13C	up	hypo
ATF3	TNK2	down	hypo
ATF3	UGDH	down	hypo
ATF3	UROS	up	hypo
ATF3	VSIG10	up	hypo
ATF3	WNK2	up	hypo
ATF3	WWC2	down	hypo
ATF3	XPNPEP2	up	hypo
ATF3	ZBTB45	up	hypo
ATF4	ADAM23	down	hypo
ATF4	ADCK3	up	hypo
ATF4	ARHGAP31	up	hypo
ATF4	ATOH8	down	hypo
ATF4	BCL6	down	hypo
ATF4	CACNA1C	down	hypo
ATF4	CCDC102A	up	hypo
ATF4	CCNB1	down	hypo
ATF4	CD28	up	hypo
ATF4	CDH2	down	hypo
ATF4	CENPH	down	hypo
ATF4	CROT	up	hypo
ATF4	CTAGE5	down	hypo
ATF4	CTNNAL1	up	hypo
ATF4	DTYMK	down	hypo
ATF4	ENPP3	down	hypo
ATF4	EPHB1	down	hypo
ATF4	FCHO2	down	hypo
ATF4	GABBR1	up	hypo
ATF4	GRB14	down	hypo
ATF4	GSTK1	up	hypo
ATF4	IER5L	up	hypo
ATF4	IGSF3	down	hypo
ATF4	KANK1	down	hypo
ATF4	KCNQ3	up	hypo
ATF4	MAPK8IP2	up	hypo
ATF4	MCM2	down	hypo
ATF4	MET	up	hypo
ATF4	MIA2	down	hypo
ATF4	MMP2	down	hypo
ATF4	MRO	down	hypo
ATF4	MYO16	down	hypo
ATF4	NMNAT3	up	hypo
ATF4	NPAS2	up	hypo
ATF4	OBFC1	up	hypo
ATF4	PDLIM3	down	hypo
ATF4	POLI	down	hypo
ATF4	PPP4R4	up	hypo
ATF4	PRDM16	down	hypo
ATF4	PSEN2	up	hypo
ATF4	PTPRS	up	hypo
ATF4	RBPJ	down	hypo
ATF4	RNASEL	down	hypo
ATF4	RNF145	down	hypo
ATF4	RPL8	up	hypo
ATF4	RPS19	up	hypo
ATF4	SEC23A	down	hypo
ATF4	SERPINA10	down	hypo
ATF4	SERPINA6	down	hypo
ATF4	SHANK3	down	hypo
ATF4	SLC44A3	down	hypo
ATF4	SLC7A2	up	hypo
ATF4	SNRPF	down	hypo
ATF4	SST	down	hypo
ATF4	ST3GAL5	up	hypo
ATF4	SULF1	down	hypo
ATF4	TBC1D9	down	hypo
ATF4	TEAD4	down	hypo
ATF4	TMEM194B	down	hypo
ATF4	UROS	up	hypo
ATF4	WWTR1	down	hypo
ATF7	ADAM23	down	hypo
ATF7	ADAT3	up	hypo
ATF7	ADCK5	up	hypo
ATF7	AI414108	down	hypo
ATF7	ARHGAP31	up	hypo
ATF7	ATP2A1	down	hypo
ATF7	ATP8B3	down	hypo
ATF7	BARHL2	up	hypo
ATF7	BCL3	up	hypo
ATF7	CACNA1C	down	hypo
ATF7	CBLC	up	hypo
ATF7	CCDC134	down	hypo
ATF7	CCK	down	hypo
ATF7	CCNB1	down	hypo
ATF7	CD19	down	hypo
ATF7	CD28	up	hypo
ATF7	CDC42SE1	down	hypo
ATF7	CENPH	down	hypo
ATF7	CENPM	down	hypo
ATF7	CROT	up	hypo
ATF7	CSNK1G2	up	hypo
ATF7	CTAGE5	down	hypo
ATF7	CUX2	down	hypo
ATF7	DDC	down	hypo
ATF7	DDR2	up	hypo
ATF7	DGAT1	up	hypo
ATF7	DLGAP4	down	hypo
ATF7	DOK3	down	hypo
ATF7	EEF1D	up	hypo
ATF7	EMILIN2	up	hypo
ATF7	EXTL2	up	hypo
ATF7	EZR	down	hypo
ATF7	F3	down	hypo
ATF7	FAM155A	up	hypo
ATF7	FAM189A2	up	hypo
ATF7	FAM199X	down	hypo
ATF7	FCHO2	down	hypo
ATF7	FHL2	down	hypo
ATF7	FXYD1	up	hypo
ATF7	GABPB2	up	hypo
ATF7	GDPD5	up	hypo
ATF7	GGA2	up	hypo
ATF7	GRK6	down	hypo
ATF7	GSG1	up	hypo
ATF7	HAAO	down	hypo
ATF7	HAMP	up	hypo
ATF7	HSPA8	up	hypo
ATF7	IER5L	up	hypo
ATF7	ITGA2B	up	hypo
ATF7	KCNH1	down	hypo
ATF7	KCTD10	up	hypo
ATF7	KIF1B	down	hypo
ATF7	KLF16	down	hypo
ATF7	KRT20	down	hypo
ATF7	LARP6	up	hypo
ATF7	LAX1	up	hypo
ATF7	LCAT	up	hypo
ATF7	LIPG	down	hypo
ATF7	LPHN1	down	hypo
ATF7	LRRC49	down	hypo
ATF7	LSR	down	hypo
ATF7	MANBA	down	hypo
ATF7	MCF2L	up	hypo
ATF7	MED13L	down	hypo
ATF7	MFAP3L	down	hypo
ATF7	MIA2	down	hypo
ATF7	MINK1	up	hypo
ATF7	MRO	down	hypo
ATF7	MRPL42	up	hypo
ATF7	MYL2	up	hypo
ATF7	NDUFV3	up	hypo
ATF7	NFATC2IP	down	hypo
ATF7	NHSL2	down	hypo
ATF7	NPAS2	up	hypo
ATF7	NR1H3	up	hypo
ATF7	NRN1L	up	hypo
ATF7	PACSIN3	down	hypo
ATF7	PAPLN	down	hypo
ATF7	PBK	down	hypo
ATF7	PDIA5	up	hypo
ATF7	PDLIM3	down	hypo
ATF7	PDSS2	down	hypo
ATF7	PGBD5	up	hypo
ATF7	PLCD1	down	hypo
ATF7	PLCG2	down	hypo
ATF7	PPP1R3G	down	hypo
ATF7	PPP2R2B	down	hypo
ATF7	PRDM16	down	hypo
ATF7	PRR7	down	hypo
ATF7	PTPRZ1	down	hypo
ATF7	RBBP7	down	hypo
ATF7	RBP7	up	hypo
ATF7	RORA	up	hypo
ATF7	RPL31	down	hypo
ATF7	RPL8	up	hypo
ATF7	RPP40	up	hypo
ATF7	RUNDC3A	up	hypo
ATF7	RUNX1	up	hypo
ATF7	SCARA5	up	hypo
ATF7	SEC23A	down	hypo
ATF7	SERPINE2	up	hypo
ATF7	SET	down	hypo
ATF7	SLC20A2	down	hypo
ATF7	SLC25A39	up	hypo
ATF7	SLC39A4	down	hypo
ATF7	SLC7A2	up	hypo
ATF7	SMPD3	up	hypo
ATF7	SYT6	up	hypo
ATF7	SYTL3	up	hypo
ATF7	TMEM130	down	hypo
ATF7	TNFRSF13C	up	hypo
ATF7	TONSL	up	hypo
ATF7	TRERF1	down	hypo
ATF7	VILL	down	hypo
ATF7	WFDC2	down	hypo
ATF7	WWTR1	down	hypo
ATF7	ZSWIM6	down	hypo
ATOH1	ABCG5	up	hyper
ATOH1	ABCG8	down	hyper
ATOH1	ABHD6	up	hypo
ATOH1	ACSBG1	down	hypo
ATOH1	ACSM5	down	hyper
ATOH1	ADCY2	up	hyper
ATOH1	ADIPOR2	up	hypo
ATOH1	AGAP1	up	hyper
ATOH1	AKAP1	up	hypo
ATOH1	ALPK2	up	hyper
ATOH1	AMPD3	down	hypo
ATOH1	ANKRD53	down	hyper
ATOH1	ANO6	up	hyper
ATOH1	ANXA9	up	hypo
ATOH1	APOD	down	hyper
ATOH1	APPL2	up	hypo
ATOH1	ARHGAP42	down	hypo
ATOH1	ARID2	down	hypo
ATOH1	ARL3	up	hypo
ATOH1	ARPP21	down	hyper
ATOH1	ARSI	up	hyper
ATOH1	ASAH2	down	hyper
ATOH1	ASNS	down	hyper
ATOH1	ATP13A2	up	hyper
ATOH1	ATP13A2	up	hypo
ATOH1	ATP2A1	down	hypo
ATOH1	ATP6V1B1	down	hyper
ATOH1	ATP9A	up	hypo
ATOH1	AVPI1	down	hypo
ATOH1	B3GNT7	down	hypo
ATOH1	B4GALNT3	down	hypo
ATOH1	B9D1	down	hyper
ATOH1	BACH1	down	hypo
ATOH1	BAG2	up	hypo
ATOH1	BAG4	down	hyper
ATOH1	BAI2	up	hyper
ATOH1	BAI2	up	hypo
ATOH1	BARHL2	up	hypo
ATOH1	BATF2	up	hyper
ATOH1	BC048562	down	hyper
ATOH1	BC048671	down	hypo
ATOH1	BC089491	down	hypo
ATOH1	BCL11B	down	hyper
ATOH1	BCL9	up	hyper
ATOH1	BCMO1	up	hyper
ATOH1	BCR	up	hyper
ATOH1	BEND3	down	hyper
ATOH1	BICC1	down	hypo
ATOH1	BMP7	up	hyper
ATOH1	BNIPL	down	hypo
ATOH1	BOC	down	hyper
ATOH1	BTF3	down	hypo
ATOH1	BZRAP1	up	hypo
ATOH1	C2CD4B	up	hyper
ATOH1	CABLES1	up	hyper
ATOH1	CACNA2D2	down	hypo
ATOH1	CACNG5	down	hyper
ATOH1	CACNG5	down	hypo
ATOH1	CALN1	down	hyper
ATOH1	CAMK2A	up	hypo
ATOH1	CAMK2D	up	hypo
ATOH1	CBR1	up	hyper
ATOH1	CBX5	down	hyper
ATOH1	CCDC102A	up	hypo
ATOH1	CCDC134	down	hypo
ATOH1	CCDC19	down	hyper
ATOH1	CCDC36	up	hyper
ATOH1	CCDC43	down	hyper
ATOH1	CCK	down	hypo
ATOH1	CCNB1	down	hypo
ATOH1	CCR7	down	hypo
ATOH1	CD19	down	hypo
ATOH1	CD74	down	hyper
ATOH1	CDC34	up	hyper
ATOH1	CDCA4	down	hyper
ATOH1	CDH22	up	hypo
ATOH1	CDK8	up	hyper
ATOH1	CDKN2AIP	down	hypo
ATOH1	CDR2	down	hypo
ATOH1	CDS1	up	hypo
ATOH1	CDS2	up	hypo
ATOH1	CENPH	down	hypo
ATOH1	CENPM	down	hypo
ATOH1	CERK	up	hypo
ATOH1	CFDP1	down	hypo
ATOH1	CHCHD3	down	hyper
ATOH1	CHD1	down	hypo
ATOH1	CIAPIN1	up	hyper
ATOH1	CKAP5	down	hyper
ATOH1	CLASP2	down	hypo
ATOH1	CLIC5	up	hyper
ATOH1	CLSTN2	down	hyper
ATOH1	CNKSR3	down	hyper
ATOH1	COL1A1	down	hypo
ATOH1	COL1A2	up	hyper
ATOH1	CPM	up	hypo
ATOH1	CPNE5	up	hyper
ATOH1	CREB3	up	hyper
ATOH1	CROT	up	hyper
ATOH1	CSPG5	up	hyper
ATOH1	CSPG5	up	hypo
ATOH1	CTNNBIP1	down	hyper
ATOH1	CTTNBP2NL	down	hypo
ATOH1	CUX2	down	hypo
ATOH1	CYCS	up	hyper
ATOH1	CYP1B1	down	hyper
ATOH1	CYP24A1	down	hyper
ATOH1	DCLK1	down	hyper
ATOH1	DCTD	down	hypo
ATOH1	DDC	down	hyper
ATOH1	DDHD2	up	hyper
ATOH1	DDR2	up	hypo
ATOH1	DENND3	up	hypo
ATOH1	DGCR2	up	hypo
ATOH1	DLGAP1	up	hypo
ATOH1	DLGAP3	down	hypo
ATOH1	DLGAP4	down	hypo
ATOH1	DLK1	down	hyper
ATOH1	DLL3	down	hypo
ATOH1	DLX1	up	hyper
ATOH1	DLX2	down	hyper
ATOH1	DNAJC10	down	hyper
ATOH1	DNAJC5	down	hypo
ATOH1	DNASE1	down	hyper
ATOH1	DNER	down	hypo
ATOH1	DOCK5	up	hyper
ATOH1	DOK3	down	hypo
ATOH1	DOK4	down	hypo
ATOH1	DPEP1	up	hypo
ATOH1	DPY19L3	down	hypo
ATOH1	DSE	down	hypo
ATOH1	DTYMK	down	hypo
ATOH1	DUSP9	up	hypo
ATOH1	DVL3	down	hypo
ATOH1	DYRK1B	up	hypo
ATOH1	DZIP1	down	hypo
ATOH1	EBF3	down	hyper
ATOH1	ECH1	up	hypo
ATOH1	EEF1E1	down	hyper
ATOH1	EGFR	down	hypo
ATOH1	EIF2S2	down	hypo
ATOH1	EIF3K	up	hyper
ATOH1	ELAVL3	down	hypo
ATOH1	ELMO2	down	hyper
ATOH1	EMID1	down	hypo
ATOH1	EMILIN2	up	hyper
ATOH1	EMP1	down	hyper
ATOH1	ENAH	down	hypo
ATOH1	ENPEP	down	hyper
ATOH1	EPN2	up	hyper
ATOH1	ERMAP	up	hypo
ATOH1	ESRRB	down	hyper
ATOH1	EXTL3	up	hypo
ATOH1	EZR	down	hypo
ATOH1	F2RL2	down	hyper
ATOH1	F3	down	hypo
ATOH1	FAM132A	down	hyper
ATOH1	FAM155A	up	hypo
ATOH1	FAM159A	down	hyper
ATOH1	FAM169B	up	hyper
ATOH1	FAM189A2	up	hypo
ATOH1	FAM199X	down	hypo
ATOH1	FAM3B	down	hypo
ATOH1	FAM3C	down	hyper
ATOH1	FAM46C	down	hyper
ATOH1	FAM73A	down	hypo
ATOH1	FBLIM1	up	hypo
ATOH1	FEM1B	down	hypo
ATOH1	FERMT3	down	hyper
ATOH1	FGF12	down	hyper
ATOH1	FGFR1OP	up	hyper
ATOH1	FGFR3	down	hyper
ATOH1	FIGNL1	down	hyper
ATOH1	FLT3	down	hypo
ATOH1	FOXB1	up	hyper
ATOH1	FOXD1	down	hypo
ATOH1	FOXK2	up	hypo
ATOH1	FXYD1	up	hypo
ATOH1	FZD7	down	hyper
ATOH1	GABBR1	up	hypo
ATOH1	GADD45G	down	hyper
ATOH1	GALK1	up	hypo
ATOH1	GALNT6	up	hypo
ATOH1	GALNT7	down	hyper
ATOH1	GIT2	up	hypo
ATOH1	GLI2	down	hyper
ATOH1	GLI3	down	hyper
ATOH1	GLTP	up	hypo
ATOH1	GNAI3	down	hypo
ATOH1	GNAZ	up	hyper
ATOH1	GNE	up	hypo
ATOH1	GNG3	down	hypo
ATOH1	GPC1	up	hyper
ATOH1	GPD1L	down	hyper
ATOH1	GPR114	down	hypo
ATOH1	GPR132	down	hyper
ATOH1	GPR68	down	hypo
ATOH1	GPRASP2	down	hypo
ATOH1	GPRC5B	down	hypo
ATOH1	GPX7	down	hyper
ATOH1	GRB10	down	hyper
ATOH1	GRIA1	down	hypo
ATOH1	GRIK3	up	hypo
ATOH1	GRIK4	down	hyper
ATOH1	GRK6	down	hypo
ATOH1	GRM4	down	hypo
ATOH1	GUCY1A3	down	hyper
ATOH1	GUCY1B3	down	hyper
ATOH1	H3F3A	down	hyper
ATOH1	HAAO	down	hypo
ATOH1	HAMP	up	hypo
ATOH1	HAND1	down	hyper
ATOH1	HAP1	down	hypo
ATOH1	HIC2	up	hypo
ATOH1	HLX	up	hyper
ATOH1	HMCN1	down	hyper
ATOH1	HMGA2	down	hyper
ATOH1	HNRNPA1	down	hyper
ATOH1	HOGA1	up	hypo
ATOH1	HOXC4	up	hyper
ATOH1	HP	up	hypo
ATOH1	HPCAL4	up	hyper
ATOH1	HS2ST1	down	hypo
ATOH1	HSD17B4	up	hypo
ATOH1	HSPA12A	up	hyper
ATOH1	HSPA4L	up	hypo
ATOH1	HSPH1	up	hyper
ATOH1	IER5L	up	hypo
ATOH1	IGFBP5	down	hyper
ATOH1	IGSF21	down	hypo
ATOH1	IGSF3	down	hypo
ATOH1	IGSF9	up	hyper
ATOH1	IKZF3	down	hyper
ATOH1	IL17RD	down	hyper
ATOH1	IPO4	up	hypo
ATOH1	IPO9	up	hypo
ATOH1	IQGAP2	up	hypo
ATOH1	IRX1	down	hyper
ATOH1	ISG15	up	hyper
ATOH1	ITGAV	up	hypo
ATOH1	ITGB4	down	hypo
ATOH1	ITGB6	down	hyper
ATOH1	JARID2	down	hyper
ATOH1	JPH4	up	hypo
ATOH1	KCNAB2	down	hypo
ATOH1	KCNF1	down	hypo
ATOH1	KCNQ3	up	hypo
ATOH1	KCTD10	up	hypo
ATOH1	KCTD4	up	hypo
ATOH1	KIF1B	down	hypo
ATOH1	KIF21A	down	hypo
ATOH1	KIF22	down	hypo
ATOH1	KIF26A	up	hyper
ATOH1	KIF9	down	hyper
ATOH1	KIFC2	down	hypo
ATOH1	KLF2	up	hypo
ATOH1	KREMEN1	down	hypo
ATOH1	KRT17	down	hypo
ATOH1	LACTB2	down	hypo
ATOH1	LDLRAD3	down	hyper
ATOH1	LEAP2	down	hyper
ATOH1	LEFTY1	up	hyper
ATOH1	LEFTY2	down	hyper
ATOH1	LEPRE1	up	hypo
ATOH1	LGALS4	down	hypo
ATOH1	LHFPL2	down	hypo
ATOH1	LHPP	up	hyper
ATOH1	LPHN1	down	hypo
ATOH1	LRIG3	down	hyper
ATOH1	LRP8	up	hyper
ATOH1	LRRC10B	up	hyper
ATOH1	LRRC24	up	hypo
ATOH1	LRRC46	down	hypo
ATOH1	LRRC8D	down	hypo
ATOH1	LSR	down	hypo
ATOH1	LYST	up	hyper
ATOH1	LYVE1	down	hypo
ATOH1	MAB21L1	down	hyper
ATOH1	MALL	down	hypo
ATOH1	MANSC1	down	hyper
ATOH1	MAP3K10	up	hypo
ATOH1	MAPK13	down	hypo
ATOH1	MAPK9	up	hypo
ATOH1	MAZ	up	hypo
ATOH1	MCF2L	up	hypo
ATOH1	MDFI	down	hyper
ATOH1	MEG3	down	hyper
ATOH1	MESP1	down	hyper
ATOH1	MFAP2	down	hyper
ATOH1	MFAP2	down	hypo
ATOH1	MFAP4	down	hyper
ATOH1	MGAT4A	down	hyper
ATOH1	MINK1	up	hypo
ATOH1	MLLT11	up	hypo
ATOH1	MMAA	down	hypo
ATOH1	MMP15	up	hyper
ATOH1	MMP2	down	hypo
ATOH1	MNS1	down	hyper
ATOH1	MORN4	up	hypo
ATOH1	MRO	down	hypo
ATOH1	MRPS24	up	hypo
ATOH1	MSRB3	down	hyper
ATOH1	MTHFD1	down	hyper
ATOH1	MTOR	up	hyper
ATOH1	MUC13	down	hyper
ATOH1	MVP	down	hypo
ATOH1	MYB	up	hypo
ATOH1	MYCN	down	hyper
ATOH1	MYH10	down	hyper
ATOH1	MYL12A	down	hypo
ATOH1	MYL2	up	hypo
ATOH1	MYLPF	up	hypo
ATOH1	NAALADL1	down	hyper
ATOH1	NAV2	down	hypo
ATOH1	NDUFAF3	up	hyper
ATOH1	NFATC2IP	down	hypo
ATOH1	NFKB1	up	hypo
ATOH1	NHSL2	down	hypo
ATOH1	NIPAL1	down	hypo
ATOH1	NME2	up	hypo
ATOH1	NMNAT1	down	hyper
ATOH1	NMNAT2	down	hypo
ATOH1	NMNAT3	up	hypo
ATOH1	NOL9	up	hypo
ATOH1	NQO1	up	hypo
ATOH1	NUDT3	up	hypo
ATOH1	NUP107	down	hypo
ATOH1	NUPR1	up	hypo
ATOH1	OGFOD1	up	hypo
ATOH1	OSBPL6	up	hyper
ATOH1	OSBPL6	up	hypo
ATOH1	OTX1	up	hyper
ATOH1	OTX2	down	hyper
ATOH1	PADI2	up	hyper
ATOH1	PADI2	up	hypo
ATOH1	PAIP2B	down	hyper
ATOH1	PALM2	down	hyper
ATOH1	PAPLN	down	hypo
ATOH1	PBX3	down	hyper
ATOH1	PCDH1	down	hypo
ATOH1	PCK1	up	hyper
ATOH1	PDLIM3	down	hypo
ATOH1	PDSS2	down	hypo
ATOH1	PDZRN3	down	hyper
ATOH1	PGAM2	up	hypo
ATOH1	PGBD5	up	hypo
ATOH1	PHACTR1	down	hyper
ATOH1	PHF13	down	hypo
ATOH1	PIK3AP1	up	hypo
ATOH1	PIK3CD	up	hyper
ATOH1	PITRM1	up	hyper
ATOH1	PLCB4	down	hypo
ATOH1	PLCD1	down	hypo
ATOH1	PLCG2	down	hypo
ATOH1	PLD4	up	hyper
ATOH1	PLEKHN1	down	hypo
ATOH1	PLK4	down	hypo
ATOH1	POLR2M	up	hyper
ATOH1	POLR3E	down	hypo
ATOH1	POU3F2	up	hyper
ATOH1	PPFIBP2	down	hypo
ATOH1	PPIE	up	hyper
ATOH1	PPIL1	down	hyper
ATOH1	PPP1R32	up	hyper
ATOH1	PPP1R3B	down	hyper
ATOH1	PPP2R5C	up	hypo
ATOH1	PPP6R1	up	hypo
ATOH1	PRDM16	down	hypo
ATOH1	PREX2	down	hypo
ATOH1	PRICKLE1	up	hyper
ATOH1	PRIM2	down	hypo
ATOH1	PRIMA1	down	hypo
ATOH1	PRKAR1A	down	hypo
ATOH1	PRKCZ	up	hypo
ATOH1	PROK2	up	hyper
ATOH1	PROX1	down	hyper
ATOH1	PRR7	down	hypo
ATOH1	PRRT2	down	hypo
ATOH1	PTPRH	up	hypo
ATOH1	PYCR2	up	hyper
ATOH1	QRICH1	down	hyper
ATOH1	R3HDML	down	hypo
ATOH1	RAB12	down	hypo
ATOH1	RAB36	down	hyper
ATOH1	RAB3A	up	hypo
ATOH1	RAB40B	up	hypo
ATOH1	RAB8B	up	hypo
ATOH1	RAP1GAP	up	hyper
ATOH1	RAP1GAP	up	hypo
ATOH1	RAP1GDS1	down	hypo
ATOH1	RASGRP1	up	hypo
ATOH1	RBFOX1	down	hypo
ATOH1	RBM38	down	hyper
ATOH1	RBM47	down	hyper
ATOH1	RBP7	up	hyper
ATOH1	RBP7	up	hypo
ATOH1	RBPJ	down	hypo
ATOH1	RCAN2	down	hypo
ATOH1	RD3	up	hypo
ATOH1	REC8	up	hypo
ATOH1	RFTN2	up	hypo
ATOH1	RGL3	down	hypo
ATOH1	RGS16	down	hyper
ATOH1	RIMBP2	up	hypo
ATOH1	RIMS4	down	hypo
ATOH1	RMRP	down	hyper
ATOH1	RNF112	down	hyper
ATOH1	RNF145	down	hypo
ATOH1	RNF182	down	hypo
ATOH1	ROR2	down	hyper
ATOH1	RORA	up	hypo
ATOH1	RPL18A	up	hypo
ATOH1	RPL8	up	hypo
ATOH1	RPP25	down	hyper
ATOH1	RRBP1	up	hypo
ATOH1	RTDR1	up	hyper
ATOH1	SALL1	up	hypo
ATOH1	SASS6	down	hypo
ATOH1	SCAMP5	up	hyper
ATOH1	SDHB	up	hyper
ATOH1	SEC24D	up	hyper
ATOH1	SEC61G	up	hyper
ATOH1	SEPN1	up	hyper
ATOH1	SEPN1	up	hypo
ATOH1	SERP2	down	hyper
ATOH1	SETBP1	down	hyper
ATOH1	SETD7	down	hypo
ATOH1	SEZ6L	up	hyper
ATOH1	SFT2D1	down	hyper
ATOH1	SFXN1	down	hypo
ATOH1	SGK2	up	hyper
ATOH1	SGSM1	up	hypo
ATOH1	SHISA4	up	hypo
ATOH1	SHROOM1	down	hyper
ATOH1	SHROOM3	up	hypo
ATOH1	SIX3	up	hyper
ATOH1	SLC10A5	up	hypo
ATOH1	SLC13A3	down	hyper
ATOH1	SLC15A1	up	hyper
ATOH1	SLC1A3	down	hyper
ATOH1	SLC22A7	down	hyper
ATOH1	SLC25A25	up	hyper
ATOH1	SLC25A29	up	hypo
ATOH1	SLC25A33	up	hypo
ATOH1	SLC25A34	down	hypo
ATOH1	SLC27A5	down	hypo
ATOH1	SLC2A1	up	hyper
ATOH1	SLC2A3	up	hyper
ATOH1	SLC35F2	down	hypo
ATOH1	SLC38A2	down	hypo
ATOH1	SLC44A3	down	hypo
ATOH1	SLC4A2	up	hypo
ATOH1	SLC6A7	down	hypo
ATOH1	SLC7A2	up	hypo
ATOH1	SLC7A5	down	hypo
ATOH1	SLC8A1	down	hyper
ATOH1	SLIT1	up	hyper
ATOH1	SMAGP	down	hypo
ATOH1	SNORD73A	down	hypo
ATOH1	SNORD82	down	hypo
ATOH1	SORBS2	down	hyper
ATOH1	SP2	down	hypo
ATOH1	SPN	down	hypo
ATOH1	SPOCK1	down	hyper
ATOH1	SPOP	up	hypo
ATOH1	SPRED3	down	hyper
ATOH1	SRGAP3	down	hypo
ATOH1	ST6GALNAC3	up	hyper
ATOH1	ST8SIA1	up	hypo
ATOH1	STMN1	down	hyper
ATOH1	STMN1	down	hypo
ATOH1	STOX2	down	hyper
ATOH1	STRAP	down	hyper
ATOH1	STXBP1	up	hypo
ATOH1	SUSD4	down	hyper
ATOH1	SYNPO2	down	hyper
ATOH1	SYT12	down	hypo
ATOH1	SYT6	up	hypo
ATOH1	SYTL3	up	hypo
ATOH1	TACC2	up	hypo
ATOH1	TBC1D9	down	hypo
ATOH1	TCEAL1	down	hypo
ATOH1	TCF4	down	hyper
ATOH1	TCF7L1	down	hyper
ATOH1	TCOF1	down	hyper
ATOH1	TEAD4	down	hypo
ATOH1	TEX9	up	hyper
ATOH1	TFEB	up	hyper
ATOH1	THBS1	down	hyper
ATOH1	TLN1	down	hyper
ATOH1	TMEFF1	down	hyper
ATOH1	TMEM100	down	hyper
ATOH1	TMEM108	up	hypo
ATOH1	TMEM109	up	hypo
ATOH1	TMEM150B	down	hypo
ATOH1	TMEM151B	up	hyper
ATOH1	TMEM194B	down	hypo
ATOH1	TMEM201	up	hypo
ATOH1	TMEM30B	up	hyper
ATOH1	TMEM82	down	hypo
ATOH1	TMEM86B	down	hypo
ATOH1	TMPRSS2	up	hypo
ATOH1	TMSB4X	down	hypo
ATOH1	TNFAIP8	down	hypo
ATOH1	TNFRSF13C	up	hypo
ATOH1	TNIK	down	hyper
ATOH1	TPD52	down	hyper
ATOH1	TPM2	up	hyper
ATOH1	TRERF1	down	hypo
ATOH1	TRIM2	down	hypo
ATOH1	TRIM8	up	hypo
ATOH1	TRIM9	up	hyper
ATOH1	TSSK4	down	hypo
ATOH1	TSTD2	down	hyper
ATOH1	TTL	down	hypo
ATOH1	TUBE1	down	hyper
ATOH1	UBIAD1	up	hyper
ATOH1	UGGT2	down	hypo
ATOH1	UNC5CL	up	hypo
ATOH1	UNC79	up	hypo
ATOH1	UROS	up	hypo
ATOH1	USH1C	up	hyper
ATOH1	USP49	up	hyper
ATOH1	VANGL1	down	hypo
ATOH1	VILL	down	hypo
ATOH1	WBP2	up	hyper
ATOH1	WISP3	up	hyper
ATOH1	WNK2	up	hypo
ATOH1	WNT9A	up	hyper
ATOH1	WWC1	down	hyper
ATOH1	XKR6	up	hypo
ATOH1	XKR9	down	hypo
ATOH1	XPNPEP2	up	hypo
ATOH1	YWHAH	down	hypo
ATOH1	ZBTB45	up	hypo
ATOH1	ZFHX2	down	hypo
ATOH1	ZFP64	up	hypo
ATOH1	ZG16	down	hypo
ATOH1	ZMAT4	down	hypo
ATOH1	ZMYND10	up	hyper
ATOH1	ZSWIM6	down	hypo
BACH2	ABHD6	up	hypo
BACH2	ANKRD44	down	hypo
BACH2	AOC2	up	hypo
BACH2	ARID2	down	hypo
BACH2	ATP6V1A	up	hypo
BACH2	CACNG5	down	hypo
BACH2	CCDC57	up	hypo
BACH2	CD28	up	hypo
BACH2	CDC25B	up	hypo
BACH2	CDKN2AIP	down	hypo
BACH2	CKAP2L	up	hypo
BACH2	CNTD1	down	hypo
BACH2	COL1A1	down	hypo
BACH2	CPEB2	down	hypo
BACH2	CTAGE5	down	hypo
BACH2	CTTNBP2NL	down	hypo
BACH2	DCLK1	down	hypo
BACH2	DHCR7	up	hypo
BACH2	EGFR	down	hypo
BACH2	FAM73A	down	hypo
BACH2	FASN	up	hypo
BACH2	G6PC	up	hypo
BACH2	GPR68	down	hypo
BACH2	HAP1	down	hypo
BACH2	HS2ST1	down	hypo
BACH2	HSPA8	up	hypo
BACH2	IPO9	up	hypo
BACH2	KRT17	down	hypo
BACH2	LIMCH1	down	hypo
BACH2	LIPE	up	hypo
BACH2	LIPG	down	hypo
BACH2	LOX	down	hypo
BACH2	MALL	down	hypo
BACH2	MCF2L	up	hypo
BACH2	MCM2	down	hypo
BACH2	MIA2	down	hypo
BACH2	MICALL2	down	hypo
BACH2	MRPL42	up	hypo
BACH2	NADSYN1	up	hypo
BACH2	NLRX1	up	hypo
BACH2	NQO1	up	hypo
BACH2	NR1H3	up	hypo
BACH2	NRP2	down	hypo
BACH2	PACSIN3	down	hypo
BACH2	PEBP1	up	hypo
BACH2	PEX11A	up	hypo
BACH2	PRIMA1	down	hypo
BACH2	PSME3	up	hypo
BACH2	PSMG3	up	hypo
BACH2	R3HDML	down	hypo
BACH2	RAB8B	up	hypo
BACH2	RASGRF1	down	hypo
BACH2	RFC5	up	hypo
BACH2	RYR2	down	hypo
BACH2	SEC23A	down	hypo
BACH2	SFXN3	up	hypo
BACH2	SHISA4	up	hypo
BACH2	SLC25A33	up	hypo
BACH2	SLC38A4	down	hypo
BACH2	SNORD73A	down	hypo
BACH2	SNRK	up	hypo
BACH2	SRGAP3	down	hypo
BACH2	ST8SIA1	up	hypo
BACH2	TGIF2	down	hypo
BACH2	TJP2	up	hypo
BACH2	TMEM154	down	hypo
BACH2	TMEM37	down	hypo
BACH2	UGDH	down	hypo
BACH2	VSIG10	up	hypo
BATF	AATK	down	hypo
BATF	ABHD6	up	hypo
BATF	ABLIM1	down	hypo
BATF	ABTB2	up	hypo
BATF	ACAP2	down	hypo
BATF	AGPAT1	down	hypo
BATF	ALDH5A1	down	hypo
BATF	AMPD3	down	hypo
BATF	ANKRD44	down	hypo
BATF	AOC2	up	hypo
BATF	APOD	down	hypo
BATF	APPL2	up	hypo
BATF	ARHGAP28	down	hypo
BATF	ARID2	down	hypo
BATF	ASCL1	down	hypo
BATF	ATP6V1A	up	hypo
BATF	BAG2	up	hypo
BATF	BAI2	up	hypo
BATF	BAIAP2	down	hypo
BATF	CACNG5	down	hypo
BATF	CAMK4	down	hypo
BATF	CASP3	down	hypo
BATF	CAT	down	hypo
BATF	CAV3	up	hypo
BATF	CCDC134	down	hypo
BATF	CCDC57	up	hypo
BATF	CD28	up	hypo
BATF	CD7	up	hypo
BATF	CDC25B	up	hypo
BATF	CDH2	down	hypo
BATF	CDK17	down	hypo
BATF	CDKL1	up	hypo
BATF	CDKN2AIP	down	hypo
BATF	CENPM	down	hypo
BATF	CHD1	down	hypo
BATF	CISD3	down	hypo
BATF	CKAP2L	up	hypo
BATF	CNTD1	down	hypo
BATF	COL1A1	down	hypo
BATF	CPEB2	down	hypo
BATF	CPM	up	hypo
BATF	CPNE5	up	hypo
BATF	CTAGE5	down	hypo
BATF	CTTNBP2NL	down	hypo
BATF	CXADR	up	hypo
BATF	DAGLB	up	hypo
BATF	DCLK1	down	hypo
BATF	DDR2	up	hypo
BATF	DEPTOR	up	hypo
BATF	DHCR7	up	hypo
BATF	DTYMK	down	hypo
BATF	EGFR	down	hypo
BATF	ELK3	down	hypo
BATF	ENAH	down	hypo
BATF	ENPP3	down	hypo
BATF	EPHB1	down	hypo
BATF	ERMAP	up	hypo
BATF	ETV1	down	hypo
BATF	EZR	down	hypo
BATF	F3	down	hypo
BATF	FAM155A	up	hypo
BATF	FAM189A2	up	hypo
BATF	FAM73A	down	hypo
BATF	FASN	up	hypo
BATF	FGA	up	hypo
BATF	FGB	down	hypo
BATF	FGG	down	hypo
BATF	FKBPL	up	hypo
BATF	FLT3	down	hypo
BATF	FNBP1	down	hypo
BATF	G6PC	up	hypo
BATF	GATM	down	hypo
BATF	GBE1	down	hypo
BATF	GIT2	up	hypo
BATF	GNAI3	down	hypo
BATF	GPR68	down	hypo
BATF	HAP1	down	hypo
BATF	HDAC7	up	hypo
BATF	HP	up	hypo
BATF	HS2ST1	down	hypo
BATF	HSPA8	up	hypo
BATF	IER5L	up	hypo
BATF	IGSF21	down	hypo
BATF	IGSF3	down	hypo
BATF	IPO9	up	hypo
BATF	IRF2	down	hypo
BATF	ITGAV	up	hypo
BATF	KCNF1	down	hypo
BATF	KIF21A	down	hypo
BATF	KLF2	up	hypo
BATF	KRT17	down	hypo
BATF	KRT20	down	hypo
BATF	LAX1	up	hypo
BATF	LEPRE1	up	hypo
BATF	LHFPL2	down	hypo
BATF	LIMCH1	down	hypo
BATF	LIPE	up	hypo
BATF	LIPG	down	hypo
BATF	LOX	down	hypo
BATF	LYVE1	down	hypo
BATF	MALL	down	hypo
BATF	MAPK9	up	hypo
BATF	MCF2L	up	hypo
BATF	MIA2	down	hypo
BATF	MICALL2	down	hypo
BATF	MLLT6	up	hypo
BATF	MRO	down	hypo
BATF	MRPL42	up	hypo
BATF	MTCH1	up	hypo
BATF	MTHFD2	down	hypo
BATF	MYB	up	hypo
BATF	NADSYN1	up	hypo
BATF	NAV3	down	hypo
BATF	NLRX1	up	hypo
BATF	NQO1	up	hypo
BATF	NR1H3	up	hypo
BATF	NRP2	down	hypo
BATF	NUPR1	up	hypo
BATF	OBFC1	up	hypo
BATF	PACSIN3	down	hypo
BATF	PDIA5	up	hypo
BATF	PDLIM3	down	hypo
BATF	PIP4K2B	up	hypo
BATF	PITPNM3	up	hypo
BATF	PPP2R2B	down	hypo
BATF	PRIM2	down	hypo
BATF	PRIMA1	down	hypo
BATF	PSME3	up	hypo
BATF	PSMG3	up	hypo
BATF	R3HDML	down	hypo
BATF	RAB11FIP4	up	hypo
BATF	RAB8B	up	hypo
BATF	RASGEF1B	down	hypo
BATF	RASGRF1	down	hypo
BATF	RBP7	up	hypo
BATF	RNF145	down	hypo
BATF	RNF216	down	hypo
BATF	RORA	up	hypo
BATF	RPL8	up	hypo
BATF	RYR2	down	hypo
BATF	SASS6	down	hypo
BATF	SEC23A	down	hypo
BATF	SERPINE2	up	hypo
BATF	SFXN3	up	hypo
BATF	SHISA4	up	hypo
BATF	SHMT2	up	hypo
BATF	SLC10A5	up	hypo
BATF	SLC16A3	up	hypo
BATF	SLC20A2	down	hypo
BATF	SLC25A10	up	hypo
BATF	SLC25A33	up	hypo
BATF	SLC27A5	down	hypo
BATF	SLC35F2	down	hypo
BATF	SLC38A4	down	hypo
BATF	SNORA21	down	hypo
BATF	SNORD73A	down	hypo
BATF	SNRK	up	hypo
BATF	SOX21	down	hypo
BATF	SRGAP3	down	hypo
BATF	SSPN	down	hypo
BATF	ST8SIA1	up	hypo
BATF	TEAD4	down	hypo
BATF	TFRC	up	hypo
BATF	TGIF2	down	hypo
BATF	TJP2	up	hypo
BATF	TMEM109	up	hypo
BATF	TMEM130	down	hypo
BATF	TMEM154	down	hypo
BATF	TMEM194B	down	hypo
BATF	TMEM37	down	hypo
BATF	TMEM88B	down	hypo
BATF	TNFRSF13C	up	hypo
BATF	TNK2	down	hypo
BATF	UGDH	down	hypo
BATF	UROS	up	hypo
BATF	WNK2	up	hypo
BATF	XKR6	up	hypo
BATF	XPNPEP2	up	hypo
BATF	YWHAH	down	hypo
BATF	ZBTB45	up	hypo
BMYB	AB124611	up	hypo
BMYB	ABCG5	up	hyper
BMYB	ABCG8	down	hyper
BMYB	ABHD6	up	hypo
BMYB	ABLIM1	down	hyper
BMYB	ABLIM1	down	hypo
BMYB	ABTB2	up	hypo
BMYB	ACADL	down	hypo
BMYB	ACAP2	down	hypo
BMYB	ACSBG1	down	hypo
BMYB	ACSL6	up	hypo
BMYB	ACSS3	down	hypo
BMYB	ACVR1	down	hypo
BMYB	ADAMTS9	up	hyper
BMYB	ADAT3	up	hypo
BMYB	ADCK3	up	hypo
BMYB	ADCK5	up	hypo
BMYB	ADCY1	down	hypo
BMYB	ADCY2	up	hyper
BMYB	ADCY5	down	hyper
BMYB	ADIPOR2	up	hypo
BMYB	ADPGK	down	hyper
BMYB	AFAP1L2	down	hyper
BMYB	AI414108	down	hypo
BMYB	AKAP1	up	hypo
BMYB	ALDH1A1	up	hyper
BMYB	ALDH3B1	up	hyper
BMYB	ALPK2	up	hyper
BMYB	ALPL	down	hypo
BMYB	ALS2CL	up	hyper
BMYB	AMPD3	down	hypo
BMYB	ANKRD44	down	hypo
BMYB	ANKRD53	down	hyper
BMYB	ANKS4B	down	hyper
BMYB	ANO6	up	hyper
BMYB	ANXA9	up	hypo
BMYB	AOC2	up	hypo
BMYB	APBA1	up	hypo
BMYB	APOA2	up	hypo
BMYB	APOD	down	hypo
BMYB	APPL2	up	hypo
BMYB	ARHGAP28	down	hypo
BMYB	ARHGAP31	up	hypo
BMYB	ARHGAP42	down	hypo
BMYB	ARL3	up	hypo
BMYB	ARPP21	down	hyper
BMYB	ARSI	up	hyper
BMYB	ARSI	up	hypo
BMYB	ASAH2	down	hyper
BMYB	ASNS	down	hyper
BMYB	ASPN	down	hypo
BMYB	ATOH8	down	hypo
BMYB	ATP13A2	up	hyper
BMYB	ATP13A2	up	hypo
BMYB	ATP6V1A	up	hypo
BMYB	ATP6V1B1	down	hyper
BMYB	ATP8B3	down	hypo
BMYB	ATP9A	up	hypo
BMYB	AVPI1	down	hypo
BMYB	BACH1	down	hypo
BMYB	BAI1	down	hyper
BMYB	BAI2	up	hypo
BMYB	BARHL2	up	hypo
BMYB	BBX	down	hypo
BMYB	BC030867	down	hyper
BMYB	BC048671	down	hypo
BMYB	BC061194	down	hyper
BMYB	BC089491	down	hypo
BMYB	BCL3	up	hypo
BMYB	BCL6	down	hypo
BMYB	BCL9	up	hyper
BMYB	BEND5	down	hyper
BMYB	BICC1	down	hypo
BMYB	BIRC6	down	hyper
BMYB	BMP7	up	hyper
BMYB	BNIPL	down	hypo
BMYB	BTF3	down	hypo
BMYB	CABLES1	up	hyper
BMYB	CACNA1E	up	hyper
BMYB	CACNA2D2	down	hypo
BMYB	CACNG5	down	hyper
BMYB	CACNG5	down	hypo
BMYB	CADM1	down	hyper
BMYB	CALN1	down	hyper
BMYB	CAMK2A	up	hyper
BMYB	CAPN11	down	hyper
BMYB	CASP3	down	hypo
BMYB	CAT	down	hypo
BMYB	CAV3	up	hypo
BMYB	CBLC	up	hypo
BMYB	CBR1	up	hyper
BMYB	CBX5	down	hyper
BMYB	CCDC113	down	hypo
BMYB	CCDC33	up	hyper
BMYB	CCDC57	up	hypo
BMYB	CCDC63	down	hyper
BMYB	CCM2	down	hypo
BMYB	CCNB1	down	hypo
BMYB	CCR7	down	hypo
BMYB	CD164	down	hyper
BMYB	CD276	down	hypo
BMYB	CD302	down	hyper
BMYB	CD74	down	hyper
BMYB	CD74	down	hypo
BMYB	CDC42EP3	down	hyper
BMYB	CDCA4	down	hyper
BMYB	CDK17	down	hypo
BMYB	CDK8	up	hyper
BMYB	CDKN2AIP	down	hypo
BMYB	CDKN2AIPNL	up	hypo
BMYB	CDR2	down	hypo
BMYB	CDS2	up	hypo
BMYB	CELSR2	down	hyper
BMYB	CENPA	up	hypo
BMYB	CENPF	down	hyper
BMYB	CENPH	down	hypo
BMYB	CEP120	down	hypo
BMYB	CERK	up	hypo
BMYB	CFDP1	down	hypo
BMYB	CHCHD3	down	hyper
BMYB	CHD1	down	hypo
BMYB	CHRNA9	up	hypo
BMYB	CISD3	down	hypo
BMYB	CIT	up	hypo
BMYB	CKAP2L	up	hypo
BMYB	CLEC12B	up	hypo
BMYB	CLIC5	up	hyper
BMYB	CNKSR3	down	hyper
BMYB	CNTD1	down	hypo
BMYB	COL14A1	down	hyper
BMYB	COL1A2	up	hyper
BMYB	COL7A1	up	hyper
BMYB	CPA1	down	hyper
BMYB	CPA5	down	hyper
BMYB	CPM	up	hypo
BMYB	CPNE5	up	hyper
BMYB	CPNE5	up	hypo
BMYB	CRIM1	up	hyper
BMYB	CROT	up	hypo
BMYB	CRTAC1	down	hypo
BMYB	CRYM	down	hyper
BMYB	CSNK1G2	up	hypo
BMYB	CSNK2A2	up	hypo
BMYB	CSPG5	up	hyper
BMYB	CSPG5	up	hypo
BMYB	CTNNA1	down	hypo
BMYB	CTNNAL1	up	hypo
BMYB	CTNNBIP1	down	hyper
BMYB	CTTNBP2	down	hyper
BMYB	CTTNBP2NL	down	hypo
BMYB	CUX2	down	hyper
BMYB	CXADR	up	hypo
BMYB	CYP11A1	up	hyper
BMYB	CYP24A1	down	hyper
BMYB	CYR61	up	hyper
BMYB	DAAM1	down	hyper
BMYB	DAGLB	up	hypo
BMYB	DAND5	up	hypo
BMYB	DCLK1	down	hyper
BMYB	DCLK1	down	hypo
BMYB	DDAH1	down	hyper
BMYB	DDC	down	hyper
BMYB	DDIT4L	down	hyper
BMYB	DGAT1	up	hypo
BMYB	DGCR2	up	hypo
BMYB	DGKE	down	hypo
BMYB	DGKG	down	hyper
BMYB	DHCR7	up	hypo
BMYB	DHX9	down	hyper
BMYB	DLGAP1	up	hypo
BMYB	DLGAP3	down	hypo
BMYB	DLGAP4	down	hypo
BMYB	DLK1	down	hyper
BMYB	DLL3	down	hypo
BMYB	DLX1	up	hyper
BMYB	DLX2	down	hyper
BMYB	DMAP1	down	hypo
BMYB	DNAJC22	down	hyper
BMYB	DNAJC5	down	hypo
BMYB	DNASE1	down	hyper
BMYB	DNER	down	hypo
BMYB	DPYSL4	down	hyper
BMYB	DSE	down	hypo
BMYB	DSP	down	hypo
BMYB	DTYMK	down	hypo
BMYB	DUSP15	up	hypo
BMYB	DUSP9	up	hypo
BMYB	DYRK1B	up	hypo
BMYB	EBF3	down	hyper
BMYB	ECHDC2	down	hyper
BMYB	ECI1	up	hypo
BMYB	EDN2	down	hyper
BMYB	EEF1E1	down	hyper
BMYB	EFHD1	up	hyper
BMYB	EFNB2	down	hyper
BMYB	EGFR	down	hypo
BMYB	EGR2	down	hypo
BMYB	EIF2S2	down	hypo
BMYB	EIF4E3	down	hyper
BMYB	EIF4E3	down	hypo
BMYB	ELAVL2	down	hypo
BMYB	ELAVL3	down	hypo
BMYB	ELK3	down	hypo
BMYB	ELOF1	up	hyper
BMYB	EMILIN2	up	hyper
BMYB	ENPEP	down	hyper
BMYB	ENPP3	down	hypo
BMYB	EPHA4	down	hyper
BMYB	EPS8	up	hypo
BMYB	ERMAP	up	hypo
BMYB	ETV1	down	hypo
BMYB	ETV4	up	hyper
BMYB	EXOC7	up	hyper
BMYB	EXT2	down	hypo
BMYB	EXTL1	up	hyper
BMYB	EXTL2	up	hypo
BMYB	EXTL3	up	hypo
BMYB	EZR	down	hypo
BMYB	F3	down	hypo
BMYB	FAM109A	up	hyper
BMYB	FAM110B	down	hypo
BMYB	FAM114A1	up	hypo
BMYB	FAM159A	down	hyper
BMYB	FAM169B	up	hyper
BMYB	FAM189A2	up	hypo
BMYB	FAM199X	down	hypo
BMYB	FAM3B	down	hypo
BMYB	FAM3C	down	hyper
BMYB	FASN	up	hypo
BMYB	FBN2	down	hyper
BMYB	FCHO2	down	hypo
BMYB	FEM1B	down	hypo
BMYB	FERMT3	down	hyper
BMYB	FGF12	down	hyper
BMYB	FGFR1	down	hyper
BMYB	FGFR1OP	up	hyper
BMYB	FGFR3	down	hyper
BMYB	FHDC1	up	hyper
BMYB	FIGNL1	down	hyper
BMYB	FLT3	down	hypo
BMYB	FNDC3B	down	hyper
BMYB	FOXB1	up	hyper
BMYB	FOXD1	down	hypo
BMYB	FOXJ1	down	hyper
BMYB	FOXK2	up	hypo
BMYB	FRS3	down	hyper
BMYB	G6PC	up	hypo
BMYB	GADD45G	down	hyper
BMYB	GADD45GIP1	down	hypo
BMYB	GALK1	up	hypo
BMYB	GALNT3	down	hyper
BMYB	GALNT6	up	hypo
BMYB	GAP43	down	hyper
BMYB	GAS1	up	hyper
BMYB	GATM	down	hypo
BMYB	GBE1	down	hypo
BMYB	GDPD5	up	hypo
BMYB	GFRA1	down	hypo
BMYB	GIT2	up	hyper
BMYB	GLCCI1	down	hyper
BMYB	GLI2	down	hyper
BMYB	GLI3	down	hyper
BMYB	GLIS3	down	hyper
BMYB	GLO1	up	hypo
BMYB	GLUL	up	hyper
BMYB	GNE	up	hypo
BMYB	GNG3	down	hypo
BMYB	GOLM1	down	hyper
BMYB	GPC1	up	hyper
BMYB	GPD1L	down	hyper
BMYB	GPD1L	down	hypo
BMYB	GPR114	down	hypo
BMYB	GPR132	down	hyper
BMYB	GPR18	up	hyper
BMYB	GPR183	up	hyper
BMYB	GPRASP2	down	hypo
BMYB	GPRC5B	down	hypo
BMYB	GPX7	down	hyper
BMYB	GRAMD1B	down	hypo
BMYB	GRB10	down	hyper
BMYB	GRB14	down	hypo
BMYB	GRHL1	down	hypo
BMYB	GRHL2	down	hyper
BMYB	GRIK4	down	hyper
BMYB	GRM4	down	hypo
BMYB	GSG1	up	hypo
BMYB	GSTK1	up	hypo
BMYB	GYPC	down	hypo
BMYB	H2AFY2	up	hyper
BMYB	H3F3A	down	hyper
BMYB	HAAO	down	hypo
BMYB	HAP1	down	hypo
BMYB	HAUS4	up	hyper
BMYB	HCK	down	hypo
BMYB	HDAC7	up	hypo
BMYB	HELZ	down	hypo
BMYB	HHEX	up	hypo
BMYB	HIC2	up	hypo
BMYB	HLX	up	hyper
BMYB	HMGA2	down	hyper
BMYB	HNRNPA1	down	hyper
BMYB	HOGA1	up	hypo
BMYB	HP	up	hypo
BMYB	HP1BP3	down	hypo
BMYB	HPCAL4	up	hyper
BMYB	HS2ST1	down	hypo
BMYB	HSD17B4	up	hypo
BMYB	HSH2D	down	hypo
BMYB	HSPA8	up	hypo
BMYB	HSPH1	up	hyper
BMYB	ID4	up	hyper
BMYB	IER5L	up	hypo
BMYB	IFT80	down	hyper
BMYB	IGF2BP1	down	hyper
BMYB	IGSF21	down	hypo
BMYB	IL17RD	down	hyper
BMYB	IL1RL1	up	hypo
BMYB	IL6ST	up	hypo
BMYB	IRF2	down	hypo
BMYB	IRX5	down	hyper
BMYB	ITGAV	up	hypo
BMYB	ITGB4	down	hypo
BMYB	ITGB5	up	hyper
BMYB	ITGB6	down	hyper
BMYB	ITPKB	up	hypo
BMYB	ITPR2	down	hypo
BMYB	JPH4	up	hypo
BMYB	KCNB1	up	hyper
BMYB	KCNK3	up	hypo
BMYB	KCTD4	up	hypo
BMYB	KDR	down	hyper
BMYB	KIF1A	down	hypo
BMYB	KIF26A	up	hyper
BMYB	KIF5C	up	hyper
BMYB	KIFC2	down	hypo
BMYB	KIRREL3	down	hyper
BMYB	KLF1	up	hypo
BMYB	KLF16	down	hypo
BMYB	KLF2	up	hypo
[truncated: 21,036 more rows]
