# Supplementary material for: DNA methylation dynamics during embryonic development and postnatal maturation of the mouse auditory sensory epithelium
Source: Sci Rep. 2018 Nov 26;8:17348. doi: 10.1038/s41598-018-35587-x (PMC6255903; doi:10.1038/s41598-018-35587-x)
Supplement: Supplementary file 8 — Supplementary Table S7 [file 41598_2018_35587_MOESM8_ESM.xlsx]

## Sheet: Overall stats
Table S7. GO enrichment analysis for regulatory networks						DNA methylation dynamics during embryonic development and postnatal maturation of the mouse auditory sensory epithelium
						Yizhar-Barnea O*, Valensisi C*, Doni- Jayavelu N, Kishore K, Andrus C, Koffler-Brill T, Ushakov K, Perl K, Noy Y, Bhonker Y, Pelizzola M, Hawkins RD, Avraham KB.
	network	TFs	TGs	interactions
	Dev_Trans_hyper	5	69	98
	Dev_Trans_hypo	9	108	312
	Mat_Trans_hyper	29	1243	14551
	Mat_Trans_hypo	36	1555	16707
	TF	RPKM>1
	TG	FC>2
	* all GO terms marked in green has P Value (Term PValue Corrected with Benjamini-Hochberg) lower than 0.05

## Sheet: DevTrans_GO(ClueGO)
GOID	Ontology Source	GOTerm	GOLevels	GOGroups	Nr. Genes	% Associated Genes	Term PValue	Term PValue Corrected with Benjamini-Hochberg	Group PValue	Group PValue Corrected with Benjamini-Hochberg	Associated Genes Found	All Associated Genes	OverViewTerm
GO:0009612	GO_BiologicalProcess-GOA_29.08.2016_15h14	response to mechanical stimulus	[3]	[Group1]	13	6.01852	1.99e-08	1.02e-06	{Group1=1.9929751730607786E-8}	{Group1=3.5873553115094014E-7}	[Agt, Cd40, Chrna9, Cntnap2, Ets1, Hpn, Jun, Jund, Kalrn, Kcnj2, Myc, Sox2, Txnip]	[Abhd12, Acta1, Adgrv1, Agt, Akt1, Angpt2, Ankrd1, Ankrd2, Ankrd23, Ano1, Ano3, Aqp1, Arhgdia, Asic2, Asic3, Asns, Atp1a1, Atp1a2, Atp2b2, Atp8a2, Bad, Bag3, Bak1, Bcl10, Bdkrb1, Bmp6, Bnip3, Btg2, Casp1, Casp2, Casp4, Casp8, Cav3, Ccl2, Ccnb1, Cd40, Chek1, Chil1, Chrna10, Chrna9, Chuk, Cited2, Clcn6, Cnn2, Cntnap2, Col11a1, Col1a1, Col3a1, Cradd, Csrp3, Cxcl10, Cxcl12, Cyba, Dcn, Dennd5a, Dennd5…	TRUE
GO:1901214	GO_BiologicalProcess-GOA_29.08.2016_15h14	regulation of neuron death	[4, 5]	[Group14]	11	4.0293	1.25e-05	0.000128	{Group14=2.900880566416052E-8}	{Group14=2.6107925097744467E-7}	[Agt, Atf2, Cebpb, Egln3, Elk1, Hsf1, Jun, Mt3, Six1, Stat3, Tert]	[Aars, Abl1, Adam8, Adnp, Adora2a, Agap2, Agrn, Agt, Aifm1, Aimp2, Akt1s1, Alkbh1, Ambra1, Angpt1, Apoe, Ascl1, Atf2, Atf4, Atm, Atp7a, Atp7b, Axl, Bad, Bag1, Barhl1, Bax, Bbc3, Bcl2, Bcl2l1, Bcl2l11, Bdnf, Bhlhb9, Birc5, Braf, Btbd10, Btg2, C5ar1, Cacna1a, Casp2, Casp9, Ccl12, Ccl2, Ccl3, Ccl5, Cd34, Cdc42, Cdk5, Cdk5r1, Cebpb, Chga, Chl1, Chmp4b, Chp1, Cited1, Clcf1, Cln3, Clu, Cntf, Cntfr, Cor…	TRUE
GO:0006633	GO_BiologicalProcess-GOA_29.08.2016_15h14	fatty acid biosynthetic process	[5, 6, 7, 8, 9]	[Group13]	8	6.01504	1.15e-05	0.000147	{Group13=1.824852243392009E-5}	{Group13=6.569468076211233E-5}	[Agt, Cd74, Degs1, Lpl, Prkaa2, Ptges, Scd1, Scd4]	[4833423E24Rik, Abcd3, Acaca, Acacb, Acadl, Acadvl, Acly, Acot7, Acsf3, Acsl3, Acsm1, Acsm3, Acss1, Acss2, Agmo, Agt, Alox12, Alox12b, Alox15, Alox5, Alox5ap, Aloxe3, Anxa1, Apoa1, Apoa4, Apoa5, Apoc1, Apoc2, Apoc3, Avp, Avpr1a, Brca1, Cbr4, Cd74, Ceacam1, Ch25h, Decr2, Degs1, Edn1, Edn2, Eif6, Elovl1, Elovl2, Elovl3, Elovl4, Elovl5, Elovl6, Elovl7, Erlin1, Erlin2, Fa2h, Fads1, Fads2, Fads3, Fads…	TRUE
GO:0072330	GO_BiologicalProcess-GOA_29.08.2016_15h14	monocarboxylic acid biosynthetic process	[6, 7, 8]	[Group13]	9	5.20231	1.05e-05	0.000179	{Group13=1.824852243392009E-5}	{Group13=6.569468076211233E-5}	[Agt, Cd74, Degs1, Hoga1, Lpl, Prkaa2, Ptges, Scd1, Scd4]	[4833423E24Rik, Abcd3, Acaca, Acacb, Acadl, Acadvl, Acly, Acot7, Acsf3, Acsl3, Acsm1, Acsm3, Acss1, Acss2, Agmo, Agt, Agxt, Akr1c18, Akr1d1, Aldh1a1, Aldh1a2, Aldh1a3, Alox12, Alox12b, Alox15, Alox5, Alox5ap, Aloxe3, Amacr, Anxa1, Apoa1, Apoa4, Apoa5, Apoc1, Apoc2, Apoc3, Avp, Avpr1a, Baat, Brca1, Cbr4, Cd74, Ceacam1, Ch25h, Cyp39a1, Cyp7a1, Cyp7b1, Decr2, Degs1, Dhrs9, Edn1, Edn2, Eif6, Elovl1, …	FALSE
GO:0042542	GO_BiologicalProcess-GOA_29.08.2016_15h14	response to hydrogen peroxide	[4, 5]	[Group11]	8	6.4	7.29e-06	0.000186	{Group11=3.7420687282332246E-5}	{Group11=1.1226206184699674E-4}	[Cdk1, Cyp1b1, Ets1, Hsf1, Jun, Pawr, Sltm, Txnip]	[Abl1, Ada, Adam9, Aifm1, Akr1b3, Anxa1, Apex1, Aptx, Aqp1, Areg, Arg1, Axl, Bad, Bak1, Bcl2, Bnip3, Cat, Cbx8, Cdk1, Cdkn2a, Col1a1, Cryaa, Cryab, Cst3, Cyp1b1, Dusp1, Ect2, Eef2, Endog, Ets1, Ezh2, Fabp1, Fkbp1b, Fosl1, Foxo1, Foxo3, Fxn, Glrx2, Gnao1, Gnb2l1, Gpr37, Gpr37l1, Gpx1, Hdac2, Hdac6, Hgf, Hmox1, Hp, Hsf1, Hspd1, Hspd1-ps3, Hsph1, Il18rap, Il6, Impact, Jun, Kcna5, Kdm6b, Klf2, Klf4, …	TRUE
GO:0055006	GO_BiologicalProcess-GOA_29.08.2016_15h14	cardiac cell development	[4, 5, 6, 7, 8, 9]	[Group8]	6	8.21918	2.55e-05	0.000186	{Group8=0.001012056723010508}	{Group8=0.0014013093087837801}	[Agt, Cdk1, Col14a1, Hnrnpu, Sltm, Tgfbr3]	[Actc1, Actn2, Agt, Agtr2, Alpk3, Atg5, Atg7, Bmp10, Bmp4, Bves, Camk2d, Cav3, Ccnb1, Cdk1, Col14a1, Csrp3, Ctdp1, Cxadr, Ddx39b, Dicer1, Edn1, Fhl2, Fhod3, Gata4, Gsk3a, Hdac2, Hey2, Hnrnpu, Igf1, Jag1, Lmna, Lrrc10, Maml1, Map2k4, Mef2a, Met, Mtor, Murc, Myh10, Myh11, Myh6, Myl2, Mylk3, Myo18b, Nebl, Nexn, Nkx2-5, Nkx2-6, Notch1, Nppa, Nppb, Nprl3, Pbrm1, Pdgfra, Pdgfrb, Pdlim5, Pi16, Pitx2, Po…	TRUE
GO:0014812	GO_BiologicalProcess-GOA_29.08.2016_15h14	muscle cell migration	[4, 5, 6]	[Group10, Group14]	6	8.33333	2.35e-05	0.0002	{Group10=3.3997312574276818E-6, Group14=2.900880566416052E-8}	{Group10=2.039838754456609E-5, Group14=2.6107925097744467E-7}	[Agt, Kalrn, Myc, Six1, Sltm, Tert]	[Adipoq, Agt, Aif1, Anxa1, Apex1, Bcl2, Bin3, Bmpr1a, Camk2d, Ccl5, Coro1b, Ddr1, Dock4, Dock5, Dock7, Foxo4, Has2, Hdac4, Hdac5, Igf1, Igfbp3, Igfbp5, Ilk, Iqgap1, Itga2, Itgb1bp1, Itgb3, Kalrn, Lpar1, Lrp1, Mdm2, Met, Mmp1a, Myc, Naca, Ndrg4, Net1, Nfe2l2, Nov, Nox4, P2ry6, Parva, Pdgfa, Pdgfb, Pdgfd, Pdgfrb, Plat, Plau, Plekho1, Plxna1, Postn, Ppard, Ppargc1a, Retn, Rock1, Rps6kb1, Sema6d, Ser…	TRUE
GO:0000302	GO_BiologicalProcess-GOA_29.08.2016_15h14	response to reactive oxygen species	[4]	[Group11]	9	4.4335	3.74e-05	0.000239	{Group11=3.7420687282332246E-5}	{Group11=1.1226206184699674E-4}	[Cdk1, Cyp1b1, Ets1, Hsf1, Jun, Mt3, Pawr, Sltm, Txnip]	[Abl1, Ada, Adam9, Adprhl2, Agap3, Aifm1, Akr1b3, Akr1c18, Anxa1, Apex1, Apoa4, Apod, Aptx, Aqp1, Areg, Arg1, Atg7, Atox1, Atp7a, Atp7b, Axl, Bad, Bak1, Bcl2, Bnip3, Btk, Cat, Cbx8, Ccl19, Ccna2, Ccr7, Ccs, Cd36, Cdk1, Cdkn2a, Col1a1, Cryaa, Cryab, Crygd, Cst3, Cyp1b1, Cyp2e1, Dhfr, Dnm2, Dpep1, Dusp1, Ect2, Edn1, Eef2, Egln1, Endog, Ercc6, Ets1, Ezh2, Fabp1, Fancc, Fbln5, Fer, Fkbp1b, Fos, Fosl1…	FALSE
GO:0033002	GO_BiologicalProcess-GOA_29.08.2016_15h14	muscle cell proliferation	[3]	[Group10, Group14]	8	5	4.37e-05	0.000248	{Group10=3.3997312574276818E-6, Group14=2.900880566416052E-8}	{Group10=2.039838754456609E-5, Group14=2.6107925097744467E-7}	[Agt, Cdk1, Jun, Kalrn, Myc, Six1, Tert, Tgfbr3]	[Abcc4, Adipoq, Agt, Aif1, Akr1b3, Alox12, Ang, Angpt1, Apod, Bmp10, Bmp4, Bmpr1a, Calcrl, Camk2d, Ccl5, Ccnb1, Cdh13, Cdk1, Cdkn1b, Cflar, Comt, Ctnnb1, Ctnnbip1, Cxadr, Cyba, Ddx39b, Edn1, Egfr, Elane, Erbb4, Ereg, Fgf1, Fgf2, Fgf20, Fgf9, Fgfr1, Fgfr2, Foxc1, Foxc2, Foxp1, Gata4, Gata6, Gja1, Gper1, Hbegf, Hdac2, Hdac4, Hdac5, Hes5, Hey2, Hmgcr, Hmox1, Id2, Ifng, Igf1, Igfbp3, Igfbp5, Il10, Il…	FALSE
GO:0070301	GO_BiologicalProcess-GOA_29.08.2016_15h14	cellular response to hydrogen peroxide	[5, 6]	[Group11]	6	7.31707	4.94e-05	0.000252	{Group11=3.7420687282332246E-5}	{Group11=1.1226206184699674E-4}	[Cdk1, Cyp1b1, Ets1, Hsf1, Pawr, Sltm]	[Abl1, Aifm1, Akr1b3, Anxa1, Apex1, Aqp1, Arg1, Axl, Bnip3, Cbx8, Cdk1, Cdkn2a, Cst3, Cyp1b1, Ect2, Endog, Ets1, Ezh2, Fabp1, Foxo1, Foxo3, Fxn, Gnb2l1, Gpr37, Gpr37l1, Hdac2, Hdac6, Hgf, Hsf1, Hsph1, Il18rap, Il6, Impact, Kdm6b, Klf2, Klf4, Lcn2, Lrrk2, Map3k5, Mapk7, Mapk8, Mdm2, Met, Net1, Nfe2l2, Nr4a3, Nup93, Oser1, Park7, Pawr, Pax2, Pcgf2, Pdcd10, Pdgfd, Pink1, Plekha1, Ppid, Ppif, Ppp5c, …	FALSE
GO:0001885	GO_BiologicalProcess-GOA_29.08.2016_15h14	endothelial cell development	[5, 6, 7]	[Group10]	5	8.47458	0.000107	0.000453	{Group10=3.3997312574276818E-6}	{Group10=2.039838754456609E-5}	[Agt, F2rl1, Ptprs, Sltm, Wnt7b]	[Agt, Arhgef26, Ccm2, Cdh5, Cldn5, Clic4, Col18a1, Ctnnb1, Dmd, Eng, Ezr, F11r, F2rl1, Gpx1, Hapln2, Heg1, Hoxa13, Icam1, Id1, Ikbkb, Il1b, Lect1, Marveld2, Met, Mllt4, Msn, Myadm, Myd88, Notch4, Pde2a, Pde4d, Pecam1, Plod3, Ppp1r16b, Proc, Ptprs, Rap1a, Rap1b, Rap2c, Rapgef1, Rapgef2, Rapgef3, Rdx, Rock1, Rock2, S1pr2, S1pr3, Sltm, Sox18, Stc1, Tjp1, Tjp2, Tnf, Tnfrsf1a, Tnmd, Ubiad1, Vezf1, Wnt…	FALSE
GO:0048144	GO_BiologicalProcess-GOA_29.08.2016_15h14	fibroblast proliferation	[3]	[Group10, Group14]	6	6.18557	0.000126	0.000461	{Group10=3.3997312574276818E-6, Group14=2.900880566416052E-8}	{Group10=2.039838754456609E-5, Group14=2.6107925097744467E-7}	[Agt, Cd74, Jun, Myc, Pawr, Wnt7b]	[Abl1, Agt, Agtr2, Anxa2, Aqp1, B4galt7, Bax, Btc, C1ql4, Ccna2, Ccnb1, Cd300a, Cd74, Cdc6, Cdc73, Cdk4, Cdk6, Cdkn1a, Creb1, Ctc1, Dab2ip, Dach1, Ddr2, E2f1, Egfr, Emd, Ereg, Esr1, Fbrs, Fbxo4, Fgf10, Fn1, Fndc3b, Fntb, Fosl2, Fth1, Fxyd1, Gas6, Gstp1, Ifi30, Ifng, Igf1, Il13, Itgb3, Jun, Kmt2c, Lig4, Lta, Med25, Med31, Med9, Mif, Morc3, Myc, Nbn, Ndufs4, Nf1, Ngfr, Nkx3-1, Nras, Nupr1, Parp10, …	FALSE
GO:0034614	GO_BiologicalProcess-GOA_29.08.2016_15h14	cellular response to reactive oxygen species	[5]	[Group11]	7	4.96454	0.000138	0.00047	{Group11=3.7420687282332246E-5}	{Group11=1.1226206184699674E-4}	[Cdk1, Cyp1b1, Ets1, Hsf1, Mt3, Pawr, Sltm]	[Abl1, Adprhl2, Agap3, Aifm1, Akr1b3, Akr1c18, Anxa1, Apex1, Apoa4, Aqp1, Arg1, Atg7, Atp7a, Atp7b, Axl, Bnip3, Btk, Cbx8, Ccna2, Ccs, Cd36, Cdk1, Cdkn2a, Crygd, Cst3, Cyp1b1, Dhfr, Dnm2, Dpep1, Ect2, Endog, Ets1, Ezh2, Fabp1, Fancc, Fbln5, Fer, Fos, Foxo1, Foxo3, Fxn, Gch1, Glrx2, Gm5225, Gnb2l1, Gpr37, Gpr37l1, Gucy1b3, Hdac2, Hdac6, Hgf, Hnrnpd, Hsf1, Hsph1, Il18rap, Il6, Impact, Kcnc2, Kdm6b,…	FALSE
GO:0071248	GO_BiologicalProcess-GOA_29.08.2016_15h14	cellular response to metal ion	[5]	[Group12]	7	5.18518	0.000105	0.000489	{Group12=6.736244401916347E-5}	{Group12=1.7321771319213467E-4}	[Gsn, Hsf1, Jun, Jund, Mt3, Rasa4, Trf]	[Acer1, Adcy1, Adgrv1, Akr1c18, Alad, Alox15, Alox5ap, Ank3, Aoc1, Aqp1, Aqp2, Atf4, Atp13a2, B2m, Becn1, Bmp6, Bnip3, Braf, Cacna1h, Cacybp, Calr, Capn3, Carf, Ccnb1, Cd86, Cdh1, Cdkn1b, Cebpa, Chp2, Clic4, Cpne1, Cpne2, Cpne3, Cpne6, Cpne7, Creb1, Crhbp, Cybb, Cyp1a1, Cyp1a2, Cyp2a5, Dmtn, Dpep1, Ect2, Edn1, Eef2k, Eif2ak3, Eif2s1, Endog, Fabp4, Fas, Fbp1, Fbp2, Fos, Fosb, Fstl3, Fus, Fzr1, Glr…	TRUE
GO:1901215	GO_BiologicalProcess-GOA_29.08.2016_15h14	negative regulation of neuron death	[4, 5, 6]	[Group14]	8	4.30108	0.000126	0.000492	{Group14=2.900880566416052E-8}	{Group14=2.6107925097744467E-7}	[Agt, Cebpb, Hsf1, Jun, Mt3, Six1, Stat3, Tert]	[Aars, Adam8, Adnp, Adora2a, Agap2, Agt, Alkbh1, Ambra1, Angpt1, Apoe, Atf4, Atp7a, Atp7b, Axl, Bag1, Barhl1, Bax, Bcl2, Bcl2l1, Bdnf, Bhlhb9, Birc5, Braf, Btbd10, Btg2, C5ar1, Cacna1a, Ccl12, Ccl2, Cd34, Cdk5, Cebpb, Chga, Chl1, Chmp4b, Cited1, Clcf1, Cln3, Cntf, Cntfr, Coro1a, Cpeb4, Creb1, Crhr1, Crlf1, Csf3, Ctnnb1, Dlx1, Dnajc5, Draxin, En1, En2, Epo, Erbb3, F2r, Faim2, Fam134b, Fgf21, Fgf8,…	FALSE
GO:0006090	GO_BiologicalProcess-GOA_29.08.2016_15h14	pyruvate metabolic process	[7, 8]	[Group15]	6	5.76923	0.000185	0.000591	{Group15=0.0019013281173103774}	{Group15=0.0024445647222561995}	[Gapdh, Hk3, Hoga1, Myc, Prkaa2, Stat3]	[Acot12, Actn3, Adpgk, Agxt, Aldoa, Aldoart1, Aldoart2, Aldob, Aldoc, Bpgm, Cbfa2t3, Cdo1, Ddit4, Dhtkd1, Dlat, Dld, Eif6, Eno1, Eno1b, Eno2, Eno3, Eno4, Entpd5, Fbp1, Fbp2, Gale, Galk1, Galt, Gapdh, Gapdhs, Gck, Gm3839, Gm7293, Gpd1, Gpi1, H6pd, Hdac4, Hdac5, Hif1a, Hk1, Hk2, Hk3, Hkdc1, Hoga1, Htr2a, Htt, Ier3, Igf1, Il3, Ins2, Insr, Khk, Ldha, Ldhb, Ldhc, Me3, Mlxipl, Mpc1, Mpc2, Mpi, Myc, Myo…	TRUE
GO:0055013	GO_BiologicalProcess-GOA_29.08.2016_15h14	cardiac muscle cell development	[5, 6, 7, 8, 9, 10]	[Group8]	5	7.35294	0.000209	0.000628	{Group8=0.001012056723010508}	{Group8=0.0014013093087837801}	[Agt, Cdk1, Col14a1, Hnrnpu, Sltm]	[Actc1, Actn2, Agt, Agtr2, Alpk3, Atg5, Atg7, Bmp10, Bmp4, Bves, Camk2d, Cav3, Ccnb1, Cdk1, Col14a1, Csrp3, Ctdp1, Cxadr, Ddx39b, Dicer1, Edn1, Fhl2, Fhod3, Gata4, Gsk3a, Hdac2, Hey2, Hnrnpu, Igf1, Lmna, Lrrc10, Maml1, Map2k4, Mef2a, Met, Mtor, Murc, Myh10, Myh11, Myh6, Myl2, Mylk3, Myo18b, Nebl, Nexn, Nkx2-5, Nkx2-6, Nppa, Nppb, Nprl3, Pdgfra, Pdgfrb, Pdlim5, Pi16, Pitx2, Popdc2, Prox1, Sgcb, Sl…	FALSE
GO:0000187	GO_BiologicalProcess-GOA_29.08.2016_15h14	activation of MAPK activity	[7, 8, 9, 10, 11, 12, 13]	[Group0]	6	5.55556	0.000228	0.000646	{Group0=2.2784186076319106E-4}	{Group0=5.126441867171798E-4}	[Avpi1, Cd74, Mapk8ip3, Sltm, Trf, Wnt7b]	[Adam8, Adra2a, Adra2b, Adra2c, Akap13, Alk, Arrb1, Avpi1, Axin1, Bcl10, Bmp2, C1qtnf2, Ccl19, Ccr7, Cd40lg, Cd74, Cd81, Chrna7, Cspg4, Dab2, Dab2ip, Drd4, Efna1, Egf, Epgn, Ercc6, Ern1, Ern2, Erp29, Fcer1a, Fgd4, Fgf1, Fgf10, Frs2, Gab1, Ghr, Ghrl, Grm1, Grm4, Hgf, Igf1, Ighm, Il1b, Ins2, Insr, Iqgap3, Itga1, Kit, Lpar1, Lpar2, Lpar3, Lrrk2, Madd, Map2k1, Map2k2, Map2k3, Map2k4, Map2k5, Map2k6, …	TRUE
GO:0046427	GO_BiologicalProcess-GOA_29.08.2016_15h14	positive regulation of JAK-STAT cascade	[6, 7, 8, 9]	[Group14]	5	6.84931	0.000292	0.00071	{Group14=2.900880566416052E-8}	{Group14=2.6107925097744467E-7}	[Agt, Cd40, Cyp1b1, Hsf1, Stat3]	[Adipor1, Agap2, Agt, Agtr1a, Akr1b3, Arl2bp, Ccl5, Cd300a, Cd40, Cenpj, Clcf1, Cntf, Crlf1, Crlf3, Csf1r, Csf2, Ctf1, Cyp1b1, Epo, Erbb4, F2r, Fgfr3, Fyn, Ghr, Ghrl, Hcls1, Hdac2, Hes1, Hes5, Hpx, Hsf1, Ifng, Igf1, Il10, Il12a, Il12b, Il13, Il15, Il18, Il19, Il2, Il20, Il21, Il22, Il23a, Il24, Il3, Il31ra, Il4, Il5, Il6, Il6ra, Il6st, Iltifb, Isl1, Jak2, Kit, Lck, Lep, Lif, Lyn, Notch1, Osm, Pec…	FALSE
GO:1904894	GO_BiologicalProcess-GOA_29.08.2016_15h14	positive regulation of STAT cascade	[5, 6, 7, 8]	[Group14]	5	6.84931	0.000292	0.00071	{Group14=2.900880566416052E-8}	{Group14=2.6107925097744467E-7}	[Agt, Cd40, Cyp1b1, Hsf1, Stat3]	[Adipor1, Agap2, Agt, Agtr1a, Akr1b3, Arl2bp, Ccl5, Cd300a, Cd40, Cenpj, Clcf1, Cntf, Crlf1, Crlf3, Csf1r, Csf2, Ctf1, Cyp1b1, Epo, Erbb4, F2r, Fgfr3, Fyn, Ghr, Ghrl, Hcls1, Hdac2, Hes1, Hes5, Hpx, Hsf1, Ifng, Igf1, Il10, Il12a, Il12b, Il13, Il15, Il18, Il19, Il2, Il20, Il21, Il22, Il23a, Il24, Il3, Il31ra, Il4, Il5, Il6, Il6ra, Il6st, Iltifb, Isl1, Jak2, Kit, Lck, Lep, Lif, Lyn, Notch1, Osm, Pec…	FALSE
GO:0071241	GO_BiologicalProcess-GOA_29.08.2016_15h14	cellular response to inorganic substance	[4]	[Group12]	7	4.4586	0.000268	0.000719	{Group12=6.736244401916347E-5}	{Group12=1.7321771319213467E-4}	[Gsn, Hsf1, Jun, Jund, Mt3, Rasa4, Trf]	[Acer1, Adcy1, Adcy10, Adgrv1, Aifm1, Akr1c18, Alad, Alox15, Alox5ap, Ank3, Aoc1, Aqp1, Aqp2, Atf4, Atp13a2, Atrx, B2m, Bad, Becn1, Blm, Bmp6, Bnip3, Braf, Cacna1h, Cacybp, Calr, Capn3, Carf, Ccna2, Ccnb1, Cd86, Cdh1, Cdkn1b, Cebpa, Chp2, Clic4, Cpne1, Cpne2, Cpne3, Cpne6, Cpne7, Creb1, Crhbp, Cybb, Cyp1a1, Cyp1a2, Cyp2a5, Dmtn, Dnm2, Dpep1, Ect2, Edn1, Eef2k, Eif2ak3, Eif2s1, Eif4a3, Endog, Fabp…	FALSE
GO:0001892	GO_BiologicalProcess-GOA_29.08.2016_15h14	embryonic placenta development	[3, 4, 5, 6, 7, 8]	[Group7]	6	5.30973	0.000291	0.000742	{Group7=2.911629801569764E-4}	{Group7=5.823259603139528E-4}	[Bptf, Cebpb, Esrrb, Hsf1, Rspo3, Wnt7b]	[Adm, Akt1, Arnt, Ascl2, Birc6, Bmp5, Bmp7, Bptf, Cdkn1c, Cdx2, Cdx4, Cebpa, Cebpb, Cited1, Cited2, Csf2, Cts7, Cts8, Cyr61, Dnajb6, E2f7, E2f8, Egfr, Egln1, Eomes, Epas1, Erf, Esrrb, Esx1, Fbxw8, Fgfr2, Foxd3, Fzd5, Gab1, Gata2, Gcm1, Gcm2, Gjb5, Grb2, Grhl2, Hand1, Hectd1, Hes1, Hey1, Hey2, Hif1a, Hs6st1, Hsf1, Il10, Itga4, Itgav, Junb, Krt19, Krt8, Lef1, Lif, Llgl2, Map2k1, Mapk1, Mbd4, Mdfi, …	TRUE
GO:0006096	GO_BiologicalProcess-GOA_29.08.2016_15h14	glycolytic process	[5, 6, 7, 8, 9, 10, 11, 12]	[Group15]	5	6.66667	0.000331	0.000768	{Group15=0.0019013281173103774}	{Group15=0.0024445647222561995}	[Gapdh, Hk3, Myc, Prkaa2, Stat3]	[Actn3, Adpgk, Aldoa, Aldoart1, Aldoart2, Aldob, Aldoc, Bpgm, Cbfa2t3, Ddit4, Dhtkd1, Eif6, Eno1, Eno1b, Eno2, Eno3, Eno4, Entpd5, Fbp1, Fbp2, Gale, Galk1, Galt, Gapdh, Gapdhs, Gck, Gm3839, Gm7293, Gpd1, Gpi1, H6pd, Hdac4, Hdac5, Hif1a, Hk1, Hk2, Hk3, Hkdc1, Htr2a, Ier3, Igf1, Il3, Ins2, Insr, Khk, Mlxipl, Mpi, Myc, Myog, Ncor1, Ogdh, Ogt, P2rx7, Pfkfb2, Pfkl, Pfkm, Pfkp, Pgam1, Pgam2, Pgk1, Pgk2…	FALSE
GO:0006757	GO_BiologicalProcess-GOA_29.08.2016_15h14	ATP generation from ADP	[4, 7, 8, 9, 10, 11]	[Group15]	5	6.57895	0.000353	0.000782	{Group15=0.0019013281173103774}	{Group15=0.0024445647222561995}	[Gapdh, Hk3, Myc, Prkaa2, Stat3]	[Actn3, Adpgk, Ak9, Aldoa, Aldoart1, Aldoart2, Aldob, Aldoc, Bpgm, Cbfa2t3, Ddit4, Dhtkd1, Eif6, Eno1, Eno1b, Eno2, Eno3, Eno4, Entpd5, Fbp1, Fbp2, Gale, Galk1, Galt, Gapdh, Gapdhs, Gck, Gm3839, Gm7293, Gpd1, Gpi1, H6pd, Hdac4, Hdac5, Hif1a, Hk1, Hk2, Hk3, Hkdc1, Htr2a, Ier3, Igf1, Il3, Ins2, Insr, Khk, Mlxipl, Mpi, Myc, Myog, Ncor1, Ogdh, Ogt, P2rx7, Pfkfb2, Pfkl, Pfkm, Pfkp, Pgam1, Pgam2, Pgk1,…	FALSE
GO:1901654	GO_BiologicalProcess-GOA_29.08.2016_15h14	response to ketone	[4]	[Group4]	7	4.09357	0.000449	0.000954	{Group4=1.7193342965072133E-5}	{Group4=7.73700433428246E-5}	[Elk1, Hnrnpu, Hsf1, Myc, Prkaa2, Tgfbr3, Txnip]	[Aacs, Aanat, Abcb1a, Abcb4, Abcg2, Abhd2, Acaca, Adcy1, Adcy2, Adcy3, Adcy5, Adcy6, Adh1, Agtr1a, Agtr1b, Agtr2, Aifm1, Akap8, Akr1b3, Akr1c18, Akt1, Aqp1, Arg1, Atp2b1, Avp, Avpr1a, Bad, Bcl2l1, Bmi1, Cad, Calm1, Calr, Car9, Casp9, Cav1, Cbx3, Ccl19, Ccl2, Ccl21a, Ccnd1, Ccr7, Cd38, Cdc5l, Cdk4, Cdkn1a, Cldn4, Cps1, Crh, Cyba, Cybb, Dcps, Ddit4, Defb1, Dnmt3b, Dsg2, Dusp1, Edn1, Efna5, Egfr, Ei…	TRUE
GO:0055088	GO_BiologicalProcess-GOA_29.08.2016_15h14	lipid homeostasis	[5]	[Group9]	6	4.6875	0.000567	0.00107052	{Group9=5.667448800800914E-4}	{Group9=0.0010201407841441644}	[Hpn, Ldlr, Ldlrap1, Lpl, Prkaa2, Stat3]	[Abca1, Abca12, Abca2, Abcb1a, Abcb4, Abcg1, Abcg5, Abcg8, Acaca, Acad10, Acad11, Acad12, Acad8, Acad9, Acadl, Acadm, Acads, Acadsb, Acadvl, Acox1, Acox2, Acox3, Acoxl, Alms1, Ampd2, Angptl3, Angptl4, Apoa1, Apoa2, Apoa4, Apoa5, Apob, Apoc2, Apoc3, Apoc4, Apoe, Asgr2, Atg7, C1qtnf3, Cav1, Cav3, Cd24a, Cebpa, Col4a3bp, Cyp7a1, Dgat1, Dgat2, Ehd1, Ephx2, Etfa, Fabp3, Fabp4, Fbxw7, Fgfr4, Fitm2, G6p…	TRUE
GO:0046031	GO_BiologicalProcess-GOA_29.08.2016_15h14	ADP metabolic process	[7, 8, 9, 10]	[Group15]	5	5.95238	0.00056	0.0011	{Group15=0.0019013281173103774}	{Group15=0.0024445647222561995}	[Gapdh, Hk3, Myc, Prkaa2, Stat3]	[Actn3, Adpgk, Ak1, Ak2, Ak3, Ak4, Ak9, Aldoa, Aldoart1, Aldoart2, Aldob, Aldoc, Ampd3, Bad, Bpgm, Cbfa2t3, Ddit4, Dhtkd1, Eif6, Eno1, Eno1b, Eno2, Eno3, Eno4, Entpd5, Fbp1, Fbp2, Gale, Galk1, Galt, Gapdh, Gapdhs, Gck, Gm3839, Gm7293, Gpd1, Gpi1, H6pd, Hdac4, Hdac5, Hif1a, Hk1, Hk2, Hk3, Hkdc1, Htr2a, Ier3, Igf1, Il3, Ins2, Insr, Khk, Ldha, Mlxipl, Mpi, Myc, Myog, Ncor1, Nudt9, Ogdh, Ogt, P2rx7, …	FALSE
GO:0032355	GO_BiologicalProcess-GOA_29.08.2016_15h14	response to estradiol	[4, 5]	[Group4]	6	4.72441	0.000544	0.00110917	{Group4=1.7193342965072133E-5}	{Group4=7.73700433428246E-5}	[Ets1, Hsf1, Myc, Ramp3, Stat3, Txnip]	[Adcyap1r1, Aifm1, Aldh1a1, Aldh1a2, Anxa1, Areg, Arnt2, Bad, Bid, Bmp7, Calr, Casp8, Casp9, Cat, Ccdc62, Ccna2, Ccnd1, Cd38, Cd4, Cdkn1b, Col1a1, Crhbp, Cryab, Cst3, Ctgf, Ctnnb1, Cxcl2, Cyp1a1, Cyp1a2, Ddx18, Dhh, Dnmt3a, Dnmt3b, Dusp1, Eef2, Egfr, Endog, Esr1, Esrra, Ets1, Ezh2, F7, Fcgr1, Fgf10, Foxa1, Gjb2, Gper1, Gpi1, Gstp1, H2afz, Hnrnpd, Hsf1, Htr5a, Ifi27, Ifi27l2a, Igfbp2, Ihh, Il10, I…	FALSE
GO:0042471	GO_BiologicalProcess-GOA_29.08.2016_15h14	ear morphogenesis	[5, 6, 7, 8]	[Group5]	6	4.58015	0.00064	0.00112625	{Group5=0.0026894532768306067}	{Group5=0.0026894532768306067}	[Chrna9, Gas1, Hpn, Myc, Six1, Sox2]	[Abr, Aldh1a3, Atoh1, Atp2b2, Atp6v1b1, Atp8a2, Bcr, Bloc1s5, Cdh23, Celsr1, Cep290, Chd3, Chd7, Chrna10, Chrna9, Clic5, Clrn1, Col11a1, Col2a1, Cthrc1, Dll1, Dlx5, Dlx6, Dvl1, Dvl2, Dvl3, Edn1, Ephb2, Eya1, Eya4, Fgf10, Fgf3, Fgf8, Fgf9, Fgfr1, Fgfr2, Foxg1, Foxi1, Frzb, Fzd2, Fzd3, Fzd6, Gas1, Gata2, Gata3, Gbx2, Gfi1, Gjb6, Gli2, Grhl3, Gsc, Hesx1, Hmx2, Hmx3, Hoxa1, Hoxa2, Hpn, Insig1, Insig2…	TRUE
REACTOME:7099844	REACTOME_09.11.2015	Anchoring of the basal body to the plasma membrane	[-1]	[Group17]	5	5.81395	0.000623	0.00113555	{Group17=6.234369176019318E-4}	{Group17=0.001020169501530434}	[Akap9, Cdk1, Fbf1, Plk1, Sfi1]	[Actr1a, Akap9, B9d1, B9d2, C2cd3, Cc2d2a, Ccp110, Cdk1, Cdk5rap2, Cenpj, Cep131, Cep135, Cep152, Cep162, Cep164, Cep192, Cep250, Cep290, Cep41, Cep57, Cep63, Cep70, Cep72, Cep76, Cep78, Cep83, Cep89, Cep97, Cetn2, Ckap5, Clasp1, Cntrl, Csnk1d, Csnk1e, Dctn1, Dctn2, Dctn3, Dync1h1, Dync1i2, Dynll1, Fbf1, Fgfr1op, Haus2, Hsp90aa1, Iqcb1, Kif24, Mapre1, Mark4, Mks1, Nde1, Nedd1, Nek2, Ninl, Nphp1, …	TRUE
GO:0006165	GO_BiologicalProcess-GOA_29.08.2016_15h14	nucleoside diphosphate phosphorylation	[6, 7, 8, 9]	[Group15]	5	5.43478	0.000847	0.00144	{Group15=0.0019013281173103774}	{Group15=0.0024445647222561995}	[Gapdh, Hk3, Myc, Prkaa2, Stat3]	[Actn3, Adpgk, Ak1, Ak4, Ak5, Ak7, Ak8, Ak9, Aldoa, Aldoart1, Aldoart2, Aldob, Aldoc, Bpgm, Cbfa2t3, Cmpk1, Cmpk2, Ddit4, Dhtkd1, Eif6, Eno1, Eno1b, Eno2, Eno3, Eno4, Entpd5, Fbp1, Fbp2, Gale, Galk1, Galt, Gapdh, Gapdhs, Gck, Gm3839, Gm7293, Gpd1, Gpi1, H6pd, Hdac4, Hdac5, Hif1a, Hk1, Hk2, Hk3, Hkdc1, Htr2a, Ier3, Igf1, Il3, Ins2, Insr, Khk, Mlxipl, Mpi, Myc, Myog, Ncor1, Nme1, Nme2, Nme3, Nme4, …	FALSE
KEGG:04550	KEGG_31.08.2016	Signaling pathways regulating pluripotency of stem cells	[-1]	[Group16]	6	4.28571	0.000907	0.00149156	{Group16=9.066371562180839E-4}	{Group16=0.0013599557343271257}	[Esrrb, Myc, Pcgf6, Sox2, Stat3, Wnt7b]	[Acvr1, Acvr1b, Acvr1c, Acvr2a, Acvr2b, Akt1, Akt2, Akt3, Apc, Apc2, Axin1, Axin2, Bmi1, Bmp2, Bmp4, Bmpr1a, Bmpr1b, Bmpr2, Ctnnb1, Dlx5, Dusp9, Dvl1, Dvl2, Dvl3, Esrrb, Esx1, Fgf2, Fgfr1, Fgfr2, Fgfr3, Fgfr4, Fzd1, Fzd10, Fzd2, Fzd3, Fzd4, Fzd5, Fzd6, Fzd7, Fzd8, Fzd9, Grb2, Gsk3b, Hand1, Hesx1, Hnf1a, Hoxb1, Hras, Id1, Id2, Id3, Id4, Igf1, Igf1r, Il6st, Inhba, Inhbb, Inhbc, Inhbe, Isl1, Jak1, J…	TRUE
GO:0009135	GO_BiologicalProcess-GOA_29.08.2016_15h14	purine nucleoside diphosphate metabolic process	[6, 7, 8]	[Group15]	5	5.20833	0.00103	0.0015	{Group15=0.0019013281173103774}	{Group15=0.0024445647222561995}	[Gapdh, Hk3, Myc, Prkaa2, Stat3]	[Actn3, Adpgk, Ak1, Ak2, Ak3, Ak4, Ak9, Aldoa, Aldoart1, Aldoart2, Aldob, Aldoc, Ampd3, Bad, Bpgm, Cbfa2t3, Ddit4, Dhtkd1, Dlg1, Dlg2, Dlg3, Dlg4, Eif6, Eno1, Eno1b, Eno2, Eno3, Eno4, Entpd1, Entpd2, Entpd5, Fbp1, Fbp2, Gale, Galk1, Galt, Gapdh, Gapdhs, Gck, Gm3839, Gm7293, Gpd1, Gpi1, Guk1, H6pd, Hdac4, Hdac5, Hif1a, Hk1, Hk2, Hk3, Hkdc1, Htr2a, Ier3, Igf1, Il3, Ins2, Insr, Khk, Ldha, Mlxipl, Mp…	FALSE
GO:0009179	GO_BiologicalProcess-GOA_29.08.2016_15h14	purine ribonucleoside diphosphate metabolic process	[7, 8, 9]	[Group15]	5	5.20833	0.00103	0.0015	{Group15=0.0019013281173103774}	{Group15=0.0024445647222561995}	[Gapdh, Hk3, Myc, Prkaa2, Stat3]	[Actn3, Adpgk, Ak1, Ak2, Ak3, Ak4, Ak9, Aldoa, Aldoart1, Aldoart2, Aldob, Aldoc, Ampd3, Bad, Bpgm, Cbfa2t3, Ddit4, Dhtkd1, Dlg1, Dlg2, Dlg3, Dlg4, Eif6, Eno1, Eno1b, Eno2, Eno3, Eno4, Entpd1, Entpd2, Entpd5, Fbp1, Fbp2, Gale, Galk1, Galt, Gapdh, Gapdhs, Gck, Gm3839, Gm7293, Gpd1, Gpi1, Guk1, H6pd, Hdac4, Hdac5, Hif1a, Hk1, Hk2, Hk3, Hkdc1, Htr2a, Ier3, Igf1, Il3, Ins2, Insr, Khk, Ldha, Mlxipl, Mp…	FALSE
GO:0010952	GO_BiologicalProcess-GOA_29.08.2016_15h14	positive regulation of peptidase activity	[6, 7, 8, 9]	[Group4]	6	4.25532	0.000941	0.0015	{Group4=1.7193342965072133E-5}	{Group4=7.73700433428246E-5}	[Egln3, Gsn, Hsf1, Myc, Pcolce2, Stat3]	[Acer2, Acrbp, Acvr1c, Adrm1, Aifm1, Aim2, Akirin2, Alox12, Anp32b, Antxr1, Apaf1, Apopt1, App, Arl6ip5, Arrb1, Asph, Bad, Bak1, Bax, Bbc3, Bcap31, Bcl10, Bcl2l11, Bid, Bok, Casp8, Casp8ap2, Casp9, Cav1, Cck, Cdkn1b, Cflar, Cideb, Clpx, Col4a3, Cradd, Ctgf, Ctsh, Cycs, Cyct, Cyfip2, Cyr61, Dap, Dapk1, Ddx3x, Diablo, Dlc1, Egln3, Eif2ak3, Elp2, F2r, F3, Fadd, Fam162a, Fasl, Fbln1, Fis1, Fn1, Foxl2…	FALSE
GO:0048145	GO_BiologicalProcess-GOA_29.08.2016_15h14	regulation of fibroblast proliferation	[4, 5]	[Group14]	5	5.26316	0.000979	0.00151	{Group14=2.900880566416052E-8}	{Group14=2.6107925097744467E-7}	[Agt, Cd74, Jun, Myc, Pawr]	[Abl1, Agt, Agtr2, Anxa2, Aqp1, B4galt7, Bax, Btc, C1ql4, Ccna2, Ccnb1, Cd300a, Cd74, Cdc6, Cdc73, Cdk4, Cdk6, Cdkn1a, Creb1, Ctc1, Dab2ip, Dach1, Ddr2, E2f1, Egfr, Emd, Ereg, Esr1, Fbrs, Fbxo4, Fgf10, Fn1, Fndc3b, Fntb, Fosl2, Fth1, Fxyd1, Gas6, Gstp1, Ifi30, Ifng, Igf1, Il13, Itgb3, Jun, Kmt2c, Lig4, Lta, Med25, Med31, Med9, Mif, Morc3, Myc, Nbn, Ndufs4, Nf1, Ngfr, Nkx3-1, Nras, Nupr1, Parp10, …	FALSE
GO:0035051	GO_BiologicalProcess-GOA_29.08.2016_15h14	cardiocyte differentiation	[4, 5, 6, 7, 8]	[Group8]	6	4.1958	0.00101	0.00152	{Group8=0.001012056723010508}	{Group8=0.0014013093087837801}	[Agt, Cdk1, Col14a1, Hnrnpu, Sltm, Tgfbr3]	[AW551984, Acadm, Actc1, Actn2, Acvr1, Agt, Agtr2, Akap13, Alpk3, Arid1a, Arrb2, Atg5, Atg7, Bmp10, Bmp2, Bmp4, Bves, Cacybp, Calr, Camk2d, Cav3, Cby1, Ccnb1, Cdk1, Cited2, Col14a1, Csrp3, Ctdp1, Ctnnb1, Cxadr, Ddx39b, Dicer1, Dkk1, Ece2, Edn1, Efnb2, Eng, Eomes, Fhl2, Fhod3, Folr1, Foxp1, Gata4, Gata6, Gper1, Grem1, Gsk3a, Gsk3b, Hand2, Hdac2, Hdac3, Hes1, Hey2, Hnrnpu, Ift20, Ift88, Igf1, Isl1,…	FALSE
KEGG:05161	KEGG_31.08.2016	Hepatitis B	[-1]	[Group14]	6	4.10959	0.00113	0.00155	{Group14=2.900880566416052E-8}	{Group14=2.6107925097744467E-7}	[Atf2, Creb3l1, Elk1, Jun, Myc, Stat3]	[Akt1, Akt2, Akt3, Apaf1, Atf2, Atf4, Atf6b, Atp6ap1, Bad, Bax, Bcl2, Birc5, Casp12, Casp3, Casp8, Casp9, Ccna1, Ccna2, Ccnd1, Ccne1, Ccne2, Cdk2, Cdk4, Cdk6, Cdkn1a, Cdkn1b, Chuk, Creb1, Creb3, Creb3l1, Creb3l2, Creb3l3, Creb3l4, Creb5, Crebbp, Cycs, Cyct, D1Pas1, Ddb1, Ddb2, Ddx3x, Ddx58, E2f1, E2f2, E2f3, Egr2, Egr3, Elk1, Ep300, Fadd, Fas, Fasl, Fos, Grb2, Hras, Hspg2, Ifih1, Ifna1, Ifna11, I…	FALSE
GO:0007605	GO_BiologicalProcess-GOA_29.08.2016_15h14	sensory perception of sound	[6]	[Group5]	6	4.10959	0.00113	0.00155	{Group5=0.0026894532768306067}	{Group5=0.0026894532768306067}	[Atp6v0a4, Chrna9, Hpn, Myc, Six1, Sox2]	[Adgrv1, Alg10b, Alms1, Aqp4, Asic2, Atp2b2, Atp6v0a4, Atp6v1b1, Atp8b1, Axin1, Barhl1, Bsnd, Cacna1d, Casp3, Ccdc50, Cdh1, Cdh23, Cdkn1b, Cdkn2d, Ceacam16, Cemip, Chd3, Chd7, Chrna10, Chrna9, Chrnb2, Clic5, Clrn1, Cntn5, Coch, Col11a1, Col11a2, Col1a1, Col2a1, Crym, Dcdc2a, Dfna5, Dfnb59, Diaph1, Dnm1, Espn, Eya4, Fam107b, Fam65b, Fbxo11, Fgfr1, Fzd4, Fzr1, Gabra5, Gabrb2, Gabrb3, Gjb2, Gjb3, Gj…	FALSE
GO:0046939	GO_BiologicalProcess-GOA_29.08.2016_15h14	nucleotide phosphorylation	[6, 7, 8]	[Group15]	5	5.05051	0.00118	0.00158	{Group15=0.0019013281173103774}	{Group15=0.0024445647222561995}	[Gapdh, Hk3, Myc, Prkaa2, Stat3]	[Actn3, Adpgk, Ak1, Ak2, Ak3, Ak4, Ak5, Ak6, Ak7, Ak8, Ak9, Aldoa, Aldoart1, Aldoart2, Aldob, Aldoc, Bpgm, Cbfa2t3, Cmpk1, Cmpk2, Ddit4, Dhtkd1, Dtymk, Eif6, Eno1, Eno1b, Eno2, Eno3, Eno4, Entpd5, Fbp1, Fbp2, Gale, Galk1, Galt, Gapdh, Gapdhs, Gck, Gm3839, Gm7293, Gpd1, Gpi1, Guk1, H6pd, Hdac4, Hdac5, Hif1a, Hk1, Hk2, Hk3, Hkdc1, Htr2a, Ier3, Igf1, Il3, Ins2, Insr, Khk, Mlxipl, Mpi, Myc, Myog, Nco…	FALSE
GO:0043524	GO_BiologicalProcess-GOA_29.08.2016_15h14	negative regulation of neuron apoptotic process	[5, 6, 7, 8]	[Group14]	6	4.02685	0.00125	0.00159	{Group14=2.900880566416052E-8}	{Group14=2.6107925097744467E-7}	[Agt, Cebpb, Jun, Mt3, Six1, Tert]	[Aars, Adam8, Adnp, Adora2a, Agap2, Agt, Alkbh1, Ambra1, Angpt1, Apoe, Atp7a, Atp7b, Axl, Bag1, Barhl1, Bax, Bcl2, Bcl2l1, Bdnf, Bhlhb9, Birc5, Braf, Btg2, C5ar1, Cacna1a, Ccl12, Ccl2, Cebpb, Chl1, Cited1, Clcf1, Cln3, Cntf, Cntfr, Coro1a, Cpeb4, Crlf1, Dlx1, Dnajc5, Draxin, En1, En2, Erbb3, F2r, Faim2, Fam134b, Fgf8, Foxb1, Fyn, Gabra5, Gabrb2, Gabrb3, Gclc, Gclm, Gdf5, Gdnf, Gfral, Gpi1, Grik2,…	FALSE
GO:0045446	GO_BiologicalProcess-GOA_29.08.2016_15h14	endothelial cell differentiation	[6]	[Group10]	5	5.10204	0.00112618	0.00159543	{Group10=3.3997312574276818E-6}	{Group10=2.039838754456609E-5}	[Agt, F2rl1, Ptprs, Sltm, Wnt7b]	[Acvr1, Acvr2b, Acvrl1, Agt, Alox12, Apold1, Arhgef26, Atoh8, Bmp4, Bmp6, Bmper, Bmpr1a, Bmpr2, Btg1, Ccm2, Cdh5, Ceacam1, Cldn5, Clic4, Col18a1, Ctnnb1, Cul7, Dll1, Dmd, Eng, Etv2, Ezr, F11r, F2rl1, Gdf2, Gpx1, Hapln2, Heg1, Hey1, Hey2, Hoxa13, Hoxb5, Icam1, Id1, Ikbkb, Il1b, Kdm6b, Kdr, Lect1, Marveld2, Mesp1, Met, Mllt4, Msn, Myadm, Myd88, Notch1, Notch4, Nprl3, Nr2f2, Nrg1, Pbrm1, Pde2a, Pde4…	FALSE
GO:0009185	GO_BiologicalProcess-GOA_29.08.2016_15h14	ribonucleoside diphosphate metabolic process	[6, 7, 8]	[Group15]	5	5	0.00123	0.00161	{Group15=0.0019013281173103774}	{Group15=0.0024445647222561995}	[Gapdh, Hk3, Myc, Prkaa2, Stat3]	[Actn3, Adpgk, Ak1, Ak2, Ak3, Ak4, Ak9, Aldoa, Aldoart1, Aldoart2, Aldob, Aldoc, Ampd3, Bad, Bpgm, Cant1, Cbfa2t3, Ddit4, Dhtkd1, Dlg1, Dlg2, Dlg3, Dlg4, Eif6, Eno1, Eno1b, Eno2, Eno3, Eno4, Entpd1, Entpd2, Entpd4, Entpd5, Entpd7, Fbp1, Fbp2, Gale, Galk1, Galt, Gapdh, Gapdhs, Gck, Gm3839, Gm7293, Gpd1, Gpi1, Guk1, H6pd, Hdac4, Hdac5, Hif1a, Hk1, Hk2, Hk3, Hkdc1, Htr2a, Ier3, Igf1, Il3, Ins2, Insr…	FALSE
GO:0060993	GO_BiologicalProcess-GOA_29.08.2016_15h14	kidney morphogenesis	[4, 5, 6, 7, 8]	[Group10, Group14]	5	4.90196	0.00134653	0.00167495	{Group10=3.3997312574276818E-6, Group14=2.900880566416052E-8}	{Group10=2.039838754456609E-5, Group14=2.6107925097744467E-7}	[Agt, Myc, Six1, Sox4, Wnt7b]	[Adamts16, Agt, Agtr1a, Agtr1b, Agtr2, Ahi1, Ahr, Bcl2, Bmp2, Bmp4, Bmp7, Calb1, Cd44, Cited1, Cited2, Ctnnb1, Ctnnbip1, Dchs1, Dlg1, Eya1, Fat4, Fgf1, Fgf10, Fgf2, Fgf8, Fmn1, Foxd1, Foxj1, Fras1, Gata3, Gcnt1, Gcnt3, Gcnt4, Gdnf, Gli3, Gpc3, Grem1, Gzf1, Hes1, Hes5, Hey1, Hnf1b, Hoxa11, Hoxb7, Hoxd11, Hs2st1, Ilk, Irx1, Irx2, Irx3, Kif26b, Klhl3, Lama5, Lgr4, Lhx1, Lif, Lrrk2, Maged1, Myc, Nog,…	FALSE
GO:0000077	GO_BiologicalProcess-GOA_29.08.2016_15h14	DNA damage checkpoint	[5, 7]	[Group3]	5	4.7619	0.00153	0.00186	{Group3=0.002115955778167736}	{Group3=0.002539146933801283}	[Atf2, Cdk1, Dot1l, Plk1, Sox4]	[Atf2, Atm, Atr, Atrip, Babam1, Bcat1, Blm, Brca1, Brcc3, Bre, Brsk1, Casp2, Ccar2, Ccnd1, Cdc14b, Cdc5l, Cdk1, Cdk5rap3, Cdkn1a, Cep63, Chek1, Chek2, Clock, Clspn, Cradd, Cry1, Cul4a, D7Ertd443e, Ddx39b, Dot1l, Dtl, E2f1, Fam175a, Fanci, Fbxo31, Fbxo4, Fbxo5, Fem1b, Foxn3, Foxo4, Fxyd1, Fzr1, Gigyf2, H2afx, Hinfp, Hmga2, Hus1, Hus1b, Ier3, Ints7, Mapk14, Mapkapk2, Mbd4, Mdm2, Mre11a, Msh2, Nbn, …	TRUE
GO:1905330	GO_BiologicalProcess-GOA_29.08.2016_15h14	regulation of morphogenesis of an epithelium	[4, 5, 6]	[Group10, Group14]	5	4.62963	0.0017346	0.00205731	{Group10=3.3997312574276818E-6, Group14=2.900880566416052E-8}	{Group10=2.039838754456609E-5, Group14=2.6107925097744467E-7}	[Agt, Gsn, Six1, Sltm, Wnt7b]	[Abl1, Abl2, Adamts12, Agt, Agtr1a, Agtr1b, Agtr2, Ahi1, Ankrd6, Ar, Bmp4, Bmp7, Btbd7, Cav3, Cdh1, Celsr1, Celsr3, Clasp1, Clasp2, Cthrc1, Ctnnb1, Cxcl10, Cyp19a1, Dab2, Dact1, Dvl1, Dvl2, Dvl3, Esr1, Etv4, Etv5, Fgf1, Fgf10, Fgf7, Fgfr1, Fgfr2, Fzd1, Fzd2, Fzd3, Fzd6, Fzr1, Gata3, Gdnf, Gpc3, Grem1, Grhl3, Gsn, Hgf, Hnf1b, Hoxb7, Hoxd13, Lgr4, Lhx1, Lif, Lrp6, Maged1, Med12, Met, Mks1, Mllt3, N…	FALSE
GO:0048659	GO_BiologicalProcess-GOA_29.08.2016_15h14	smooth muscle cell proliferation	[4]	[Group14]	5	4.58716	0.00181	0.00209	{Group14=2.900880566416052E-8}	{Group14=2.6107925097744467E-7}	[Agt, Jun, Kalrn, Myc, Tert]	[Abcc4, Adipoq, Agt, Aif1, Akr1b3, Alox12, Ang, Apod, Bmp4, Bmpr1a, Calcrl, Camk2d, Ccl5, Cdh13, Cdkn1b, Comt, Ctnnb1, Ctnnbip1, Cyba, Ddx39b, Edn1, Egfr, Elane, Ereg, Fgf2, Fgfr2, Foxp1, Gper1, Hbegf, Hdac4, Hdac5, Hes5, Hmgcr, Hmox1, Id2, Ifng, Igf1, Igfbp3, Igfbp5, Il10, Il12a, Il12b, Il13, Il15, Il6, Il6ra, Ilk, Irak1, Irak4, Itga2, Jak2, Jun, Kalrn, Klf4, Map3k5, Mdm2, Mfn2, Mmp2, Mmp9, Mnat…	FALSE
GO:0015758	GO_BiologicalProcess-GOA_29.08.2016_15h14	glucose transport	[7, 8]	[Group14]	5	4.58716	0.00180647	0.00209387	{Group14=2.900880566416052E-8}	{Group14=2.6107925097744467E-7}	[Agt, Myc, Slc2a9, Sltm, Tert]	[Adipoq, Adipor2, Agt, Akt1, Akt2, Appl1, Aspscr1, Braf, C1qtnf2, C2cd5, C3, Capn10, Clip3, Crebl2, Drd1, Edn1, Ednra, Enpp1, Ezr, Fabp5, Fam132a, Ffar3, Ffar4, Fgf15, Fgf21, Gh, Gip, Gm5134, Gpc3, Grb10, Gsk3a, Hk2, Hnf1a, Igf1, Il1b, Inpp5k, Ins1, Ins2, Insr, Irs1, Irs2, Itln1, Klf15, Lep, Lmbrd1, Mapk14, Met, Myc, Mzb1, Nfe2l2, Ngfr, Nr1h4, Nr4a3, Olfr48, Osbpl8, Ostn, Pea15a, Pid1, Pik3r1, Pi…	FALSE
KEGG:04066	KEGG_31.08.2016	HIF-1 signaling pathway	[-1]	[Group15]	5	4.54545	0.00188	0.00213125	{Group15=0.0019013281173103774}	{Group15=0.0024445647222561995}	[Egln3, Gapdh, Hk3, Stat3, Trf]	[1300017J02Rik, Akt1, Akt2, Akt3, Aldoa, Angpt1, Angpt2, Angpt4, Arnt, Bcl2, Camk2a, Camk2b, Camk2d, Camk2g, Cdkn1a, Cdkn1b, Crebbp, Cul2, Cybb, Edn1, Egf, Egfr, Egln1, Egln2, Egln3, Eif4e, Eif4e1b, Eif4e2, Eif4ebp1, Eno1, Eno1b, Eno2, Eno3, Ep300, Epo, Erbb2, Flt1, Gapdh, Gapdh-ps15, Gm9840, Hif1a, Hk1, Hk2, Hk3, Hkdc1, Hmox1, Ifng, Ifngr1, Ifngr2, Igf1, Igf1r, Il6, Il6ra, Ins1, Ins2, Insr, LOC1…	FALSE
GO:0008645	GO_BiologicalProcess-GOA_29.08.2016_15h14	hexose transport	[6, 7]	[Group14]	5	4.42478	0.00212	0.00235	{Group14=2.900880566416052E-8}	{Group14=2.6107925097744467E-7}	[Agt, Myc, Slc2a9, Sltm, Tert]	[Adipoq, Adipor2, Agt, Akt1, Akt2, Appl1, Aspscr1, Braf, C1qtnf2, C2cd5, C3, Capn10, Clip3, Crebl2, Drd1, Edn1, Ednra, Enpp1, Ezr, Fabp5, Fam132a, Ffar3, Ffar4, Fgf15, Fgf21, Gh, Gip, Gm5134, Gpc3, Grb10, Gsk3a, Hk2, Hnf1a, Igf1, Igf2, Il1b, Inpp5k, Ins1, Ins2, Insr, Irs1, Irs2, Itln1, Klf15, Lep, Lmbrd1, M6pr, Mapk14, Met, Myc, Mzb1, Nfe2l2, Ngfr, Nr1h4, Nr4a3, Olfr48, Osbpl8, Ostn, Pea15a, Pid1…	FALSE
GO:0015749	GO_BiologicalProcess-GOA_29.08.2016_15h14	monosaccharide transport	[5, 6]	[Group14]	5	4.42478	0.00212	0.00235	{Group14=2.900880566416052E-8}	{Group14=2.6107925097744467E-7}	[Agt, Myc, Slc2a9, Sltm, Tert]	[Adipoq, Adipor2, Agt, Akt1, Akt2, Appl1, Aspscr1, Braf, C1qtnf2, C2cd5, C3, Capn10, Clip3, Crebl2, Drd1, Edn1, Ednra, Enpp1, Ezr, Fabp5, Fam132a, Ffar3, Ffar4, Fgf15, Fgf21, Gh, Gip, Gm5134, Gpc3, Grb10, Gsk3a, Hk2, Hnf1a, Igf1, Igf2, Il1b, Inpp5k, Ins1, Ins2, Insr, Irs1, Irs2, Itln1, Klf15, Lep, Lmbrd1, M6pr, Mapk14, Met, Myc, Mzb1, Nfe2l2, Ngfr, Nr1h4, Nr4a3, Olfr48, Osbpl8, Ostn, Pea15a, Pid1…	FALSE
GO:0031570	GO_BiologicalProcess-GOA_29.08.2016_15h14	DNA integrity checkpoint	[4, 6]	[Group3]	5	4.42478	0.00212	0.00235	{Group3=0.002115955778167736}	{Group3=0.002539146933801283}	[Atf2, Cdk1, Dot1l, Plk1, Sox4]	[Atf2, Atm, Atr, Atrip, Babam1, Bcat1, Blm, Brca1, Brcc3, Bre, Brsk1, Casp2, Ccar2, Ccnd1, Cdc14b, Cdc5l, Cdk1, Cdk5rap3, Cdkn1a, Cdt1, Cep63, Chek1, Chek2, Clock, Clspn, Cradd, Cry1, Cul4a, D7Ertd443e, Ddx39b, Dna2, Dot1l, Dtl, E2f1, Fam175a, Fanci, Fbxo31, Fbxo4, Fbxo5, Fem1b, Foxn3, Foxo4, Fxyd1, Fzr1, Gigyf2, H2afx, Hinfp, Hmga2, Hus1, Hus1b, Ier3, Ints7, Mapk14, Mapkapk2, Mbd4, Mdm2, Mre11a,…	FALSE
GO:0033559	GO_BiologicalProcess-GOA_29.08.2016_15h14	unsaturated fatty acid metabolic process	[5, 6, 8, 9]	[Group13]	5	4.42478	0.00212	0.00235	{Group13=1.824852243392009E-5}	{Group13=6.569468076211233E-5}	[Cd74, Cyp1b1, Ptges, Scd1, Scd4]	[4833423E24Rik, Acox1, Alox12, Alox12b, Alox12e, Alox15, Alox5, Alox5ap, Alox8, Aloxe3, Anxa1, Avp, Avpr1a, Cd74, Cyp1b1, Cyp2a12, Cyp2a22, Cyp2a4, Cyp2a5, Cyp2b10, Cyp2b13, Cyp2b19, Cyp2b23, Cyp2b9, Cyp2c29, Cyp2c37, Cyp2c38, Cyp2c39, Cyp2c40, Cyp2c44, Cyp2c50, Cyp2c54, Cyp2c55, Cyp2c65, Cyp2c66, Cyp2c67, Cyp2c68, Cyp2c69, Cyp2c70, Cyp2d10, Cyp2d11, Cyp2d12, Cyp2d22, Cyp2d26, Cyp2d34, Cyp2d40, C…	FALSE
GO:0010771	GO_BiologicalProcess-GOA_29.08.2016_15h14	negative regulation of cell morphogenesis involved in differentiation	[4, 5, 6, 7, 8]	[Group2]	5	4.38596	0.0022	0.00238616	{Group2=0.0021990116352034465}	{Group2=0.0024738880896038773}	[Hpn, Mt3, Pawr, Tgfbr3, Ttc3]	[Aatk, Actn4, Adipor1, Ap1ar, Arhgap4, Cdk5, Cdk5r1, Cdkl3, Cit, Corin, Coro1c, Ctnnb1, Dab1, Dab2ip, Dact3, Dmtn, Dnm3, Draxin, Efna1, Efna5, Epha7, Ephb2, Fbln1, Fgf13, Foxa1, Foxa2, Fstl4, Fuz, Gdi1, Gorasp1, Hpn, Id1, Ifrd1, Itgb1bp1, Kank1, Ldlrad4, Lrp4, Mad2l2, Mfi2, Mt3, Nfatc4, Ngef, Nkx2-1, Nlgn1, Nlgn3, Nog, Nrp1, Ntn1, Ovol2, Pawr, Pbld1, Pbld2, Plxna3, Postn, Ppp2ca, Ppp3ca, Psen1, P…	TRUE
GO:0055007	GO_BiologicalProcess-GOA_29.08.2016_15h14	cardiac muscle cell differentiation	[5, 6, 7, 8, 9]	[Group8]	5	4.38596	0.00219901	0.00238616	{Group8=0.001012056723010508}	{Group8=0.0014013093087837801}	[Agt, Cdk1, Col14a1, Hnrnpu, Sltm]	[AW551984, Acadm, Actc1, Actn2, Acvr1, Agt, Agtr2, Akap13, Alpk3, Arid1a, Arrb2, Atg5, Atg7, Bmp10, Bmp2, Bmp4, Bves, Cacybp, Calr, Camk2d, Cav3, Cby1, Ccnb1, Cdk1, Col14a1, Csrp3, Ctdp1, Cxadr, Ddx39b, Dicer1, Dkk1, Edn1, Efnb2, Fhl2, Fhod3, Foxp1, Gata4, Gata6, Grem1, Gsk3a, Gsk3b, Hdac2, Hdac3, Hey2, Hnrnpu, Ift20, Ift88, Igf1, Itgb1, Kat2a, Kdm6b, Lmna, Lrrc10, Maml1, Map2k4, Mef2a, Mef2c, Me…	FALSE
GO:0042698	GO_BiologicalProcess-GOA_29.08.2016_15h14	ovulation cycle	[2, 3, 4]	[Group6]	5	4.2735	0.00246244	0.00261635	{Group6=0.002462443620434704}	{Group6=0.0026072932451661575}	[Agt, Cebpb, Ets1, Fancg, Myc]	[Adamts1, Adcyap1, Adnp, Adrm1, Afp, Agt, Amh, Anxa1, Arrb1, Arrb2, Axl, Bax, Bcl2, Bcl2l1, Bmp15, Bmpr1b, Casp2, Cebpb, Chrna7, Ctnna1, Dmc1, Dmrta1, Egfr, Egr1, Eif2b2, Eif2b4, Eif2b5, Ereg, Esr1, Esr2, Ets1, Fancf, Fancg, Foxc1, Foxl2, Foxo3, Fshb, Fshr, Fzd4, Gabrb1, Gdf9, Gm21949, Gnrh1, Gpr149, Has1, Has2, Icam1, Immp2l, Inha, Inhba, Kdr, Kit, Kitl, Kmt2b, Lep, Lfng, Lhcgr, Map2k6, Mmp14, M…	TRUE
GO:0051592	GO_BiologicalProcess-GOA_29.08.2016_15h14	response to calcium ion	[5]	[Group12]	5	4.20168	0.00265034	0.00275852	{Group12=6.736244401916347E-5}	{Group12=1.7321771319213467E-4}	[Jun, Jund, Ptges, Rasa4, Txnip]	[Aanat, Acer1, Adam9, Adcy1, Adgrv1, Ahcyl1, Akr1c18, Alg2, Alox15, Alox5ap, Amelx, Anxa11, Anxa7, Apobec1, Bad, Braf, Cacybp, Calm1, Capn3, Carf, Casr, Cav1, Ccnd1, Chp2, Clic4, Cpne1, Cpne2, Cpne3, Cpne6, Cpne7, Crhbp, D2hgdh, Dmtn, Dpep1, Dusp1, Ect2, Edn1, Eef2k, Egfr, Endog, Entpd6, Fga, Fgb, Fgg, Fos, Fosb, Fus, Gdi1, Gipr, Gpld1, Guca1a, Hnrnpd, Homer1, Htt, Il6, Iqgap1, Itpkb, Itpr3, Jun,…	FALSE
GO:0009132	GO_BiologicalProcess-GOA_29.08.2016_15h14	nucleoside diphosphate metabolic process	[5, 6, 7]	[Group15]	5	4.16667	0.00275	0.0028	{Group15=0.0019013281173103774}	{Group15=0.0024445647222561995}	[Gapdh, Hk3, Myc, Prkaa2, Stat3]	[Actn3, Adpgk, Ak1, Ak2, Ak3, Ak4, Ak5, Ak7, Ak8, Ak9, Aldoa, Aldoart1, Aldoart2, Aldob, Aldoc, Ampd3, Bad, Bpgm, Cant1, Cbfa2t3, Cmpk1, Cmpk2, Ddit4, Dhtkd1, Dlg1, Dlg2, Dlg3, Dlg4, Dtymk, Eif6, Eno1, Eno1b, Eno2, Eno3, Eno4, Entpd1, Entpd2, Entpd3, Entpd4, Entpd5, Entpd7, Entpd8, Fbp1, Fbp2, Gale, Galk1, Galt, Gapdh, Gapdhs, Gck, Gm3839, Gm7293, Gpd1, Gpi1, Guk1, H6pd, Hdac4, Hdac5, Hif1a, Hk1,…	FALSE
GO:0003158	GO_BiologicalProcess-GOA_29.08.2016_15h14	endothelium development	[5]	[Group10]	5	4.13223	0.00285	0.00285	{Group10=3.3997312574276818E-6}	{Group10=2.039838754456609E-5}	[Agt, F2rl1, Ptprs, Sltm, Wnt7b]	[4930544G11Rik, Acvr1, Acvr2b, Acvrl1, Adamts12, Agt, Alox12, Angpt1, Apold1, Arhgef26, Atoh8, Bmp4, Bmp6, Bmper, Bmpr1a, Bmpr2, Btg1, Ccm2, Cd34, Cdh5, Ceacam1, Cldn5, Clic4, Col18a1, Csnk2b, Ctnnb1, Cul7, Cxcl10, Dll1, Dll4, Dmd, Eng, Etv2, Ezr, F11r, F2rl1, Fgf1, Foxc2, Gdf2, Gja1, Gja4, Gja5, Gm14207, Gpx1, Hapln2, Heg1, Hey1, Hey2, Hoxa13, Hoxb5, Icam1, Id1, Ikbkb, Il1b, Kdm6b, Kdr, Lect1, M…	FALSE
GO:0044724	GO_BiologicalProcess-GOA_29.08.2016_15h14	single-organism carbohydrate catabolic process	[4, 5]	[Group15]	5	4.13223	0.00285	0.00285	{Group15=0.0019013281173103774}	{Group15=0.0024445647222561995}	[Gapdh, Hk3, Myc, Prkaa2, Stat3]	[Abhd10, Actn3, Adpgk, Adra1b, Agl, Aldoa, Aldoart1, Aldoart2, Aldob, Aldoc, Bad, Bpgm, Cbfa2t3, Cps1, Ctbs, Ddit4, Dhdh, Dhtkd1, Eif6, Eno1, Eno1b, Eno2, Eno3, Eno4, Entpd5, Fbp1, Fbp2, Fnbp1, Folr1, G6pc, G6pd2, Gaa, Gale, Galk1, Galk2, Galm, Galt, Gapdh, Gapdhs, Gck, Gk, Gk2, Gk5, Glb1, Gm2a, Gm3839, Gm7293, Gpd1, Gpd2, Gpi1, H6pd, Hdac4, Hdac5, Hexb, Hif1a, Hk1, Hk2, Hk3, Hkdc1, Hmgb1, Htr2a,…	FALSE

## Sheet: MatTrans_GO(ClueGO)
GOID	Ontology Source	GOTerm	GOLevels	GOGroups	Nr. Genes	% Associated Genes	Term PValue	Term PValue Corrected with Benjamini-Hochberg	Group PValue	Group PValue Corrected with Benjamini-Hochberg	Associated Genes Found	All Associated Genes	OverViewTerm
GO:0007275	GO_BiologicalProcess-GOA_29.08.2016_15h14	multicellular organism development	[3]	[None]	653	18.4829	6.42e-13	2.52e-10	{}	{}	[Aars, Abi1, Ace, Acsl6, Actn3, Acvr2a, Adam8, Adamts2, Add1, Adgrb1, Adgrb2, Adgrg3, Adipor2, Adra1b, Agtpbp1, Aire, Ak8, Alcam, Aldh1a3, Alox15, Alpl, Angpt1, Ank, Ank3, Ankrd33, Ankrd6, Anln, Anxa2, Ap1b1, Apba1, Apcdd1, Aplp1, Aqp11, Aqp2, Arg2, Arid5a, Arl3, Arrdc3, Asb1, Asl, Asph, Atat1, Atf2, Atf3, Atoh1, Atoh8, Atp2c2, Atp6v1b1, Azin2, Bag6, Barhl1, Barx2, Batf, Batf2, Bbc3, Bbs7, Bcar3,…	[2610042L04Rik, 2700046G09Rik, 3830403N18Rik, 4930474N05Rik, 4933409K07Rik, 5830411N06Rik, AI464131, AW551984, Aars, Aatf, Aatk, Abca12, Abca15, Abcb5, Abi1, Abi2, Abl1, Abl2, Ablim1, Abr, Abt1, Acacb, Acadm, Acan, Acd, Ace, Acer1, Ache, Aco1, Acp2, Acp5, Acp6, Acsl4, Acsl6, Acta1, Actc1, Actl6a, Actl6b, Actn2, Actn3, Acvr1, Acvr1b, Acvr1c, Acvr2a, Acvr2b, Acvrl1, Ada, Adam10, Adam15, Adam17, Ada…	TRUE
GO:0048513	GO_BiologicalProcess-GOA_29.08.2016_15h14	animal organ development	[3, 4, 5]	[None]	503	19.3685	4.98e-13	2.6e-10	{}	{}	[Aars, Abi1, Ace, Actn3, Acvr2a, Adam8, Adamts2, Add1, Adgrg3, Adra1b, Agtpbp1, Aire, Ak8, Aldh1a3, Alox15, Alpl, Angpt1, Ank, Ankrd33, Ankrd6, Anln, Ap1b1, Aplp1, Aqp11, Aqp2, Arg2, Arid5a, Arl3, Arrdc3, Asb1, Atat1, Atf2, Atf3, Atoh1, Atp2c2, Atp6v1b1, Azin2, Bag6, Barhl1, Barx2, Batf, Batf2, Bbs7, Bcar3, Bcl11b, Bin3, Bmpr2, Bptf, Bves, C1qb, Cacna1a, Calb1, Cav3, Cbx7, Ccdc85c, Ccr2, Ccr7, Cd…	[3830403N18Rik, 4930474N05Rik, 4933409K07Rik, 5830411N06Rik, AI464131, AW551984, Aars, Aatk, Abca12, Abca15, Abcb5, Abi1, Abi2, Abl1, Abl2, Abr, Abt1, Acacb, Acadm, Acan, Ace, Acer1, Ache, Acp5, Acp6, Acta1, Actc1, Actn2, Actn3, Acvr1, Acvr1b, Acvr2a, Acvr2b, Acvrl1, Ada, Adam15, Adam17, Adam19, Adam8, Adamts1, Adamts16, Adamts2, Adamts6, Adamtsl2, Adar, Add1, Add2, Adgrg1, Adgrg3, Adgrv1, Adipoq…	TRUE
GO:0048731	GO_BiologicalProcess-GOA_29.08.2016_15h14	system development	[3, 4]	[None]	617	18.7709	1.85e-13	2.91e-10	{}	{}	[Aars, Abi1, Ace, Acsl6, Actn3, Acvr2a, Adam8, Adamts2, Add1, Adgrb1, Adgrb2, Adgrg3, Adipor2, Adra1b, Agtpbp1, Aire, Ak8, Alcam, Aldh1a3, Alox15, Alpl, Angpt1, Ank, Ank3, Ankrd33, Ankrd6, Anln, Anxa2, Ap1b1, Apcdd1, Aplp1, Aqp11, Aqp2, Arg2, Arid5a, Arl3, Arrdc3, Asb1, Atat1, Atf2, Atf3, Atoh1, Atp2c2, Atp6v1b1, Azin2, Bag6, Barhl1, Barx2, Batf, Batf2, Bbs7, Bcar3, Bcl11b, Bend6, Bin3, Bmpr2, Bp…	[2610042L04Rik, 2700046G09Rik, 3830403N18Rik, 4930474N05Rik, 4933409K07Rik, 5830411N06Rik, AI464131, AW551984, Aars, Aatk, Abca12, Abca15, Abcb5, Abi1, Abi2, Abl1, Abl2, Ablim1, Abr, Abt1, Acacb, Acadm, Acan, Acd, Ace, Acer1, Ache, Acp2, Acp5, Acp6, Acsl4, Acsl6, Acta1, Actc1, Actl6a, Actl6b, Actn2, Actn3, Acvr1, Acvr1b, Acvr2a, Acvr2b, Acvrl1, Ada, Adam15, Adam17, Adam19, Adam22, Adam8, Adamts1,…	TRUE
GO:0031326	GO_BiologicalProcess-GOA_29.08.2016_15h14	regulation of cellular biosynthetic process	[4, 5]	[None]	344	20.8865	4.75e-13	3.72e-10	{}	{}	[Abcg1, Acvr2a, Adam8, Adgrg3, Adora2a, Aebp1, Aggf1, Ahrr, Aire, Ankrd33, Aplp1, Arid3b, Arid5a, Atf2, Atf3, Atf4, Atf7ip, Atoh1, Atoh8, Bach2, Barhl1, Barx2, Batf, Bcl11b, Bhlha15, Bmpr2, Brca1, Cacna1a, Camk4, Carf, Ccna2, Ccr2, Ccr7, Cd276, Cd28, Cdkn1a, Cdx2, Cebpb, Chd3, Chd8, Cited4, Ciz1, Clec2i, Crebl2, Creg1, Crhr1, Crtc1, Cry2, Cth, Ctnnbip1, Ctr9, Cux2, Cxcl16, Cyp1b1, Cyr61, Dand5, D…	[A430033K04Rik, Aamdc, Aarsd1, Aatf, Abca7, Abcg1, Abcg4, Abl1, Ablim1, Ablim2, Ablim3, Abra, Abt1, Acadl, Acadvl, Acer1, Aco1, Acp5, Acvr1, Acvr2a, Acvrl1, Adam8, Adar, Adcyap1, Adgrf5, Adgrg3, Adipoq, Adora2a, Adora2b, Adrb2, Aebp1, Aebp2, Aes, Aff1, Agap2, Aggf1, Ago1, Ago2, Agrn, Agt, Agtr2, Ahctf1, Ahi1, Ahr, Ahrr, Aire, Ajuba, Akirin2, Akt1, Alg10b, Alx1, Alx4, Ankrd1, Ankrd33, Ankrd42, Apb…	TRUE
GO:0009889	GO_BiologicalProcess-GOA_29.08.2016_15h14	regulation of biosynthetic process	[3, 4]	[None]	347	20.6917	1.37e-12	4.29e-10	{}	{}	[Abcg1, Abhd6, Acvr2a, Adam8, Adgrg3, Adora2a, Aebp1, Aggf1, Ahrr, Aire, Ankrd33, Aplp1, Arid3b, Arid5a, Atf2, Atf3, Atf4, Atf7ip, Atoh1, Atoh8, Bach2, Barhl1, Barx2, Batf, Bcl11b, Bhlha15, Bmpr2, Brca1, Cacna1a, Camk4, Carf, Ccna2, Ccr2, Ccr7, Cd276, Cd28, Cdkn1a, Cdx2, Cebpb, Chd3, Chd8, Cited4, Ciz1, Clec2i, Crebl2, Creg1, Crhr1, Crtc1, Cry2, Cth, Ctnnbip1, Ctr9, Cux2, Cxcl16, Cyp1b1, Cyr61, D…	[A430033K04Rik, Aamdc, Aarsd1, Aatf, Abca7, Abcg1, Abcg4, Abhd6, Abl1, Ablim1, Ablim2, Ablim3, Abra, Abt1, Acadl, Acadm, Acadvl, Acer1, Aco1, Acp5, Acvr1, Acvr2a, Acvrl1, Adam8, Adar, Adcyap1, Adgrf5, Adgrg3, Adipoq, Adora2a, Adora2b, Adrb2, Aebp1, Aebp2, Aes, Aff1, Agap2, Aggf1, Ago1, Ago2, Agrn, Agt, Agtr2, Ahctf1, Ahi1, Ahr, Ahrr, Aire, Ajuba, Akirin2, Akt1, Alg10b, Alx1, Alx4, Ankrd1, Ankrd33…	TRUE
GO:0031323	GO_BiologicalProcess-GOA_29.08.2016_15h14	regulation of cellular metabolic process	[3, 4]	[None]	467	19.3295	7.09e-12	1.11e-09	{}	{}	[Abcg1, Ace, Actn3, Acvr2a, Adam8, Adgrg3, Adora2a, Adra1b, Aebp1, Aggf1, Ahrr, Aim2, Aire, Angpt1, Ankrd33, Anxa2, Aplp1, Apod, Arid3b, Arid5a, Atf2, Atf3, Atf4, Atf7ip, Atoh1, Atoh8, Atp13a2, Avpi1, Bach2, Bag6, Barhl1, Barx2, Batf, Bbc3, Bcar3, Bcl11b, Bco2, Bhlha15, Bmpr2, Brca1, Bves, C1qtnf1, Cacna1a, Camk4, Carf, Cav3, Ccna2, Ccr2, Ccr7, Cd27, Cd276, Cd28, Cd4, Cdh1, Cdkn1a, Cdx2, Cebpb, C…	[1500015O10Rik, 2610042L04Rik, A430033K04Rik, Aadac, Aamdc, Aarsd1, Aatf, Abca7, Abcg1, Abcg4, Abhd5, Abl1, Abl2, Ablim1, Ablim2, Ablim3, Abra, Abt1, Acacb, Acadl, Acadm, Acadvl, Ace, Acer1, Ache, Aco1, Acp5, Acsl1, Actn3, Acvr1, Acvr2a, Acvr2b, Acvrl1, Adam8, Adam9, Adar, Adcyap1, Adgrf5, Adgrg3, Adipoq, Adipor1, Adora2a, Adora2b, Adra1a, Adra1b, Adra1d, Adrb2, Aebp1, Aebp2, Aes, Aff1, Aff2, Aga…	TRUE
GO:0031328	GO_BiologicalProcess-GOA_29.08.2016_15h14	positive regulation of cellular biosynthetic process	[4, 5, 6]	[None]	214	22.8145	6.68e-12	1.16e-09	{}	{}	[Adora2a, Aggf1, Aire, Arid3b, Arid5a, Atf2, Atf4, Atoh1, Barhl1, Barx2, Batf, Bcl11b, Bhlha15, Bmpr2, Brca1, Camk4, Carf, Ccna2, Ccr2, Ccr7, Cd28, Cebpb, Chd3, Cited4, Ciz1, Crebl2, Crhr1, Crtc1, Cyr61, Dazl, Ddit3, Dll1, Dlx2, Dmrt1, E2f8, Ebf1, Ebf2, Eif2ak4, Eif2s1, Elf5, Elk1, En2, Eng, Ep300, Esr1, Esrrb, Etv1, Etv4, Fam129a, Fbxw7, Fgf23, Fli1, Fosl2, Foxa1, Foxd1, Foxi1, Foxj1, Foxn4, Fox…	[Aamdc, Ablim1, Ablim2, Ablim3, Abra, Acvr1, Acvrl1, Adcyap1, Adgrf5, Adora2a, Adora2b, Adrb2, Aff1, Agap2, Aggf1, Ago1, Agrn, Agt, Agtr2, Ahi1, Ahr, Aire, Ajuba, Akirin2, Akt1, Alx1, Alx4, Apbb1, Apobec1, App, Ar, Arid3a, Arid3b, Arid3c, Arid4a, Arid4b, Arid5a, Armcx3, Arnt, Arnt2, Arntl, Arntl2, Ascl1, Ash1l, Ash2l, Asxl1, Atf2, Atf4, Atf6, Atm, Atmin, Atoh1, Atr, Atrx, Atxn1, Atxn7, Avp, Axin1…	TRUE
GO:0010556	GO_BiologicalProcess-GOA_29.08.2016_15h14	regulation of macromolecule biosynthetic process	[4, 5]	[None]	326	20.7247	6.38e-12	1.25e-09	{}	{}	[Abcg1, Acvr2a, Adam8, Adgrg3, Aebp1, Aggf1, Ahrr, Aire, Ankrd33, Aplp1, Arid3b, Arid5a, Atf2, Atf3, Atf4, Atf7ip, Atoh1, Atoh8, Bach2, Barhl1, Barx2, Batf, Bcl11b, Bhlha15, Bmpr2, Brca1, Camk4, Carf, Ccna2, Ccr2, Ccr7, Cd276, Cd28, Cdkn1a, Cdx2, Cebpb, Chd3, Chd8, Cited4, Ciz1, Clec2i, Crebl2, Creg1, Crtc1, Cry2, Cth, Ctnnbip1, Ctr9, Cux2, Cxcl16, Cyp1b1, Cyr61, Dand5, Dazl, Ddit3, Dll1, Dlx1, D…	[A430033K04Rik, Aamdc, Aarsd1, Aatf, Abca7, Abcg1, Abcg4, Abl1, Ablim1, Ablim2, Ablim3, Abra, Abt1, Acer1, Aco1, Acvr1, Acvr2a, Acvrl1, Adam8, Adar, Adgrg3, Adipoq, Adrb2, Aebp1, Aebp2, Aes, Aff1, Agap2, Aggf1, Ago1, Ago2, Agrn, Agtr2, Ahctf1, Ahi1, Ahr, Ahrr, Aire, Ajuba, Akirin2, Akt1, Alg10b, Alx1, Alx4, Ankrd1, Ankrd33, Ankrd42, Apbb1, Apbb2, Aplp1, Apobec1, App, Ar, Arid1a, Arid3a, Arid3b, A…	TRUE
GO:0044249	GO_BiologicalProcess-GOA_29.08.2016_15h14	cellular biosynthetic process	[3]	[None]	415	19.7996	4.81e-12	1.26e-09	{}	{}	[A4galt, Aars, Aasdh, Abcg1, Acvr2a, Adam8, Adcy3, Adcy9, Adgrg3, Adora2a, Adss, Aebp1, Aggf1, Agk, Ahrr, Aire, Aldh1a3, Alox15, Ankrd33, Aplp1, Aprt, Arid3b, Arid5a, Atf2, Atf3, Atf4, Atf7ip, Atoh1, Atoh8, Bach2, Barhl1, Barx2, Batf, Bcl11b, Bdh2, Bhlha15, Bmpr2, Brca1, Cacna1a, Camk4, Carf, Ccna2, Ccr2, Ccr7, Cd276, Cd28, Cdkal1, Cdkn1a, Cdx2, Cebpb, Cerkl, Chd3, Chd8, Chst8, Cited4, Ciz1, Clec…	[A3galt2, A430033K04Rik, A4galt, A4gnt, Aamdc, Aars, Aarsd1, Aasdh, Aatf, Abca1, Abca7, Abcb1a, Abcg1, Abcg4, Abl1, Ablim1, Ablim2, Ablim3, Abra, Abt1, Acaca, Acacb, Acadl, Acadm, Acadvl, Acan, Acer1, Aco1, Acp5, Acsm1, Acsm3, Acss1, Acss2, Acvr1, Acvr2a, Acvrl1, Ada, Adam8, Adar, Adcy3, Adcy6, Adcy9, Adcyap1, Adgrf5, Adgrg3, Adipoq, Adk, Adora2a, Adora2b, Adrb2, Adss, Adssl1, Aebp1, Aebp2, Aes, …	TRUE
GO:0009891	GO_BiologicalProcess-GOA_29.08.2016_15h14	positive regulation of biosynthetic process	[3, 4, 5]	[None]	216	22.7848	6.01e-12	1.35e-09	{}	{}	[Abcg1, Abhd6, Adora2a, Aggf1, Aire, Arid3b, Arid5a, Atf2, Atf4, Atoh1, Barhl1, Barx2, Batf, Bcl11b, Bhlha15, Bmpr2, Brca1, Camk4, Carf, Ccna2, Ccr2, Ccr7, Cd28, Cebpb, Chd3, Cited4, Ciz1, Crebl2, Crhr1, Crtc1, Cyr61, Dazl, Ddit3, Dll1, Dlx2, Dmrt1, E2f8, Ebf1, Ebf2, Eif2ak4, Eif2s1, Elf5, Elk1, En2, Eng, Ep300, Esr1, Esrrb, Etv1, Etv4, Fam129a, Fbxw7, Fgf23, Fli1, Fosl2, Foxa1, Foxd1, Foxi1, Fox…	[Aamdc, Abcg1, Abcg4, Abhd6, Ablim1, Ablim2, Ablim3, Abra, Acvr1, Acvrl1, Adcyap1, Adgrf5, Adora2a, Adora2b, Adrb2, Aff1, Agap2, Aggf1, Ago1, Agrn, Agt, Agtr2, Ahi1, Ahr, Aire, Ajuba, Akirin2, Akt1, Alx1, Alx4, Apbb1, Apobec1, App, Ar, Arid3a, Arid3b, Arid3c, Arid4a, Arid4b, Arid5a, Armcx3, Arnt, Arnt2, Arntl, Arntl2, Ascl1, Ash1l, Ash2l, Asxl1, Atf2, Atf4, Atf6, Atm, Atmin, Atoh1, Atr, Atrx, Atx…	TRUE
GO:0050794	GO_BiologicalProcess-GOA_29.08.2016_15h14	regulation of cellular process	[2, 3]	[None]	811	17.6266	1.38e-11	1.8e-09	{}	{}	[Aars, Abcg1, Abhd6, Ace, Actn3, Acvr2a, Adam8, Adcy3, Adcy9, Adgrb1, Adgrb2, Adgrg3, Adipor2, Adora2a, Adra1b, Adra2a, Adrb1, Aebp1, Aggf1, Ahrr, Aim2, Aire, Aldh1a3, Alox15, Angpt1, Ank3, Ankrd23, Ankrd33, Ankrd6, Anxa2, Anxa4, Aplp1, Apod, Arid3b, Arid5a, Arl3, Arrdc3, Asph, Atat1, Atf2, Atf3, Atf4, Atf7ip, Atoh1, Atoh8, Atp13a2, Avpi1, Azin2, Bach2, Bag6, Barhl1, Barx2, Batf, Bbc3, Bbs7, Bcar…	[1500015O10Rik, 2610042L04Rik, 2700046G09Rik, 2700049A03Rik, 4930503L19Rik, A430033K04Rik, A4gnt, AI464131, AY074887, Aadac, Aamdc, Aars, Aarsd1, Aatf, Aatk, Abca5, Abca7, Abcg1, Abcg4, Abhd2, Abhd5, Abhd6, Abl1, Abl2, Ablim1, Ablim2, Ablim3, Abr, Abra, Abt1, Acacb, Acadl, Acadm, Acadvl, Ace, Acer1, Ache, Ackr2, Aco1, Acp5, Acsl1, Actc1, Actn2, Actn3, Actn4, Acvr1, Acvr1b, Acvr1c, Acvr2a, Acvr2b,…	TRUE
GO:0044271	GO_BiologicalProcess-GOA_29.08.2016_15h14	cellular nitrogen compound biosynthetic process	[4]	[None]	349	20.3261	1.34e-11	1.91e-09	{}	{}	[Aars, Aasdh, Abcg1, Acvr2a, Adam8, Adcy3, Adcy9, Adgrg3, Adora2a, Adss, Aebp1, Aggf1, Agk, Ahrr, Aire, Ankrd33, Aplp1, Aprt, Arid3b, Arid5a, Atf2, Atf3, Atf4, Atf7ip, Atoh1, Atoh8, Bach2, Barhl1, Barx2, Batf, Bcl11b, Bdh2, Bhlha15, Bmpr2, Brca1, Camk4, Carf, Ccna2, Cd28, Cdkal1, Cdkn1a, Cdx2, Cebpb, Chd3, Chd8, Cited4, Crebl2, Creg1, Crhr1, Crtc1, Cry2, Cth, Ctnnbip1, Ctr9, Cux2, Cxcl16, Cyp1b1,…	[A430033K04Rik, Aamdc, Aars, Aarsd1, Aasdh, Abcg1, Abcg4, Abl1, Ablim1, Ablim2, Ablim3, Abra, Abt1, Acer1, Aco1, Acp5, Acvr1, Acvr2a, Acvrl1, Ada, Adam8, Adar, Adcy3, Adcy6, Adcy9, Adcyap1, Adgrg3, Adipoq, Adk, Adora2a, Adora2b, Adrb2, Adss, Adssl1, Aebp1, Aebp2, Aes, Aff1, Agap2, Aggf1, Agk, Ago1, Ago2, Agrn, Agtr2, Ahctf1, Ahi1, Ahr, Ahrr, Aire, Ajuba, Akirin2, Akt1, Alad, Alas2, Alg10b, Alox12…	TRUE
GO:0034654	GO_BiologicalProcess-GOA_29.08.2016_15h14	nucleobase-containing compound biosynthetic process	[4, 5]	[None]	319	20.6472	1.83e-11	2.21e-09	{}	{}	[Abcg1, Acvr2a, Adam8, Adcy3, Adcy9, Adgrg3, Adora2a, Adss, Aebp1, Aggf1, Ahrr, Aire, Ankrd33, Aprt, Arid3b, Arid5a, Atf2, Atf3, Atf4, Atf7ip, Atoh1, Atoh8, Bach2, Barhl1, Barx2, Batf, Bcl11b, Bhlha15, Bmpr2, Brca1, Camk4, Carf, Ccna2, Cd28, Cdkn1a, Cdx2, Cebpb, Chd3, Chd8, Cited4, Crebl2, Creg1, Crhr1, Crtc1, Cry2, Cth, Ctnnbip1, Ctr9, Cux2, Cxcl16, Cyp1b1, Dand5, Ddit3, Dll1, Dlx1, Dlx2, Dmrt1,…	[A430033K04Rik, Aamdc, Abcg1, Abcg4, Abl1, Ablim1, Ablim2, Ablim3, Abra, Abt1, Acer1, Acvr1, Acvr2a, Acvrl1, Ada, Adam8, Adcy3, Adcy6, Adcy9, Adcyap1, Adgrg3, Adipoq, Adk, Adora2a, Adora2b, Adrb2, Adss, Adssl1, Aebp1, Aebp2, Aes, Aff1, Agap2, Aggf1, Ago1, Agrn, Agtr2, Ahctf1, Ahi1, Ahr, Ahrr, Aire, Ajuba, Akirin2, Akt1, Alg10b, Alx1, Alx4, Ampd2, Ampd3, Ankrd1, Ankrd33, Ankrd42, Apbb1, Apbb2, Apo…	TRUE
GO:0080090	GO_BiologicalProcess-GOA_29.08.2016_15h14	regulation of primary metabolic process	[3, 4]	[None]	463	19.2356	2e-11	2.23e-09	{}	{}	[Abcg1, Abhd6, Ace, Actn3, Acvr2a, Adam8, Adgrg3, Adora2a, Adra1b, Aebp1, Aggf1, Ahrr, Aim2, Aire, Angpt1, Ankrd33, Anxa2, Aplp1, Apod, Arid3b, Arid5a, Atf2, Atf3, Atf4, Atf7ip, Atoh1, Atoh8, Atp13a2, Avpi1, Azin2, Bach2, Bag6, Barhl1, Barx2, Batf, Bbc3, Bcar3, Bcl11b, Bhlha15, Bmpr2, Brca1, C1qtnf1, Camk4, Carf, Cav3, Ccna2, Ccr2, Cd27, Cd276, Cd28, Cd4, Cdh1, Cdkn1a, Cdx2, Cebpb, Chd3, Chd8, Ci…	[1500015O10Rik, 2610042L04Rik, A430033K04Rik, Aadac, Aamdc, Aarsd1, Aatf, Abca7, Abcg1, Abcg4, Abhd5, Abhd6, Abl1, Abl2, Ablim1, Ablim2, Ablim3, Abra, Abt1, Acacb, Acadl, Acadm, Acadvl, Ace, Acer1, Aco1, Acsl1, Actn3, Acvr1, Acvr2a, Acvr2b, Acvrl1, Adam8, Adam9, Adar, Adcyap1, Adgrf5, Adgrg3, Adipoq, Adipor1, Adora2a, Adora2b, Adra1a, Adra1b, Adra1d, Adrb2, Aebp1, Aebp2, Aes, Aff1, Aff2, Agap2, A…	TRUE
GO:1901576	GO_BiologicalProcess-GOA_29.08.2016_15h14	organic substance biosynthetic process	[3]	[None]	414	19.5375	3.8e-11	3.97e-09	{}	{}	[A4galt, Aars, Aasdh, Abcg1, Abhd6, Acvr2a, Adam8, Adcy3, Adcy9, Adgrg3, Adora2a, Adss, Aebp1, Aggf1, Agk, Ahrr, Aire, Aldh1a3, Alox15, Ankrd33, Aplp1, Aprt, Arid3b, Arid5a, Atf2, Atf3, Atf4, Atf7ip, Atoh1, Atoh8, Bach2, Barhl1, Barx2, Batf, Bcl11b, Bdh2, Bhlha15, Bmpr2, Brca1, Camk4, Carf, Ccna2, Ccr2, Ccr7, Cd276, Cd28, Cdkal1, Cdkn1a, Cdx2, Cebpb, Cerkl, Chd3, Chd8, Chst8, Cited4, Ciz1, Clec2i…	[A3galt2, A430033K04Rik, A4galt, A4gnt, Aamdc, Aars, Aarsd1, Aasdh, Aatf, Abca1, Abca7, Abcb1a, Abcg1, Abcg4, Abhd6, Abl1, Ablim1, Ablim2, Ablim3, Abra, Abt1, Acaca, Acacb, Acadl, Acadm, Acadvl, Acan, Acer1, Ache, Aco1, Acsm1, Acsm3, Acss1, Acss2, Acvr1, Acvr2a, Acvrl1, Ada, Adam8, Adar, Adcy3, Adcy6, Adcy9, Adcyap1, Adgrf5, Adgrg3, Adipoq, Adk, Adora2a, Adora2b, Adrb2, Adss, Adssl1, Aebp1, Aebp2…	TRUE
GO:0019222	GO_BiologicalProcess-GOA_29.08.2016_15h14	regulation of metabolic process	[2, 3]	[None]	505	18.8644	4.34e-11	4.25e-09	{}	{}	[Abcg1, Abhd6, Ace, Actn3, Acvr2a, Adam8, Adgrg3, Adora2a, Adra1b, Aebp1, Aggf1, Ahrr, Aim2, Aire, Angpt1, Ankrd33, Anxa2, Apba1, Aplp1, Apod, Arid3b, Arid5a, Arrdc3, Atf2, Atf3, Atf4, Atf7ip, Atoh1, Atoh8, Atp13a2, Avpi1, Azin2, Bach2, Bag6, Barhl1, Barx2, Batf, Bbc3, Bcar3, Bcl11b, Bco2, Bhlha15, Bmpr2, Brca1, Bves, C1qtnf1, Cacna1a, Calr, Camk4, Carf, Carhsp1, Cav3, Ccna2, Ccr2, Ccr7, Cd27, Cd…	[1500015O10Rik, 2610042L04Rik, 2700046G09Rik, A1cf, A430033K04Rik, Aadac, Aamdc, Aarsd1, Aatf, Abca7, Abcg1, Abcg4, Abhd5, Abhd6, Abl1, Abl2, Ablim1, Ablim2, Ablim3, Abra, Abt1, Acacb, Acadl, Acadm, Acadvl, Ace, Acer1, Ache, Aco1, Acp5, Acsl1, Actn3, Acvr1, Acvr1b, Acvr2a, Acvr2b, Acvrl1, Adam8, Adam9, Adar, Adcyap1, Adgrf5, Adgrg3, Adipoq, Adipor1, Adora2a, Adora2b, Adra1a, Adra1b, Adra1d, Adrb2…	TRUE
GO:0010557	GO_BiologicalProcess-GOA_29.08.2016_15h14	positive regulation of macromolecule biosynthetic process	[4, 5, 6]	[None]	203	22.631	5.35e-11	4.93e-09	{}	{}	[Aggf1, Aire, Arid3b, Arid5a, Atf2, Atf4, Atoh1, Barhl1, Barx2, Batf, Bcl11b, Bhlha15, Bmpr2, Brca1, Camk4, Carf, Ccna2, Ccr2, Ccr7, Cd28, Cebpb, Chd3, Cited4, Ciz1, Crebl2, Crtc1, Dazl, Ddit3, Dll1, Dlx2, Dmrt1, E2f8, Ebf1, Ebf2, Eif2ak4, Eif2s1, Elf5, Elk1, En2, Eng, Ep300, Esr1, Esrrb, Etv1, Etv4, Fam129a, Fbxw7, Fgf23, Fli1, Fosl2, Foxa1, Foxd1, Foxi1, Foxj1, Foxn4, Foxp1, Fxyd1, Gata1, Gata2…	[Aamdc, Ablim1, Ablim2, Ablim3, Abra, Acvr1, Acvrl1, Adrb2, Aff1, Agap2, Aggf1, Ago1, Agrn, Agtr2, Ahi1, Ahr, Aire, Akirin2, Akt1, Alx1, Alx4, Apbb1, Apobec1, App, Ar, Arid3a, Arid3b, Arid3c, Arid4a, Arid4b, Arid5a, Armcx3, Arnt, Arnt2, Arntl, Arntl2, Ascl1, Ash1l, Ash2l, Asxl1, Atf2, Atf4, Atf6, Atm, Atmin, Atoh1, Atr, Atrx, Atxn1, Atxn7, Axin1, Aym1, Bach1, Bag1, Banp, Barhl1, Barhl2, Barx2, Ba…	TRUE
GO:2000112	GO_BiologicalProcess-GOA_29.08.2016_15h14	regulation of cellular macromolecule biosynthetic process	[5, 6]	[None]	313	20.5246	6.2e-11	5.4e-09	{}	{}	[Abcg1, Acvr2a, Adam8, Adgrg3, Aebp1, Aggf1, Ahrr, Aire, Ankrd33, Aplp1, Arid3b, Arid5a, Atf2, Atf3, Atf4, Atf7ip, Atoh1, Atoh8, Bach2, Barhl1, Barx2, Batf, Bcl11b, Bhlha15, Bmpr2, Brca1, Camk4, Carf, Ccna2, Ccr7, Cd28, Cdkn1a, Cdx2, Cebpb, Chd3, Chd8, Cited4, Ciz1, Crebl2, Creg1, Crtc1, Cry2, Cth, Ctnnbip1, Ctr9, Cux2, Cxcl16, Cyp1b1, Dand5, Dazl, Ddit3, Dll1, Dlx1, Dlx2, Dmrt1, Dnajc17, Dnmt3b,…	[A430033K04Rik, Aamdc, Aarsd1, Aatf, Abca7, Abcg1, Abcg4, Abl1, Ablim1, Ablim2, Ablim3, Abra, Abt1, Acer1, Aco1, Acvr1, Acvr2a, Acvrl1, Adam8, Adar, Adgrg3, Adipoq, Adrb2, Aebp1, Aebp2, Aes, Aff1, Agap2, Aggf1, Ago1, Ago2, Agrn, Agtr2, Ahctf1, Ahi1, Ahr, Ahrr, Aire, Ajuba, Akirin2, Akt1, Alg10b, Alx1, Alx4, Ankrd1, Ankrd33, Ankrd42, Apbb1, Apbb2, Aplp1, Apobec1, App, Ar, Arid1a, Arid3a, Arid3b, A…	TRUE
GO:0018130	GO_BiologicalProcess-GOA_29.08.2016_15h14	heterocycle biosynthetic process	[4]	[None]	320	20.4082	7.27e-11	6e-09	{}	{}	[Abcg1, Acvr2a, Adam8, Adcy3, Adcy9, Adgrg3, Adora2a, Adss, Aebp1, Aggf1, Ahrr, Aire, Ankrd33, Aprt, Arid3b, Arid5a, Atf2, Atf3, Atf4, Atf7ip, Atoh1, Atoh8, Bach2, Barhl1, Barx2, Batf, Bcl11b, Bhlha15, Bmpr2, Brca1, Camk4, Carf, Ccna2, Cd28, Cdkn1a, Cdx2, Cebpb, Chd3, Chd8, Cited4, Crebl2, Creg1, Crhr1, Crtc1, Cry2, Cth, Ctnnbip1, Ctr9, Cux2, Cxcl16, Cyp1b1, Dand5, Ddit3, Dll1, Dlx1, Dlx2, Dmrt1,…	[A430033K04Rik, Aamdc, Abcg1, Abcg4, Abl1, Ablim1, Ablim2, Ablim3, Abra, Abt1, Acer1, Acvr1, Acvr2a, Acvrl1, Ada, Adam8, Adcy3, Adcy6, Adcy9, Adcyap1, Adgrg3, Adipoq, Adk, Adora2a, Adora2b, Adrb2, Adss, Adssl1, Aebp1, Aebp2, Aes, Aff1, Agap2, Aggf1, Ago1, Agrn, Agtr2, Ahctf1, Ahi1, Ahr, Ahrr, Aire, Ajuba, Akirin2, Akt1, Alad, Alas2, Alg10b, Alx1, Alx4, Ampd2, Ampd3, Ank1, Ankrd1, Ankrd33, Ankrd42…	TRUE
GO:1901362	GO_BiologicalProcess-GOA_29.08.2016_15h14	organic cyclic compound biosynthetic process	[4]	[None]	328	20.2845	8.48e-11	6.65e-09	{}	{}	[Abcg1, Acvr2a, Adam8, Adcy3, Adcy9, Adgrg3, Adora2a, Adss, Aebp1, Aggf1, Ahrr, Aire, Ankrd33, Aprt, Arid3b, Arid5a, Atf2, Atf3, Atf4, Atf7ip, Atoh1, Atoh8, Bach2, Barhl1, Barx2, Batf, Bcl11b, Bhlha15, Bmpr2, Brca1, Camk4, Carf, Ccna2, Cd28, Cdkn1a, Cdx2, Cebpb, Chd3, Chd8, Cited4, Crebl2, Creg1, Crhr1, Crtc1, Cry2, Cth, Ctnnbip1, Ctr9, Cux2, Cxcl16, Cyp17a1, Cyp1b1, Dand5, Dct, Ddit3, Dhh, Dll1,…	[A430033K04Rik, Aamdc, Abcg1, Abcg4, Abl1, Ablim1, Ablim2, Ablim3, Abra, Abt1, Acer1, Acvr1, Acvr2a, Acvrl1, Ada, Adam8, Adcy3, Adcy6, Adcy9, Adcyap1, Adgrg3, Adipoq, Adk, Adora2a, Adora2b, Adrb2, Adss, Adssl1, Aebp1, Aebp2, Aes, Aff1, Agap2, Aggf1, Ago1, Agrn, Agtr2, Ahctf1, Ahi1, Ahr, Ahrr, Aire, Ajuba, Akirin2, Akr1c6, Akt1, Alad, Alas2, Alg10b, Alx1, Alx4, Ampd2, Ampd3, Ank1, Ankrd1, Ankrd33,…	TRUE
GO:0019438	GO_BiologicalProcess-GOA_29.08.2016_15h14	aromatic compound biosynthetic process	[4]	[None]	321	20.3036	1.27e-10	9.46e-09	{}	{}	[Abcg1, Acvr2a, Adam8, Adcy3, Adcy9, Adgrg3, Adora2a, Adss, Aebp1, Aggf1, Ahrr, Aire, Ankrd33, Aprt, Arid3b, Arid5a, Atf2, Atf3, Atf4, Atf7ip, Atoh1, Atoh8, Bach2, Barhl1, Barx2, Batf, Bcl11b, Bhlha15, Bmpr2, Brca1, Camk4, Carf, Ccna2, Cd28, Cdkn1a, Cdx2, Cebpb, Chd3, Chd8, Cited4, Crebl2, Creg1, Crhr1, Crtc1, Cry2, Cth, Ctnnbip1, Ctr9, Cux2, Cxcl16, Cyp1b1, Dand5, Dct, Ddit3, Dll1, Dlx1, Dlx2, D…	[A430033K04Rik, Aamdc, Abcg1, Abcg4, Abl1, Ablim1, Ablim2, Ablim3, Abra, Abt1, Acer1, Acvr1, Acvr2a, Acvrl1, Ada, Adam8, Adcy3, Adcy6, Adcy9, Adcyap1, Adgrg3, Adipoq, Adk, Adora2a, Adora2b, Adrb2, Adss, Adssl1, Aebp1, Aebp2, Aes, Aff1, Agap2, Aggf1, Ago1, Agrn, Agtr2, Ahctf1, Ahi1, Ahr, Ahrr, Aire, Ajuba, Akirin2, Akt1, Alad, Alas2, Alg10b, Alx1, Alx4, Ampd2, Ampd3, Ank1, Ankrd1, Ankrd33, Ankrd42…	TRUE
GO:0051171	GO_BiologicalProcess-GOA_29.08.2016_15h14	regulation of nitrogen compound metabolic process	[3, 4]	[None]	343	20.0117	1.59e-10	1.04e-08	{}	{}	[Abcg1, Actn3, Acvr2a, Adam8, Adgrg3, Adora2a, Aebp1, Aggf1, Ahrr, Aire, Ankrd33, Aplp1, Arid3b, Arid5a, Atf2, Atf3, Atf4, Atf7ip, Atoh1, Atoh8, Bach2, Barhl1, Barx2, Batf, Bcl11b, Bhlha15, Bmpr2, Brca1, Camk4, Carf, Ccna2, Cd28, Cdkn1a, Cdx2, Cebpb, Chd3, Chd8, Cited4, Ciz1, Cox7a2l, Crebl2, Creg1, Crhr1, Crtc1, Cry2, Cth, Ctnnbip1, Ctr9, Cul4a, Cux2, Cxcl16, Cyp1b1, Cyr61, Dand5, Dazl, Ddit3, D…	[A430033K04Rik, Aamdc, Aarsd1, Abca7, Abcg1, Abcg4, Abl1, Ablim1, Ablim2, Ablim3, Abra, Abt1, Acer1, Aco1, Acp5, Actn3, Acvr1, Acvr2a, Acvrl1, Adam8, Adar, Adcyap1, Adgrg3, Adipoq, Adora2a, Adora2b, Adrb2, Aebp1, Aebp2, Aes, Aff1, Aff2, Agap2, Aggf1, Ago1, Ago2, Agrn, Agtr2, Ahctf1, Ahcyl1, Ahi1, Ahnak, Ahr, Ahrr, Aifm1, Aipl1, Aire, Ajuba, Akirin2, Akr1c6, Akt1, Alg10b, Alx1, Alx4, Ankrd1, Ankrd…	TRUE
GO:0060255	GO_BiologicalProcess-GOA_29.08.2016_15h14	regulation of macromolecule metabolic process	[3, 4]	[None]	472	18.9178	1.65e-10	1.04e-08	{}	{}	[Abcg1, Ace, Acvr2a, Adam8, Adgrg3, Adra1b, Aebp1, Aggf1, Ahrr, Aim2, Aire, Angpt1, Ankrd33, Anxa2, Apba1, Aplp1, Apod, Arid3b, Arid5a, Atf2, Atf3, Atf4, Atf7ip, Atoh1, Atoh8, Atp13a2, Avpi1, Azin2, Bach2, Bag6, Barhl1, Barx2, Batf, Bbc3, Bcar3, Bcl11b, Bhlha15, Bmpr2, Brca1, Bves, C1qtnf1, Calr, Camk4, Carf, Carhsp1, Cav3, Ccna2, Ccr2, Ccr7, Cd27, Cd276, Cd28, Cd4, Cdh1, Cdkn1a, Cdx2, Cebpb, Chd…	[1500015O10Rik, 2610042L04Rik, 2700046G09Rik, A1cf, A430033K04Rik, Aamdc, Aarsd1, Aatf, Abca7, Abcg1, Abcg4, Abl1, Abl2, Ablim1, Ablim2, Ablim3, Abra, Abt1, Acacb, Ace, Acer1, Ache, Aco1, Acsl1, Acvr1, Acvr1b, Acvr2a, Acvr2b, Acvrl1, Adam8, Adam9, Adar, Adcyap1, Adgrg3, Adipoq, Adra1a, Adra1b, Adra1d, Adrb2, Aebp1, Aebp2, Aes, Aff1, Aff2, Agap2, Ager, Aggf1, Ago1, Ago2, Ago3, Agrn, Agt, Agtr2, Ah…	TRUE
GO:2001141	GO_BiologicalProcess-GOA_29.08.2016_15h14	regulation of RNA biosynthetic process	[5, 6, 7, 8]	[None]	293	20.6193	1.72e-10	1.04e-08	{}	{}	[Abcg1, Acvr2a, Adam8, Adgrg3, Aebp1, Aggf1, Ahrr, Aire, Ankrd33, Arid3b, Arid5a, Atf2, Atf3, Atf4, Atf7ip, Atoh1, Atoh8, Bach2, Barhl1, Barx2, Batf, Bcl11b, Bhlha15, Bmpr2, Brca1, Camk4, Carf, Ccna2, Cd28, Cdx2, Cebpb, Chd3, Chd8, Cited4, Crebl2, Creg1, Crtc1, Cry2, Cth, Ctnnbip1, Ctr9, Cux2, Cxcl16, Cyp1b1, Dand5, Ddit3, Dll1, Dlx1, Dlx2, Dmrt1, Dnajc17, Dnmt3b, Drap1, E2f8, Ebf1, Ebf2, Eif2ak4…	[A430033K04Rik, Aamdc, Abcg1, Abcg4, Abl1, Ablim1, Ablim2, Ablim3, Abra, Abt1, Acer1, Acvr1, Acvr2a, Acvrl1, Adam8, Adgrg3, Adipoq, Adrb2, Aebp1, Aebp2, Aes, Aff1, Agap2, Aggf1, Ago1, Agrn, Agtr2, Ahctf1, Ahi1, Ahr, Ahrr, Aire, Ajuba, Akirin2, Akt1, Alg10b, Alx1, Alx4, Ankrd1, Ankrd33, Ankrd42, Apbb1, Apbb2, Apobec1, App, Ar, Arid1a, Arid3a, Arid3b, Arid3c, Arid4a, Arid4b, Arid5a, Arid5b, Armcx3,…	TRUE
GO:1903506	GO_BiologicalProcess-GOA_29.08.2016_15h14	regulation of nucleic acid-templated transcription	[6, 7, 8, 9]	[None]	293	20.6338	1.59e-10	1.08e-08	{}	{}	[Abcg1, Acvr2a, Adam8, Adgrg3, Aebp1, Aggf1, Ahrr, Aire, Ankrd33, Arid3b, Arid5a, Atf2, Atf3, Atf4, Atf7ip, Atoh1, Atoh8, Bach2, Barhl1, Barx2, Batf, Bcl11b, Bhlha15, Bmpr2, Brca1, Camk4, Carf, Ccna2, Cd28, Cdx2, Cebpb, Chd3, Chd8, Cited4, Crebl2, Creg1, Crtc1, Cry2, Cth, Ctnnbip1, Ctr9, Cux2, Cxcl16, Cyp1b1, Dand5, Ddit3, Dll1, Dlx1, Dlx2, Dmrt1, Dnajc17, Dnmt3b, Drap1, E2f8, Ebf1, Ebf2, Eif2ak4…	[A430033K04Rik, Aamdc, Abcg1, Abcg4, Abl1, Ablim1, Ablim2, Ablim3, Abra, Abt1, Acer1, Acvr1, Acvr2a, Acvrl1, Adam8, Adgrg3, Adipoq, Adrb2, Aebp1, Aebp2, Aes, Aff1, Agap2, Aggf1, Ago1, Agrn, Agtr2, Ahctf1, Ahi1, Ahr, Ahrr, Aire, Ajuba, Akirin2, Akt1, Alg10b, Alx1, Alx4, Ankrd1, Ankrd33, Ankrd42, Apbb1, Apbb2, Apobec1, App, Ar, Arid1a, Arid3a, Arid3b, Arid3c, Arid4a, Arid4b, Arid5a, Arid5b, Armcx3,…	TRUE
GO:0097659	GO_BiologicalProcess-GOA_29.08.2016_15h14	nucleic acid-templated transcription	[6, 7, 8]	[None]	297	20.5821	1.55e-10	1.11e-08	{}	{}	[Abcg1, Acvr2a, Adam8, Adgrg3, Aebp1, Aggf1, Ahrr, Aire, Ankrd33, Arid3b, Arid5a, Atf2, Atf3, Atf4, Atf7ip, Atoh1, Atoh8, Bach2, Barhl1, Barx2, Batf, Bcl11b, Bhlha15, Bmpr2, Brca1, Camk4, Carf, Ccna2, Cd28, Cdx2, Cebpb, Chd3, Chd8, Cited4, Crebl2, Creg1, Crtc1, Cry2, Cth, Ctnnbip1, Ctr9, Cux2, Cxcl16, Cyp1b1, Dand5, Ddit3, Dll1, Dlx1, Dlx2, Dmrt1, Dnajc17, Dnmt3b, Drap1, E2f8, Ebf1, Ebf2, Eif2ak4…	[A430033K04Rik, Aamdc, Abcg1, Abcg4, Abl1, Ablim1, Ablim2, Ablim3, Abra, Abt1, Acer1, Acvr1, Acvr2a, Acvrl1, Adam8, Adgrg3, Adipoq, Adrb2, Aebp1, Aebp2, Aes, Aff1, Agap2, Aggf1, Ago1, Agrn, Agtr2, Ahctf1, Ahi1, Ahr, Ahrr, Aire, Ajuba, Akirin2, Akt1, Alg10b, Alx1, Alx4, Ankrd1, Ankrd33, Ankrd42, Apbb1, Apbb2, Apobec1, App, Ar, Arid1a, Arid3a, Arid3b, Arid3c, Arid4a, Arid4b, Arid5a, Arid5b, Armcx3,…	TRUE
GO:0045893	GO_BiologicalProcess-GOA_29.08.2016_15h14	positive regulation of transcription, DNA-templated	[5, 6, 7, 8, 9, 10, 11]	[None]	186	22.7662	2.23e-10	1.2e-08	{}	{}	[Aggf1, Aire, Arid3b, Arid5a, Atf2, Atf4, Atoh1, Barhl1, Barx2, Batf, Bcl11b, Bhlha15, Bmpr2, Brca1, Camk4, Carf, Ccna2, Cd28, Cebpb, Chd3, Cited4, Crebl2, Crtc1, Ddit3, Dll1, Dlx2, Dmrt1, Ebf1, Ebf2, Eif2s1, Elf5, Elk1, En2, Eng, Ep300, Esr1, Esrrb, Etv1, Etv4, Fbxw7, Fgf23, Fli1, Fosl2, Foxa1, Foxd1, Foxi1, Foxj1, Foxn4, Foxp1, Fxyd1, Gata1, Gata2, Gata3, Gata4, Gbx2, Gdf2, Gli1, Gli2, Glis1, G…	[Aamdc, Ablim1, Ablim2, Ablim3, Abra, Acvr1, Acvrl1, Adrb2, Aff1, Agap2, Aggf1, Ago1, Agrn, Agtr2, Ahi1, Ahr, Aire, Akirin2, Akt1, Alx1, Alx4, Apbb1, Apobec1, App, Ar, Arid3a, Arid3b, Arid3c, Arid4a, Arid4b, Arid5a, Armcx3, Arnt, Arnt2, Arntl, Arntl2, Ascl1, Ash1l, Ash2l, Asxl1, Atf2, Atf4, Atf6, Atmin, Atoh1, Atrx, Atxn1, Atxn7, Axin1, Aym1, Bach1, Bag1, Banp, Barhl1, Barhl2, Barx2, Batf, Baz1b,…	TRUE
GO:1902680	GO_BiologicalProcess-GOA_29.08.2016_15h14	positive regulation of RNA biosynthetic process	[5, 6, 7, 8, 9]	[None]	186	22.7662	2.23e-10	1.2e-08	{}	{}	[Aggf1, Aire, Arid3b, Arid5a, Atf2, Atf4, Atoh1, Barhl1, Barx2, Batf, Bcl11b, Bhlha15, Bmpr2, Brca1, Camk4, Carf, Ccna2, Cd28, Cebpb, Chd3, Cited4, Crebl2, Crtc1, Ddit3, Dll1, Dlx2, Dmrt1, Ebf1, Ebf2, Eif2s1, Elf5, Elk1, En2, Eng, Ep300, Esr1, Esrrb, Etv1, Etv4, Fbxw7, Fgf23, Fli1, Fosl2, Foxa1, Foxd1, Foxi1, Foxj1, Foxn4, Foxp1, Fxyd1, Gata1, Gata2, Gata3, Gata4, Gbx2, Gdf2, Gli1, Gli2, Glis1, G…	[Aamdc, Ablim1, Ablim2, Ablim3, Abra, Acvr1, Acvrl1, Adrb2, Aff1, Agap2, Aggf1, Ago1, Agrn, Agtr2, Ahi1, Ahr, Aire, Akirin2, Akt1, Alx1, Alx4, Apbb1, Apobec1, App, Ar, Arid3a, Arid3b, Arid3c, Arid4a, Arid4b, Arid5a, Armcx3, Arnt, Arnt2, Arntl, Arntl2, Ascl1, Ash1l, Ash2l, Asxl1, Atf2, Atf4, Atf6, Atmin, Atoh1, Atrx, Atxn1, Atxn7, Axin1, Aym1, Bach1, Bag1, Banp, Barhl1, Barhl2, Barx2, Batf, Baz1b,…	TRUE
GO:1903508	GO_BiologicalProcess-GOA_29.08.2016_15h14	positive regulation of nucleic acid-templated transcription	[6, 7, 8, 9, 10]	[None]	186	22.7662	2.23e-10	1.2e-08	{}	{}	[Aggf1, Aire, Arid3b, Arid5a, Atf2, Atf4, Atoh1, Barhl1, Barx2, Batf, Bcl11b, Bhlha15, Bmpr2, Brca1, Camk4, Carf, Ccna2, Cd28, Cebpb, Chd3, Cited4, Crebl2, Crtc1, Ddit3, Dll1, Dlx2, Dmrt1, Ebf1, Ebf2, Eif2s1, Elf5, Elk1, En2, Eng, Ep300, Esr1, Esrrb, Etv1, Etv4, Fbxw7, Fgf23, Fli1, Fosl2, Foxa1, Foxd1, Foxi1, Foxj1, Foxn4, Foxp1, Fxyd1, Gata1, Gata2, Gata3, Gata4, Gbx2, Gdf2, Gli1, Gli2, Glis1, G…	[Aamdc, Ablim1, Ablim2, Ablim3, Abra, Acvr1, Acvrl1, Adrb2, Aff1, Agap2, Aggf1, Ago1, Agrn, Agtr2, Ahi1, Ahr, Aire, Akirin2, Akt1, Alx1, Alx4, Apbb1, Apobec1, App, Ar, Arid3a, Arid3b, Arid3c, Arid4a, Arid4b, Arid5a, Armcx3, Arnt, Arnt2, Arntl, Arntl2, Ascl1, Ash1l, Ash2l, Asxl1, Atf2, Atf4, Atf6, Atmin, Atoh1, Atrx, Atxn1, Atxn7, Axin1, Aym1, Bach1, Bag1, Banp, Barhl1, Barhl2, Barx2, Batf, Baz1b,…	TRUE
GO:0006355	GO_BiologicalProcess-GOA_29.08.2016_15h14	regulation of transcription, DNA-templated	[5, 6, 7, 8, 9, 10]	[None]	292	20.5924	2.16e-10	1.21e-08	{}	{}	[Abcg1, Acvr2a, Adam8, Adgrg3, Aebp1, Aggf1, Ahrr, Aire, Ankrd33, Arid3b, Arid5a, Atf2, Atf3, Atf4, Atf7ip, Atoh1, Atoh8, Bach2, Barhl1, Barx2, Batf, Bcl11b, Bhlha15, Bmpr2, Brca1, Camk4, Carf, Ccna2, Cd28, Cdx2, Cebpb, Chd3, Chd8, Cited4, Crebl2, Creg1, Crtc1, Cry2, Cth, Ctnnbip1, Ctr9, Cux2, Cxcl16, Cyp1b1, Dand5, Ddit3, Dll1, Dlx1, Dlx2, Dmrt1, Dnajc17, Dnmt3b, Drap1, E2f8, Ebf1, Ebf2, Eif2ak4…	[A430033K04Rik, Aamdc, Abcg1, Abcg4, Abl1, Ablim1, Ablim2, Ablim3, Abra, Abt1, Acer1, Acvr1, Acvr2a, Acvrl1, Adam8, Adgrg3, Adipoq, Adrb2, Aebp1, Aebp2, Aes, Aff1, Agap2, Aggf1, Ago1, Agrn, Agtr2, Ahctf1, Ahi1, Ahr, Ahrr, Aire, Ajuba, Akirin2, Akt1, Alg10b, Alx1, Alx4, Ankrd1, Ankrd33, Ankrd42, Apbb1, Apbb2, Apobec1, App, Ar, Arid1a, Arid3a, Arid3b, Arid3c, Arid4a, Arid4b, Arid5a, Arid5b, Armcx3,…	TRUE
GO:0032774	GO_BiologicalProcess-GOA_29.08.2016_15h14	RNA biosynthetic process	[5, 6, 7]	[None]	297	20.5111	2.31e-10	1.21e-08	{}	{}	[Abcg1, Acvr2a, Adam8, Adgrg3, Aebp1, Aggf1, Ahrr, Aire, Ankrd33, Arid3b, Arid5a, Atf2, Atf3, Atf4, Atf7ip, Atoh1, Atoh8, Bach2, Barhl1, Barx2, Batf, Bcl11b, Bhlha15, Bmpr2, Brca1, Camk4, Carf, Ccna2, Cd28, Cdx2, Cebpb, Chd3, Chd8, Cited4, Crebl2, Creg1, Crtc1, Cry2, Cth, Ctnnbip1, Ctr9, Cux2, Cxcl16, Cyp1b1, Dand5, Ddit3, Dll1, Dlx1, Dlx2, Dmrt1, Dnajc17, Dnmt3b, Drap1, E2f8, Ebf1, Ebf2, Eif2ak4…	[A430033K04Rik, Aamdc, Abcg1, Abcg4, Abl1, Ablim1, Ablim2, Ablim3, Abra, Abt1, Acer1, Acvr1, Acvr2a, Acvrl1, Adam8, Adgrg3, Adipoq, Adrb2, Aebp1, Aebp2, Aes, Aff1, Agap2, Aggf1, Ago1, Agrn, Agtr2, Ahctf1, Ahi1, Ahr, Ahrr, Aire, Ajuba, Akirin2, Akt1, Alg10b, Alx1, Alx4, Ankrd1, Ankrd33, Ankrd42, Apbb1, Apbb2, Apobec1, App, Ar, Arid1a, Arid3a, Arid3b, Arid3c, Arid4a, Arid4b, Arid5a, Arid5b, Armcx3,…	TRUE
GO:0006351	GO_BiologicalProcess-GOA_29.08.2016_15h14	transcription, DNA-templated	[5, 6, 7, 8, 9]	[None]	296	20.5413	2.11e-10	1.22e-08	{}	{}	[Abcg1, Acvr2a, Adam8, Adgrg3, Aebp1, Aggf1, Ahrr, Aire, Ankrd33, Arid3b, Arid5a, Atf2, Atf3, Atf4, Atf7ip, Atoh1, Atoh8, Bach2, Barhl1, Barx2, Batf, Bcl11b, Bhlha15, Bmpr2, Brca1, Camk4, Carf, Ccna2, Cd28, Cdx2, Cebpb, Chd3, Chd8, Cited4, Crebl2, Creg1, Crtc1, Cry2, Cth, Ctnnbip1, Ctr9, Cux2, Cxcl16, Cyp1b1, Dand5, Ddit3, Dll1, Dlx1, Dlx2, Dmrt1, Dnajc17, Dnmt3b, Drap1, E2f8, Ebf1, Ebf2, Eif2ak4…	[A430033K04Rik, Aamdc, Abcg1, Abcg4, Abl1, Ablim1, Ablim2, Ablim3, Abra, Abt1, Acer1, Acvr1, Acvr2a, Acvrl1, Adam8, Adgrg3, Adipoq, Adrb2, Aebp1, Aebp2, Aes, Aff1, Agap2, Aggf1, Ago1, Agrn, Agtr2, Ahctf1, Ahi1, Ahr, Ahrr, Aire, Ajuba, Akirin2, Akt1, Alg10b, Alx1, Alx4, Ankrd1, Ankrd33, Ankrd42, Apbb1, Apbb2, Apobec1, App, Ar, Arid1a, Arid3a, Arid3b, Arid3c, Arid4a, Arid4b, Arid5a, Arid5b, Armcx3,…	TRUE
GO:0045935	GO_BiologicalProcess-GOA_29.08.2016_15h14	positive regulation of nucleobase-containing compound metabolic process	[4, 5, 6]	[None]	200	22.1729	4.86e-10	2.46e-08	{}	{}	[Actn3, Adora2a, Aggf1, Aire, Arid3b, Arid5a, Atf2, Atf4, Atoh1, Barhl1, Barx2, Batf, Bcl11b, Bhlha15, Bmpr2, Brca1, Camk4, Carf, Ccna2, Cd28, Cebpb, Chd3, Cited4, Ciz1, Crebl2, Crhr1, Crtc1, Ddit3, Dll1, Dlx2, Dmrt1, E2f8, Ebf1, Ebf2, Eif2s1, Elf5, Elk1, En2, Eng, Ep300, Esr1, Esrrb, Etv1, Etv4, Fbxw7, Fgf23, Fli1, Fosl2, Foxa1, Foxd1, Foxi1, Foxj1, Foxn4, Foxp1, Fxyd1, Gata1, Gata2, Gata3, Gata…	[Aamdc, Ablim1, Ablim2, Ablim3, Abra, Actn3, Acvr1, Acvrl1, Adcyap1, Adora2a, Adora2b, Adrb2, Aff1, Agap2, Aggf1, Ago1, Ago2, Agrn, Agtr2, Ahi1, Ahr, Aire, Akirin2, Akt1, Alx1, Alx4, Apbb1, Apobec1, App, Ar, Arid3a, Arid3b, Arid3c, Arid4a, Arid4b, Arid5a, Armcx3, Arnt, Arnt2, Arntl, Arntl2, Ascl1, Ash1l, Ash2l, Asxl1, Atad5, Atf2, Atf4, Atf6, Atm, Atmin, Atoh1, Atr, Atrx, Atxn1, Atxn7, Avp, Axin1…	TRUE
GO:0051173	GO_BiologicalProcess-GOA_29.08.2016_15h14	positive regulation of nitrogen compound metabolic process	[3, 4, 5]	[None]	207	21.928	6.45e-10	3.16e-08	{}	{}	[Actn3, Adora2a, Aggf1, Aire, Arid3b, Arid5a, Atf2, Atf4, Atoh1, Barhl1, Barx2, Batf, Bcl11b, Bhlha15, Bmpr2, Brca1, Camk4, Carf, Ccna2, Cd28, Cebpb, Chd3, Cited4, Ciz1, Crebl2, Crhr1, Crtc1, Cyr61, Dazl, Ddit3, Dll1, Dlx2, Dmrt1, E2f8, Ebf1, Ebf2, Eif2ak4, Eif2s1, Elf5, Elk1, En2, Eng, Ep300, Esr1, Esrrb, Etv1, Etv4, Fam129a, Fbxw7, Fgf23, Fli1, Fosl2, Foxa1, Foxd1, Foxi1, Foxj1, Foxn4, Foxp1, F…	[Aamdc, Ablim1, Ablim2, Ablim3, Abra, Actn3, Acvr1, Acvrl1, Adcyap1, Adora2a, Adora2b, Adrb2, Aff1, Agap2, Aggf1, Ago1, Ago2, Agrn, Agtr2, Ahi1, Ahr, Aire, Akirin2, Akt1, Alx1, Alx4, Apbb1, Apobec1, App, Ar, Arid3a, Arid3b, Arid3c, Arid4a, Arid4b, Arid5a, Armcx3, Arnt, Arnt2, Arntl, Arntl2, Ascl1, Ash1l, Ash2l, Asxl1, Atad5, Atf2, Atf4, Atf6, Atm, Atmin, Atoh1, Atr, Atrx, Atxn1, Atxn7, Avp, Axin1…	TRUE
GO:0019219	GO_BiologicalProcess-GOA_29.08.2016_15h14	regulation of nucleobase-containing compound metabolic process	[4, 5]	[None]	321	19.9627	9.6e-10	4.56e-08	{}	{}	[Abcg1, Actn3, Acvr2a, Adam8, Adgrg3, Adora2a, Aebp1, Aggf1, Ahrr, Aire, Ankrd33, Arid3b, Arid5a, Atf2, Atf3, Atf4, Atf7ip, Atoh1, Atoh8, Bach2, Barhl1, Barx2, Batf, Bcl11b, Bhlha15, Bmpr2, Brca1, Camk4, Carf, Ccna2, Cd28, Cdkn1a, Cdx2, Cebpb, Chd3, Chd8, Cited4, Ciz1, Cox7a2l, Crebl2, Creg1, Crhr1, Crtc1, Cry2, Cth, Ctnnbip1, Ctr9, Cul4a, Cux2, Cxcl16, Cyp1b1, Dand5, Ddit3, Dll1, Dlx1, Dlx2, Dmr…	[A430033K04Rik, Aamdc, Abcg1, Abcg4, Abl1, Ablim1, Ablim2, Ablim3, Abra, Abt1, Acer1, Actn3, Acvr1, Acvr2a, Acvrl1, Adam8, Adcyap1, Adgrg3, Adipoq, Adora2a, Adora2b, Adrb2, Aebp1, Aebp2, Aes, Aff1, Aff2, Agap2, Aggf1, Ago1, Ago2, Agrn, Agtr2, Ahctf1, Ahcyl1, Ahi1, Ahnak, Ahr, Ahrr, Aifm1, Aipl1, Aire, Ajuba, Akirin2, Akr1c6, Akt1, Alg10b, Alx1, Alx4, Ankrd1, Ankrd33, Ankrd42, Apaf1, Apbb1, Apbb2,…	TRUE
GO:0051254	GO_BiologicalProcess-GOA_29.08.2016_15h14	positive regulation of RNA metabolic process	[4, 5, 6, 7, 8]	[None]	187	22.3417	1e-09	4.61e-08	{}	{}	[Aggf1, Aire, Arid3b, Arid5a, Atf2, Atf4, Atoh1, Barhl1, Barx2, Batf, Bcl11b, Bhlha15, Bmpr2, Brca1, Camk4, Carf, Ccna2, Cd28, Cebpb, Chd3, Cited4, Crebl2, Crtc1, Ddit3, Dll1, Dlx2, Dmrt1, Ebf1, Ebf2, Eif2s1, Elf5, Elk1, En2, Eng, Ep300, Esr1, Esrrb, Etv1, Etv4, Fbxw7, Fgf23, Fli1, Fosl2, Foxa1, Foxd1, Foxi1, Foxj1, Foxn4, Foxp1, Fxyd1, Gata1, Gata2, Gata3, Gata4, Gbx2, Gdf2, Gli1, Gli2, Glis1, G…	[Aamdc, Ablim1, Ablim2, Ablim3, Abra, Acvr1, Acvrl1, Adrb2, Aff1, Agap2, Aggf1, Ago1, Ago2, Agrn, Agtr2, Ahi1, Ahr, Aire, Akirin2, Akt1, Alx1, Alx4, Apbb1, Apobec1, App, Ar, Arid3a, Arid3b, Arid3c, Arid4a, Arid4b, Arid5a, Armcx3, Arnt, Arnt2, Arntl, Arntl2, Ascl1, Ash1l, Ash2l, Asxl1, Atf2, Atf4, Atf6, Atmin, Atoh1, Atrx, Atxn1, Atxn7, Axin1, Aym1, Bach1, Bag1, Banp, Barhl1, Barhl2, Barx2, Batf, …	TRUE
GO:0009059	GO_BiologicalProcess-GOA_29.08.2016_15h14	macromolecule biosynthetic process	[4]	[None]	352	19.61	1.12e-09	5e-08	{}	{}	[Aars, Abcg1, Acvr2a, Adam8, Adgrg3, Aebp1, Aggf1, Ahrr, Aire, Ankrd33, Aplp1, Arid3b, Arid5a, Atf2, Atf3, Atf4, Atf7ip, Atoh1, Atoh8, Bach2, Barhl1, Barx2, Batf, Bcl11b, Bhlha15, Bmpr2, Brca1, Camk4, Carf, Ccna2, Ccr2, Ccr7, Cd276, Cd28, Cdkal1, Cdkn1a, Cdx2, Cebpb, Chd3, Chd8, Chst8, Cited4, Ciz1, Clec2i, Crebl2, Creg1, Crtc1, Cry2, Cth, Ctnnbip1, Ctr9, Cux2, Cxcl16, Cyp1b1, Cyr61, Dand5, Dazl,…	[A430033K04Rik, A4gnt, Aamdc, Aars, Aarsd1, Aatf, Abca1, Abca7, Abcg1, Abcg4, Abl1, Ablim1, Ablim2, Ablim3, Abra, Abt1, Acadm, Acan, Acer1, Ache, Aco1, Acvr1, Acvr2a, Acvrl1, Adam8, Adar, Adgrg3, Adipoq, Adrb2, Aebp1, Aebp2, Aes, Aff1, Agap2, Aggf1, Ago1, Ago2, Agrn, Agtr2, Ahctf1, Ahi1, Ahr, Ahrr, Aire, Ajuba, Akirin2, Akt1, Alas2, Alg10b, Alox12b, Alx1, Alx4, Ankrd1, Ankrd33, Ankrd42, Apbb1, Ap…	TRUE
GO:0051252	GO_BiologicalProcess-GOA_29.08.2016_15h14	regulation of RNA metabolic process	[4, 5, 6, 7]	[None]	298	20.176	1.38e-09	6.01e-08	{}	{}	[Abcg1, Acvr2a, Adam8, Adgrg3, Aebp1, Aggf1, Ahrr, Aire, Ankrd33, Arid3b, Arid5a, Atf2, Atf3, Atf4, Atf7ip, Atoh1, Atoh8, Bach2, Barhl1, Barx2, Batf, Bcl11b, Bhlha15, Bmpr2, Brca1, Camk4, Carf, Ccna2, Cd28, Cdx2, Cebpb, Chd3, Chd8, Cited4, Crebl2, Creg1, Crtc1, Cry2, Cth, Ctnnbip1, Ctr9, Cux2, Cxcl16, Cyp1b1, Dand5, Ddit3, Dll1, Dlx1, Dlx2, Dmrt1, Dnajc17, Dnmt3b, Drap1, E2f8, Ebf1, Ebf2, Eif2ak4…	[A430033K04Rik, Aamdc, Abcg1, Abcg4, Abl1, Ablim1, Ablim2, Ablim3, Abra, Abt1, Acer1, Acvr1, Acvr2a, Acvrl1, Adam8, Adgrg3, Adipoq, Adrb2, Aebp1, Aebp2, Aes, Aff1, Aff2, Agap2, Aggf1, Ago1, Ago2, Agrn, Agtr2, Ahctf1, Ahcyl1, Ahi1, Ahnak, Ahr, Ahrr, Aire, Ajuba, Akirin2, Akr1c6, Akt1, Alg10b, Alx1, Alx4, Ankrd1, Ankrd33, Ankrd42, Apbb1, Apbb2, Apobec1, App, Ar, Arid1a, Arid3a, Arid3b, Arid3c, Arid…	TRUE
GO:0031325	GO_BiologicalProcess-GOA_29.08.2016_15h14	positive regulation of cellular metabolic process	[3, 4, 5]	[None]	283	20.3451	1.62e-09	6.86e-08	{}	{}	[Ace, Actn3, Adam8, Adora2a, Adra1b, Aggf1, Ahrr, Aim2, Aire, Angpt1, Arid3b, Arid5a, Atf2, Atf4, Atoh1, Avpi1, Barhl1, Barx2, Batf, Bbc3, Bcar3, Bcl11b, Bhlha15, Bmpr2, Brca1, Bves, C1qtnf1, Camk4, Carf, Ccna2, Ccr2, Ccr7, Cd27, Cd28, Cd4, Cdkn1a, Cebpb, Chd3, Cited4, Ciz1, Crebl2, Crhr1, Crtc1, Ctr9, Ctsh, Cycs, Cyr61, Dab2ip, Dazl, Ddit3, Dll1, Dlx2, Dmrt1, Dvl1, Dvl2, E2f8, Ebf1, Ebf2, Egf, E…	[Aadac, Aamdc, Abca7, Abhd5, Abl1, Abl2, Ablim1, Ablim2, Ablim3, Abra, Ace, Acsl1, Actn3, Acvr1, Acvr2b, Acvrl1, Adam8, Adam9, Adcyap1, Adgrf5, Adipoq, Adora2a, Adora2b, Adra1a, Adra1b, Adra1d, Adrb2, Aff1, Agap2, Ager, Aggf1, Ago1, Ago2, Agrn, Agt, Agtr2, Ahi1, Ahr, Ahrr, Aim2, Aimp2, Aire, Ajuba, Akirin2, Akt1, Akt2, Alx1, Alx4, Angpt1, Antxr1, Apaf1, Apbb1, Apobec1, Apoe, Apopt1, App, Ar, Arid…	TRUE
GO:0010605	GO_BiologicalProcess-GOA_29.08.2016_15h14	negative regulation of macromolecule metabolic process	[3, 4, 5]	[None]	223	21.2786	2.24e-09	9.23e-08	{}	{}	[Ace, Adra1b, Aggf1, Ahrr, Angpt1, Ankrd33, Anxa2, Apod, Atf3, Atf7ip, Atoh8, Azin2, Bach2, Bag6, Barx2, Brca1, Cav3, Cd276, Cdh1, Cdkn1a, Cdx2, Cebpb, Chd8, Cnksr3, Cry2, Ctdspl, Ctnnbip1, Ctr9, Cux2, Cxcl16, Dab2ip, Ddit3, Dlx1, Dlx2, Dmrt1, Dnajc17, Dnmt3b, Dppa3, Drap1, Dusp16, Dusp6, Dusp9, Dvl1, E2f8, Eif2ak4, Eif2s1, Eif4ebp2, Eif4enif1, Eng, Ezh1, Fam129a, Fcmr, Fkbp6, Foxa1, Foxd1, Foxj1…	[1500015O10Rik, 2610042L04Rik, 2700046G09Rik, A430033K04Rik, Aatf, Abca7, Abl1, Acacb, Ace, Acvr1b, Acvrl1, Adar, Adipoq, Adra1b, Aebp2, Aes, Aggf1, Ago2, Ahr, Ahrr, Aida, Ajuba, Akr1c6, Akt1, Angpt1, Ankrd26, Ankrd33, Anks1, Anxa2, Apbb1, Apc, Apobec1, Apod, Apom, Arid1a, Arntl, Arrb1, Arrb2, Arx, Ascl3, Ash1l, Asxl1, Asxl2, Atf3, Atf7ip, Atg14, Atg5, Atg7, Atn1, Atoh8, Atrx, Atxn1, Atxn1l, Axin…	TRUE
GO:0009892	GO_BiologicalProcess-GOA_29.08.2016_15h14	negative regulation of metabolic process	[2, 3, 4]	[None]	236	20.9591	3.04e-09	1.22e-07	{}	{}	[Ace, Actn3, Adra1b, Aggf1, Ahrr, Angpt1, Ankrd33, Anxa2, Apod, Arrdc3, Atf3, Atf7ip, Atoh8, Azin2, Bach2, Bag6, Barx2, Brca1, Cacna1a, Cav3, Cd276, Cdh1, Cdkn1a, Cdx2, Cebpb, Chd8, Cnksr3, Cry2, Ctdspl, Ctnnbip1, Ctr9, Cux2, Cxcl16, Dab2ip, Ddit3, Dlx1, Dlx2, Dmrt1, Dnajc17, Dnmt3b, Dppa3, Drap1, Dusp16, Dusp6, Dusp9, Dvl1, E2f8, Edn1, Eif2ak4, Eif2s1, Eif4ebp2, Eif4enif1, Eng, Ezh1, Fam129a, Fb…	[1500015O10Rik, 2610042L04Rik, 2700046G09Rik, A430033K04Rik, Aatf, Abca7, Abl1, Acacb, Acadl, Acadvl, Ace, Acp5, Actn3, Acvr1b, Acvrl1, Adar, Adipoq, Adra1b, Aebp2, Aes, Aggf1, Ago2, Ahr, Ahrr, Aida, Ajuba, Akr1c6, Akt1, Angpt1, Ankrd26, Ankrd33, Anks1, Anxa2, Apbb1, Apc, Apobec1, Apod, Apom, Arid1a, Arntl, Arrb1, Arrb2, Arrdc3, Arx, Ascl3, Ash1l, Asxl1, Asxl2, Atf3, Atf7ip, Atg14, Atg5, Atg7, At…	TRUE
GO:0048518	GO_BiologicalProcess-GOA_29.08.2016_15h14	positive regulation of biological process	[1, 2, 3]	[None]	510	18.319	3.7e-09	1.45e-07	{}	{}	[Abcg1, Abhd6, Ace, Actn3, Adam8, Adgrb1, Adgrb2, Adora2a, Adra1b, Adrb1, Aggf1, Ahrr, Aim2, Aire, Aldh1a3, Alox15, Angpt1, Ankrd6, Apbb1ip, Arid3b, Arid5a, Arrdc3, Atat1, Atf2, Atf3, Atf4, Atoh1, Atp13a2, Atp2c2, Avpi1, Azin2, Barhl1, Barx2, Batf, Bbc3, Bcar3, Bcas3, Bcl11b, Bend6, Bhlha15, Bmpr2, Brca1, Bves, C1qa, C1qtnf1, Cacna2d2, Calr, Camk4, Carf, Cav3, Ccl24, Ccna2, Ccnb1, Ccr2, Ccr7, Cd1…	[2700046G09Rik, AI464131, Aadac, Aamdc, Abca1, Abca12, Abca7, Abcg1, Abcg4, Abhd5, Abhd6, Abi3bp, Abl1, Abl2, Ablim1, Ablim2, Ablim3, Abr, Abra, Acacb, Acat2, Ace, Ace2, Acsl1, Actn2, Actn3, Actn4, Acvr1, Acvr1b, Acvr2b, Acvrl1, Ada, Adam17, Adam8, Adam9, Adamts20, Adamts9, Adar, Adcyap1, Adgra2, Adgrb1, Adgrb2, Adgrb3, Adgre5, Adgrf5, Adgrg1, Adgrl1, Adgrl2, Adgrl3, Adgrv1, Adig, Adipoq, Adm, Ad…	TRUE
GO:0044260	GO_BiologicalProcess-GOA_29.08.2016_15h14	cellular macromolecule metabolic process	[3, 4]	[None]	547	18.1306	3.85e-09	1.47e-07	{}	{}	[Aars, Abcg1, Ace, Acvr2a, Adam8, Add1, Adgrg3, Adra1b, Aebp1, Afg3l1, Agbl2, Aggf1, Agtpbp1, Ahrr, Aim2, Aire, Angpt1, Ankrd33, Anxa2, Aoah, Aplp1, Arid3b, Arid5a, Asph, Atat1, Atf2, Atf3, Atf4, Atf7ip, Atoh1, Atoh8, Atp13a2, Avpi1, Bach2, Bag6, Barhl1, Barx2, Batf, Bbc3, Bcar3, Bcl11b, Bhlha15, Bmpr2, Bop1, Brca1, Bves, C1qtnf1, Camk4, Carf, Cav3, Ccdc47, Ccna2, Ccnb1, Ccr7, Cd27, Cd28, Cd4, Cd…	[1500015O10Rik, 1700016K19Rik, 2610042L04Rik, A1cf, A430033K04Rik, A4gnt, Aamdc, Aars, Aarsd1, Aatf, Aatk, Abca1, Abca7, Abcb1a, Abcg1, Abcg4, Abl1, Abl2, Ablim1, Ablim2, Ablim3, Abra, Abt1, Acadm, Acan, Acd, Ace, Acer1, Ache, Aco1, Acsl1, Acvr1, Acvr1b, Acvr2a, Acvr2b, Acvrl1, Adam10, Adam8, Adam9, Adar, Adarb1, Add1, Adgrg3, Adh5, Adipoq, Adprh, Adra1a, Adra1b, Adra1d, Adra2b, Adrb2, Adrbk1, Ae…	TRUE
GO:0010468	GO_BiologicalProcess-GOA_29.08.2016_15h14	regulation of gene expression	[4, 5]	[None]	356	19.3583	4.25e-09	1.59e-07	{}	{}	[Abcg1, Ace, Acvr2a, Adam8, Adgrg3, Aebp1, Aggf1, Ahrr, Aire, Ankrd33, Apba1, Aplp1, Arid3b, Arid5a, Atf2, Atf3, Atf4, Atf7ip, Atoh1, Atoh8, Bach2, Barhl1, Barx2, Batf, Bcl11b, Bhlha15, Bmpr2, Brca1, Calr, Camk4, Carf, Carhsp1, Ccna2, Cd28, Cdh1, Cdkn1a, Cdx2, Cebpb, Chd3, Chd8, Cited4, Crebl2, Creg1, Crtc1, Cry2, Cth, Ctnnbip1, Ctr9, Cux2, Cxcl16, Cyp1a2, Cyp1b1, Dand5, Dazl, Ddit3, Dlk1, Dll1, …	[2700046G09Rik, A1cf, A430033K04Rik, Aamdc, Aarsd1, Abcg1, Abcg4, Abl1, Ablim1, Ablim2, Ablim3, Abra, Abt1, Acacb, Ace, Acer1, Aco1, Acvr1, Acvr1b, Acvr2a, Acvrl1, Adam8, Adar, Adcyap1, Adgrg3, Adipoq, Adrb2, Aebp1, Aebp2, Aes, Aff1, Aff2, Agap2, Aggf1, Ago1, Ago2, Ago3, Agrn, Agt, Agtr2, Ahctf1, Ahcyl1, Ahi1, Ahnak, Ahr, Ahrr, Aire, Airn, Ajuba, Akirin2, Akr1c6, Akt1, Aldh1a1, Aldh1a2, Alg10b, A…	TRUE
GO:0034645	GO_BiologicalProcess-GOA_29.08.2016_15h14	cellular macromolecule biosynthetic process	[4, 5]	[None]	339	19.494	4.96e-09	1.81e-07	{}	{}	[Aars, Abcg1, Acvr2a, Adam8, Adgrg3, Aebp1, Aggf1, Ahrr, Aire, Ankrd33, Aplp1, Arid3b, Arid5a, Atf2, Atf3, Atf4, Atf7ip, Atoh1, Atoh8, Bach2, Barhl1, Barx2, Batf, Bcl11b, Bhlha15, Bmpr2, Brca1, Camk4, Carf, Ccna2, Ccr7, Cd28, Cdkal1, Cdkn1a, Cdx2, Cebpb, Chd3, Chd8, Chst8, Cited4, Ciz1, Crebl2, Creg1, Crtc1, Cry2, Cth, Ctnnbip1, Ctr9, Cux2, Cxcl16, Cyp1b1, Dand5, Dazl, Ddit3, Dll1, Dlx1, Dlx2, Dm…	[A430033K04Rik, A4gnt, Aamdc, Aars, Aarsd1, Aatf, Abca1, Abca7, Abcg1, Abcg4, Abl1, Ablim1, Ablim2, Ablim3, Abra, Abt1, Acadm, Acan, Acer1, Aco1, Acvr1, Acvr2a, Acvrl1, Adam8, Adar, Adgrg3, Adipoq, Adrb2, Aebp1, Aebp2, Aes, Aff1, Agap2, Aggf1, Ago1, Ago2, Agrn, Agtr2, Ahctf1, Ahi1, Ahr, Ahrr, Aire, Ajuba, Akirin2, Akt1, Alas2, Alg10b, Alox12b, Alx1, Alx4, Ankrd1, Ankrd33, Ankrd42, Apbb1, Apbb2, A…	TRUE
GO:0010628	GO_BiologicalProcess-GOA_29.08.2016_15h14	positive regulation of gene expression	[4, 5, 6]	[None]	209	21.3483	5.73e-09	2.04e-07	{}	{}	[Aggf1, Aire, Arid3b, Arid5a, Atf2, Atf3, Atf4, Atoh1, Barhl1, Barx2, Batf, Bcl11b, Bhlha15, Bmpr2, Brca1, Calr, Camk4, Carf, Ccna2, Cd28, Cebpb, Chd3, Cited4, Crebl2, Crtc1, Cux2, Dazl, Ddit3, Dll1, Dlx2, Dmrt1, Ebf1, Ebf2, Edar, Eif2ak4, Eif2s1, Elf5, Elk1, En2, Eng, Ep300, Esr1, Esrrb, Etv1, Etv4, Fam129a, Fbxw7, Fgf23, Fli1, Fosl2, Foxa1, Foxd1, Foxi1, Foxj1, Foxn4, Foxp1, Fxyd1, Gata1, Gata2…	[2700046G09Rik, Aamdc, Ablim1, Ablim2, Ablim3, Abra, Acvr1, Acvr1b, Acvrl1, Adar, Adcyap1, Adrb2, Aff1, Agap2, Aggf1, Ago1, Ago2, Ago3, Agrn, Agt, Agtr2, Ahi1, Ahr, Aire, Akirin2, Akt1, Aldh1a1, Aldh1a2, Alx1, Alx4, Ank2, Apbb1, Apob, Apobec1, App, Ar, Arid3a, Arid3b, Arid3c, Arid4a, Arid4b, Arid5a, Armcx3, Arnt, Arnt2, Arntl, Arntl2, Arrb2, Arx, Ascl1, Ash1l, Ash2l, Astl, Asxl1, Atf2, Atf3, Atf4…	TRUE
GO:0045944	GO_BiologicalProcess-GOA_29.08.2016_15h14	positive regulation of transcription from RNA polymerase II promoter	[6, 7, 8, 9, 10, 11, 12]	[None]	154	22.7811	8.47e-09	2.95e-07	{}	{}	[Aggf1, Aire, Arid3b, Arid5a, Atf2, Atf4, Atoh1, Barhl1, Barx2, Batf, Bcl11b, Bhlha15, Bmpr2, Brca1, Carf, Cd28, Cebpb, Chd3, Crtc1, Ddit3, Dll1, Dlx2, Dmrt1, Ebf1, Ebf2, Eif2s1, Elf5, En2, Eng, Ep300, Esr1, Esrrb, Etv4, Fbxw7, Fli1, Fosl2, Foxa1, Foxd1, Foxi1, Foxj1, Foxp1, Fxyd1, Gata1, Gata2, Gata3, Gata4, Gbx2, Gdf2, Gli1, Gli2, Glis1, Grhl2, Gsx1, Hand2, Hdac4, Hes1, Hey2, Hif1a, Hmga1, Hmga…	[Aamdc, Ablim1, Ablim2, Ablim3, Abra, Acvr1, Acvrl1, Adrb2, Agap2, Aggf1, Ago1, Agrn, Ahi1, Ahr, Aire, Akirin2, Akt1, Alx1, Alx4, Apbb1, App, Ar, Arid3a, Arid3b, Arid3c, Arid4a, Arid4b, Arid5a, Armcx3, Arnt, Arnt2, Arntl, Ascl1, Ash1l, Ash2l, Asxl1, Atf2, Atf4, Atf6, Atoh1, Atrx, Atxn1, Atxn7, Aym1, Bach1, Bag1, Barhl1, Barhl2, Barx2, Batf, Bcl11b, Bcl3, Bcl9, Bcl9l, Bhlha15, Bhlhe23, Bmp2, Bmp3,…	TRUE
GO:0009893	GO_BiologicalProcess-GOA_29.08.2016_15h14	positive regulation of metabolic process	[2, 3, 4]	[None]	299	19.8144	9.17e-09	3.13e-07	{}	{}	[Abcg1, Abhd6, Ace, Actn3, Adam8, Adora2a, Adra1b, Aggf1, Ahrr, Aim2, Aire, Angpt1, Arid3b, Arid5a, Atf2, Atf3, Atf4, Atoh1, Avpi1, Barhl1, Barx2, Batf, Bbc3, Bcar3, Bcl11b, Bhlha15, Bmpr2, Brca1, Bves, C1qtnf1, Calr, Camk4, Carf, Ccna2, Ccr2, Ccr7, Cd27, Cd28, Cd4, Cdkn1a, Cebpb, Chd3, Cited4, Ciz1, Crebl2, Crhr1, Crtc1, Ctr9, Ctsh, Cux2, Cycs, Cyr61, Dab2ip, Dazl, Ddit3, Dll1, Dlx2, Dmrt1, Dvl1…	[2700046G09Rik, Aadac, Aamdc, Abca7, Abcg1, Abcg4, Abhd5, Abhd6, Abl1, Abl2, Ablim1, Ablim2, Ablim3, Abra, Ace, Acsl1, Actn3, Acvr1, Acvr1b, Acvr2b, Acvrl1, Adam8, Adam9, Adar, Adcyap1, Adgrf5, Adipoq, Adora2a, Adora2b, Adra1a, Adra1b, Adra1d, Adrb2, Aff1, Agap2, Ager, Aggf1, Ago1, Ago2, Ago3, Agrn, Agt, Agtr2, Ahi1, Ahr, Ahrr, Aim2, Aimp2, Aire, Ajuba, Akirin2, Akt1, Akt2, Aldh1a1, Aldh1a2, Alx1…	TRUE
GO:0031324	GO_BiologicalProcess-GOA_29.08.2016_15h14	negative regulation of cellular metabolic process	[3, 4, 5]	[None]	220	20.9924	9.75e-09	3.25e-07	{}	{}	[Actn3, Adra1b, Aggf1, Ahrr, Angpt1, Ankrd33, Anxa2, Apod, Atf3, Atf7ip, Atoh8, Bach2, Bag6, Barx2, Brca1, Cacna1a, Cav3, Cd276, Cdh1, Cdkn1a, Cdx2, Cebpb, Chd8, Cnksr3, Cry2, Ctdspl, Ctnnbip1, Ctr9, Cux2, Cxcl16, Dab2ip, Ddit3, Dlx1, Dlx2, Dmrt1, Dnajc17, Dnmt3b, Dppa3, Drap1, Dusp16, Dusp6, Dusp9, Dvl1, E2f8, Edn1, Eif2ak4, Eif2s1, Eif4ebp2, Eif4enif1, Ezh1, Fam129a, Fbxw7, Fcmr, Fgf15, Foxa1, …	[1500015O10Rik, 2610042L04Rik, A430033K04Rik, Aatf, Abca7, Abl1, Acacb, Acadl, Acadvl, Acp5, Actn3, Adar, Adipoq, Adra1b, Aebp2, Aes, Aggf1, Ago2, Ahr, Ahrr, Aida, Ajuba, Akr1c6, Akt1, Angpt1, Ankrd26, Ankrd33, Anks1, Anxa2, Apc, Apobec1, Apod, Apom, Arid1a, Arntl, Arrb1, Arrb2, Arx, Ascl3, Ash1l, Asxl1, Asxl2, Atf3, Atf7ip, Atg14, Atg5, Atg7, Atn1, Atoh8, Atp1a1, Atrx, Atxn1, Atxn1l, Atxn7, Axin…	TRUE
GO:0034641	GO_BiologicalProcess-GOA_29.08.2016_15h14	cellular nitrogen compound metabolic process	[3]	[None]	414	18.6739	1.88e-08	6.15e-07	{}	{}	[Aars, Aasdh, Abcg1, Actn3, Acvr2a, Adam8, Adcy3, Adcy9, Adgrg3, Adora2a, Adss, Aebp1, Aggf1, Agk, Ahrr, Aire, Ankrd33, Aplp1, Aprt, Arid3b, Arid5a, Atf2, Atf3, Atf4, Atf7ip, Atoh1, Atoh8, Bach2, Barhl1, Barx2, Batf, Bcl11b, Bdh2, Bhlha15, Bmpr2, Bop1, Brca1, Btbd9, Camk4, Carf, Ccna2, Cd28, Cdkal1, Cdkn1a, Cdx2, Cebpb, Chd3, Chd8, Cited4, Ciz1, Cntd1, Cox7a2l, Crebl2, Creg1, Crhr1, Crtc1, Cry2, …	[A1cf, A430033K04Rik, Aamdc, Aars, Aarsd1, Aasdh, Abca7, Abcg1, Abcg4, Abl1, Ablim1, Ablim2, Ablim3, Abra, Abt1, Acadl, Acadm, Acd, Acer1, Aco1, Acox1, Acp5, Acpp, Actn3, Acvr1, Acvr2a, Acvrl1, Ada, Adam8, Adar, Adarb1, Adcy3, Adcy6, Adcy9, Adcyap1, Adgrg3, Adipoq, Adk, Adora2a, Adora2b, Adrb2, Adss, Adssl1, Aebp1, Aebp2, Aes, Aff1, Aff2, Afmid, Agap2, Aggf1, Agk, Ago1, Ago2, Ago4, Agrn, Agtr2, A…	TRUE
GO:0016070	GO_BiologicalProcess-GOA_29.08.2016_15h14	RNA metabolic process	[4, 5, 6]	[None]	313	19.5137	2.01e-08	6.43e-07	{}	{}	[Aars, Abcg1, Acvr2a, Adam8, Adgrg3, Aebp1, Aggf1, Ahrr, Aire, Ankrd33, Aplp1, Arid3b, Arid5a, Atf2, Atf3, Atf4, Atf7ip, Atoh1, Atoh8, Bach2, Barhl1, Barx2, Batf, Bcl11b, Bhlha15, Bmpr2, Bop1, Brca1, Camk4, Carf, Ccna2, Cd28, Cdkal1, Cdx2, Cebpb, Chd3, Chd8, Cited4, Crebl2, Creg1, Crtc1, Cry2, Cth, Ctnnbip1, Ctr9, Cux2, Cxcl16, Cyp1b1, Dand5, Ddit3, Dll1, Dlx1, Dlx2, Dmrt1, Dnajc17, Dnmt3b, Drap1…	[A1cf, A430033K04Rik, Aamdc, Aars, Abcg1, Abcg4, Abl1, Ablim1, Ablim2, Ablim3, Abra, Abt1, Acer1, Acvr1, Acvr2a, Acvrl1, Adam8, Adar, Adarb1, Adgrg3, Adipoq, Adrb2, Aebp1, Aebp2, Aes, Aff1, Aff2, Agap2, Aggf1, Ago1, Ago2, Ago4, Agrn, Agtr2, Ahctf1, Ahcyl1, Ahi1, Ahnak, Ahr, Ahrr, Aire, Ajuba, Akirin2, Akr1c6, Akt1, Alg10b, Alkbh8, Alx1, Alx4, Ang4, Ankrd1, Ankrd33, Ankrd42, Apbb1, Apbb2, Aplp1, A…	TRUE
GO:0030154	GO_BiologicalProcess-GOA_29.08.2016_15h14	cell differentiation	[4]	[None]	476	18.2375	2.96e-08	9.27e-07	{}	{}	[Abi1, Acsl6, Actn3, Adam8, Adamtsl4, Add1, Adgrg3, Adrb1, Agtpbp1, Aire, Alcam, Ank3, Ankrd23, Ankrd33, Anln, Apcdd1, Arid5a, Arl3, Atat1, Atf2, Atf3, Atoh1, Azin2, Barhl1, Barx2, Batf, Batf2, Bbs7, Bbs9, Bcl11b, Bend6, Bhlha15, Bin3, Bmp8a, Bmpr2, Bves, Cacna1a, Cacna2d2, Cav3, Ccdc63, Cck, Ccr7, Cd101, Cd276, Cd28, Cd3d, Cd83, Cdh1, Cdh23, Cdh4, Cdk16, Cdx2, Cebpb, Cenpf, Cgn, Chd3, Chn1, Chod…	[3830403N18Rik, 4930474N05Rik, 5830411N06Rik, A26c2, A2m, AI464131, AW551984, Aamdc, Aatk, Abca12, Abca15, Abca5, Abi1, Abi2, Abl1, Abl2, Ablim1, Abt1, Acadm, Acan, Acp6, Acsl4, Acsl6, Acta1, Actc1, Actg1, Actn2, Actn3, Acvr1, Acvr2b, Acvrl1, Ada, Adad1, Adam15, Adam17, Adam22, Adam8, Adamts20, Adamts9, Adamtsl4, Adar, Adcy1, Adcy6, Add1, Adgra2, Adgrb3, Adgrf5, Adgrg1, Adgrg3, Adgrl3, Adgrv1, Ad…	TRUE
GO:0010604	GO_BiologicalProcess-GOA_29.08.2016_15h14	positive regulation of macromolecule metabolic process	[3, 4, 5]	[None]	284	19.7634	3.02e-08	9.3e-07	{}	{}	[Ace, Adam8, Adra1b, Aggf1, Ahrr, Aim2, Aire, Angpt1, Arid3b, Arid5a, Atf2, Atf3, Atf4, Atoh1, Avpi1, Barhl1, Barx2, Batf, Bbc3, Bcar3, Bcl11b, Bhlha15, Bmpr2, Brca1, Bves, C1qtnf1, Calr, Camk4, Carf, Ccna2, Ccr2, Ccr7, Cd27, Cd28, Cd4, Cebpb, Chd3, Cited4, Ciz1, Crebl2, Crtc1, Ctr9, Ctsh, Cux2, Cycs, Cyr61, Dab2ip, Dazl, Ddit3, Dll1, Dlx2, Dmrt1, Dvl1, Dvl2, E2f8, Ebf1, Ebf2, Edar, Egf, Eif2ak4,…	[2700046G09Rik, Aamdc, Abca7, Abl1, Abl2, Ablim1, Ablim2, Ablim3, Abra, Ace, Acsl1, Acvr1, Acvr1b, Acvr2b, Acvrl1, Adam8, Adam9, Adar, Adcyap1, Adipoq, Adra1a, Adra1b, Adra1d, Adrb2, Aff1, Agap2, Ager, Aggf1, Ago1, Ago2, Ago3, Agrn, Agt, Agtr2, Ahi1, Ahr, Ahrr, Aim2, Aimp2, Aire, Ajuba, Akirin2, Akt1, Akt2, Aldh1a1, Aldh1a2, Alx1, Alx4, Angpt1, Ank2, Antxr1, Apaf1, Apbb1, Apc, Apob, Apobec1, Apop…	TRUE
GO:0006366	GO_BiologicalProcess-GOA_29.08.2016_15h14	transcription from RNA polymerase II promoter	[6, 7, 8, 9, 10]	[None]	227	20.5616	3.46e-08	1.04e-06	{}	{}	[Acvr2a, Aggf1, Ahrr, Aire, Ankrd33, Arid3b, Arid5a, Atf2, Atf3, Atf4, Atf7ip, Atoh1, Bach2, Barhl1, Barx2, Batf, Bcl11b, Bhlha15, Bmpr2, Brca1, Carf, Cd28, Cdx2, Cebpb, Chd3, Crtc1, Ctnnbip1, Ctr9, Cux2, Dand5, Ddit3, Dll1, Dlx1, Dlx2, Dmrt1, Dnajc17, Dnmt3b, Drap1, E2f8, Ebf1, Ebf2, Eif2s1, Elf5, En2, Eng, Ep300, Esr1, Esrrb, Etv4, Ezh1, Fbxw7, Fli1, Fosl2, Foxa1, Foxd1, Foxi1, Foxj1, Foxp1, Fx…	[Aamdc, Abl1, Ablim1, Ablim2, Ablim3, Abra, Abt1, Acer1, Acvr1, Acvr2a, Acvrl1, Adrb2, Aebp2, Aes, Agap2, Aggf1, Ago1, Agrn, Ahi1, Ahr, Ahrr, Aire, Ajuba, Akirin2, Akt1, Alg10b, Alx1, Alx4, Ankrd1, Ankrd33, Apbb1, App, Ar, Arid1a, Arid3a, Arid3b, Arid3c, Arid4a, Arid4b, Arid5a, Armcx3, Arnt, Arnt2, Arntl, Arx, Ascl1, Ascl2, Ascl3, Ash1l, Ash2l, Asxl1, Asxl2, Atf2, Atf3, Atf4, Atf5, Atf6, Atf7ip, …	TRUE
GO:2000026	GO_BiologicalProcess-GOA_29.08.2016_15h14	regulation of multicellular organismal development	[3, 4]	[None]	246	20.2469	3.53e-08	1.05e-06	{}	{}	[Ace, Actn3, Adam8, Adgrb1, Adgrb2, Ank, Ankrd6, Atoh1, Bcl11b, Bend6, Bmpr2, Cacna1a, Cav3, Ccl24, Ccr2, Cd101, Cd276, Cd28, Cd83, Cdh1, Cdh4, Cdx2, Cebpb, Cenpf, Chd3, Chn1, Chodl, Cit, Clec2d, Clptm1, Clstn1, Cobl, Csf3, Ctsh, Cul4a, Cux2, Cx3cl1, Cyp1b1, Cyr61, Dab2ip, Dct, Ddit3, Dll1, Dll3, Dlx1, Dlx2, Dmp1, Dmrt1, Dock7, Dusp6, Dvl1, Dvl2, E4f1, Ect2, Efnb2, Egf, Egr3, Eif2ak4, Eif4enif1, …	[2700046G09Rik, Aatk, Abl1, Abl2, Acacb, Ace, Actn3, Acvr1, Acvrl1, Ada, Adam8, Adcy6, Adgra2, Adgrb1, Adgrb2, Adgrb3, Adgre5, Adgrg1, Adgrl1, Adgrl2, Adgrl3, Adipoq, Adm, Adrb2, Adrm1, Agap2, Agrn, Agtr2, Ahi1, Ahsg, Akt1, Alg10b, Alox8, Amigo1, Amigo2, Amigo3, Amot, Amtn, Anapc2, Angpt2, Ank, Ankrd27, Ankrd54, Ankrd6, Ano6, Ap3b1, Ap3d1, Apbb1, Apc, Aplf, App, Ar, Arf6, Arhgap35, Arhgef15, Arhg…	TRUE
GO:0043170	GO_BiologicalProcess-GOA_29.08.2016_15h14	macromolecule metabolic process	[3]	[None]	598	17.6557	3.92e-08	1.14e-06	{}	{}	[Aars, Abcg1, Ace, Acvr2a, Adam8, Adamts2, Adamts7, Add1, Adgrg3, Adra1b, Aebp1, Afg3l1, Agbl2, Aggf1, Agtpbp1, Ahrr, Aim2, Aire, Angpt1, Ankrd33, Anxa2, Aoah, Apba1, Aplp1, Apoa2, Apod, Arid3b, Arid5a, Asph, Atat1, Atf2, Atf3, Atf4, Atf7ip, Atoh1, Atoh8, Atp13a2, Avpi1, Azin2, Bach2, Bag6, Barhl1, Barx2, Batf, Bbc3, Bcar3, Bcl11b, Bhlha15, Bmpr2, Bop1, Brca1, Bves, C1qa, C1qtnf1, Calr, Camk4, Ca…	[1500015O10Rik, 1700016K19Rik, 2610042L04Rik, 2700046G09Rik, A1cf, A430033K04Rik, A4gnt, Aamdc, Aars, Aarsd1, Aatf, Aatk, Abca1, Abca7, Abcb1a, Abcg1, Abcg4, Abl1, Abl2, Ablim1, Ablim2, Ablim3, Abra, Abt1, Acaca, Acacb, Acadm, Acan, Acd, Ace, Acer1, Ache, Aco1, Acsl1, Acvr1, Acvr1b, Acvr2a, Acvr2b, Acvrl1, Adam10, Adam17, Adam19, Adam8, Adam9, Adamts13, Adamts2, Adamts20, Adamts3, Adamts4, Adamts…	TRUE
GO:0006357	GO_BiologicalProcess-GOA_29.08.2016_15h14	regulation of transcription from RNA polymerase II promoter	[6, 7, 8, 9, 10, 11]	[None]	225	20.5292	4.59e-08	1.31e-06	{}	{}	[Acvr2a, Aggf1, Ahrr, Aire, Ankrd33, Arid3b, Arid5a, Atf2, Atf3, Atf4, Atf7ip, Atoh1, Bach2, Barhl1, Barx2, Batf, Bcl11b, Bhlha15, Bmpr2, Brca1, Carf, Cd28, Cdx2, Cebpb, Chd3, Crtc1, Ctnnbip1, Ctr9, Cux2, Dand5, Ddit3, Dll1, Dlx1, Dlx2, Dmrt1, Dnajc17, Dnmt3b, Drap1, E2f8, Ebf1, Ebf2, Eif2s1, Elf5, En2, Eng, Ep300, Esr1, Esrrb, Etv4, Ezh1, Fbxw7, Fli1, Fosl2, Foxa1, Foxd1, Foxi1, Foxj1, Foxp1, Fx…	[Aamdc, Abl1, Ablim1, Ablim2, Ablim3, Abra, Abt1, Acer1, Acvr1, Acvr2a, Acvrl1, Adrb2, Aebp2, Aes, Agap2, Aggf1, Ago1, Agrn, Ahi1, Ahr, Ahrr, Aire, Ajuba, Akirin2, Akt1, Alg10b, Alx1, Alx4, Ankrd1, Ankrd33, Apbb1, App, Ar, Arid1a, Arid3a, Arid3b, Arid3c, Arid4a, Arid4b, Arid5a, Armcx3, Arnt, Arnt2, Arntl, Arx, Ascl1, Ascl2, Ascl3, Ash1l, Ash2l, Asxl1, Asxl2, Atf2, Atf3, Atf4, Atf5, Atf6, Atf7ip, …	TRUE
GO:0048646	GO_BiologicalProcess-GOA_29.08.2016_15h14	anatomical structure formation involved in morphogenesis	[2, 3, 4]	[None]	189	21.2121	5.43e-08	1.49e-06	{}	{}	[Abi1, Adam8, Adipor2, Agtpbp1, Aldh1a3, Angpt1, Ankrd23, Anxa2, Atoh8, Bbs9, Bcas3, Bmpr2, Cacna1a, Calb1, Cav3, Ccl24, Ccr2, Cd9, Cdh1, Cdx2, Cep97, Cobl, Ctr9, Ctsh, Cx3cl1, Cyp1b1, Cyr61, Dab2ip, Dlc1, Dll1, Dll3, Dmp1, Dvl1, Dvl2, Dyrk1b, E2f8, Edar, Edn1, Ehd2, Elf5, Enah, Eng, Enpep, Ep300, Epb41l3, Erg, Esrrb, Exoc4, Fam20c, Fbxw7, Foxa1, Foxd1, Foxj1, Foxn4, Foxp1, Fxyd1, Gata1, Gata2, G…	[Abi1, Actc1, Actg1, Acvr1, Acvr2b, Acvrl1, Ada, Adam17, Adam8, Adamts1, Adgra2, Adgrg1, Adipor2, Adm, Adra2b, Agfg1, Agtpbp1, Ahi1, Ahr, Ak7, Akap13, Akap4, Aldh1a1, Aldh1a3, Alg10b, Alms1, Alx1, Amtn, Ang4, Angpt1, Angpt2, Ankrd23, Anxa2, Apaf1, Ar, Arhgap35, Arid1a, Arl13b, Arl6, Armc4, Atg3, Atg5, Atm, Atoh8, Atp2b2, Atp7a, Atp7b, Atp8a2, Atp8b1, Atxn10, Atxn2, Axin1, Axin2, B4galt1, B9d1, B9…	TRUE
GO:0050793	GO_BiologicalProcess-GOA_29.08.2016_15h14	regulation of developmental process	[2, 3]	[None]	308	19.3833	5.37e-08	1.5e-06	{}	{}	[Ace, Actn3, Adam8, Adgrb1, Adgrb2, Adrb1, Ank, Ankrd23, Ankrd6, Atat1, Atoh1, Bcl11b, Bcl2l12, Bend6, Bhlha15, Bmpr2, Bves, Cacna1a, Cacna1c, Cacna2d2, Cav3, Ccl24, Ccr2, Cd101, Cd276, Cd28, Cd83, Cdh1, Cdh4, Cdx2, Cebpb, Cenpf, Cep97, Chd3, Chn1, Chodl, Cit, Clec2d, Clptm1, Clstn1, Cmklr1, Cobl, Crebl2, Csf3, Ctsh, Cul4a, Cux2, Cx3cl1, Cyp1b1, Cyr61, Dab2ip, Dct, Ddit3, Dlk1, Dll1, Dll3, Dlx1, …	[2700046G09Rik, Aamdc, Aatk, Abca5, Abl1, Abl2, Abr, Acacb, Ace, Acer1, Actn3, Acvr1, Acvrl1, Ada, Adam8, Adamts20, Adamts9, Adcy6, Adgra2, Adgrb1, Adgrb2, Adgrb3, Adgre5, Adgrg1, Adgrl1, Adgrl2, Adgrl3, Adig, Adipoq, Adm, Adrb1, Adrb2, Adrb3, Adrm1, Afg3l2, Agap2, Ago4, Agr2, Agrn, Agt, Agtr2, Ahi1, Ahsg, Akap13, Akt1, Alg10b, Alms1, Alox8, Amigo1, Amigo2, Amigo3, Amot, Amtn, Anapc2, Angpt2, Ank…	TRUE
GO:0051239	GO_BiologicalProcess-GOA_29.08.2016_15h14	regulation of multicellular organismal process	[2, 3]	[None]	346	19.0006	6.2e-08	1.68e-06	{}	{}	[Ace, Actn3, Adam8, Adgrb1, Adgrb2, Adra1b, Adrb1, Aim2, Angpt1, Ank, Ankrd6, Anxa2, Apoa2, Apoh, Arrdc3, Atf2, Atg9a, Atoh1, Atp2b4, Bcas3, Bcl11b, Bend6, Bmpr2, Bves, Cacna1a, Cacna1c, Cacna2d2, Cav3, Ccl24, Ccr2, Ccr7, Cd101, Cd276, Cd28, Cd83, Cdh1, Cdh4, Cdx2, Cebpb, Cenpf, Chd3, Chn1, Chodl, Cit, Clec2d, Clec2i, Clptm1, Clstn1, Cmklr1, Cobl, Crhr1, Cry2, Csf3, Ctsh, Cuedc2, Cul4a, Cux2, Cx3…	[2700046G09Rik, Aatk, Abca7, Abl1, Abl2, Abr, Acacb, Acat2, Ace, Ace2, Ackr1, Acp5, Acpp, Actn3, Acvr1, Acvrl1, Ada, Adam8, Adamts18, Adcy6, Adgra2, Adgrb1, Adgrb2, Adgrb3, Adgre5, Adgrg1, Adgrl1, Adgrl2, Adgrl3, Adipoq, Adm, Adora1, Adora2b, Adora3, Adra1a, Adra1b, Adra1d, Adrb1, Adrb2, Adrb3, Adrbk1, Adrm1, Afg3l2, Agap2, Ager, Agrn, Agt, Agtr1a, Agtr2, Ahi1, Ahr, Ahsg, Aim2, Akap8, Akirin2, Ak…	TRUE
GO:0006139	GO_BiologicalProcess-GOA_29.08.2016_15h14	nucleobase-containing compound metabolic process	[3, 4]	[None]	375	18.75	6.94e-08	1.81e-06	{}	{}	[Aars, Abcg1, Actn3, Acvr2a, Adam8, Adcy3, Adcy9, Adgrg3, Adora2a, Adss, Aebp1, Aggf1, Ahrr, Aire, Ankrd33, Aplp1, Aprt, Arid3b, Arid5a, Atf2, Atf3, Atf4, Atf7ip, Atoh1, Atoh8, Bach2, Barhl1, Barx2, Batf, Bcl11b, Bhlha15, Bmpr2, Bop1, Brca1, Camk4, Carf, Ccna2, Cd28, Cdkal1, Cdkn1a, Cdx2, Cebpb, Chd3, Chd8, Cited4, Ciz1, Cntd1, Cox7a2l, Crebl2, Creg1, Crhr1, Crtc1, Cry2, Cth, Ctnnbip1, Ctr9, Cul4…	[A1cf, A430033K04Rik, Aamdc, Aars, Abcg1, Abcg4, Abl1, Ablim1, Ablim2, Ablim3, Abra, Abt1, Acd, Acer1, Acpp, Actn3, Acvr1, Acvr2a, Acvrl1, Ada, Adam8, Adar, Adarb1, Adcy3, Adcy6, Adcy9, Adcyap1, Adgrg3, Adipoq, Adk, Adora2a, Adora2b, Adrb2, Adss, Adssl1, Aebp1, Aebp2, Aes, Aff1, Aff2, Agap2, Aggf1, Ago1, Ago2, Ago4, Agrn, Agtr2, Ahctf1, Ahcy, Ahcyl1, Ahi1, Ahnak, Ahr, Ahrr, Aicda, Aifm1, Aipl1, A…	TRUE
GO:0007399	GO_BiologicalProcess-GOA_29.08.2016_15h14	nervous system development	[4, 5]	[None]	290	19.5286	6.93e-08	1.84e-06	{}	{}	[Aars, Abi1, Acsl6, Adgrb1, Adgrb2, Agtpbp1, Ak8, Alcam, Aldh1a3, Ank3, Apcdd1, Aplp1, Arl3, Atat1, Atoh1, Bag6, Barhl1, Bbs7, Bcl11b, Bend6, Bmpr2, Cacna1a, Ccdc85c, Cck, Cd9, Cdh1, Cdh23, Cdh4, Cdk16, Cebpb, Chd3, Chn1, Chodl, Cit, Clstn1, Cntnap2, Cobl, Col25a1, Crb1, Ctnna2, Cux2, Dab2ip, Daglb, Dbnl, Dct, Ddr1, Dlc1, Dll1, Dll3, Dlx1, Dlx2, Dock7, Dok4, Dpf1, Dvl1, Dvl2, Ect2, Edn3, Egf, Egf…	[2610042L04Rik, 2700046G09Rik, 4933409K07Rik, Aars, Aatk, Abi1, Abi2, Abl1, Abl2, Ablim1, Abr, Abt1, Acsl4, Acsl6, Actl6a, Actl6b, Adam22, Adcy1, Adcy6, Adgra2, Adgrb1, Adgrb2, Adgrb3, Adgre5, Adgrg1, Adgrl1, Adgrl2, Adgrl3, Adgrv1, Adm, Adnp2, Afg3l2, Ager, Agrn, Agt, Agtpbp1, Ahi1, Ak7, Ak8, Akt1, Akt2, Alcam, Aldh1a1, Aldh1a2, Aldh1a3, Alg10b, Alkbh1, Alms1, Alx1, Ambra1, Amigo1, Amigo2, Amigo…	TRUE
GO:0048522	GO_BiologicalProcess-GOA_29.08.2016_15h14	positive regulation of cellular process	[2, 3, 4]	[None]	446	18.2712	7.74e-08	1.99e-06	{}	{}	[Ace, Actn3, Adam8, Adgrb1, Adgrb2, Adora2a, Adra1b, Aggf1, Ahrr, Aim2, Aire, Aldh1a3, Alox15, Angpt1, Ankrd6, Arid3b, Arid5a, Arrdc3, Atat1, Atf2, Atf4, Atoh1, Atp13a2, Avpi1, Barhl1, Barx2, Batf, Bbc3, Bcar3, Bcas3, Bcl11b, Bend6, Bhlha15, Bmpr2, Brca1, Bves, C1qtnf1, Calr, Camk4, Carf, Cav3, Ccl24, Ccna2, Ccnb1, Ccr2, Ccr7, Cd101, Cd27, Cd276, Cd28, Cd4, Cd83, Cdh4, Cdkn1a, Cdx2, Cebpb, Cenpf,…	[2700046G09Rik, AI464131, Aadac, Aamdc, Abca7, Abhd5, Abl1, Abl2, Ablim1, Ablim2, Ablim3, Abr, Abra, Ace, Acsl1, Actn2, Actn3, Actn4, Acvr1, Acvr2b, Acvrl1, Ada, Adam17, Adam8, Adam9, Adamts20, Adamts9, Adar, Adcyap1, Adgra2, Adgrb1, Adgrb2, Adgrb3, Adgre5, Adgrf5, Adgrg1, Adgrl1, Adgrl2, Adgrl3, Adgrv1, Adig, Adipoq, Adm, Adnp2, Adora1, Adora2a, Adora2b, Adora3, Adra1a, Adra1b, Adra1d, Adrb2, Ad…	TRUE
GO:0048869	GO_BiologicalProcess-GOA_29.08.2016_15h14	cellular developmental process	[3]	[None]	498	17.9913	8.24e-08	2.08e-06	{}	{}	[Abi1, Acsl6, Actn3, Adam8, Adamtsl4, Add1, Adgrg3, Adrb1, Agtpbp1, Aire, Alcam, Ank3, Ankrd23, Ankrd33, Anln, Apcdd1, Arid5a, Arl3, Atat1, Atf2, Atf3, Atoh1, Azin2, Barhl1, Barx2, Batf, Batf2, Bbs7, Bbs9, Bcl11b, Bcl2l12, Bend6, Bhlha15, Bin3, Bmp8a, Bmpr2, Bves, Cacna1a, Cacna2d2, Calr, Cav3, Ccdc63, Cck, Ccr7, Cd101, Cd276, Cd28, Cd3d, Cd83, Cd9, Cdh1, Cdh23, Cdh4, Cdk16, Cdkn1a, Cdx2, Cebpb, …	[1500015O10Rik, 2700049A03Rik, 3830403N18Rik, 4930474N05Rik, 5830411N06Rik, A26c2, A2m, AI464131, AW551984, Aamdc, Aatk, Abca12, Abca15, Abca5, Abi1, Abi2, Abl1, Abl2, Ablim1, Abt1, Acadm, Acan, Acp6, Acsl4, Acsl6, Acta1, Actc1, Actg1, Actn2, Actn3, Acvr1, Acvr2b, Acvrl1, Ada, Adad1, Adam15, Adam17, Adam22, Adam8, Adamts20, Adamts9, Adamtsl4, Adar, Adcy1, Adcy6, Add1, Adgra2, Adgrb3, Adgrf5, Adgr…	TRUE
GO:0009888	GO_BiologicalProcess-GOA_29.08.2016_15h14	tissue development	[3]	[None]	271	19.6948	9.23e-08	2.26e-06	{}	{}	[Aars, Abi1, Actn3, Acvr2a, Adamtsl4, Aldh1a3, Alox15, Ank, Ankrd33, Ankrd6, Aqp11, Arg2, Arid5a, Arrdc3, Atf2, Atf3, Atoh1, Atp2c2, Barx2, Bcl11b, Bin3, Bmpr2, Bptf, Bves, Calb1, Cav3, Cd276, Cdh1, Cdh23, Cdx2, Cebpb, Cenpf, Cgn, Chd3, Cobl, Col11a2, Col5a1, Cst10, Ctnnbip1, Ctr9, Ctsh, Cyp1b1, Cyr61, Dand5, Ddr1, Ddr2, Dlc1, Dll1, Dll3, Dlx2, Dmp1, Dmrt1, Dnm3os, Dppa2, Dvl1, Dvl2, E2f8, Ebf2, …	[AI464131, AW551984, Aars, Abca12, Abi1, Abl1, Abl2, Acadm, Acan, Acer1, Acta1, Actc1, Actn2, Actn3, Acvr1, Acvr1b, Acvr2a, Acvr2b, Acvrl1, Ada, Adam15, Adamts16, Adamtsl2, Adamtsl4, Adipoq, Adm, Adrb2, Adrm1, Agap2, Agr2, Agt, Agtr2, Ahi1, Ahr, Ahsg, Aimp2, Ajuba, Akap13, Akap9, Akt1, Aldh1a1, Aldh1a2, Aldh1a3, Alg10b, Alms1, Alox15, Alox8, Aloxe3, Alpk3, Alx1, Ambra1, Amelx, Amer1, Ampd2, Amtn,…	TRUE
GO:0035295	GO_BiologicalProcess-GOA_29.08.2016_15h14	tube development	[3, 4]	[None]	137	22.6073	9.5e-08	2.29e-06	{}	{}	[Adamts2, Aqp11, Aqp2, Arg2, Bag6, Bcas3, Bmpr2, Calb1, Cav3, Cdh1, Cdx2, Chd3, Cobl, Ctnnbip1, Ctsh, Cyp1a2, Dab2ip, Ddr1, Dlc1, Dll1, Dppa2, Dvl1, Dvl2, Edar, Edn1, Edn2, Efnb2, Egf, Egfr, Enah, Eng, Ep300, Epha4, Epha7, Esr1, Etv4, Fbxw7, Foxa1, Foxd1, Foxp1, Fxyd1, Gata2, Gata3, Gata4, Gbx2, Gdf11, Gdf2, Gli1, Gli2, Glmn, Gpr161, Grhl2, Hand2, Hes1, Hhex, Hif1a, Hlx, Hmga2, Hoxa5, Ift88, Irx3…	[Abca12, Acer1, Acvr1, Acvr2b, Ada, Adamts16, Adamts2, Adamtsl2, Adgrg1, Adm, Adrm1, Agr2, Agt, Agtr2, Ahr, Aimp2, Aldh1a1, Aldh1a2, Alg10b, Alx1, Alx4, Ambra1, Apaf1, Aqp1, Aqp11, Aqp2, Ar, Areg, Arg2, Arhgap35, Arid1a, Arl13b, Ascl1, Asxl1, Atp7a, Atp7b, Atrx, Atxn1, Atxn1l, B4galt1, Bag6, Bak1, Bax, Bbs4, Bcas3, Bcl10, Bcl2, Bcl2l11, Bdnf, Bmi1, Bmp2, Bmp4, Bmp5, Bmp7, Bmper, Bmpr1a, Bmpr2, Bt…	TRUE
GO:1901360	GO_BiologicalProcess-GOA_29.08.2016_15h14	organic cyclic compound metabolic process	[3]	[None]	401	18.5219	9.2e-08	2.29e-06	{}	{}	[Aars, Abcg1, Actn3, Acvr2a, Adam8, Adcy3, Adcy9, Adgrg3, Adora2a, Adss, Aebp1, Aggf1, Ahrr, Aire, Ankrd33, Aplp1, Apoa2, Aprt, Arid3b, Arid5a, Atf2, Atf3, Atf4, Atf7ip, Atoh1, Atoh8, Bach2, Barhl1, Barx2, Batf, Bcl11b, Bhlha15, Bmpr2, Bop1, Brca1, Btbd9, Camk4, Carf, Ccna2, Cd28, Cdkal1, Cdkn1a, Cdx2, Cebpb, Chd3, Chd8, Cited4, Ciz1, Cntd1, Cox7a2l, Crebl2, Creg1, Crhr1, Crtc1, Cry2, Crym, Cth, …	[A1cf, A430033K04Rik, Aamdc, Aars, Abca1, Abcg1, Abcg4, Abl1, Ablim1, Ablim2, Ablim3, Abra, Abt1, Acadl, Acadvl, Acd, Acer1, Acpp, Actn3, Acvr1, Acvr2a, Acvrl1, Ada, Adam8, Adar, Adarb1, Adcy3, Adcy6, Adcy9, Adcyap1, Adgrg3, Adipoq, Adk, Adora2a, Adora2b, Adrb2, Adss, Adssl1, Aebp1, Aebp2, Aes, Aff1, Aff2, Afmid, Afp, Agap2, Aggf1, Ago1, Ago2, Ago4, Agrn, Agtr2, Ahctf1, Ahcy, Ahcyl1, Ahi1, Ahnak,…	TRUE
GO:0010467	GO_BiologicalProcess-GOA_29.08.2016_15h14	gene expression	[4]	[None]	374	18.7	9.86e-08	2.34e-06	{}	{}	[Aars, Abcg1, Ace, Acvr2a, Adam8, Adamts2, Adgrg3, Aebp1, Afg3l1, Aggf1, Ahrr, Aire, Ankrd33, Apba1, Aplp1, Arid3b, Arid5a, Atf2, Atf3, Atf4, Atf7ip, Atoh1, Atoh8, Bach2, Barhl1, Barx2, Batf, Bcl11b, Bhlha15, Bmpr2, Bop1, Brca1, Calr, Camk4, Carf, Carhsp1, Ccna2, Cd28, Cdh1, Cdkal1, Cdkn1a, Cdx2, Cebpb, Chd3, Chd8, Cited4, Crebl2, Creg1, Crtc1, Cry2, Cth, Ctnnbip1, Ctr9, Ctsh, Cux2, Cxcl16, Cyp1a…	[2700046G09Rik, A1cf, A430033K04Rik, Aamdc, Aars, Aarsd1, Abcg1, Abcg4, Abl1, Ablim1, Ablim2, Ablim3, Abra, Abt1, Acacb, Ace, Acer1, Aco1, Acvr1, Acvr1b, Acvr2a, Acvrl1, Adam10, Adam8, Adamts2, Adamts3, Adar, Adcyap1, Adgrg3, Adipoq, Adrb2, Aebp1, Aebp2, Aes, Aff1, Aff2, Afg3l1, Afg3l2, Aga, Agap2, Aggf1, Ago1, Ago2, Ago3, Agrn, Agt, Agtr2, Ahctf1, Ahcyl1, Ahi1, Ahnak, Ahr, Ahrr, Aire, Airn, Ajub…	TRUE
GO:0090304	GO_BiologicalProcess-GOA_29.08.2016_15h14	nucleic acid metabolic process	[4, 5]	[None]	344	18.8804	1.36e-07	3.18e-06	{}	{}	[Aars, Abcg1, Acvr2a, Adam8, Adgrg3, Aebp1, Aggf1, Ahrr, Aire, Ankrd33, Aplp1, Arid3b, Arid5a, Atf2, Atf3, Atf4, Atf7ip, Atoh1, Atoh8, Bach2, Barhl1, Barx2, Batf, Bcl11b, Bhlha15, Bmpr2, Bop1, Brca1, Camk4, Carf, Ccna2, Cd28, Cdkal1, Cdkn1a, Cdx2, Cebpb, Chd3, Chd8, Cited4, Ciz1, Cntd1, Crebl2, Creg1, Crtc1, Cry2, Cth, Ctnnbip1, Ctr9, Cul4a, Cux2, Cxcl16, Cyp1b1, Dand5, Ddit3, Dll1, Dlx1, Dlx2, D…	[A1cf, A430033K04Rik, Aamdc, Aars, Abcg1, Abcg4, Abl1, Ablim1, Ablim2, Ablim3, Abra, Abt1, Acd, Acer1, Acvr1, Acvr2a, Acvrl1, Adam8, Adar, Adarb1, Adgrg3, Adipoq, Adrb2, Aebp1, Aebp2, Aes, Aff1, Aff2, Agap2, Aggf1, Ago1, Ago2, Ago4, Agrn, Agtr2, Ahctf1, Ahcyl1, Ahi1, Ahnak, Ahr, Ahrr, Aicda, Aifm1, Aire, Ajuba, Akirin2, Akr1c6, Akt1, Alg10b, Alkbh8, Alx1, Alx4, Ang4, Ankrd1, Ankrd33, Ankrd42, Apa…	TRUE
GO:0009653	GO_BiologicalProcess-GOA_29.08.2016_15h14	anatomical structure morphogenesis	[2, 3]	[None]	365	18.651	1.97e-07	4.55e-06	{}	{}	[Abi1, Actn3, Acvr2a, Adam8, Add1, Adipor2, Agtpbp1, Alcam, Aldh1a3, Alpl, Angpt1, Ank3, Ankrd23, Ankrd6, Anxa2, Asph, Atf2, Atoh1, Atoh8, Atp6v1b1, Barx2, Bbs9, Bcar3, Bcas3, Bcl11b, Bmpr2, Bves, Cacna1a, Calb1, Cav3, Cck, Ccl24, Ccr2, Cd9, Cdh1, Cdh23, Cdh4, Cdx2, Cebpb, Cep97, Cgn, Chd3, Chn1, Chrna9, Cit, Cobl, Col11a2, Col25a1, Col5a1, Crb1, Ctnna2, Ctnnbip1, Ctr9, Ctsh, Cux2, Cx3cl1, Cyp1b1…	[2700049A03Rik, Aatk, Abi1, Abl1, Abl2, Ablim1, Abr, Acan, Acd, Acer1, Acp5, Actc1, Actg1, Actn3, Acvr1, Acvr2a, Acvr2b, Acvrl1, Ada, Adam15, Adam17, Adam8, Adamts1, Adamts16, Adcy1, Add1, Adgra2, Adgrb3, Adgrg1, Adipor2, Adm, Adra2b, Aff3, Afg3l2, Agfg1, Ago4, Agr2, Agt, Agtpbp1, Agtr2, Ahi1, Ahr, Ajuba, Ak7, Akap13, Akap4, Akip1, Alcam, Aldh1a1, Aldh1a2, Aldh1a3, Alg10b, Alms1, Alpl, Alx1, Alx3…	TRUE
GO:0046483	GO_BiologicalProcess-GOA_29.08.2016_15h14	heterocycle metabolic process	[3]	[None]	379	18.533	2.19e-07	4.97e-06	{}	{}	[Aars, Abcg1, Actn3, Acvr2a, Adam8, Adcy3, Adcy9, Adgrg3, Adora2a, Adss, Aebp1, Aggf1, Ahrr, Aire, Ankrd33, Aplp1, Aprt, Arid3b, Arid5a, Atf2, Atf3, Atf4, Atf7ip, Atoh1, Atoh8, Bach2, Barhl1, Barx2, Batf, Bcl11b, Bhlha15, Bmpr2, Bop1, Brca1, Btbd9, Camk4, Carf, Ccna2, Cd28, Cdkal1, Cdkn1a, Cdx2, Cebpb, Chd3, Chd8, Cited4, Ciz1, Cntd1, Cox7a2l, Crebl2, Creg1, Crhr1, Crtc1, Cry2, Cth, Ctnnbip1, Ctr…	[A1cf, A430033K04Rik, Aamdc, Aars, Abcg1, Abcg4, Abl1, Ablim1, Ablim2, Ablim3, Abra, Abt1, Acd, Acer1, Acpp, Actn3, Acvr1, Acvr2a, Acvrl1, Ada, Adam8, Adar, Adarb1, Adcy3, Adcy6, Adcy9, Adcyap1, Adgrg3, Adipoq, Adk, Adora2a, Adora2b, Adrb2, Adss, Adssl1, Aebp1, Aebp2, Aes, Aff1, Aff2, Afmid, Agap2, Aggf1, Ago1, Ago2, Ago4, Agrn, Agtr2, Ahctf1, Ahcy, Ahcyl1, Ahi1, Ahnak, Ahr, Ahrr, Aicda, Aifm1, A…	TRUE
GO:0045595	GO_BiologicalProcess-GOA_29.08.2016_15h14	regulation of cell differentiation	[3, 4, 5]	[None]	219	20.2403	2.26e-07	4.99e-06	{}	{}	[Actn3, Adam8, Ankrd23, Atat1, Atoh1, Bcl11b, Bend6, Bhlha15, Bmpr2, Cacna1a, Cav3, Cd101, Cd276, Cd28, Cd83, Cdh1, Cdh4, Cdx2, Cebpb, Chd3, Chn1, Chodl, Cit, Clec2d, Clptm1, Cmklr1, Cobl, Crebl2, Csf3, Cul4a, Cux2, Cyr61, Dab2ip, Dct, Ddit3, Dlk1, Dll1, Dll3, Dlx1, Dlx2, Dock7, Dvl1, Ect2, Efnb2, Egr3, Ehd2, Eif2ak4, Eif4enif1, Elf5, Eng, Epha4, Epha7, Fam20c, Fas, Flt3, Foxa1, Foxj1, Foxp1, Gab…	[Aamdc, Aatk, Abca5, Abl2, Actn3, Acvr1, Acvrl1, Ada, Adam8, Adamts20, Adamts9, Adcy6, Adgra2, Adgrb3, Adgrg1, Adig, Adipoq, Adm, Adrm1, Ahi1, Akap13, Akt1, Alms1, Alox8, Ankrd17, Ankrd2, Ankrd23, Ankrd26, Ankrd27, Ankrd54, Ap1ar, Ap3b1, Ap3d1, Apbb1, Apc, App, Ar, Arf6, Arhgap35, Arhgef2, Arntl, Arpc2, Arrb2, Asap1, Asb4, Ascl1, Aspm, Asxl1, Asxl2, Atat1, Atg7, Atoh1, Atp11c, Atp6ap1, Atp8a2, At…	TRUE
GO:0045597	GO_BiologicalProcess-GOA_29.08.2016_15h14	positive regulation of cell differentiation	[3, 4, 5, 6]	[None]	126	22.7437	2.23e-07	5e-06	{}	{}	[Actn3, Adam8, Atoh1, Bend6, Bmpr2, Cav3, Cd101, Cd276, Cd83, Cdh4, Cdx2, Cebpb, Cmklr1, Cobl, Crebl2, Csf3, Cux2, Cyr61, Dab2ip, Dct, Dvl1, Ect2, Efnb2, Egr3, Ehd2, Eng, Fam20c, Foxa1, Foxp1, Gata2, Gata3, Gata4, Gdf15, Gdf2, Gdf5, Gfi1b, Gli2, Gpr68, Gprc5b, Hdac2, Hes1, Hif1a, Hlx, Hoxd3, Il12a, Il15, Il6st, Insm1, Irx3, Isg15, Junb, Jund, Kif20b, Lpar3, Lpl, Lrp8, Man2a1, Map2k2, Mapk6, Mapt,…	[Aamdc, Abl2, Actn3, Acvr1, Acvrl1, Ada, Adam8, Adamts20, Adamts9, Adig, Adipoq, Adm, Ahi1, Alox8, Ankrd27, Ankrd54, Ap3b1, Ap3d1, Apc, Arhgap35, Arntl, Arpc2, Arrb2, Asb4, Ascl1, Aspm, Asxl2, Atoh1, Atp11c, Atp6ap1, Atp8a2, Atxn1, Aurka, Avil, Bad, Bcl2, Bcl6, Bdnf, Bend6, Bhlhb9, Bmi1, Bmp2, Bmp4, Bmp6, Bmp7, Bmpr2, Bnip2, Boc, Braf, Brinp1, Brinp2, Brinp3, Btn2a2, Camk1d, Caprin1, Caprin2, Car…	TRUE
GO:0060429	GO_BiologicalProcess-GOA_29.08.2016_15h14	epithelium development	[4]	[None]	185	20.8804	2.43e-07	5.3e-06	{}	{}	[Aars, Abi1, Adamtsl4, Aldh1a3, Ankrd6, Aqp11, Arg2, Atoh1, Atp2c2, Bcl11b, Bmpr2, Calb1, Cav3, Cdh1, Cdh23, Cdx2, Cebpb, Cgn, Chd3, Cobl, Ctnnbip1, Ctsh, Ddr1, Dlc1, Dll1, Dll3, Dmrt1, Dvl1, Dvl2, E2f8, Edar, Edn1, Efnb2, Egf, Egfr, Elf5, Enah, Eng, Ep300, Epha4, Epha7, Esr1, Etv4, F11r, Fa2h, Fam20c, Fosl2, Foxa1, Foxd1, Foxj1, Foxp1, Fxyd1, Gata3, Gata4, Gbx2, Gdf11, Gdf2, Gli2, Glmn, Gpr161, …	[Aars, Abca12, Abi1, Abl1, Abl2, Acer1, Acvr1, Acvr1b, Acvr2b, Acvrl1, Adamts16, Adamtsl2, Adamtsl4, Adipoq, Adm, Adrm1, Agap2, Agr2, Agt, Agtr2, Ahi1, Ahr, Aimp2, Ajuba, Akap9, Aldh1a1, Aldh1a2, Aldh1a3, Alg10b, Alms1, Alox8, Alx1, Ambra1, Ampd2, Ankrd6, Apaf1, Apc, Aqp1, Aqp11, Ar, Areg, Arg2, Arhgap24, Arhgap35, Arhgef26, Arid1a, Arid4a, Arid4b, Arl13b, Arntl, Arx, Ascl1, Astn2, Atm, Atoh1, At…	TRUE
GO:0009887	GO_BiologicalProcess-GOA_29.08.2016_15h14	animal organ morphogenesis	[3, 4, 5, 6]	[None]	185	20.7167	4.28e-07	9.19e-06	{}	{}	[Actn3, Agtpbp1, Aldh1a3, Alpl, Ankrd6, Atf2, Atoh1, Atp6v1b1, Barx2, Bcar3, Bcl11b, Bmpr2, Calb1, Cav3, Cdh1, Cdh23, Cebpb, Chd3, Chrna9, Col11a2, Col5a1, Crb1, Ctnna2, Ctnnbip1, Ctsh, Cyr61, Ddr1, Dlc1, Dll1, Dlx1, Dlx2, Dmp1, Dvl1, Dvl2, Edar, Edn1, Efnb2, Egfr, Eng, Ep300, Erg, Esr1, Etv4, Exoc4, Fam20c, Fancc, Fbxw7, Fli1, Foxa1, Foxd1, Foxi1, Foxn4, Fxyd1, Gata2, Gata3, Gata4, Gbx2, Gdf11, …	[Abl1, Abl2, Abr, Acan, Acer1, Acp5, Actc1, Actn3, Acvr1, Acvr2b, Acvrl1, Adam15, Adamts1, Adamts16, Agt, Agtpbp1, Agtr2, Ahi1, Ahr, Aldh1a1, Aldh1a2, Aldh1a3, Alms1, Alpl, Alx1, Alx3, Alx4, Amelx, Amtn, Ankrd11, Ankrd6, Apc, Aqp1, Aqp5, Ar, Areg, Arid1a, Arid5b, Arl13b, Arl6, Aspn, Asxl1, Asxl2, Atf2, Atoh1, Atp2b2, Atp6v1b1, Atp8a2, Axin2, B4galt1, Bak1, Barx2, Bax, Baz1b, Bbs1, Bbs2, Bbs4, Bca…	TRUE
GO:0010629	GO_BiologicalProcess-GOA_29.08.2016_15h14	negative regulation of gene expression	[4, 5, 6]	[None]	164	21.216	4.34e-07	9.19e-06	{}	{}	[Ace, Aggf1, Ahrr, Ankrd33, Atf3, Atf7ip, Atoh8, Bach2, Barx2, Cdh1, Cdkn1a, Cdx2, Cebpb, Chd8, Cry2, Ctnnbip1, Ctr9, Cux2, Cxcl16, Ddit3, Dlx1, Dlx2, Dmrt1, Dnajc17, Dnmt3b, Drap1, E2f8, Eif2ak4, Eif2s1, Eif4ebp2, Eif4enif1, Eng, Ezh1, Fcmr, Fkbp6, Foxa1, Foxd1, Foxj1, Foxp1, Foxs1, Gabpa, Gapdh, Gata1, Gata2, Gata3, Gata4, Gbp3, Gli2, Glis1, Hdac2, Hdac4, Hdac7, Hells, Hes1, Hes7, Hey2, Hhex, H…	[2700046G09Rik, A430033K04Rik, Acacb, Ace, Acvr1b, Acvrl1, Adar, Adipoq, Aebp2, Aes, Aggf1, Ago2, Ahr, Ahrr, Ajuba, Akr1c6, Akt1, Ankrd33, Apobec1, Arid1a, Arntl, Arx, Ascl3, Asxl1, Asxl2, Atf3, Atf7ip, Atn1, Atoh8, Atrx, Atxn1, Atxn1l, Axin1, Bach1, Bach2, Bank1, Barx2, Baz2a, Bbs2, Bbs4, Bcl11a, Bcl6, Bcl6b, Bcor, Bhlhe22, Bhlhe40, Bhlhe41, Bmi1, Bmp2, Bmp4, Bmp6, Brip1, C1d, Capn3, Cav1, Cbfa2…	TRUE
GO:0006725	GO_BiologicalProcess-GOA_29.08.2016_15h14	cellular aromatic compound metabolic process	[3]	[None]	383	18.3869	4.47e-07	9.35e-06	{}	{}	[Aars, Abcg1, Actn3, Acvr2a, Adam8, Adcy3, Adcy9, Adgrg3, Adora2a, Adss, Aebp1, Aggf1, Ahrr, Aire, Ankrd33, Aplp1, Aprt, Arid3b, Arid5a, Atf2, Atf3, Atf4, Atf7ip, Atoh1, Atoh8, Bach2, Barhl1, Barx2, Batf, Bcl11b, Bhlha15, Bmpr2, Bop1, Brca1, Btbd9, Camk4, Carf, Ccna2, Cd28, Cdkal1, Cdkn1a, Cdx2, Cebpb, Chd3, Chd8, Cited4, Ciz1, Cntd1, Cox7a2l, Crebl2, Creg1, Crhr1, Crtc1, Cry2, Crym, Cth, Ctnnbip…	[A1cf, A430033K04Rik, Aamdc, Aars, Abcg1, Abcg4, Abl1, Ablim1, Ablim2, Ablim3, Abra, Abt1, Acd, Acer1, Acpp, Actn3, Acvr1, Acvr2a, Acvrl1, Ada, Adam8, Adar, Adarb1, Adcy3, Adcy6, Adcy9, Adcyap1, Adgrg3, Adipoq, Adk, Adora2a, Adora2b, Adrb2, Adss, Adssl1, Aebp1, Aebp2, Aes, Aff1, Aff2, Afmid, Agap2, Aggf1, Ago1, Ago2, Ago4, Agrn, Agtr2, Ahctf1, Ahcy, Ahcyl1, Ahi1, Ahnak, Ahr, Ahrr, Aicda, Aifm1, A…	TRUE
GO:0031327	GO_BiologicalProcess-GOA_29.08.2016_15h14	negative regulation of cellular biosynthetic process	[4, 5, 6]	[None]	156	21.3699	5.32e-07	1.1e-05	{}	{}	[Aggf1, Ahrr, Ankrd33, Atf3, Atf7ip, Atoh8, Bach2, Barx2, Cacna1a, Cd276, Cdx2, Cebpb, Chd8, Cry2, Ctnnbip1, Ctr9, Cux2, Cxcl16, Ddit3, Dlx1, Dlx2, Dmrt1, Dnajc17, Dnmt3b, Drap1, E2f8, Edn1, Eif2ak4, Eif2s1, Eif4ebp2, Eif4enif1, Ezh1, Fbxw7, Fgf15, Foxa1, Foxd1, Foxj1, Foxp1, Foxs1, Gabpa, Gapdh, Gata1, Gata2, Gata3, Gbp3, Gli2, Glis1, Hdac2, Hdac4, Hdac7, Hells, Hes1, Hes7, Hey2, Hhatl, Hhex, Hi…	[A430033K04Rik, Aatf, Abca7, Acadl, Acadvl, Acp5, Adar, Adipoq, Aebp2, Aes, Aggf1, Ago2, Ahr, Ahrr, Ajuba, Ankrd33, Apobec1, Arid1a, Arntl, Arx, Ascl3, Asxl1, Asxl2, Atf3, Atf7ip, Atg7, Atn1, Atoh8, Atp1a1, Atrx, Atxn1, Atxn1l, Axin1, Bach1, Bach2, Bank1, Barx2, Baz2a, Bcl3, Bcl6, Bcl6b, Bcor, Bhlhe22, Bhlhe40, Bhlhe41, Bmi1, Bmp2, Bmp4, Bmp6, Brca2, Brip1, C1d, C1qtnf3, Cacna1a, Capn3, Cav1, Cbf…	TRUE
GO:0003281	GO_BiologicalProcess-GOA_29.08.2016_15h14	ventricular septum development	[4, 5, 6, 7, 8, 9, 10]	[None]	27	39.1304	6.31e-07	1.28e-05	{}	{}	[Bmpr2, Cyr61, Dand5, Dnm2, Gata3, Gata4, Hes1, Hey2, Lmo4, Lrp2, Mdm2, Nfatc1, Nog, Nprl3, Prox1, Ptk7, Rbm15, Sall1, Sall4, Smad4, Smarca4, Sox11, Sox4, Sufu, Vangl2, Whsc1, Wnt11]	[Acvr1, Ap2b1, Bmp4, Bmpr2, Cited2, Cntrl, Cxcr4, Cyr61, Dand5, Dctn5, Dnm2, Egln1, Fgfr2, Fgfrl1, Frs2, Fzd1, Fzd2, Gata3, Gata4, Gja5, Hectd1, Heg1, Hes1, Hey1, Hey2, Heyl, Hoxa13, Id2, Lmo4, Lrp2, Lrp6, Ltbp1, Luzp1, Matr3, Mdm2, Mdm4, Nfatc1, Nog, Nprl3, Pde2a, Pitx2, Prdm1, Prox1, Ptk7, Rbm15, Robo1, Sall1, Sall4, Sav1, Smad4, Smad6, Smad7, Smarca4, Sox11, Sox4, Sufu, Tbx3, Tbx5, Tgfb2, Tgfb…	TRUE
GO:0007154	GO_BiologicalProcess-GOA_29.08.2016_15h14	cell communication	[3]	[None]	433	18.0266	6.61e-07	1.33e-05	{}	{}	[Aars, Abhd6, Actn3, Acvr2a, Adam8, Adcy3, Adcy9, Adgrg3, Adipor2, Adora2a, Adra2a, Adrb1, Alox15, Angpt1, Ank3, Ankrd6, Anxa2, Anxa4, Apba1, Aqp2, Arl3, Arrdc3, Atf3, Atf4, Atoh1, Avpi1, Azin2, Bag6, Batf, Bbc3, Bbs7, Bcl2l12, Bend6, Bhlha15, Bmpr2, C1qtnf1, Cacna1a, Cacna1c, Cacna1i, Cacna2d2, Cacng8, Calr, Camk4, Cav3, Ccdc47, Ccr7, Cd27, Cd28, Cd4, Cd79b, Cdc42ep4, Cdh1, Cdk16, Cdkn1a, Cebpb,…	[2610042L04Rik, 2700049A03Rik, AI464131, AY074887, Aars, Aatk, Abca7, Abhd6, Abl1, Abl2, Abra, Acer1, Ackr2, Acsl1, Actn3, Acvr1, Acvr1b, Acvr1c, Acvr2a, Acvr2b, Acvrl1, Ada, Adam10, Adam17, Adam8, Adam9, Adamts20, Adamtsl2, Adar, Adcy3, Adcy4, Adcy5, Adcy6, Adcy9, Adcyap1, Adgra2, Adgrg1, Adgrg3, Adgrv1, Adipoq, Adipor1, Adipor2, Adora1, Adora2a, Adora2b, Adora3, Adra1a, Adra1d, Adra2a, Adra2b, …	TRUE
GO:0009890	GO_BiologicalProcess-GOA_29.08.2016_15h14	negative regulation of biosynthetic process	[3, 4, 5]	[None]	157	21.2449	7.11e-07	1.41e-05	{}	{}	[Aggf1, Ahrr, Ankrd33, Atf3, Atf7ip, Atoh8, Bach2, Barx2, Cacna1a, Cd276, Cdx2, Cebpb, Chd8, Cry2, Ctnnbip1, Ctr9, Cux2, Cxcl16, Ddit3, Dlx1, Dlx2, Dmrt1, Dnajc17, Dnmt3b, Drap1, E2f8, Edn1, Eif2ak4, Eif2s1, Eif4ebp2, Eif4enif1, Ezh1, Fbxw7, Fgf15, Foxa1, Foxd1, Foxj1, Foxp1, Foxs1, Gabpa, Gapdh, Gata1, Gata2, Gata3, Gbp3, Gli2, Glis1, Gstp1, Hdac2, Hdac4, Hdac7, Hells, Hes1, Hes7, Hey2, Hhatl, H…	[A430033K04Rik, Aatf, Abca7, Acadl, Acadvl, Acp5, Adar, Adipoq, Aebp2, Aes, Aggf1, Ago2, Ahr, Ahrr, Ajuba, Ankrd33, Apbb1, Apobec1, Arid1a, Arntl, Arx, Ascl3, Asxl1, Asxl2, Atf3, Atf7ip, Atg7, Atn1, Atoh8, Atp1a1, Atrx, Atxn1, Atxn1l, Axin1, Bach1, Bach2, Bank1, Barx2, Baz2a, Bcl3, Bcl6, Bcl6b, Bcor, Bhlhe22, Bhlhe40, Bhlhe41, Bmi1, Bmp2, Bmp4, Bmp6, Brca2, Brip1, C1d, C1qtnf3, Cacna1a, Capn3, Ca…	TRUE
GO:0035239	GO_BiologicalProcess-GOA_29.08.2016_15h14	tube morphogenesis	[3, 4, 5]	[None]	91	24.1379	7.82e-07	1.53e-05	{}	{}	[Bcas3, Cav3, Cdh1, Chd3, Cobl, Ctnnbip1, Ctsh, Dab2ip, Ddr1, Dlc1, Dll1, Dvl1, Dvl2, Edar, Edn1, Efnb2, Egf, Egfr, Enah, Eng, Epha4, Epha7, Esr1, Etv4, Foxa1, Foxd1, Fxyd1, Gata3, Gata4, Gbx2, Gdf2, Gli2, Glmn, Grhl2, Hand2, Hes1, Hhex, Hif1a, Hlx, Hmga2, Hoxa5, Irx3, Kat2a, Kif20b, Kif3a, Lama5, Lgr4, Lhx2, Lmo4, Mef2c, Meg3, Ncoa3, Nfatc4, Nfib, Nog, Notch4, Phb2, Pkd1, Prkaca, Psen1, Ptk7, Px…	[Acvr1, Acvr2b, Adamts16, Adm, Agr2, Agt, Agtr2, Ahr, Alg10b, Alx1, Apaf1, Ar, Areg, Arhgap35, Arid1a, Arl13b, B4galt1, Bak1, Bax, Bbs4, Bcas3, Bcl10, Bcl2, Bcl2l11, Bmp2, Bmp4, Bmp5, Bmp7, Btrc, C2cd3, Casp8, Cav3, Cc2d2a, Ccl11, Cd44, Cdh1, Cecr2, Celsr1, Cfc1, Cfl1, Chd3, Chd7, Cited1, Cited2, Clic4, Cluap1, Cobl, Coq7, Csf1, Cthrc1, Ctnnb1, Ctnnbip1, Ctsd, Ctsh, Ctsl, Ctsz, Cxcl12, Cxcr4, Cyp…	TRUE
GO:0010558	GO_BiologicalProcess-GOA_29.08.2016_15h14	negative regulation of macromolecule biosynthetic process	[4, 5, 6]	[None]	149	21.1648	1.73e-06	3.36e-05	{}	{}	[Aggf1, Ahrr, Ankrd33, Atf3, Atf7ip, Atoh8, Bach2, Barx2, Cd276, Cdx2, Cebpb, Chd8, Cry2, Ctnnbip1, Ctr9, Cux2, Cxcl16, Ddit3, Dlx1, Dlx2, Dmrt1, Dnajc17, Dnmt3b, Drap1, E2f8, Eif2ak4, Eif2s1, Eif4ebp2, Eif4enif1, Ezh1, Foxa1, Foxd1, Foxj1, Foxp1, Foxs1, Gabpa, Gapdh, Gata1, Gata2, Gata3, Gbp3, Gli2, Glis1, Gstp1, Hdac2, Hdac4, Hdac7, Hells, Hes1, Hes7, Hey2, Hhatl, Hhex, Hist1h1c, Hist1h1e, Hoxb…	[A430033K04Rik, Aatf, Abca7, Adar, Adipoq, Aebp2, Aes, Aggf1, Ago2, Ahr, Ahrr, Ajuba, Ankrd33, Apbb1, Apobec1, Arid1a, Arntl, Arx, Ascl3, Asxl1, Asxl2, Atf3, Atf7ip, Atn1, Atoh8, Atrx, Atxn1, Atxn1l, Axin1, Bach1, Bach2, Bank1, Barx2, Baz2a, Bcl3, Bcl6, Bcl6b, Bcor, Bhlhe22, Bhlhe40, Bhlhe41, Bmi1, Bmp2, Bmp4, Bmp6, Brca2, Brip1, C1d, Capn3, Cav1, Cbfa2t2, Cbfa2t3, Cbx1, Cbx2, Cbx3, Cbx4, Cbx5, C…	TRUE
GO:0048468	GO_BiologicalProcess-GOA_29.08.2016_15h14	cell development	[3, 4, 5]	[None]	288	18.8729	1.84e-06	3.53e-05	{}	{}	[Abi1, Actn3, Adamtsl4, Alcam, Ank3, Ankrd23, Arl3, Atoh1, Bcl11b, Bend6, Bhlha15, Bin3, Bmp8a, Bmpr2, Bves, Cacna1a, Cacna2d2, Cav3, Ccdc63, Cck, Cdh1, Cdh23, Cdh4, Cdk16, Cgn, Chd3, Chn1, Chodl, Cit, Cntnap2, Cobl, Col25a1, Crb1, Cst10, Ctnna2, Cux2, Cxcl16, Dab2ip, Dazl, Dbnl, Dct, Ddr1, Dhh, Dll1, Dll3, Dlx1, Dlx2, Dmc1, Dmrt1, Dnase1l3, Dock7, Dvl1, Ect2, Edn1, Edn3, Eif2ak4, Eif4enif1, En2,…	[A26c2, AI464131, Aatk, Abi1, Abi2, Abl1, Abl2, Ablim1, Acan, Acta1, Actc1, Actg1, Actn2, Actn3, Acvr1, Acvrl1, Adad1, Adam15, Adam22, Adamtsl4, Adcy1, Adcy6, Adgra2, Adgrb3, Adgrg1, Adgrv1, Adipoq, Adm, Adrm1, Aff4, Afg3l2, Ager, Agfg1, Agt, Ahi1, Akap13, Akap9, Akip1, Akt1, Akt2, Alcam, Aldh1a1, Aldh1a2, Alg10b, Alkbh1, Alms1, Alpk3, Alx1, Ampd2, Ank1, Ank2, Ank3, Ankrd23, Ankrd27, Anks1, Ap1ar…	TRUE
GO:2000113	GO_BiologicalProcess-GOA_29.08.2016_15h14	negative regulation of cellular macromolecule biosynthetic process	[5, 6, 7]	[None]	146	21.1594	2.25e-06	4.24e-05	{}	{}	[Aggf1, Ahrr, Ankrd33, Atf3, Atf7ip, Atoh8, Bach2, Barx2, Cdx2, Cebpb, Chd8, Cry2, Ctnnbip1, Ctr9, Cux2, Cxcl16, Ddit3, Dlx1, Dlx2, Dmrt1, Dnajc17, Dnmt3b, Drap1, E2f8, Eif2ak4, Eif2s1, Eif4ebp2, Eif4enif1, Ezh1, Foxa1, Foxd1, Foxj1, Foxp1, Foxs1, Gabpa, Gapdh, Gata1, Gata2, Gata3, Gbp3, Gli2, Glis1, Hdac2, Hdac4, Hdac7, Hells, Hes1, Hes7, Hey2, Hhatl, Hhex, Hist1h1c, Hist1h1e, Hoxb3, Hoxc8, Id3,…	[A430033K04Rik, Aatf, Abca7, Adar, Adipoq, Aebp2, Aes, Aggf1, Ago2, Ahr, Ahrr, Ajuba, Ankrd33, Apobec1, Arid1a, Arntl, Arx, Ascl3, Asxl1, Asxl2, Atf3, Atf7ip, Atn1, Atoh8, Atrx, Atxn1, Atxn1l, Axin1, Bach1, Bach2, Bank1, Barx2, Baz2a, Bcl6, Bcl6b, Bcor, Bhlhe22, Bhlhe40, Bhlhe41, Bmi1, Bmp2, Bmp4, Bmp6, Brca2, Brip1, C1d, Capn3, Cav1, Cbfa2t2, Cbfa2t3, Cbx1, Cbx2, Cbx3, Cbx4, Cbx5, Cc2d1a, Cc2d1b…	TRUE
GO:0048519	GO_BiologicalProcess-GOA_29.08.2016_15h14	negative regulation of biological process	[1, 2, 3]	[None]	438	17.8049	2.34e-06	4.36e-05	{}	{}	[Aars, Abcg1, Abhd6, Ace, Actn3, Adam8, Adgrg3, Adora2a, Adra1b, Adrb1, Aggf1, Ahrr, Alox15, Angpt1, Ank3, Ankrd33, Ankrd6, Anxa2, Aoah, Apod, Arrdc3, Asph, Atf3, Atf7ip, Atg9a, Atoh1, Atoh8, Atp2b4, Azin2, Bach2, Bag6, Barhl1, Barx2, Bcas3, Bcl11b, Bcl2l12, Bend6, Bhlha15, Bmpr2, Brca1, Bst2, Cacna1a, Camp, Cav3, Ccr2, Cd200, Cd27, Cd276, Cd83, Cd9, Cdh1, Cdh5, Cdkn1a, Cdx2, Cebpb, Cenpf, Cep97,…	[1500015O10Rik, 2610042L04Rik, 2700046G09Rik, 4930503L19Rik, A430033K04Rik, A4gnt, AY074887, Aamdc, Aars, Aatf, Aatk, Abca5, Abca7, Abcg1, Abhd2, Abhd5, Abhd6, Abl1, Abl2, Abr, Acacb, Acadl, Acadvl, Ace, Acer1, Acp5, Actc1, Actn3, Actn4, Acvr1b, Acvr1c, Acvrl1, Ada, Adam24, Adam8, Adamts18, Adamts20, Adamtsl2, Adar, Adcy6, Adcyap1, Adgra2, Adgrf5, Adgrg1, Adgrg3, Adipoq, Adnp, Adnp2, Adora1, Ador…	TRUE
GO:0001933	GO_BiologicalProcess-GOA_29.08.2016_15h14	negative regulation of protein phosphorylation	[6, 7, 8, 9]	[None]	49	28.3237	2.92e-06	5.39e-05	{}	{}	[Angpt1, Atf3, Cav3, Cdkn1a, Cnksr3, Ctdspl, Dab2ip, Dusp16, Dusp6, Dusp9, Dvl1, Fam129a, Gadd45b, Gbp3, Gstp1, Hipk3, Igf1r, Inpp5k, Jun, Lemd2, Lrrk2, Nck1, Ndrg2, Nf1, Nf2, Nog, Pard3, Pard6a, Pax6, Pbk, Pde4d, Pkig, Ppp1r15a, Psen1, Ptpn2, Ptpn6, Ptprc, Rgs14, Rgs16, Samsn1, Sfrp2, Shb, Smad4, Sorl1, Spred1, Spred3, Spry2, Spry4, Trib3]	[1500015O10Rik, 2610042L04Rik, Abl1, Adar, Adipoq, Aida, Angpt1, Ankrd26, Apc, Arrb2, Ash1l, Atf3, Atg14, Bag1, Bak1, Bax, Bdkrb2, Btn2a2, C1ql4, C330021F23Rik, Casp3, Cav1, Cav3, Cd109, Cdkn1a, Cdkn1b, Cdkn2a, Cdkn2c, Ceacam1, Chordc1, Cib1, Cnksr3, Ctdsp1, Ctdsp2, Ctdspl, Dab2ip, Dact1, Dmd, Dmtn, Dnajc3, Dtnbp1, Dusp10, Dusp16, Dusp19, Dusp6, Dusp8, Dusp9, Dvl1, Dynlt1b, Errfi1, Fabp4, Fam129a…	TRUE
GO:0050767	GO_BiologicalProcess-GOA_29.08.2016_15h14	regulation of neurogenesis	[5, 6, 7, 8]	[None]	105	22.5806	3.26e-06	5.95e-05	{}	{}	[Atoh1, Bcl11b, Bend6, Bmpr2, Cacna1a, Cdh1, Cdh4, Chd3, Chn1, Chodl, Cit, Cobl, Cux2, Dab2ip, Dct, Dll1, Dll3, Dlx1, Dlx2, Dock7, Dvl1, Ect2, Eif2ak4, Eif4enif1, Epha4, Epha7, Foxa1, Gata2, Gata3, Gli2, Gprc5b, Grid2, Hdac2, Hes1, Hey2, Hif1a, Hmga2, Hoxb3, Hoxd3, Il6st, Irx3, Isl1, Kel, Kif20b, Lpar3, Lrp8, Lrrk2, Man2a1, Map2k2, Mapk6, Mapt, Mef2c, Meis1, Mob2, Mt3, Nbl1, Nck1, Ncoa3, Nedd4, N…	[Aatk, Abl2, Adcy6, Adgrb3, Adgrg1, Ahi1, Akt1, Ankrd27, Apbb1, App, Arf6, Arhgap35, Arhgef2, Arntl, Asap1, Ascl1, Aspm, Atoh1, Atp8a2, Atxn1, Avil, B2m, Barhl2, Bcl11b, Bcl2, Bcl6, Bdnf, Bend6, Bhlhb9, Bmp2, Bmp4, Bmp6, Bmp7, Bmpr1a, Bmpr2, Bnip2, Braf, Brinp1, Brinp2, Brinp3, Cacna1a, Camk1d, Caprin1, Caprin2, Casz1, Ccdc88a, Cd24a, Cdh1, Cdh2, Cdh4, Cdk5, Cdk5r1, Cdk5rap2, Cdkl3, Cdon, Chd3, C…	TRUE
GO:0031400	GO_BiologicalProcess-GOA_29.08.2016_15h14	negative regulation of protein modification process	[5, 6, 7, 8]	[None]	59	26.4574	3.41e-06	6.15e-05	{}	{}	[Angpt1, Atf3, Brca1, Cav3, Cdkn1a, Cnksr3, Ctdspl, Dab2ip, Dusp16, Dusp6, Dusp9, Dvl1, Fam129a, Fry, Gadd45b, Gbp3, Gfi1b, Gstp1, Hhatl, Hipk3, Igf1r, Inpp5k, Jun, Kdm4b, Klf15, Lemd2, Lrrk2, Nck1, Ndrg2, Nf1, Nf2, Nog, Pard3, Pard6a, Park7, Pax6, Pbk, Pde4d, Pkig, Ppp1r15a, Psen1, Ptpn2, Ptpn6, Ptprc, Rgs14, Rgs16, Samsn1, Sfrp2, Shb, Smad4, Sorl1, Spred1, Spred3, Spry2, Spry4, Sufu, Tbc1d24, T…	[1500015O10Rik, 2610042L04Rik, Abl1, Adar, Adipoq, Aida, Angpt1, Ankrd26, Anks1, Apc, Arrb2, Ash1l, Atf3, Atg14, Atg5, Atg7, Bag1, Bak1, Bax, Bdkrb2, Brca1, Btn2a2, C1ql4, C330021F23Rik, Casp3, Cav1, Cav3, Cd109, Cdk5, Cdkn1a, Cdkn1b, Cdkn2a, Cdkn2c, Ceacam1, Chordc1, Cib1, Cmya5, Cnksr3, Cry1, Ctdsp1, Ctdsp2, Ctdspl, Dab2ip, Dact1, Dmd, Dmtn, Dnajc3, Dtnbp1, Dusp10, Dusp16, Dusp19, Dusp6, Dusp8,…	TRUE
GO:0048523	GO_BiologicalProcess-GOA_29.08.2016_15h14	negative regulation of cellular process	[2, 3, 4]	[None]	399	17.9406	3.54e-06	6.3e-05	{}	{}	[Aars, Abhd6, Ace, Actn3, Adam8, Adgrg3, Adora2a, Adra1b, Aggf1, Ahrr, Angpt1, Ank3, Ankrd33, Ankrd6, Anxa2, Apod, Asph, Atf3, Atf7ip, Atoh1, Atoh8, Bach2, Bag6, Barhl1, Barx2, Bcas3, Bcl11b, Bcl2l12, Bend6, Bhlha15, Bmpr2, Brca1, Bst2, Cacna1a, Cav3, Ccr2, Cd200, Cd27, Cd276, Cd9, Cdh1, Cdh5, Cdkn1a, Cdx2, Cebpb, Cenpf, Cep97, Chd3, Chd8, Ciapin1, Cit, Ckmt1, Clasp2, Clec2d, Cnksr3, Cry2, Ctdspl…	[1500015O10Rik, 2610042L04Rik, 4930503L19Rik, A430033K04Rik, A4gnt, AY074887, Aamdc, Aars, Aatf, Aatk, Abca5, Abca7, Abhd2, Abhd6, Abl1, Abl2, Abr, Acacb, Acadl, Acadvl, Ace, Acer1, Acp5, Actc1, Actn3, Actn4, Acvr1c, Acvrl1, Ada, Adam8, Adamts18, Adamts20, Adamtsl2, Adar, Adcy6, Adcyap1, Adgra2, Adgrf5, Adgrg1, Adgrg3, Adipoq, Adnp, Adnp2, Adora1, Adora2a, Adra1b, Adrbk1, Aebp2, Aes, Agap2, Ager,…	TRUE
GO:0045892	GO_BiologicalProcess-GOA_29.08.2016_15h14	negative regulation of transcription, DNA-templated	[5, 6, 7, 8, 9, 10, 11]	[None]	136	21.2833	3.66e-06	6.38e-05	{}	{}	[Aggf1, Ahrr, Ankrd33, Atf3, Atf7ip, Atoh8, Bach2, Barx2, Cdx2, Cebpb, Chd8, Cry2, Ctnnbip1, Ctr9, Cux2, Cxcl16, Ddit3, Dlx1, Dlx2, Dmrt1, Dnajc17, Dnmt3b, Drap1, E2f8, Ezh1, Foxa1, Foxd1, Foxj1, Foxp1, Foxs1, Gabpa, Gata1, Gata2, Gata3, Gbp3, Gli2, Glis1, Hdac2, Hdac4, Hdac7, Hells, Hes1, Hes7, Hey2, Hhex, Hist1h1c, Hist1h1e, Hoxb3, Hoxc8, Id3, Inpp5k, Isl1, Lgr4, Lrp8, Mael, Map3k10, Mdfi, Mef2…	[A430033K04Rik, Adipoq, Aebp2, Aes, Aggf1, Ahr, Ahrr, Ajuba, Ankrd33, Apobec1, Arid1a, Arntl, Arx, Ascl3, Asxl1, Asxl2, Atf3, Atf7ip, Atn1, Atoh8, Atrx, Atxn1, Atxn1l, Axin1, Bach1, Bach2, Barx2, Baz2a, Bcl6, Bcl6b, Bcor, Bhlhe22, Bhlhe40, Bhlhe41, Bmi1, Bmp2, Bmp4, Bmp6, Brip1, C1d, Capn3, Cav1, Cbfa2t2, Cbfa2t3, Cbx1, Cbx2, Cbx3, Cbx4, Cbx5, Cc2d1a, Cc2d1b, Ccdc85b, Ccnd3, Ccne1, Cd36, Cdc73, C…	TRUE
GO:0003231	GO_BiologicalProcess-GOA_29.08.2016_15h14	cardiac ventricle development	[4, 5, 6, 7, 8, 9]	[None]	37	31.3559	3.64e-06	6.41e-05	{}	{}	[Bmpr2, Chd3, Cyr61, Dand5, Dnm2, Eng, Gata3, Gata4, Grhl2, Hand2, Hes1, Hey2, Hif1a, Isl1, Lmo4, Lrp2, Mdm2, Mef2c, Myocd, Nfatc1, Nog, Nprl3, Prox1, Ptk7, Rbm15, Sall1, Sall4, Scn5a, Smad4, Smarca4, Sox11, Sox4, Sufu, Tnni1, Vangl2, Whsc1, Wnt11]	[Acvr1, Ahr, Ap2b1, Bmp10, Bmp4, Bmpr1a, Bmpr2, Ccm2l, Chd3, Chd7, Cited2, Cntrl, Col11a1, Cxcr4, Cyr61, Dand5, Dctn5, Dll4, Dnm2, Dsp, Dspp, Egln1, Eng, Fgfr2, Fgfrl1, Fkbp1a, Foxc1, Foxc2, Foxh1, Frs2, Fzd1, Fzd2, Gata3, Gata4, Gja5, Gm14207, Grhl2, Gsk3a, Hand1, Hand2, Hectd1, Heg1, Hes1, Hey1, Hey2, Heyl, Hif1a, Hoxa13, Id2, Isl1, Jag1, Klk1b1, Lmo4, Lrp2, Lrp6, Ltbp1, Luzp1, Ly6e, Matr3, Mbd…	TRUE
GO:0000122	GO_BiologicalProcess-GOA_29.08.2016_15h14	negative regulation of transcription from RNA polymerase II promoter	[6, 7, 8, 9, 10, 11, 12]	[None]	107	22.3849	4.01e-06	6.83e-05	{}	{}	[Aggf1, Ahrr, Ankrd33, Atf3, Atf7ip, Bach2, Barx2, Cdx2, Ctnnbip1, Ctr9, Cux2, Ddit3, Dlx1, Dlx2, Dmrt1, Dnajc17, Dnmt3b, Drap1, E2f8, Ezh1, Foxa1, Foxj1, Foxp1, Gabpa, Gata1, Gata2, Gata3, Gbp3, Gli2, Glis1, Hdac2, Hdac4, Hdac7, Hes1, Hes7, Hey2, Hhex, Hist1h1c, Hist1h1e, Hoxb3, Hoxc8, Id3, Isl1, Lrp8, Mael, Mdfi, Mef2c, Mepce, Mlxipl, Myef2, Myocd, Nck1, Ncor2, Nedd4, Nepn, Nfatc1, Nfatc4, Nfix…	[Aebp2, Aggf1, Ahr, Ahrr, Ajuba, Ankrd33, Arid1a, Arx, Ascl3, Asxl1, Asxl2, Atf3, Atf7ip, Atn1, Atrx, Atxn1, Atxn1l, Axin1, Bach1, Bach2, Barx2, Bcl6, Bcl6b, Bcor, Bhlhe41, Bmi1, Bmp2, Bmp4, Bmp6, Brip1, Cav1, Cbfa2t2, Cbfa2t3, Cbx2, Cbx4, Cc2d1a, Cc2d1b, Ccnd3, Ccne1, Cd36, Cdc73, Cdk2, Cdk6, Cdkn1c, Cdx2, Cdx4, Cebpa, Cela1, Cic, Cry1, Ctbp1, Ctcf, Ctnnb1, Ctnnbip1, Ctr9, Cul3, Cux1, Cux2, Dach…	TRUE
GO:1903507	GO_BiologicalProcess-GOA_29.08.2016_15h14	negative regulation of nucleic acid-templated transcription	[6, 7, 8, 9, 10]	[None]	136	21.25	3.99e-06	6.88e-05	{}	{}	[Aggf1, Ahrr, Ankrd33, Atf3, Atf7ip, Atoh8, Bach2, Barx2, Cdx2, Cebpb, Chd8, Cry2, Ctnnbip1, Ctr9, Cux2, Cxcl16, Ddit3, Dlx1, Dlx2, Dmrt1, Dnajc17, Dnmt3b, Drap1, E2f8, Ezh1, Foxa1, Foxd1, Foxj1, Foxp1, Foxs1, Gabpa, Gata1, Gata2, Gata3, Gbp3, Gli2, Glis1, Hdac2, Hdac4, Hdac7, Hells, Hes1, Hes7, Hey2, Hhex, Hist1h1c, Hist1h1e, Hoxb3, Hoxc8, Id3, Inpp5k, Isl1, Lgr4, Lrp8, Mael, Map3k10, Mdfi, Mef2…	[A430033K04Rik, Adipoq, Aebp2, Aes, Aggf1, Ahr, Ahrr, Ajuba, Ankrd33, Apobec1, Arid1a, Arntl, Arx, Ascl3, Asxl1, Asxl2, Atf3, Atf7ip, Atn1, Atoh8, Atrx, Atxn1, Atxn1l, Axin1, Bach1, Bach2, Barx2, Baz2a, Bcl6, Bcl6b, Bcor, Bhlhe22, Bhlhe40, Bhlhe41, Bmi1, Bmp2, Bmp4, Bmp6, Brip1, C1d, Capn3, Cav1, Cbfa2t2, Cbfa2t3, Cbx1, Cbx2, Cbx3, Cbx4, Cbx5, Cc2d1a, Cc2d1b, Ccdc85b, Ccnd3, Ccne1, Cd36, Cdc73, C…	TRUE
GO:0035270	GO_BiologicalProcess-GOA_29.08.2016_15h14	endocrine system development	[4, 5]	[None]	36	31.5789	4.08e-06	6.89e-05	{}	{}	[Crhr1, Dll1, Gata2, Gata3, Gli1, Gli2, Gsx1, Hes1, Hhex, Hmga2, Hoxa3, Hoxa5, Hoxb3, Hoxd3, Igf1r, Insm1, Isl1, Lhx3, Map2k2, Myt1, Nf1, Nkx6-1, Nog, Onecut2, Pax6, Pde3b, Rfx3, Rfx6, Sidt2, Six1, Sox2, Sox3, Sox4, Tcf7l2, Thra, Wt1]	[Apoa1, Arid5b, Arntl, Ascl1, Bad, Bmp2, Bmp4, Bmpr1a, Braf, Cdkn1c, Cga, Cited2, Clock, Creb1, Crh, Crhr1, Crkl, Dll1, Drd2, Duox1, Duox2, Ear1, Fgf10, Fgf2, Fgf8, Foxa2, Foxe1, Gata2, Gata3, Gata6, Ghrh, Ghrhr, Gip, Gipr, Gli1, Gli2, Gsx1, Hes1, Hhex, Hmga2, Hnf1a, Hoxa3, Hoxa5, Hoxb3, Hoxd3, Igf1r, Il6, Insm1, Insr, Isl1, Kdm1a, Lhx3, Ly6e, Map2k1, Map2k2, Mapk1, Mapk3, Mnx1, Myt1, Neurod1, Nf…	TRUE
GO:0051094	GO_BiologicalProcess-GOA_29.08.2016_15h14	positive regulation of developmental process	[2, 3, 4]	[None]	170	20.3349	4.25e-06	7.1e-05	{}	{}	[Actn3, Adam8, Adgrb1, Adgrb2, Atoh1, Bend6, Bmpr2, Cacna2d2, Cav3, Ccl24, Cd101, Cd276, Cd28, Cd83, Cdh4, Cdx2, Cebpb, Chd3, Clstn1, Cmklr1, Cobl, Crebl2, Csf3, Ctsh, Cux2, Cx3cl1, Cyp1b1, Cyr61, Dab2ip, Dct, Dll1, Dmrt1, Dvl1, Ect2, Efnb2, Egf, Egr3, Ehd2, Eng, Fam20c, Flt3, Foxa1, Foxd1, Foxj1, Foxp1, Foxs1, Gata2, Gata3, Gata4, Gdf15, Gdf2, Gdf5, Gfi1b, Gli1, Gli2, Gpr68, Gprc5b, Hand2, Hdac2…	[2700046G09Rik, Aamdc, Abl2, Acacb, Actn3, Acvr1, Acvrl1, Ada, Adam8, Adamts20, Adamts9, Adgrb1, Adgrb2, Adgrb3, Adgre5, Adgrl1, Adgrl2, Adgrl3, Adig, Adipoq, Adm, Adrb2, Agap2, Agr2, Agrn, Agt, Agtr2, Ahi1, Alox8, Amigo1, Amigo2, Amigo3, Amot, Amtn, Anapc2, Ankrd27, Ankrd54, Ano6, Ap3b1, Ap3d1, Apc, Ar, Arhgap35, Arntl, Arpc2, Arrb2, Arx, Asb4, Ascl1, Asic2, Aspm, Asxl2, Atad5, Atoh1, Atp11c, At…	TRUE
GO:1902679	GO_BiologicalProcess-GOA_29.08.2016_15h14	negative regulation of RNA biosynthetic process	[5, 6, 7, 8, 9]	[None]	136	21.2168	4.35e-06	7.18e-05	{}	{}	[Aggf1, Ahrr, Ankrd33, Atf3, Atf7ip, Atoh8, Bach2, Barx2, Cdx2, Cebpb, Chd8, Cry2, Ctnnbip1, Ctr9, Cux2, Cxcl16, Ddit3, Dlx1, Dlx2, Dmrt1, Dnajc17, Dnmt3b, Drap1, E2f8, Ezh1, Foxa1, Foxd1, Foxj1, Foxp1, Foxs1, Gabpa, Gata1, Gata2, Gata3, Gbp3, Gli2, Glis1, Hdac2, Hdac4, Hdac7, Hells, Hes1, Hes7, Hey2, Hhex, Hist1h1c, Hist1h1e, Hoxb3, Hoxc8, Id3, Inpp5k, Isl1, Lgr4, Lrp8, Mael, Map3k10, Mdfi, Mef2…	[A430033K04Rik, Adipoq, Aebp2, Aes, Aggf1, Ahr, Ahrr, Ajuba, Ankrd33, Apobec1, Arid1a, Arntl, Arx, Ascl3, Asxl1, Asxl2, Atf3, Atf7ip, Atn1, Atoh8, Atrx, Atxn1, Atxn1l, Axin1, Bach1, Bach2, Barx2, Baz2a, Bcl6, Bcl6b, Bcor, Bhlhe22, Bhlhe40, Bhlhe41, Bmi1, Bmp2, Bmp4, Bmp6, Brip1, C1d, Capn3, Cav1, Cbfa2t2, Cbfa2t3, Cbx1, Cbx2, Cbx3, Cbx4, Cbx5, Cc2d1a, Cc2d1b, Ccdc85b, Ccnd3, Ccne1, Cd36, Cdc73, C…	TRUE
GO:0006810	GO_BiologicalProcess-GOA_29.08.2016_15h14	transport	[3]	[None]	300	18.5759	4.44e-06	7.26e-05	{}	{}	[Abca4, Abcg1, Abcg5, Aim2, Alox15, Angpt1, Ank3, Anxa2, Ap1s1, Ap3b2, Apba1, Apoa2, Aqp11, Aqp2, Arl3, Atox1, Atp13a2, Atp1a4, Atp2c2, Atp6v0a1, Atp6v1b1, Atp8b3, Azin2, Bbc3, Bcas3, Best2, Bhlha15, Bst2, Btbd9, Bves, Cacna1a, Cacna1c, Cacnb1, Cacng8, Calr, Camk4, Cav3, Ccdc109b, Ccr2, Ccr7, Cct6b, Cd276, Cd9, Cdk16, Cdkn1a, Cdx2, Cenpf, Chd3, Chrna4, Chrna9, Clcn1, Clip2, Cnksr3, Copz1, Crebl2,…	[A230046K03Rik, Abca1, Abca12, Abca4, Abca5, Abca7, Abcb1a, Abcb4, Abcg1, Abcg4, Abcg5, Abcg8, Abl1, Abl2, Abr, Abra, Acat2, Ace2, Ache, Aco1, Actn2, Actn4, Actr2, Acvr1c, Acvr2b, Ada, Adipoq, Adora1, Adora2b, Adora3, Adrb2, Agap3, Agr2, Agrn, Agt, Agtr1a, Agxt, Ahcyl1, Ahi1, Aif1, Aim2, Akap5, Akt1, Akt2, Alox15, Als2, Alyref2, Amigo1, Amph, Angpt1, Ank1, Ank2, Ank3, Ankrd27, Ankrd54, Ano1, Ano2…	TRUE
KEGG:03010	KEGG_31.08.2016	Ribosome	[-1]	[None]	43	29.0541	5.71e-06	9.23e-05	{}	{}	[Mrpl11, Mrpl13, Mrpl2, Mrpl20, Mrpl33, Mrps15, Mrps6, Rpl10, Rpl10a, Rpl11, Rpl13a, Rpl14, Rpl17, Rpl18, Rpl18a, Rpl21, Rpl3, Rpl30, Rpl35, Rpl36, Rpl36al, Rpl37, Rpl38, Rpl8, Rpl9, Rplp0, Rplp1, Rplp2, Rps10, Rps12, Rps13, Rps14, Rps16, Rps18, Rps19, Rps2, Rps20, Rps26, Rps27, Rps6, Rps9, Rpsa, Uba52]	[Fau, Gm29376, Gm4705, Gm4925, Gm8210, LOC100042019, LOC100044627, LOC100862433, LOC100862455, LOC102642137, LOC102642602, LOC102642689, LOC102642752, LOC102642864, LOC105244208, Mrpl1, Mrpl10, Mrpl11, Mrpl12, Mrpl13, Mrpl14, Mrpl15, Mrpl16, Mrpl17, Mrpl18, Mrpl19, Mrpl2, Mrpl20, Mrpl21, Mrpl22, Mrpl23, Mrpl24, Mrpl27, Mrpl28, Mrpl3, Mrpl30, Mrpl32, Mrpl33, Mrpl34, Mrpl35, Mrpl36, Mrpl4, Mrpl9, M…	TRUE
GO:0022008	GO_BiologicalProcess-GOA_29.08.2016_15h14	neurogenesis	[5, 6]	[None]	212	19.4853	5.94e-06	9.51e-05	{}	{}	[Abi1, Acsl6, Agtpbp1, Alcam, Ank3, Apcdd1, Arl3, Atoh1, Barhl1, Bcl11b, Bend6, Bmpr2, Cacna1a, Cck, Cdh1, Cdh23, Cdh4, Cdk16, Cebpb, Chd3, Chn1, Chodl, Cit, Cntnap2, Cobl, Col25a1, Crb1, Ctnna2, Cux2, Dab2ip, Daglb, Dbnl, Dct, Ddr1, Dll1, Dll3, Dlx1, Dlx2, Dock7, Dvl1, Ect2, Edn3, Eif2ak4, Eif4enif1, En2, Enah, Epb41l3, Epha4, Epha7, Etv1, Etv4, Fa2h, Foxa1, Foxd1, Foxn4, Foxp1, Fzd9, Gas7, Gata…	[Aatk, Abi1, Abi2, Abl1, Abl2, Ablim1, Abt1, Acsl4, Acsl6, Adam22, Adcy1, Adcy6, Adgrb3, Adgrg1, Adgrl3, Adgrv1, Adnp2, Afg3l2, Ager, Agt, Agtpbp1, Ahi1, Akt1, Akt2, Alcam, Aldh1a1, Aldh1a2, Alg10b, Alkbh1, Alms1, Ank3, Ankrd27, Anks1, Apbb1, Apbb2, Apc, Apcdd1, Apoa1, Apoe, App, Arf4, Arf6, Arhgap35, Arhgef2, Arhgef28, Arid1b, Arl3, Arntl, Artn, Arx, Asap1, Ascl1, Aspm, Astn1, Atcay, Atf5, Atg7,…	TRUE
GO:0046460	GO_BiologicalProcess-GOA_29.08.2016_15h14	neutral lipid biosynthetic process	[4, 5, 6]	[None]	11	61.1111	8.27e-06	0.000127	{}	{}	[Dgat1, Fbxw7, Gpld1, Ldlr, Mogat1, Pck1, Sik1, Srebf1, Tcf7l2, Thrsp, Tom1l2]	[Dgat1, Dgat2, Fbxw7, Fitm2, Gpat2, Gpat4, Gpld1, Ldlr, Mogat1, Mogat2, Pck1, Plin5, Scarb1, Sik1, Srebf1, Tcf7l2, Thrsp, Tom1l2]	TRUE
GO:0046463	GO_BiologicalProcess-GOA_29.08.2016_15h14	acylglycerol biosynthetic process	[5, 6, 7]	[None]	11	61.1111	8.27e-06	0.000127	{}	{}	[Dgat1, Fbxw7, Gpld1, Ldlr, Mogat1, Pck1, Sik1, Srebf1, Tcf7l2, Thrsp, Tom1l2]	[Dgat1, Dgat2, Fbxw7, Fitm2, Gpat2, Gpat4, Gpld1, Ldlr, Mogat1, Mogat2, Pck1, Plin5, Scarb1, Sik1, Srebf1, Tcf7l2, Thrsp, Tom1l2]	TRUE
GO:0051172	GO_BiologicalProcess-GOA_29.08.2016_15h14	negative regulation of nitrogen compound metabolic process	[3, 4, 5]	[None]	153	20.5094	8.08e-06	0.000128	{}	{}	[Actn3, Aggf1, Ahrr, Ankrd33, Atf3, Atf7ip, Atoh8, Bach2, Barx2, Cdx2, Cebpb, Chd8, Cry2, Ctnnbip1, Ctr9, Cux2, Cxcl16, Ddit3, Dlx1, Dlx2, Dmrt1, Dnajc17, Dnmt3b, Dppa3, Drap1, E2f8, Edn1, Eif2ak4, Eif2s1, Eif4ebp2, Eif4enif1, Ezh1, Foxa1, Foxd1, Foxj1, Foxp1, Foxs1, Gabpa, Gapdh, Gata1, Gata2, Gata3, Gbp3, Gli2, Glis1, Hdac2, Hdac4, Hdac7, Hells, Hes1, Hes7, Hey2, Hhex, Hist1h1c, Hist1h1e, Hoxb3…	[A430033K04Rik, Abca7, Acp5, Actn3, Adar, Adipoq, Aebp2, Aes, Aggf1, Ago2, Ahr, Ahrr, Ajuba, Akr1c6, Ankrd33, Apobec1, Arid1a, Arntl, Arx, Ascl3, Asxl1, Asxl2, Atf3, Atf7ip, Atg7, Atn1, Atoh8, Atrx, Atxn1, Atxn1l, Axin1, Bach1, Bach2, Bank1, Barx2, Baz2a, Bcl6, Bcl6b, Bcor, Bhlhe22, Bhlhe40, Bhlhe41, Blm, Bmi1, Bmp2, Bmp4, Bmp6, Brca2, Brip1, C1d, C330021F23Rik, Capn3, Cav1, Cbfa2t2, Cbfa2t3, Cbx…	TRUE
GO:0051960	GO_BiologicalProcess-GOA_29.08.2016_15h14	regulation of nervous system development	[4, 5, 6]	[None]	120	21.5054	8.26e-06	0.000128	{}	{}	[Adgrb1, Adgrb2, Atoh1, Bcl11b, Bend6, Bmpr2, Cacna1a, Cdh1, Cdh4, Chd3, Chn1, Chodl, Cit, Clstn1, Cobl, Cux2, Dab2ip, Dct, Dll1, Dll3, Dlx1, Dlx2, Dock7, Dvl1, Dvl2, Ect2, Egf, Eif2ak4, Eif4enif1, Epha4, Epha7, Foxa1, Gata2, Gata3, Ghsr, Gli1, Gli2, Gpr161, Gprc5b, Grid2, Hdac2, Hes1, Hey2, Hif1a, Hmga2, Hoxb3, Hoxd3, Il6st, Irx3, Isl1, Kel, Kif20b, Lpar3, Lrp8, Lrrk2, Lrrtm2, Lrtm2, Man2a1, Map…	[2700046G09Rik, Aatk, Abl2, Adcy6, Adgrb1, Adgrb2, Adgrb3, Adgre5, Adgrg1, Adgrl1, Adgrl2, Adgrl3, Agrn, Ahi1, Akt1, Amigo1, Amigo2, Amigo3, Anapc2, Ankrd27, Apbb1, App, Arf6, Arhgap35, Arhgef15, Arhgef2, Arntl, Asap1, Ascl1, Asic2, Aspm, Atoh1, Atp8a2, Atxn1, Avil, B2m, Barhl2, Bcl11b, Bcl2, Bcl6, Bdnf, Bend6, Bhlhb9, Bmp2, Bmp4, Bmp6, Bmp7, Bmpr1a, Bmpr2, Bnip2, Braf, Brinp1, Brinp2, Brinp3, Ca…	TRUE
GO:0051248	GO_BiologicalProcess-GOA_29.08.2016_15h14	negative regulation of protein metabolic process	[4, 5, 6]	[None]	82	23.4957	8.22e-06	0.000129	{}	{}	[Angpt1, Anxa2, Atf3, Azin2, Bag6, Brca1, Cav3, Cd276, Cdh1, Cdkn1a, Cnksr3, Ctdspl, Dab2ip, Dusp16, Dusp6, Dusp9, Dvl1, Eif2ak4, Eif2s1, Eif4ebp2, Eif4enif1, Fam129a, Fcmr, Foxj1, Fry, Gadd45b, Gapdh, Gbp3, Gfi1b, Gstp1, Hhatl, Hipk3, Igf1r, Ilf3, Inpp5k, Jun, Kdm4b, Klf15, Lemd2, Lrrk2, Nck1, Ndrg2, Nf1, Nf2, Nmi, Nog, Nos2, Nr1h3, Pard3, Pard6a, Park7, Pax6, Pbk, Pde4d, Pkig, Ppp1r15a, Psen1, …	[1500015O10Rik, 2610042L04Rik, Aatf, Abca7, Abl1, Adar, Adipoq, Ago2, Aida, Akt1, Angpt1, Ankrd26, Anks1, Anxa2, Apbb1, Apc, Arrb1, Arrb2, Ash1l, Atf3, Atg14, Atg5, Atg7, Axin1, Azin2, Bag1, Bag6, Bak1, Bank1, Banp, Bax, Bcl2a1d, Bcl3, Bdkrb2, Brca1, Btn2a2, C1ql4, C330021F23Rik, Casp3, Cast, Cav1, Cav3, Cd109, Cd276, Cd59a, Cd59b, Cdh1, Cdk5, Cdkn1a, Cdkn1b, Cdkn2a, Cdkn2c, Ceacam1, Cflar, Chord…	TRUE
GO:0030900	GO_BiologicalProcess-GOA_29.08.2016_15h14	forebrain development	[3, 4, 5, 6, 7, 8]	[None]	81	23.5465	8.56e-06	0.00013	{}	{}	[Agtpbp1, Aldh1a3, Aplp1, Atat1, Atoh1, Bcl11b, Ccdc85c, Chd3, Cntnap2, Dab2ip, Dct, Dlc1, Dlx1, Dlx2, Dock7, Egfr, Gata2, Gbx2, Gli1, Gli2, Gsx1, Hdac2, Hes1, Hhex, Hif1a, Hmga2, Ift88, Igf2bp1, Isl1, Kat2a, Kcna1, Kif3a, Kirrel3, Lhx2, Lhx3, Lrp2, Lrp8, Mboat7, Mdga1, Ncoa3, Ncor2, Nf1, Nf2, Nfib, Nog, Nprl3, Nr2e1, Numb, Otx1, Otx2, Pax6, Pfdn1, Plcb1, Prox1, Psen1, Ptprs, Sall1, Setd2, Slc1a2…	[4933409K07Rik, Adgrg1, Agtpbp1, Aldh1a1, Aldh1a2, Aldh1a3, Apaf1, Aplp1, Aplp2, App, Aqp1, Arhgap35, Arid1a, Arl13b, Arx, Ascl1, Aspm, Atat1, Atf5, Atg7, Atoh1, Atp7a, Atp7b, Atrx, Axl, B4galnt2, Bax, Bbs1, Bbs2, Bbs4, Bcan, Bcl11b, Bhlhe22, Bmp2, Bmp4, Bmpr1a, Btbd3, Btg2, Ccdc141, Ccdc85c, Cckar, Cdh2, Cdk5, Cdk5r1, Cdk5r2, Cdon, Cep120, Chd3, Chd5, Chd7, Chrd, Chrnb2, Cntn2, Cntnap2, Col3a1, …	TRUE
GO:0010646	GO_BiologicalProcess-GOA_29.08.2016_15h14	regulation of cell communication	[3, 4]	[None]	267	18.7237	8.82e-06	0.000133	{}	{}	[Abhd6, Actn3, Acvr2a, Adam8, Adgrg3, Adora2a, Alox15, Angpt1, Ankrd6, Anxa2, Arrdc3, Atf3, Avpi1, Bbc3, Bcl2l12, Bend6, C1qtnf1, Cacna1a, Cacna2d2, Cacng8, Calr, Cav3, Ccr7, Cd27, Cd28, Cd4, Cdh1, Cdk16, Clstn1, Cnksr3, Cplx2, Crhr1, Cry2, Cth, Ctnnbip1, Ctsh, Cux2, Cx3cl1, Cyp1b1, Dab2ip, Dand5, Ddit3, Dlk1, Dll1, Dlx1, Dlx2, Dmrt1, Dusp16, Dusp9, Dvl1, Dvl2, Edar, Edn1, Eef1e1, Egf, Eif2ak4, E…	[2610042L04Rik, AI464131, Abca7, Abhd6, Abl1, Abl2, Abra, Acer1, Actn3, Acvr1, Acvr1b, Acvr1c, Acvr2a, Acvr2b, Acvrl1, Ada, Adam17, Adam8, Adamts20, Adamtsl2, Adar, Adgra2, Adgrg1, Adgrg3, Adgrv1, Adipoq, Adora1, Adora2a, Adora3, Adra1a, Adra1d, Adrbk1, Adrm1, Agap2, Ager, Ago1, Ago3, Agt, Agtr1a, Aida, Ajuba, Akap13, Akt1, Alox15, Alox8, Amhr2, Amot, Anapc2, Angpt1, Ank2, Ankrd2, Ankrd26, Ankrd5…	TRUE
GO:0048732	GO_BiologicalProcess-GOA_29.08.2016_15h14	gland development	[3, 4, 5, 6]	[None]	88	23.0367	8.91e-06	0.000133	{}	{}	[Atp2c2, Bcl11b, Cav3, Cbx7, Cdh1, Cebpb, Clcn2, Cobl, Crhr1, Ddr1, E2f8, Edar, Egf, Egfr, Elf5, Esr1, Etv4, Ezh1, Fa2h, Fbxw7, Fkbp4, Foxa1, Fxyd1, Gata2, Gata3, Gli1, Gli2, Gsx1, Hand2, Hes1, Hhex, Hif1a, Hlx, Hmga2, Hoxa3, Hoxa5, Hoxb3, Hoxd3, Icmt, Ift88, Igf1r, Insm1, Iqgap3, Irf6, Isl1, Jun, Lama5, Lhx3, Lmo4, Man2a1, Map2k2, Meg3, Met, Mki67, Myb, Ncoa3, Nf1, Nfib, Nog, Nprl3, Ntn4, Onecut…	[Abl1, Acadm, Ada, Adrm1, Agap2, Ahr, Alg10b, Apc, Apoa1, Ar, Areg, Arf6, Arid5b, Ascl1, Atg7, Atp2b2, Atp2c2, Atp7b, B4galt1, Bax, Bcl11b, Bcl2, Bcl2l11, Bmp2, Bmp4, Bmp7, Bmpr1a, Braf, Bsx, Btbd7, Btrc, Cacnb4, Capn1, Cav1, Cav3, Cbx7, Cckbr, Ccl11, Ccnb2, Ccnd1, Cd44, Cdh1, Cdkn1b, Cdkn1c, Cdkn2a, Ceacam1, Cebpa, Cebpb, Cela1, Cfc1, Cga, Chuk, Cited2, Clcn2, Cobl, Cops3, Creb1, Crh, Crhr1, Crk…	TRUE
GO:0007420	GO_BiologicalProcess-GOA_29.08.2016_15h14	brain development	[3, 4, 5, 6, 7]	[None]	114	21.673	9.6e-06	0.000142	{}	{}	[Aars, Agtpbp1, Ak8, Aldh1a3, Aplp1, Atat1, Atoh1, Bag6, Barhl1, Bbs7, Bcl11b, Cacna1a, Ccdc85c, Chd3, Cntnap2, Ctnna2, Dab2ip, Dct, Dlc1, Dll1, Dlx1, Dlx2, Dock7, Egf, Egfr, En2, Epha7, Fancc, Foxj1, Gata2, Gbx2, Gli1, Gli2, Grhl2, Grid2, Gsx1, Hdac2, Hes1, Hhex, Hif1a, Hmga2, Hmx3, Hoxa1, Hoxb1, Hoxb3, Hspg2, Ift88, Igf1r, Igf2bp1, Isl1, Kat2a, Kcna1, Kif3a, Kirrel3, Lhx2, Lhx3, Lrp2, Lrp8, Mbo…	[4933409K07Rik, Aars, Aatk, Abl1, Abl2, Abr, Adgrg1, Agtpbp1, Ak7, Ak8, Aldh1a1, Aldh1a2, Aldh1a3, Anp32b, Apaf1, Aplp1, Aplp2, App, Aqp1, Arcn1, Arhgap35, Arid1a, Arl13b, Arl6, Armc4, Arx, Ascl1, Aspm, Atat1, Atf5, Atg7, Atm, Atoh1, Atp2b2, Atp7a, Atp7b, Atrn, Atrx, Atxn2, Axl, B4galnt2, B4galt2, Bag6, Barhl1, Bax, Bbs1, Bbs2, Bbs4, Bbs7, Bcan, Bcl11b, Bcl2, Bcr, Bhlhe22, Bmi1, Bmp2, Bmp4, Bmp5,…	TRUE
GO:0007417	GO_BiologicalProcess-GOA_29.08.2016_15h14	central nervous system development	[4, 5, 6]	[None]	139	20.8084	9.87e-06	0.000143	{}	{}	[Aars, Agtpbp1, Ak8, Aldh1a3, Aplp1, Atat1, Atoh1, Bag6, Barhl1, Bbs7, Bcl11b, Cacna1a, Ccdc85c, Chd3, Cntnap2, Ctnna2, Dab2ip, Dct, Dlc1, Dll1, Dlx1, Dlx2, Dock7, Egf, Egfr, En2, Epha4, Epha7, Fa2h, Fancc, Foxj1, Foxn4, Foxp1, Gata2, Gbx2, Gdf11, Gli1, Gli2, Grhl2, Grid2, Gsx1, Hdac2, Hes1, Hhex, Hif1a, Hmga2, Hmx3, Hoxa1, Hoxb1, Hoxb3, Hspg2, Id3, Ift88, Igf1r, Igf2bp1, Il6st, Isl1, Kat2a, Kcna…	[4933409K07Rik, Aars, Aatk, Abl1, Abl2, Abr, Abt1, Adgra2, Adgrg1, Ager, Agt, Agtpbp1, Ak7, Ak8, Aldh1a1, Aldh1a2, Aldh1a3, Anp32b, Apaf1, Aplp1, Aplp2, App, Aqp1, Arcn1, Arhgap35, Arhgef28, Arid1a, Arl13b, Arl6, Armc4, Arnt2, Arx, Ascl1, Aspm, Atat1, Atf5, Atg7, Atm, Atoh1, Atp2b2, Atp7a, Atp7b, Atrn, Atrx, Atxn2, Axl, B4galnt2, B4galt2, Bag6, Barhl1, Bax, Bbs1, Bbs2, Bbs4, Bbs7, Bcan, Bcl11b, B…	TRUE
GO:0060284	GO_BiologicalProcess-GOA_29.08.2016_15h14	regulation of cell development	[4, 5, 6]	[None]	120	21.4286	9.86e-06	0.000145	{}	{}	[Actn3, Ankrd23, Atoh1, Bcl11b, Bend6, Bmpr2, Cacna1a, Cdh1, Cdh4, Chd3, Chn1, Chodl, Cit, Cobl, Cux2, Dab2ip, Dct, Dll1, Dll3, Dlx1, Dlx2, Dock7, Dvl1, Ect2, Eif2ak4, Eif4enif1, Eng, Epha4, Epha7, Foxa1, Gata2, Gata3, Gli2, Gpr68, Gprc5b, Grid2, Hdac2, Hdac4, Hes1, Hey2, Hif1a, Hmga2, Hoxb3, Hoxd3, Il6st, Irx3, Isl1, Kel, Kif20b, Lpar3, Lrp8, Lrrk2, Man2a1, Map2k2, Mapk6, Mapt, Mef2c, Meg3, Meis…	[Aatk, Abl2, Actn3, Acvr1, Adcy6, Adgra2, Adgrb3, Adgrg1, Adipoq, Ahi1, Akap13, Akt1, Ankrd23, Ankrd27, Ap1ar, Apbb1, App, Arf6, Arhgap35, Arhgef2, Arntl, Arpc2, Asap1, Ascl1, Aspm, Atg7, Atoh1, Atp6ap1, Atp8a2, Atxn1, Aurka, Avil, Axin2, B2m, Bad, Barhl2, Bcl11b, Bcl2, Bcl6, Bdnf, Bend6, Bhlhb9, Bhlhe23, Bmp2, Bmp4, Bmp6, Bmp7, Bmpr1a, Bmpr2, Bnip2, Braf, Brinp1, Brinp2, Brinp3, Cacna1a, Camk1d,…	TRUE
GO:0048878	GO_BiologicalProcess-GOA_29.08.2016_15h14	chemical homeostasis	[4]	[None]	111	21.7647	1.03e-05	0.000148	{}	{}	[Adipor2, Adra1b, Ank3, Apoa2, Aqp11, Aqp2, Atox1, Atp13a2, Atp2b4, Atp6v1b1, Bdh2, Bhlha15, Btbd9, Cacna1a, Cacna1c, Cav3, Ccdc109b, Ccdc47, Cdh1, Cdk16, Chd3, Cib2, Cry2, Csmd1, Ddit3, Dgat1, Edn1, Edn3, Fbxw7, Ffar2, Fgf23, Foxa1, Fxyd1, G6pc, Galk1, Gm6484, Gpld1, Gpr68, Gprc5b, Grhl1, Grina, Hif1a, Homer1, Homer2, Igf1r, Inpp5k, Kel, Ldlr, Lepr, Met, Mlxipl, Mt2, Mt3, Mttp, Myt1, Ncoa5, Ncor…	[Abca12, Abcb7, Abcg8, Abl1, Acaca, Aco1, Adcy6, Adgrf5, Adipoq, Adipor1, Adipor2, Adra1b, Akt1, Alas2, Alms1, Alox12, Alox12b, Aloxe3, Ampd2, Ang2, Angpt2, Angptl3, Angptl4, Ank1, Ank2, Ank3, Ankrd26, Ano1, Anxa6, Anxa7, Aplp2, Apoa2, Apoa5, Apob, Apoe, App, Aqp1, Aqp11, Aqp2, Aqp3, Aqp4, Aqp7, Arrb1, Asgr2, Aspscr1, Atg5, Atg7, Atox1, Atp12a, Atp13a2, Atp13a4, Atp1a2, Atp1a3, Atp1b1, Atp2a2, At…	TRUE
GO:0023051	GO_BiologicalProcess-GOA_29.08.2016_15h14	regulation of signaling	[2, 3]	[None]	268	18.663	1.09e-05	0.000156	{}	{}	[Abhd6, Actn3, Acvr2a, Adam8, Adgrg3, Adora2a, Alox15, Angpt1, Ankrd6, Anxa2, Arrdc3, Atf3, Avpi1, Bbc3, Bcl2l12, Bend6, Bves, C1qtnf1, Cacna1a, Cacna2d2, Cacng8, Calr, Cav3, Ccr7, Cd27, Cd28, Cd4, Cdh1, Cdk16, Clstn1, Cnksr3, Cplx2, Crhr1, Cry2, Cth, Ctnnbip1, Ctsh, Cux2, Cx3cl1, Cyp1b1, Dab2ip, Dand5, Ddit3, Dlk1, Dll1, Dlx1, Dlx2, Dmrt1, Dusp16, Dusp9, Dvl1, Dvl2, Edar, Edn1, Eef1e1, Egf, Eif2…	[2610042L04Rik, AI464131, Abca7, Abhd6, Abl1, Abl2, Abra, Acer1, Ache, Actn3, Acvr1, Acvr1b, Acvr1c, Acvr2a, Acvr2b, Acvrl1, Ada, Adam17, Adam8, Adamts20, Adamtsl2, Adar, Adgra2, Adgrg1, Adgrg3, Adgrv1, Adipoq, Adora1, Adora2a, Adora3, Adra1a, Adra1d, Adrbk1, Adrm1, Agap2, Ager, Ago1, Ago3, Agt, Agtr1a, Aida, Ajuba, Akap13, Akt1, Alox15, Alox8, Als2, Amhr2, Amot, Anapc2, Angpt1, Ank2, Ankrd2, Ank…	TRUE
GO:0051253	GO_BiologicalProcess-GOA_29.08.2016_15h14	negative regulation of RNA metabolic process	[4, 5, 6, 7, 8]	[None]	137	20.8207	1.11e-05	0.000157	{}	{}	[Aggf1, Ahrr, Ankrd33, Atf3, Atf7ip, Atoh8, Bach2, Barx2, Cdx2, Cebpb, Chd8, Cry2, Ctnnbip1, Ctr9, Cux2, Cxcl16, Ddit3, Dlx1, Dlx2, Dmrt1, Dnajc17, Dnmt3b, Drap1, E2f8, Ezh1, Foxa1, Foxd1, Foxj1, Foxp1, Foxs1, Gabpa, Gata1, Gata2, Gata3, Gbp3, Gli2, Glis1, Hdac2, Hdac4, Hdac7, Hells, Hes1, Hes7, Hey2, Hhex, Hist1h1c, Hist1h1e, Hoxb3, Hoxc8, Id3, Inpp5k, Isl1, Lgr4, Lrp8, Mael, Map3k10, Mdfi, Mef2…	[A430033K04Rik, Adipoq, Aebp2, Aes, Aggf1, Ahr, Ahrr, Ajuba, Akr1c6, Ankrd33, Apobec1, Arid1a, Arntl, Arx, Ascl3, Asxl1, Asxl2, Atf3, Atf7ip, Atn1, Atoh8, Atrx, Atxn1, Atxn1l, Axin1, Bach1, Bach2, Barx2, Baz2a, Bcl6, Bcl6b, Bcor, Bhlhe22, Bhlhe40, Bhlhe41, Bmi1, Bmp2, Bmp4, Bmp6, Brip1, C1d, Capn3, Cav1, Cbfa2t2, Cbfa2t3, Cbx1, Cbx2, Cbx3, Cbx4, Cbx5, Cc2d1a, Cc2d1b, Ccdc85b, Ccnd3, Ccne1, Cd36, …	TRUE
GO:0043405	GO_BiologicalProcess-GOA_29.08.2016_15h14	regulation of MAP kinase activity	[6, 7, 8, 9, 10, 11]	[None]	38	29.6875	1.14e-05	0.000159	{}	{}	[Adam8, Avpi1, Dab2ip, Dusp16, Dusp9, Dvl2, Egf, Epha4, Fgd2, Gadd45b, Gstp1, Hipk3, Iqgap3, Kit, Lamtor2, Lpar3, Mdfi, Met, Nf1, Pde6h, Pik3r6, Psen1, Ptpn6, Ptprc, Pxn, Rgs14, Rgs16, Sfrp2, Sod1, Sorl1, Spred1, Spred3, Spry2, Spry4, Tnfsf11, Trf, Vangl2, Zeb2]	[Adam8, Adipoq, Ager, Aida, Ajuba, Avpi1, Axin1, C1qtnf2, Cartpt, Cav1, Cbs, Ccl19, Cspg4, Dab2, Dab2ip, Dtnbp1, Dusp10, Dusp16, Dusp19, Dusp8, Dusp9, Dvl2, Efna1, Egf, Epgn, Epha4, Ercc6, Ern1, Ern2, Fcer1a, Fem1a, Fgd2, Fgf2, Frs2, Fzd4, Fzd5, Fzd8, Gab1, Gadd45b, Gadd45g, Grm1, Gstp1, Hgf, Hipk3, Hmgcr, Ighm, Il1b, Ins2, Iqgap3, Irak1, Irak3, Kit, Kitl, Lamtor2, Lamtor3, Lime1, Lpar1, Lpar2, L…	TRUE
GO:0061458	GO_BiologicalProcess-GOA_29.08.2016_15h14	reproductive system development	[4, 5]	[None]	89	22.7041	1.45e-05	0.000201	{}	{}	[Acvr2a, Asb1, Bmpr2, Bptf, Cdh1, Cdx2, Cebpb, Chd3, Cyr61, Dhh, Dmc1, Dmrt1, Dmrta1, E2f8, Egfr, Esr1, Esrrb, Fbxw8, Fkbp4, Foxa1, Gata2, Gata3, Gata4, Gli2, Gpr149, Grhl2, Hes1, Hey2, Hif1a, Hmga2, Hoxa10, Htra1, Igf1r, Il10, Junb, Kif18a, Kit, Krt19, Lgr4, Lhx3, Mdfi, Mertk, Met, Msh4, Myocd, Ncoa3, Nobox, Nog, Nos2, Nupr1, Pbrm1, Pkd1, Plcd3, Prlr, Rad21l, Rbm15, Rec8, Rps6, Rspo3, Serpine1, …	[Acvr2a, Ada, Adamts1, Adgrg1, Adm, Adrm1, Afp, Ago4, Agt, Ahr, Akap9, Akt1, Alkbh1, Apc, Ar, Arid1a, Arid4a, Arid4b, Arid5b, Arnt, Asb1, Ascl2, Asmt, Aspm, Atrx, Axl, Bak1, Bax, Bcl2, Bcl2l1, Bcl2l11, Bcl2l2, Bik, Birc2, Birc3, Birc6, Bmp4, Bmp5, Bmp6, Bmp7, Bmpr1b, Bmpr2, Bptf, Brca2, Ccdc182, Ccnf, Cd44, Cdh1, Cdkn1b, Cdkn1c, Cdx2, Cdx4, Cebpa, Cebpb, Cga, Chd3, Chd7, Cited1, Cited2, Col9a3, C…	TRUE
GO:0032269	GO_BiologicalProcess-GOA_29.08.2016_15h14	negative regulation of cellular protein metabolic process	[4, 5, 6, 7]	[None]	76	23.6025	1.47e-05	0.000203	{}	{}	[Angpt1, Anxa2, Atf3, Bag6, Brca1, Cav3, Cdh1, Cdkn1a, Cnksr3, Ctdspl, Dab2ip, Dusp16, Dusp6, Dusp9, Dvl1, Eif2ak4, Eif2s1, Eif4ebp2, Eif4enif1, Fam129a, Fcmr, Fry, Gadd45b, Gapdh, Gbp3, Gfi1b, Gstp1, Hhatl, Hipk3, Igf1r, Ilf3, Inpp5k, Jun, Kdm4b, Klf15, Lemd2, Lrrk2, Nck1, Ndrg2, Nf1, Nf2, Nog, Nr1h3, Pard3, Pard6a, Park7, Pax6, Pbk, Pde4d, Pkig, Ppp1r15a, Psen1, Ptpn2, Ptpn6, Ptprc, Rgs14, Rgs1…	[1500015O10Rik, 2610042L04Rik, Abl1, Adar, Adipoq, Ago2, Aida, Akt1, Angpt1, Ankrd26, Anks1, Anxa2, Apc, Arrb1, Arrb2, Ash1l, Atf3, Atg14, Atg5, Atg7, Bag1, Bag6, Bak1, Bank1, Bax, Bcl2a1d, Bdkrb2, Brca1, Btn2a2, C1ql4, C330021F23Rik, Casp3, Cast, Cav1, Cav3, Cd109, Cd59a, Cd59b, Cdh1, Cdk5, Cdkn1a, Cdkn1b, Cdkn2a, Cdkn2c, Ceacam1, Cflar, Chordc1, Cib1, Clec16a, Cln3, Cmya5, Cnksr3, Cnot6l, Cpeb1…	TRUE
GO:0045934	GO_BiologicalProcess-GOA_29.08.2016_15h14	negative regulation of nucleobase-containing compound metabolic process	[4, 5, 6]	[None]	143	20.5165	1.58e-05	0.000214	{}	{}	[Actn3, Aggf1, Ahrr, Ankrd33, Atf3, Atf7ip, Atoh8, Bach2, Barx2, Cdx2, Cebpb, Chd8, Cry2, Ctnnbip1, Ctr9, Cux2, Cxcl16, Ddit3, Dlx1, Dlx2, Dmrt1, Dnajc17, Dnmt3b, Dppa3, Drap1, E2f8, Edn1, Ezh1, Foxa1, Foxd1, Foxj1, Foxp1, Foxs1, Gabpa, Gata1, Gata2, Gata3, Gbp3, Gli2, Glis1, Hdac2, Hdac4, Hdac7, Hells, Hes1, Hes7, Hey2, Hhex, Hist1h1c, Hist1h1e, Hoxb3, Hoxc8, Id3, Inpp5k, Isl1, Lgr4, Lrp8, Mael,…	[A430033K04Rik, Actn3, Adipoq, Aebp2, Aes, Aggf1, Ahr, Ahrr, Ajuba, Akr1c6, Ankrd33, Apobec1, Arid1a, Arntl, Arx, Ascl3, Asxl1, Asxl2, Atf3, Atf7ip, Atn1, Atoh8, Atrx, Atxn1, Atxn1l, Axin1, Bach1, Bach2, Barx2, Baz2a, Bcl6, Bcl6b, Bcor, Bhlhe22, Bhlhe40, Bhlhe41, Blm, Bmi1, Bmp2, Bmp4, Bmp6, Brca2, Brip1, C1d, Capn3, Cav1, Cbfa2t2, Cbfa2t3, Cbx1, Cbx2, Cbx3, Cbx4, Cbx5, Cc2d1a, Cc2d1b, Ccdc85b, C…	TRUE
GO:0048699	GO_BiologicalProcess-GOA_29.08.2016_15h14	generation of neurons	[6, 7]	[None]	196	19.4444	1.57e-05	0.000215	{}	{}	[Abi1, Acsl6, Agtpbp1, Alcam, Ank3, Arl3, Atoh1, Barhl1, Bcl11b, Bend6, Bmpr2, Cacna1a, Cck, Cdh1, Cdh23, Cdh4, Cdk16, Cebpb, Chd3, Chn1, Chodl, Cit, Cntnap2, Cobl, Col25a1, Crb1, Ctnna2, Cux2, Dab2ip, Daglb, Dbnl, Dct, Ddr1, Dll1, Dll3, Dlx1, Dlx2, Dock7, Dvl1, Ect2, Edn3, Eif2ak4, Eif4enif1, En2, Enah, Epb41l3, Epha4, Epha7, Etv1, Etv4, Foxa1, Foxd1, Foxn4, Foxp1, Fzd9, Gas7, Gata2, Gata3, Gbx2…	[Aatk, Abi1, Abi2, Abl1, Abl2, Ablim1, Abt1, Acsl4, Acsl6, Adcy1, Adcy6, Adgrb3, Adgrg1, Adgrl3, Adgrv1, Adnp2, Afg3l2, Agtpbp1, Ahi1, Akt1, Alcam, Aldh1a1, Aldh1a2, Alg10b, Alkbh1, Alms1, Ank3, Ankrd27, Anks1, Apbb1, Apbb2, Apc, Apoa1, Apoe, App, Arf4, Arf6, Arhgap35, Arhgef2, Arhgef28, Arid1b, Arl3, Arntl, Artn, Arx, Asap1, Ascl1, Aspm, Astn1, Atcay, Atf5, Atg7, Atoh1, Atp2b2, Atp7a, Atp7b, Atp…	TRUE
GO:0048608	GO_BiologicalProcess-GOA_29.08.2016_15h14	reproductive structure development	[3, 4, 5, 6]	[None]	88	22.6804	1.69e-05	0.000226	{}	{}	[Acvr2a, Asb1, Bmpr2, Bptf, Cdh1, Cdx2, Cebpb, Chd3, Cyr61, Dhh, Dmc1, Dmrt1, Dmrta1, E2f8, Egfr, Esr1, Esrrb, Fbxw8, Fkbp4, Foxa1, Gata2, Gata3, Gata4, Gli2, Gpr149, Grhl2, Hes1, Hey2, Hif1a, Hmga2, Hoxa10, Htra1, Igf1r, Il10, Junb, Kif18a, Kit, Krt19, Lgr4, Lhx3, Mdfi, Mertk, Met, Msh4, Myocd, Ncoa3, Nobox, Nog, Nos2, Nupr1, Pbrm1, Pkd1, Plcd3, Prlr, Rad21l, Rbm15, Rec8, Rps6, Rspo3, Serpine1, …	[Acvr2a, Ada, Adamts1, Adgrg1, Adm, Adrm1, Afp, Ago4, Agt, Ahr, Akap9, Akt1, Alkbh1, Apc, Ar, Arid1a, Arid4a, Arid4b, Arid5b, Arnt, Asb1, Ascl2, Asmt, Aspm, Atrx, Axl, Bak1, Bax, Bcl2, Bcl2l1, Bcl2l11, Bcl2l2, Bik, Birc2, Birc3, Birc6, Bmp4, Bmp5, Bmp6, Bmp7, Bmpr1b, Bmpr2, Bptf, Brca2, Ccdc182, Ccnf, Cd44, Cdh1, Cdkn1b, Cdkn1c, Cdx2, Cdx4, Cebpa, Cebpb, Cga, Chd3, Chd7, Cited1, Cited2, Col9a3, C…	TRUE
GO:0007165	GO_BiologicalProcess-GOA_29.08.2016_15h14	signal transduction	[3, 4]	[None]	371	17.8023	1.81e-05	0.00024	{}	{}	[Aars, Abhd6, Actn3, Acvr2a, Adam8, Adcy3, Adcy9, Adgrg3, Adipor2, Adora2a, Adra2a, Adrb1, Alox15, Angpt1, Ankrd6, Anxa2, Anxa4, Arl3, Arrdc3, Atf3, Atf4, Atoh1, Avpi1, Azin2, Bag6, Batf, Bbc3, Bbs7, Bcl2l12, Bend6, Bhlha15, Bmpr2, C1qtnf1, Cacna1a, Cacng8, Calr, Camk4, Cav3, Ccdc47, Ccr7, Cd27, Cd28, Cd4, Cd79b, Cdc42ep4, Cdh1, Cdkn1a, Cebpb, Chn1, Chrna4, Clec2i, Cnksr3, Crhr1, Cry2, Cth, Ctnnb…	[2700049A03Rik, AI464131, AY074887, Aars, Aatk, Abca7, Abhd6, Abl1, Abl2, Abra, Acer1, Ackr2, Acsl1, Actn3, Acvr1, Acvr1b, Acvr2a, Acvr2b, Acvrl1, Ada, Adam10, Adam17, Adam8, Adam9, Adamts20, Adamtsl2, Adar, Adcy3, Adcy4, Adcy5, Adcy6, Adcy9, Adcyap1, Adgra2, Adgrg1, Adgrg3, Adgrv1, Adipoq, Adipor1, Adipor2, Adora1, Adora2a, Adora2b, Adora3, Adra1a, Adra1d, Adra2a, Adra2b, Adra2c, Adrb1, Adrb2, A…	TRUE
GO:0060562	GO_BiologicalProcess-GOA_29.08.2016_15h14	epithelial tube morphogenesis	[4, 5, 6]	[None]	79	23.2353	1.83e-05	0.000242	{}	{}	[Cav3, Cobl, Ctnnbip1, Ctsh, Ddr1, Dlc1, Dll1, Dvl1, Dvl2, Edn1, Efnb2, Egf, Enah, Eng, Epha4, Epha7, Esr1, Etv4, Foxa1, Foxd1, Fxyd1, Gata3, Gata4, Gbx2, Gdf2, Gli2, Glmn, Grhl2, Hand2, Hes1, Hhex, Hif1a, Hmga2, Hoxa5, Irx3, Kat2a, Kif20b, Kif3a, Lama5, Lgr4, Lhx2, Lmo4, Mef2c, Meg3, Ncoa3, Nfatc4, Nog, Notch4, Phb2, Pkd1, Prkaca, Psen1, Ptk7, Pxn, Rbm15, Rspo2, Sall1, Sall4, Setd2, Sfrp2, Six1,…	[Acvr1, Adamts16, Adm, Agt, Agtr2, Ahr, Alg10b, Alx1, Apaf1, Ar, Areg, Arhgap35, Arid1a, Arl13b, B4galt1, Bak1, Bax, Bbs4, Bcl10, Bcl2, Bmp2, Bmp4, Bmp5, Bmp7, Btrc, C2cd3, Casp8, Cav3, Cc2d2a, Ccl11, Cd44, Cecr2, Celsr1, Cfc1, Cfl1, Cited1, Cited2, Clic4, Cluap1, Cobl, Coq7, Csf1, Cthrc1, Ctnnb1, Ctnnbip1, Ctsd, Ctsh, Ctsl, Ctsz, Cxcl12, Cxcr4, Cyp19a1, Cyp27b1, Dag1, Dchs1, Ddr1, Deaf1, Dicer1,…	TRUE
GO:0048585	GO_BiologicalProcess-GOA_29.08.2016_15h14	negative regulation of response to stimulus	[2, 3, 4]	[None]	147	20.3039	2.11e-05	0.000276	{}	{}	[Actn3, Adgrg3, Adora2a, Alox15, Angpt1, Ankrd6, Anxa2, Aoah, Atf3, Atp2b4, Bcl2l12, Bend6, Cav3, Ccr2, Cd276, Cdh1, Clec2d, Cnksr3, Cry2, Cth, Ctnna2, Ctnnbip1, Cuedc2, Cx3cl1, Dab2ip, Dand5, Ddit3, Dlk1, Dlx1, Dlx2, Dusp16, Dusp9, Dvl1, Epha4, Fbxw7, Fcmr, Fignl1, Foxj1, Gata3, Gata4, Gnb2l1, Gpr161, Grid2, Grina, Gstp1, Hdac2, Hells, Hey2, Hhex, Hif1a, Hipk3, Hlx, Hmga2, Htra1, Hyou1, Igf1r, I…	[Abl1, Abl2, Abr, Acer1, Acp5, Actn3, Ada, Adamts18, Adamtsl2, Adar, Adgra2, Adgrg3, Adipoq, Adora1, Adora2a, Adrbk1, Ager, Aida, Akt1, Alox12, Alox15, Amhr2, Angpt1, Ankrd26, Ankrd6, Anxa2, Aoah, Apc, Apoe, Arap3, Arhgap24, Arhgap35, Arhgap42, Arntl, Arrb2, Ash1l, Aspn, Asxl1, Atf3, Atm, Atp2b4, Atxn1, Atxn7, Axin1, Bank1, Barx1, Bax, Bbs2, Bbs4, Bcl2, Bcl2l10, Bcl2l12, Bcl6, Bcr, Bdkrb2, Becn2,…	TRUE
GO:0010720	GO_BiologicalProcess-GOA_29.08.2016_15h14	positive regulation of cell development	[4, 5, 6, 7]	[None]	69	23.9583	2.15e-05	0.000278	{}	{}	[Actn3, Atoh1, Bend6, Bmpr2, Cdh4, Cobl, Cux2, Dab2ip, Dct, Dvl1, Ect2, Eng, Foxa1, Gli2, Gpr68, Gprc5b, Hdac2, Hes1, Hif1a, Hoxd3, Il6st, Irx3, Kif20b, Lpar3, Lrp8, Man2a1, Map2k2, Mapk6, Mapt, Mef2c, Meg3, Mob2, Nbl1, Nck1, Net1, Nkx6-1, Nprl3, Numb, Oprm1, Pax6, Plk5, Prox1, Rfx3, Rit2, Rnd2, Sall1, Scn1b, Sez6, Smad4, Sox10, Sox11, Sox2, Sox8, Tcf12, Tcf3, Tcf4, Tcf7l1, Tcf7l2, Tnfsf11, Trib1…	[Abl2, Actn3, Acvr1, Adipoq, Ahi1, Ankrd27, Arhgap35, Arpc2, Ascl1, Aspm, Atoh1, Atp6ap1, Atp8a2, Atxn1, Aurka, Avil, Bad, Bcl2, Bcl6, Bdnf, Bend6, Bhlhb9, Bmp2, Bmp4, Bmp6, Bmp7, Bmpr2, Bnip2, Braf, Brinp1, Brinp2, Brinp3, Camk1d, Caprin1, Caprin2, Cd24a, Cdh4, Cdkl3, Cdon, Clcf1, Cntn1, Cobl, Cpeb3, Crabp2, Crb2, Ctnnb1, Cux1, Cux2, Cxcr4, Cyb5d2, Dab1, Dab2, Dab2ip, Dct, Dicer1, Disc1, Dkk1, D…	TRUE
GO:0010866	GO_BiologicalProcess-GOA_29.08.2016_15h14	regulation of triglyceride biosynthetic process	[5, 6, 7, 8, 9]	[None]	8	72.7273	2.43e-05	0.000312	{}	{}	[Fbxw7, Gpld1, Ldlr, Sik1, Srebf1, Tcf7l2, Thrsp, Tom1l2]	[Fbxw7, Fitm2, Gpld1, Ldlr, Plin5, Scarb1, Sik1, Srebf1, Tcf7l2, Thrsp, Tom1l2]	TRUE
GO:0042326	GO_BiologicalProcess-GOA_29.08.2016_15h14	negative regulation of phosphorylation	[6, 7, 8]	[None]	52	25.7426	2.88e-05	0.000367	{}	{}	[Actn3, Angpt1, Atf3, Cav3, Cdkn1a, Cnksr3, Ctdspl, Dab2ip, Dusp16, Dusp6, Dusp9, Dvl1, Fam129a, Gadd45b, Gbp3, Gstp1, Hdac4, Hipk3, Igf1r, Inpp5k, Jun, Lemd2, Lrrk2, Nck1, Ndrg2, Nf1, Nf2, Nog, Pard3, Pard6a, Pax6, Pbk, Pde4d, Pkig, Ppp1r15a, Psen1, Ptpn2, Ptpn6, Ptprc, Rgs14, Rgs16, Samsn1, Sfrp2, Shb, Smad4, Sorl1, Spred1, Spred3, Spry2, Spry4, Stat3, Trib3]	[1500015O10Rik, 2610042L04Rik, Abl1, Actn3, Adar, Adipoq, Aida, Ajuba, Angpt1, Ankrd26, Apc, Arrb2, Ash1l, Atf3, Atg14, Atxn1, Atxn7, Bag1, Bak1, Bax, Bdkrb2, Birc2, Birc3, Btn2a2, C1ql4, C330021F23Rik, Casp3, Cav1, Cav3, Cd109, Cdkn1a, Cdkn1b, Cdkn1c, Cdkn2a, Cdkn2c, Ceacam1, Chordc1, Cib1, Cnksr3, Cox11, Ctdsp1, Ctdsp2, Ctdspl, Dab2ip, Dact1, Ddit4, Dmd, Dmtn, Dnajc15, Dnajc3, Dtnbp1, Dusp10, D…	TRUE
GO:0048583	GO_BiologicalProcess-GOA_29.08.2016_15h14	regulation of response to stimulus	[2, 3]	[None]	306	18.1065	3.07e-05	0.000388	{}	{}	[Abhd6, Actn3, Acvr2a, Adam8, Adgrg3, Adora2a, Aim2, Alox15, Angpt1, Ankrd6, Anxa2, Aoah, Apoh, Arrdc3, Atf3, Atp2b4, Avpi1, Bbc3, Bcl2l12, Bend6, Bmpr2, C1qa, C1qtnf1, Cacng8, Calr, Cav3, Ccl24, Ccr2, Ccr7, Cd27, Cd276, Cd28, Cd4, Cd79b, Cdh1, Cdk16, Cenpf, Clec2d, Clec2i, Cnksr3, Cry2, Cth, Ctnna2, Ctnnbip1, Ctsh, Cuedc2, Cul4a, Cux2, Cx3cl1, Cyp1b1, Dab2ip, Dand5, Ddit3, Dennd1b, Dlk1, Dll1, D…	[AI464131, Abca7, Abhd6, Abl1, Abl2, Abr, Abra, Acer1, Acp5, Actn3, Acvr1, Acvr1b, Acvr2a, Acvr2b, Acvrl1, Ada, Adam17, Adam8, Adamts18, Adamts20, Adamtsl2, Adar, Adgra2, Adgrg1, Adgrg3, Adgrv1, Adipoq, Adora1, Adora2a, Adora2b, Adora3, Adra1a, Adra1d, Adrbk1, Adrm1, Agap2, Ager, Ago1, Ago3, Agt, Aida, Aim2, Ajuba, Akap13, Akt1, Akt2, Alox12, Alox15, Alox8, Amhr2, Amot, Angpt1, Ankrd2, Ankrd26, A…	TRUE
GO:0034976	GO_BiologicalProcess-GOA_29.08.2016_15h14	response to endoplasmic reticulum stress	[4]	[None]	30	31.25	3.16e-05	0.000397	{}	{}	[Aars, Alox15, Anks4b, Atf3, Atf4, Bag6, Bbc3, Bhlha15, Ccdc47, Cebpb, Dab2ip, Ddit3, Derl2, Dnajc10, Eif2ak4, Eif2s1, Ep300, Erp29, Fam129a, Fxyd1, Grina, Hyou1, Nck1, Park7, Pik3r2, Ppp1r15a, Ptpn2, Sesn2, Tmbim6, Ube2g2]	[Aars, Aifm1, Alox15, Anks4b, Apaf1, Atf3, Atf4, Bag6, Bak1, Bax, Bbc3, Bcl2l11, Bhlha15, Casp12, Ccdc47, Ccnd1, Cebpb, Col4a3bp, Creb3l1, Creb3l3, Dab2ip, Ddit3, Ddrgk1, Derl2, Dnajb9, Dnajc10, Dnajc3, Edem1, Edem2, Edem3, Eif2ak2, Eif2ak3, Eif2ak4, Eif2s1, Ep300, Ern1, Ern2, Erp29, Fam129a, Fbxo2, Fbxo6, Fxyd1, Grina, Gsk3b, Herpud1, Hspa5, Hyou1, Ifng, Ikbkg, Ins2, Itpr1, Man1b1, Map3k5, Nck1,…	TRUE
GO:0022603	GO_BiologicalProcess-GOA_29.08.2016_15h14	regulation of anatomical structure morphogenesis	[3, 4]	[None]	119	20.9139	3.42e-05	0.000425	{}	{}	[Ankrd23, Ankrd6, Bmpr2, Bves, Cacna1a, Cav3, Ccl24, Ccr2, Cdh1, Cdh4, Cdx2, Cep97, Chn1, Cit, Ctsh, Cux2, Cx3cl1, Cyp1b1, Dab2ip, Dll1, Dmp1, Dvl1, Dvl2, Efnb2, Ehd2, Eng, Epb41l3, Epha4, Epha7, Erg, Esr1, Etv4, Fbxw7, Fgd1, Foxj1, Fxyd1, Gas7, Gata2, Gata3, Gata4, Gdf15, Gdf2, Gli1, Hand2, Hdac2, Hes1, Hes7, Hey2, Hhex, Hmga2, Ift88, Il10, Isl1, Kel, Kit, Lgr4, Lpar3, Lrp8, Lrrk2, Mak, Map2k2, …	[Aatk, Abl1, Abl2, Abr, Acvr1, Acvrl1, Ada, Adgra2, Adgrb3, Adm, Ago4, Agtr2, Ahi1, Akap13, Amtn, Angpt2, Ankrd23, Ankrd27, Ankrd6, Anxa7, Ap1ar, Apc, Ar, Arap3, Arhgap35, Arpc2, Asb4, Aspn, Atg3, Atg5, B4galt1, Baiap2, Barhl2, Bax, Bbs4, Bcl2, Bcr, Bdnf, Bhlhb9, Bhlhe23, Bmp10, Bmp2, Bmp4, Bmp7, Bmpr1a, Bmpr2, Braf, Btbd7, Bves, C3, C3ar1, C5ar1, C6, Cacna1a, Caprin1, Caprin2, Carm1, Casz1, Cav3…	TRUE
GO:0019432	GO_BiologicalProcess-GOA_29.08.2016_15h14	triglyceride biosynthetic process	[6, 7, 8]	[None]	10	58.8235	3.47e-05	0.000428	{}	{}	[Dgat1, Fbxw7, Gpld1, Ldlr, Pck1, Sik1, Srebf1, Tcf7l2, Thrsp, Tom1l2]	[Dgat1, Dgat2, Fbxw7, Fitm2, Gpat2, Gpat4, Gpld1, Ldlr, Mogat2, Pck1, Plin5, Scarb1, Sik1, Srebf1, Tcf7l2, Thrsp, Tom1l2]	TRUE
GO:0009966	GO_BiologicalProcess-GOA_29.08.2016_15h14	regulation of signal transduction	[3, 4, 5]	[None]	231	18.7348	3.69e-05	0.000452	{}	{}	[Abhd6, Actn3, Acvr2a, Adam8, Adgrg3, Adora2a, Alox15, Angpt1, Ankrd6, Anxa2, Arrdc3, Atf3, Avpi1, Bbc3, Bcl2l12, Bend6, C1qtnf1, Cacng8, Calr, Cav3, Ccr7, Cd27, Cd28, Cd4, Cdh1, Cnksr3, Cry2, Cth, Ctnnbip1, Ctsh, Cux2, Cx3cl1, Cyp1b1, Dab2ip, Dand5, Ddit3, Dlk1, Dll1, Dlx1, Dlx2, Dmrt1, Dusp16, Dusp9, Dvl1, Dvl2, Edar, Eef1e1, Egf, Eif2s1, Epha4, Erp29, Esr1, Evc, Fam20c, Fas, Fbxw7, Fcmr, Fgd2,…	[AI464131, Abca7, Abhd6, Abl1, Abl2, Abra, Acer1, Actn3, Acvr1, Acvr1b, Acvr2a, Acvr2b, Acvrl1, Ada, Adam17, Adam8, Adamts20, Adamtsl2, Adar, Adgra2, Adgrg1, Adgrg3, Adgrv1, Adipoq, Adora2a, Adora3, Adra1a, Adra1d, Adrbk1, Adrm1, Agap2, Ager, Ago1, Ago3, Agt, Aida, Ajuba, Akap13, Akt1, Alox15, Alox8, Amhr2, Amot, Angpt1, Ankrd2, Ankrd26, Ankrd54, Ankrd6, Anks1, Anxa2, Apaf1, Apc, Apip, Aplp2, Apo…	TRUE
GO:0071900	GO_BiologicalProcess-GOA_29.08.2016_15h14	regulation of protein serine/threonine kinase activity	[7, 8, 9, 10]	[None]	44	26.8293	4e-05	0.000486	{}	{}	[Adam8, Avpi1, Cdkn1a, Dab2ip, Dusp16, Dusp9, Dvl2, Egf, Epha4, Fgd2, Gadd45b, Gstp1, Hipk3, Iqgap3, Kit, Lamtor2, Lpar3, Mapre3, Mas1, Mdfi, Met, Nf1, Pde6h, Pik3r6, Psen1, Ptpn6, Ptprc, Pxn, Rexo2, Rgs14, Rgs16, Sesn2, Sfrp2, Sod1, Sorl1, Spred1, Spred3, Spry2, Spry4, Stil, Tnfsf11, Trf, Vangl2, Zeb2]	[1500015O10Rik, Acsl1, Adam8, Adipoq, Ager, Agt, Aida, Ajuba, Avpi1, Axin1, C1qtnf2, Cartpt, Casp3, Cav1, Cbs, Ccl19, Cdkn1a, Cdkn1b, Cdkn2a, Cdkn2c, Chil1, Chordc1, Cib1, Csf1r, Cspg4, Dab2, Dab2ip, Dtnbp1, Dusp10, Dusp16, Dusp19, Dusp8, Dusp9, Dvl2, Efna1, Egf, Epgn, Epha4, Ercc6, Ern1, Ern2, Fbxo7, Fcer1a, Fem1a, Fgd2, Fgf2, Frs2, Fzd4, Fzd5, Fzd8, Gab1, Gadd45b, Gadd45g, Grm1, Gstp1, Hgf, Hig…	TRUE
GO:0072359	GO_BiologicalProcess-GOA_29.08.2016_15h14	circulatory system development	[4, 5]	[None]	148	20	4.39e-05	0.000529	{}	{}	[Adam8, Adipor2, Adra1b, Angpt1, Anxa2, Ap1b1, Atf2, Bbs7, Bmpr2, Bves, Cav3, Ccl24, Ccr2, Cdh5, Cdx2, Cenpf, Chd3, Col5a1, Ctsh, Cx3cl1, Cyp1b1, Cyr61, Dab2ip, Dand5, Ddit3, Dlc1, Dll1, Dnaic1, Dnm2, Dusp6, Dvl2, E2f8, Edn1, Efnb2, Egfl7, Eng, Enpep, Ep300, Erg, Fbxw7, Fbxw8, Fgf15, Foxj1, Foxp1, Foxs1, Fxyd1, Gata2, Gata3, Gata4, Gbx2, Gdf2, Gli2, Glmn, Grhl2, Gys1, Hand2, Hdac2, Hdac7, Hes1, H…	[AW551984, Acacb, Acadm, Acan, Actc1, Actn2, Acvr1, Acvr2b, Acvrl1, Adam15, Adam19, Adam8, Adamts1, Adamts6, Adgra2, Adipor2, Adm, Adra1a, Adra1b, Adra1d, Adra2b, Adrbk1, Agt, Agtr1a, Agtr1b, Ahr, Akap13, Akt1, Aldh1a1, Aldh1a2, Alpk3, Amot, Ang4, Angpt1, Angpt2, Angptl3, Ankrd17, Anks6, Anp32b, Antxr1, Anxa2, Ap1b1, Ap2b1, Apob, Apoe, Aqp1, Arhgef15, Arid1a, Arl13b, Armc4, Arrb2, Asb4, Asxl1, As…	TRUE
GO:0051240	GO_BiologicalProcess-GOA_29.08.2016_15h14	positive regulation of multicellular organismal process	[2, 3, 4]	[None]	184	19.2469	5.32e-05	0.000637	{}	{}	[Actn3, Adam8, Adgrb1, Adgrb2, Adra1b, Adrb1, Aim2, Atf2, Atoh1, Bcas3, Bend6, Bmpr2, Cacna2d2, Ccl24, Ccr2, Ccr7, Cd101, Cd276, Cd28, Cd83, Cdh4, Cebpb, Chd3, Clstn1, Cobl, Csf3, Ctsh, Cux2, Cx3cl1, Cyp1b1, Cyr61, Dab2ip, Dct, Ddx58, Dll1, Dmrt1, Dvl1, Ect2, Edn1, Edn2, Efnb2, Egf, Egr3, Eng, Erg, Fam20c, Ffar2, Flt3, Foxa1, Foxd1, Foxj1, Foxp1, Foxs1, Gata2, Gata3, Gata4, Gdf2, Gdf5, Gfi1b, Gli…	[2700046G09Rik, Abca7, Abl1, Abl2, Acacb, Acat2, Ace2, Actn3, Acvr1, Acvrl1, Ada, Adam8, Adgra2, Adgrb1, Adgrb2, Adgrb3, Adgre5, Adgrl1, Adgrl2, Adgrl3, Adipoq, Adm, Adora2b, Adora3, Adra1a, Adra1b, Adra1d, Adrb1, Adrb2, Agap2, Ager, Agrn, Agt, Agtr1a, Agtr2, Ahi1, Aim2, Akirin2, Alox8, Amigo1, Amigo2, Amigo3, Amot, Amotl1, Amtn, Anapc2, Ankrd27, Ankrd42, Ankrd54, Ano6, Ap3b1, Ap3d1, Ar, Arhgap35…	TRUE
REACTOME:7098603	REACTOME_09.11.2015	Transmembrane transport of small molecules	[-1]	[None]	113	20.8872	5.68e-05	0.000675	{}	{}	[Abca4, Abca8b, Abcb1b, Abcb9, Abcc3, Abcc9, Abcg1, Abcg3, Abcg5, Adcy3, Adcy9, Add1, Ank, Ano10, Aqp11, Aqp2, Aqp6, Asph, Atp13a2, Atp1a4, Atp2b4, Atp2c2, Atp6v0a1, Atp6v0b, Atp6v0d2, Atp6v1b1, Atp6v1c2, Atp6v1d, Bsnd, Clcn1, Clcn2, Eif2s1, Fth1, Ftl1, Fxyd1, G6pc, Gabrr3, Glrb, Gng2, Hk1, Hk2, Hmox2, Mcoln3, Mrs2, Myo5b, Nup98, Pln, Prkaca, Prkar1b, Rab11fip2, Sgk2, Slc12a4, Slc13a3, Slc13a4, S…	[Aaas, Abca3, Abca4, Abca7, Abca8b, Abcb1a, Abcb1b, Abcb4, Abcb5, Abcb6, Abcb7, Abcb9, Abcc10, Abcc2, Abcc3, Abcc4, Abcc5, Abcc6, Abcc8, Abcc9, Abcd1, Abcd2, Abcd3, Abce1, Abcf1, Abcg1, Abcg2, Abcg3, Abcg4, Abcg5, Abcg8, Adcy1, Adcy2, Adcy3, Adcy4, Adcy5, Adcy6, Adcy7, Adcy8, Adcy9, Add1, Add2, Add3, Alb, Ank, Ano1, Ano10, Ano2, Ano3, Ano4, Ano5, Ano6, Ano7, Ano8, Ano9, Apoa1, Aqp1, Aqp11, Aqp2, …	TRUE
GO:0072358	GO_BiologicalProcess-GOA_29.08.2016_15h14	cardiovascular system development	[4, 5, 6]	[None]	147	19.8917	6.15e-05	0.000725	{}	{}	[Adam8, Adipor2, Adra1b, Angpt1, Anxa2, Ap1b1, Atf2, Bbs7, Bmpr2, Bves, Cav3, Ccl24, Ccr2, Cdh5, Cdx2, Cenpf, Chd3, Col5a1, Ctsh, Cx3cl1, Cyp1b1, Cyr61, Dab2ip, Dand5, Ddit3, Dlc1, Dll1, Dnaic1, Dnm2, Dusp6, Dvl2, E2f8, Edn1, Efnb2, Egfl7, Eng, Enpep, Ep300, Erg, Fbxw7, Fbxw8, Fgf15, Foxj1, Foxp1, Foxs1, Fxyd1, Gata2, Gata3, Gata4, Gbx2, Gdf2, Gli2, Grhl2, Gys1, Hand2, Hdac2, Hdac7, Hes1, Hey2, H…	[AW551984, Acacb, Acadm, Acan, Actc1, Actn2, Acvr1, Acvr2b, Acvrl1, Adam15, Adam19, Adam8, Adamts1, Adamts6, Adgra2, Adipor2, Adm, Adra1a, Adra1b, Adra1d, Adra2b, Adrbk1, Agt, Agtr1a, Agtr1b, Ahr, Akap13, Akt1, Aldh1a1, Aldh1a2, Alpk3, Amot, Ang4, Angpt1, Angpt2, Angptl3, Ankrd17, Anks6, Anp32b, Antxr1, Anxa2, Ap1b1, Ap2b1, Apob, Apoe, Aqp1, Arhgef15, Arid1a, Arl13b, Armc4, Arrb2, Asb4, Asxl1, As…	TRUE
GO:0032989	GO_BiologicalProcess-GOA_29.08.2016_15h14	cellular component morphogenesis	[3, 4]	[None]	170	19.4064	6.6e-05	0.000773	{}	{}	[Abi1, Adam8, Add1, Alcam, Ank3, Ankrd23, Atoh1, Bbs9, Bcl11b, Bmpr2, Bves, Cacna1a, Cck, Cd9, Cdh1, Cdh23, Cdh4, Cep97, Cgn, Chn1, Cit, Cobl, Col25a1, Ctnna2, Cux2, Dab2ip, Dbnl, Ddr1, Dmrt1, Dvl1, Ect2, Egfr, Eif2ak4, Enah, Eng, Ep300, Epb41l3, Epha4, Epha7, Erg, Esrrb, Etv1, Etv4, Fgd1, Foxd1, Foxj1, Foxp1, Gas7, Gata1, Gata3, Gbx2, Gli2, Grhl2, Hdac2, Hes1, Hey2, Hif1a, Hoxa1, Ift46, Ift88, I…	[2700049A03Rik, Aatk, Abi1, Abl1, Abl2, Ablim1, Actc1, Actg1, Acvr1, Acvrl1, Adam15, Adam8, Adcy1, Add1, Adgrb3, Afg3l2, Agfg1, Ago4, Ahi1, Ahr, Ak7, Akap13, Akap4, Akip1, Alcam, Alms1, Ank3, Ankrd23, Ankrd27, Anxa7, Ap1ar, Apbb1, Apbb2, Apc, App, Ar, Arap3, Arhgap35, Arhgef2, Arhgef26, Arhgef28, Arl13b, Arl6, Armc4, Arpc2, Artn, Arx, Atg3, Atg5, Atg7, Atmin, Atoh1, Atp2b2, Atp7a, Atp7b, Atp8a2, …	TRUE
GO:0051246	GO_BiologicalProcess-GOA_29.08.2016_15h14	regulation of protein metabolic process	[4, 5]	[None]	194	18.9824	7.59e-05	0.000875	{}	{}	[Ace, Adam8, Ahrr, Aim2, Angpt1, Anxa2, Aplp1, Arid5a, Atf3, Atp13a2, Avpi1, Azin2, Bag6, Bbc3, Bcar3, Brca1, C1qtnf1, Cav3, Ccr2, Cd27, Cd276, Cd28, Cd4, Cdh1, Cdkn1a, Cebpb, Clec2i, Cnksr3, Crebl2, Ctdspl, Ctr9, Ctsh, Cul4a, Cycs, Cyr61, Dab2ip, Dazl, Dppa2, Dusp16, Dusp6, Dusp9, Dvl1, Dvl2, Eef2k, Egf, Egfr, Eif2ak4, Eif2s1, Eif4ebp2, Eif4enif1, Epha4, Epha7, Fam129a, Fbxw7, Fcmr, Fgd2, Fgf23,…	[1500015O10Rik, 2610042L04Rik, Aarsd1, Aatf, Abca7, Abl1, Abl2, Ace, Aco1, Acsl1, Acvr1, Acvr2b, Adam8, Adam9, Adar, Adipoq, Adra1a, Adra1d, Ager, Ago2, Agrn, Agt, Ahrr, Aida, Aim2, Aimp2, Airn, Ajuba, Akt1, Akt2, Angpt1, Ankrd26, Ankrd54, Anks1, Antxr1, Anxa2, Apaf1, Apbb1, Apc, Apip, Aplp1, Aplp2, Apoa1, Apopt1, App, Ar, Arid5a, Arnt, Arntl, Arr3, Arrb1, Arrb2, Ash1l, Astl, Asxl2, Atf3, Atg10, …	TRUE
GO:0009968	GO_BiologicalProcess-GOA_29.08.2016_15h14	negative regulation of signal transduction	[3, 4, 5, 6]	[None]	115	20.6835	7.55e-05	0.000876	{}	{}	[Actn3, Adgrg3, Ankrd6, Atf3, Bcl2l12, Bend6, Cav3, Cdh1, Cnksr3, Cry2, Cth, Ctnnbip1, Cx3cl1, Dab2ip, Dand5, Ddit3, Dlk1, Dlx1, Dlx2, Dusp16, Dusp9, Fbxw7, Fcmr, Fignl1, Gata3, Gata4, Gpr161, Grina, Gstp1, Hdac2, Hells, Hey2, Hhex, Hif1a, Hipk3, Hmga2, Htra1, Hyou1, Igf1r, Inpp5k, Isl1, Kif26a, Lemd2, Lgmn, Lgr4, Lmna, Lrrk2, Magi2, Mapk8ip1, Mdfi, Meg3, Nanos3, Nbl1, Nck1, Ncoa5, Ndrg2, Nedd4, …	[Abl1, Abl2, Acer1, Actn3, Adamtsl2, Adar, Adgra2, Adgrg3, Adipoq, Adrbk1, Ager, Aida, Akt1, Amhr2, Ankrd26, Ankrd6, Apc, Arap3, Arhgap24, Arhgap35, Arhgap42, Arntl, Arrb2, Ash1l, Aspn, Asxl1, Atf3, Atm, Atxn1, Atxn7, Axin1, Bank1, Barx1, Bax, Bcl2, Bcl2l10, Bcl2l12, Bcl6, Bdkrb2, Becn2, Bend6, Bicd1, Bmf, Bmi1, Bmp4, Bmp7, Bmper, Btn2a2, Btnl2, C1ql4, Camk2b, Cav1, Cav2, Cav3, Cbfa2t2, Cblb, Cby…	TRUE
GO:0030219	GO_ImmuneSystemProcess-GOA_29.08.2016_15h14	megakaryocyte differentiation	[5]	[None]	14	43.75	7.65e-05	0.000876	{}	{}	[Abi1, Ep300, Fli1, Gabpa, Gata1, Gata2, Kit, Mef2c, Meis1, Ptpn6, Rcor2, Tesc, Wasf2, Zfp385a]	[Abi1, Cib1, Eif6, Ep300, Fli1, G6b, G6bos, Gabpa, Gata1, Gata2, Kdm1a, Kit, Mbd4, Med1, Mef2c, Meis1, Nbeal2, Pip4k2a, Ptpn11, Ptpn6, Rcor1, Rcor2, Sp1, Sp3, Srf, Tal1, Tesc, Thpo, Vps33b, Wasf2, Zfp385a, Zfpm1]	TRUE
GO:0043409	GO_BiologicalProcess-GOA_29.08.2016_15h14	negative regulation of MAPK cascade	[5, 6, 7, 8, 9, 10, 11]	[None]	24	32.8767	7.78e-05	0.000883	{}	{}	[Atf3, Cav3, Cnksr3, Dusp16, Dusp9, Gstp1, Hipk3, Igf1r, Lemd2, Ndrg2, Nf1, Nf2, Pbk, Ptpn2, Ptpn6, Rgs14, Rgs16, Sfrp2, Smad4, Sorl1, Spred1, Spred3, Spry2, Spry4]	[Abl1, Adipoq, Aida, Ankrd26, Apc, Ash1l, Atf3, Btn2a2, C1ql4, Cav1, Cav3, Ceacam1, Cnksr3, Dact1, Dmd, Dusp10, Dusp16, Dusp19, Dusp8, Dusp9, Dynlt1b, Fem1a, Flcn, Foxm1, Gstp1, Hipk3, Hmgcr, Hsph1, Igf1, Igf1r, Il1b, Irak3, Itch, Lemd2, Lif, Lyn, Mapk7, Ndrg2, Nf1, Nf2, Nlrp12, Nlrp6, Nup62, P2rx7, Pafah1b1, Paqr3, Pbk, Prkca, Ptpn1, Ptpn2, Ptpn22, Ptpn6, Ptprj, Rapgef1, Rgs14, Rgs16, Rgs2, Rnf1…	TRUE
GO:0060322	GO_BiologicalProcess-GOA_29.08.2016_15h14	head development	[3]	[None]	117	20.5986	7.85e-05	0.000886	{}	{}	[Aars, Agtpbp1, Ak8, Aldh1a3, Aplp1, Asph, Atat1, Atoh1, Bag6, Barhl1, Bbs7, Bcl11b, Cacna1a, Ccdc85c, Chd3, Cntnap2, Ctnna2, Dab2ip, Dct, Dlc1, Dll1, Dlx1, Dlx2, Dock7, Egf, Egfr, En2, Epha7, Fancc, Foxj1, Gata2, Gbx2, Gli1, Gli2, Grhl2, Grid2, Gsx1, Hdac2, Hes1, Hhex, Hif1a, Hmga2, Hmx3, Hoxa1, Hoxb1, Hoxb3, Hspg2, Ift88, Igf1r, Igf2bp1, Isl1, Kat2a, Kcna1, Kif3a, Kirrel3, Lhx2, Lhx3, Lrp2, Lrp…	[4933409K07Rik, Aars, Aatk, Abl1, Abl2, Abr, Adgrg1, Agtpbp1, Ak7, Ak8, Aldh1a1, Aldh1a2, Aldh1a3, Ankrd11, Anp32b, Apaf1, Aplp1, Aplp2, App, Aqp1, Arcn1, Arhgap35, Arid1a, Arid5b, Arl13b, Arl6, Armc4, Arx, Ascl1, Asph, Aspm, Atat1, Atf5, Atg7, Atm, Atoh1, Atp2b2, Atp7a, Atp7b, Atrn, Atrx, Atxn2, Axl, B4galnt2, B4galt2, Bag6, Barhl1, Bax, Bbs1, Bbs2, Bbs4, Bbs7, Bcan, Bcl11b, Bcl2, Bcr, Bhlhe22, …	TRUE
GO:0003279	GO_BiologicalProcess-GOA_29.08.2016_15h14	cardiac septum development	[3, 4, 5, 6, 7, 8, 9]	[None]	31	29.5238	7.93e-05	0.000888	{}	{}	[Bmpr2, Chd3, Cyr61, Dand5, Dnm2, Eng, Gata3, Gata4, Hes1, Hey2, Ift88, Isl1, Lmo4, Lrp2, Mdm2, Nfatc1, Nog, Nprl3, Prox1, Ptk7, Rbm15, Sall1, Sall4, Smad4, Smarca4, Sox11, Sox4, Sufu, Vangl2, Whsc1, Wnt11]	[Acvr1, Adamts6, Ap2b1, Bmp4, Bmp5, Bmp7, Bmpr1a, Bmpr2, Cfc1, Chd3, Chd7, Cited2, Cntrl, Cxcr4, Cyr61, Dand5, Dctn5, Dhrs3, Dnm2, Dvl3, Egln1, Eng, Fgf8, Fgfr2, Fgfrl1, Frs2, Fuz, Fzd1, Fzd2, Gata3, Gata4, Gja5, Hectd1, Heg1, Hes1, Hey1, Hey2, Heyl, Hoxa13, Id2, Ift88, Isl1, Jag1, Kif7, Lmo4, Lrp1, Lrp2, Lrp6, Ltbp1, Luzp1, Maml1, Matr3, Mdm2, Mdm4, Msx2, Myh10, Ndst1, Nfatc1, Nkx2-5, Nog, Notch…	TRUE
GO:0006469	GO_BiologicalProcess-GOA_29.08.2016_15h14	negative regulation of protein kinase activity	[7, 8, 9, 10]	[None]	25	32.0513	8.89e-05	0.000968	{}	{}	[Cav3, Cdkn1a, Dab2ip, Dusp16, Dusp9, Gadd45b, Gstp1, Hipk3, Nf1, Nf2, Pkig, Psen1, Ptpn2, Ptpn6, Ptprc, Rgs14, Rgs16, Sfrp2, Shb, Sorl1, Spred1, Spred3, Spry2, Spry4, Trib3]	[1500015O10Rik, Adar, Adipoq, Aida, Casp3, Cav1, Cav3, Cdkn1a, Cdkn1b, Cdkn2a, Cdkn2c, Ceacam1, Chordc1, Dab2ip, Dtnbp1, Dusp10, Dusp16, Dusp19, Dusp8, Dusp9, Errfi1, Fabp4, Fbxo7, Fem1a, Gadd45a, Gadd45b, Gadd45g, Gprc5a, Gstp1, Hipk3, Hmgcr, Hspb1, Il1b, Inca1, Irak3, Kat2b, Lyn, Mapk7, Mllt1, Nf1, Nf2, Nup62, Paqr3, Pkia, Pkib, Pkig, Pkn1, Prkar1a, Prkca, Prkrip1, Psen1, Psen2, Ptpn1, Ptpn2, P…	TRUE
GO:0010648	GO_BiologicalProcess-GOA_29.08.2016_15h14	negative regulation of cell communication	[3, 4, 5]	[None]	123	20.3642	8.72e-05	0.00097	{}	{}	[Abhd6, Actn3, Adgrg3, Ankrd6, Atf3, Bcl2l12, Bend6, Cav3, Cdh1, Cnksr3, Cry2, Cth, Ctnnbip1, Cx3cl1, Dab2ip, Dand5, Ddit3, Dlk1, Dlx1, Dlx2, Dusp16, Dusp9, Fbxw7, Fcmr, Fignl1, Gata3, Gata4, Gpr161, Gria1, Grid2ip, Grina, Gstp1, Hdac2, Hells, Hey2, Hhex, Hif1a, Hipk3, Hmga2, Htra1, Hyou1, Igf1r, Inpp5k, Isl1, Kif26a, Lemd2, Lgmn, Lgr4, Lmna, Lrrk2, Magi2, Mapk8ip1, Mdfi, Meg3, Nanos3, Nbl1, Nck1…	[Abhd6, Abl1, Abl2, Acer1, Actn3, Acvr1c, Adamtsl2, Adar, Adgra2, Adgrg3, Adipoq, Adora1, Adrbk1, Ager, Aida, Akt1, Amhr2, Ankrd26, Ankrd6, Apc, Arap3, Arhgap24, Arhgap35, Arhgap42, Arntl, Arrb2, Ash1l, Asic1, Aspn, Asxl1, Atad1, Atf3, Atm, Atxn1, Atxn7, Axin1, Bank1, Barx1, Bax, Bcl2, Bcl2l10, Bcl2l12, Bcl6, Bdkrb2, Bdnf, Becn2, Bend6, Bicd1, Bmf, Bmi1, Bmp4, Bmp7, Bmper, Braf, Btn2a2, Btnl2, C1…	TRUE
GO:0023057	GO_BiologicalProcess-GOA_29.08.2016_15h14	negative regulation of signaling	[2, 3, 4]	[None]	123	20.3642	8.72e-05	0.00097	{}	{}	[Abhd6, Actn3, Adgrg3, Ankrd6, Atf3, Bcl2l12, Bend6, Cav3, Cdh1, Cnksr3, Cry2, Cth, Ctnnbip1, Cx3cl1, Dab2ip, Dand5, Ddit3, Dlk1, Dlx1, Dlx2, Dusp16, Dusp9, Fbxw7, Fcmr, Fignl1, Gata3, Gata4, Gpr161, Gria1, Grid2ip, Grina, Gstp1, Hdac2, Hells, Hey2, Hhex, Hif1a, Hipk3, Hmga2, Htra1, Hyou1, Igf1r, Inpp5k, Isl1, Kif26a, Lemd2, Lgmn, Lgr4, Lmna, Lrrk2, Magi2, Mapk8ip1, Mdfi, Meg3, Nanos3, Nbl1, Nck1…	[Abhd6, Abl1, Abl2, Acer1, Actn3, Acvr1c, Adamtsl2, Adar, Adgra2, Adgrg3, Adipoq, Adora1, Adrbk1, Ager, Aida, Akt1, Amhr2, Ankrd26, Ankrd6, Apc, Arap3, Arhgap24, Arhgap35, Arhgap42, Arntl, Arrb2, Ash1l, Asic1, Aspn, Asxl1, Atad1, Atf3, Atm, Atxn1, Atxn7, Axin1, Bank1, Barx1, Bax, Bcl2, Bcl2l10, Bcl2l12, Bcl6, Bdkrb2, Bdnf, Becn2, Bend6, Bicd1, Bmf, Bmi1, Bmp4, Bmp7, Bmper, Braf, Btn2a2, Btnl2, C1…	TRUE
GO:0045017	GO_BiologicalProcess-GOA_29.08.2016_15h14	glycerolipid biosynthetic process	[4, 5, 6]	[None]	16	40	8.89e-05	0.000974	{}	{}	[Alox15, Dgat1, Fbxw7, Gpld1, Inppl1, Ldlr, Mogat1, Pck1, Pip5k1a, Pip5k1b, Ptdss2, Sik1, Srebf1, Tcf7l2, Thrsp, Tom1l2]	[Ajuba, Alox15, Dgat1, Dgat2, Dpm1, Etnk2, Fbxw7, Fitm2, Gpat2, Gpat4, Gpld1, Inppl1, Ldlr, Lpcat2, Mogat1, Mogat2, Pck1, Piga, Pigf, Pigo, Pigp, Pigq, Pik3c2a, Pik3c2b, Pik3c3, Pip5k1a, Pip5k1b, Pip5k1c, Plin5, Plscr1, Ptdss2, Ptpmt1, Scarb1, Sh3yl1, Sik1, Srebf1, Tcf7l2, Thrsp, Tom1l2, Zp3]	TRUE
GO:0001763	GO_BiologicalProcess-GOA_29.08.2016_15h14	morphogenesis of a branching structure	[3, 4]	[None]	56	24.2424	8.83e-05	0.000975	{}	{}	[Cav3, Cdh1, Ctnnbip1, Ctsh, Ddr1, Dlx2, Edn1, Egf, Eng, Epha7, Esr1, Etv4, Foxa1, Foxd1, Fxyd1, Gbx2, Gdf2, Gli2, Grhl2, Hhex, Hmga2, Hoxa5, Il10, Lama5, Lgr4, Met, Ncoa3, Nfatc4, Nog, Notch4, Nprl3, Ntn4, Phb2, Pkd1, Prox1, Pxn, Rbm15, Rspo2, Rspo3, Sall1, Setd2, Sfrp2, Six1, Smad4, Sox10, Sox2, Sox8, Spint2, Spry2, Tgm2, Vangl2, Vdr, Wnt2, Wnt2b, Wnt7b, Wt1]	[Acvr1, Adamts16, Adm, Agt, Agtr2, Ahr, Ar, Areg, B4galt1, Bak1, Bax, Bcl2, Bmp2, Bmp4, Bmp7, Btbd7, Btrc, Cav3, Ccl11, Cd44, Cdh1, Celsr1, Cited1, Cited2, Clic4, Col13a1, Csf1, Ctnnb1, Ctnnbip1, Ctnnd2, Ctsd, Ctsh, Ctsl, Ctsz, Cxcl12, Cxcr4, Cyp19a1, Cyp27b1, Dag1, Dchs1, Ddr1, Dicer1, Dlg1, Dlg5, Dll4, Dlx2, Drd2, Edn1, Ednra, Egf, Eng, Epha2, Epha7, Ermn, Esr1, Esrp1, Esrp2, Etv4, Etv5, Eya1, …	TRUE
GO:0030324	GO_BiologicalProcess-GOA_29.08.2016_15h14	lung development	[3, 4, 5, 6, 7]	[None]	47	25.4054	9.65e-05	0.00102946	{}	{}	[Adamts2, Bag6, Bmpr2, Ctsh, Cyp1a2, Dppa2, Edn2, Ep300, Fbxw7, Foxa1, Foxp1, Gata4, Gli1, Gli2, Grhl2, Hes1, Hhex, Hmga2, Hoxa5, Ift88, Klf2, Lama5, Ltbp3, Man2a1, Map2k2, Meg3, Myocd, Ncor2, Nfib, Nog, Numb, Phf14, Ptk7, Rab3a, Rpl13a, Rspo2, Sepn1, Sox11, Sox2, Spry2, Thra, Tns3, Tshz3, Vangl2, Wnt2, Wnt2b, Wnt7b]	[Abca12, Acvr2b, Ada, Adamts2, Adamtsl2, Agr2, Aimp2, Aldh1a1, Aldh1a2, Ascl1, Asxl1, Atp7a, Atp7b, Atxn1, Atxn1l, Bag6, Bmp4, Bmpr1a, Bmpr2, Ccbe1, Ccdc40, Cdc42, Cebpa, Celsr1, Cfc1, Cic, Creb1, Crh, Ctgf, Ctnnb1, Ctsd, Ctsh, Ctsl, Ctsz, Cux1, Cyp1a1, Cyp1a2, Dag1, Dhcr7, Dicer1, Dlg5, Dppa2, Dppa4, Edn2, Ep300, Epas1, Errfi1, Esrp1, Esrp2, Eya1, Fbxw7, Fgf1, Fgf10, Fgf18, Fgf2, Fgf8, Fgf9, Fgf…	TRUE
GO:0010563	GO_BiologicalProcess-GOA_29.08.2016_15h14	negative regulation of phosphorus metabolic process	[4, 5, 6]	[None]	53	24.537	9.65e-05	0.00103632	{}	{}	[Actn3, Angpt1, Atf3, Cav3, Cdkn1a, Cnksr3, Ctdspl, Dab2ip, Dusp16, Dusp6, Dusp9, Dvl1, Edn1, Fam129a, Gadd45b, Gbp3, Gstp1, Hdac4, Hipk3, Igf1r, Inpp5k, Jun, Lemd2, Lrrk2, Nck1, Ndrg2, Nf1, Nf2, Nog, Pard3, Pard6a, Pax6, Pbk, Pde4d, Pkig, Ppp1r15a, Psen1, Ptpn2, Ptpn6, Ptprc, Rgs14, Rgs16, Samsn1, Sfrp2, Shb, Smad4, Sorl1, Spred1, Spred3, Spry2, Spry4, Stat3, Trib3]	[1500015O10Rik, 2610042L04Rik, Abl1, Actn3, Adar, Adipoq, Aida, Ajuba, Angpt1, Ankrd26, Apc, Arrb2, Ash1l, Atf3, Atg14, Atxn1, Atxn7, Bag1, Bag4, Bak1, Bax, Bdkrb2, Birc2, Birc3, Btn2a2, C1ql4, C330021F23Rik, Casp3, Cav1, Cav3, Cd109, Cdkn1a, Cdkn1b, Cdkn1c, Cdkn2a, Cdkn2c, Ceacam1, Chordc1, Cib1, Cmya5, Cnksr3, Cox11, Ctdsp1, Ctdsp2, Ctdspl, Dab2ip, Dact1, Ddit4, Dmd, Dmtn, Dnajc15, Dnajc3, Dtnb…	TRUE
GO:0045936	GO_BiologicalProcess-GOA_29.08.2016_15h14	negative regulation of phosphate metabolic process	[5, 6, 7]	[None]	53	24.537	9.65e-05	0.00103632	{}	{}	[Actn3, Angpt1, Atf3, Cav3, Cdkn1a, Cnksr3, Ctdspl, Dab2ip, Dusp16, Dusp6, Dusp9, Dvl1, Edn1, Fam129a, Gadd45b, Gbp3, Gstp1, Hdac4, Hipk3, Igf1r, Inpp5k, Jun, Lemd2, Lrrk2, Nck1, Ndrg2, Nf1, Nf2, Nog, Pard3, Pard6a, Pax6, Pbk, Pde4d, Pkig, Ppp1r15a, Psen1, Ptpn2, Ptpn6, Ptprc, Rgs14, Rgs16, Samsn1, Sfrp2, Shb, Smad4, Sorl1, Spred1, Spred3, Spry2, Spry4, Stat3, Trib3]	[1500015O10Rik, 2610042L04Rik, Abl1, Actn3, Adar, Adipoq, Aida, Ajuba, Angpt1, Ankrd26, Apc, Arrb2, Ash1l, Atf3, Atg14, Atxn1, Atxn7, Bag1, Bag4, Bak1, Bax, Bdkrb2, Birc2, Birc3, Btn2a2, C1ql4, C330021F23Rik, Casp3, Cav1, Cav3, Cd109, Cdkn1a, Cdkn1b, Cdkn1c, Cdkn2a, Cdkn2c, Ceacam1, Chordc1, Cib1, Cmya5, Cnksr3, Cox11, Ctdsp1, Ctdsp2, Ctdspl, Dab2ip, Dact1, Ddit4, Dmd, Dmtn, Dnajc15, Dnajc3, Dtnb…	TRUE
GO:0042592	GO_BiologicalProcess-GOA_29.08.2016_15h14	homeostatic process	[3]	[None]	172	19.2394	9.61e-05	0.00103909	{}	{}	[Abca4, Adam8, Add1, Adipor2, Adra1b, Adrb1, Ank3, Apoa2, Aqp11, Aqp2, Arrdc3, Atox1, Atp13a2, Atp2b4, Atp6v1b1, Bdh2, Bhlha15, Btbd9, Cacna1a, Cacna1c, Cav3, Ccdc109b, Ccdc47, Ccr2, Ccr7, Cdh1, Cdk16, Chd3, Cib2, Col11a2, Crtc1, Cry2, Csmd1, Ddit3, Dgat1, Dll1, Edn1, Edn2, Edn3, Ezh1, Fancc, Fas, Fbxw7, Ffar2, Fgf23, Flt3, Foxa1, Fxyd1, G6pc, Galk1, Gapt, Gata1, Gata2, Gata3, Gfi1b, Gm6484, Gpld…	[Abca12, Abca4, Abcb7, Abcg8, Abl1, Acaca, Acacb, Acadl, Acadvl, Acd, Aco1, Acp5, Ada, Adam17, Adam8, Adar, Adcy6, Add1, Adgrf5, Adipoq, Adipor1, Adipor2, Adra1b, Adrb1, Adrb2, Adrb3, Ahr, Ahsp, Aipl1, Akt1, Alas2, Alms1, Alox12, Alox12b, Aloxe3, Ampd2, Ampd3, Ang2, Angpt2, Angptl3, Angptl4, Ank1, Ank2, Ank3, Ankrd11, Ankrd26, Ankrd54, Ano1, Ano6, Anxa1, Anxa6, Anxa7, Apc, Apex1, Aplp2, Apoa2, Ap…	TRUE
GO:0048568	GO_BiologicalProcess-GOA_29.08.2016_15h14	embryonic organ development	[3, 4, 5, 6]	[None]	95	21.3005	0.000104	0.00109894	{}	{}	[Aldh1a3, Atoh1, Atp6v1b1, Bptf, Cdh23, Cdx2, Cebpb, Chd3, Chrna9, Cobl, Cyr61, Dll1, Dlx2, Dvl1, Dvl2, E2f8, Edn1, Egfr, En2, Eng, Epn2, Esrrb, Fbxw8, Foxi1, Gata1, Gata2, Gata3, Gata4, Gbx2, Gli1, Gli2, Grhl2, Hand2, Hes1, Hey2, Hhex, Hif1a, Hlx, Hmx3, Hoxa1, Hoxa3, Hoxa5, Hoxb1, Hoxb3, Hoxd3, Hspg2, Id3, Il10, Junb, Kif3a, Kit, Krt19, Lhfpl5, Lrig3, Mdfi, Mef2c, Myb, Myf5, Ncoa3, Nog, Nprl3, O…	[Abr, Ada, Adm, Ahr, Akt1, Aldh1a1, Aldh1a2, Aldh1a3, Alx1, Alx3, Alx4, Arid1a, Arl13b, Arnt, Ascl2, Asxl2, Atoh1, Atp2b2, Atp6v1b1, Atp8a2, Bcr, Birc6, Bloc1s5, Bmi1, Bmp2, Bmp4, Bmp5, Bmp7, Bmpr1a, Bptf, C2cd3, Cc2d2a, Cdh23, Cdkn1c, Cdx2, Cdx4, Cebpa, Cebpb, Celsr1, Cfc1, Chd3, Chd7, Chrna10, Chrna9, Chst11, Cited1, Cited2, Clic5, Clrn1, Cluap1, Cobl, Col11a1, Col2a1, Crb2, Cryaa, Csf2, Cthrc1…	TRUE
GO:0000902	GO_BiologicalProcess-GOA_29.08.2016_15h14	cell morphogenesis	[4, 5]	[None]	157	19.3827	0.000134	0.00141201	{}	{}	[Abi1, Adam8, Add1, Alcam, Ank3, Atoh1, Bbs9, Bcl11b, Bmpr2, Bves, Cacna1a, Cck, Cdh1, Cdh23, Cdh4, Cep97, Cgn, Chn1, Cit, Cobl, Col25a1, Ctnna2, Cux2, Dab2ip, Dbnl, Ddr1, Dmrt1, Dvl1, Ect2, Egfr, Eif2ak4, Enah, Eng, Ep300, Epb41l3, Epha4, Epha7, Erg, Esrrb, Etv1, Etv4, Fgd1, Foxd1, Foxj1, Foxp1, Gas7, Gata1, Gata3, Gbx2, Gli2, Grhl2, Hes1, Hey2, Hif1a, Hoxa1, Ift46, Ift88, Iqub, Isl1, Kel, Kif20…	[2700049A03Rik, Aatk, Abi1, Abl1, Abl2, Ablim1, Acvr1, Acvrl1, Adam15, Adam8, Adcy1, Add1, Adgrb3, Afg3l2, Ago4, Ahi1, Ahr, Ak7, Akap4, Akip1, Alcam, Alms1, Ank3, Ankrd27, Anxa7, Ap1ar, Apbb1, Apbb2, Apc, App, Ar, Arap3, Arhgap35, Arhgef2, Arhgef26, Arhgef28, Arl13b, Arl6, Armc4, Arpc2, Artn, Arx, Atg3, Atg5, Atg7, Atmin, Atoh1, Atp2b2, Atp7a, Atp7b, Atp8a2, Atxn10, Atxn2, Aurka, Axl, B4gat1, B9d…	TRUE
GO:0061448	GO_BiologicalProcess-GOA_29.08.2016_15h14	connective tissue development	[4]	[None]	50	24.6305	0.000136	0.00141866	{}	{}	[Arid5a, Arrdc3, Atf2, Barx2, Col11a2, Col5a1, Cst10, Cyr61, Dlx2, Ebf2, Edn1, Foxa1, Foxd1, Gdf2, Gdf5, Gli2, Gpld1, Hand2, Hif1a, Hmga2, Hoxa3, Hoxa5, Hoxb3, Hoxd3, Hspg2, Ltbp3, Mef2c, Myf5, Nfib, Nog, Nr1h4, Pkd1, Prrx2, Pth1r, Rorc, Rspo2, Scube2, Sfrp2, Sh3pxd2b, Slc25a25, Sox6, Sox8, Sulf2, Thra, Uba52, Ubb, Umodl1, Uncx, Wnt7b, Wt1]	[Acan, Acer1, Adrm1, Amer1, Ap1s2, Arid5a, Arid5b, Arrdc3, Atf2, Atp7a, Atp7b, Axin2, Barx2, Bbs1, Bbs2, Bbs4, Bmp10, Bmp2, Bmp4, Bmpr1a, Bmpr1b, Carm1, Cbs, Cdk4, Cer1, Chadl, Chst11, Chsy1, Col11a1, Col11a2, Col1a1, Col27a1, Col2a1, Col5a1, Col9a1, Comp, Creb3l2, Creb5, Csf1, Csgalnact1, Cst10, Ctgf, Ctnnb1, Cyr61, Cytl1, Dgat2, Dicer1, Dlx2, Ebf2, Edn1, Eif2ak3, Fam101a, Fam101b, Fbxw4, Fgf18,…	TRUE
GO:0061138	GO_BiologicalProcess-GOA_29.08.2016_15h14	morphogenesis of a branching epithelium	[4, 5, 6]	[None]	53	24.2009	0.000141	0.00145593	{}	{}	[Cav3, Cdh1, Ctnnbip1, Ctsh, Ddr1, Edn1, Egf, Eng, Esr1, Etv4, Foxa1, Foxd1, Fxyd1, Gbx2, Gdf2, Gli2, Grhl2, Hhex, Hmga2, Hoxa5, Il10, Lama5, Lgr4, Met, Ncoa3, Nfatc4, Nog, Notch4, Nprl3, Ntn4, Phb2, Pkd1, Prox1, Pxn, Rbm15, Rspo2, Rspo3, Sall1, Sfrp2, Six1, Smad4, Sox10, Sox2, Sox8, Spint2, Spry2, Tgm2, Vangl2, Vdr, Wnt2, Wnt2b, Wnt7b, Wt1]	[Acvr1, Adamts16, Adm, Agt, Agtr2, Ahr, Ar, Areg, B4galt1, Bak1, Bax, Bcl2, Bmp2, Bmp4, Bmp7, Btbd7, Btrc, Cav3, Ccl11, Cd44, Cdh1, Celsr1, Cited1, Cited2, Clic4, Csf1, Ctnnb1, Ctnnbip1, Ctsd, Ctsh, Ctsl, Ctsz, Cxcl12, Cxcr4, Cyp19a1, Cyp27b1, Dag1, Dchs1, Ddr1, Dicer1, Dlg1, Dlg5, Dll4, Edn1, Ednra, Egf, Eng, Epha2, Esr1, Esrp1, Esrp2, Etv4, Etv5, Eya1, Fat4, Fem1b, Fgf10, Fgf7, Fgf8, Fgfr1, Fgf…	TRUE
REACTOME:7099556	REACTOME_09.11.2015	Nonsense Mediated Decay (NMD) independent of the Exon Junction Complex (EJC)	[-1]	[None]	31	28.7037	0.000141	0.00146462	{}	{}	[Rpl10a, Rpl11, Rpl13a, Rpl14, Rpl18, Rpl18a, Rpl21, Rpl3, Rpl30, Rpl35, Rpl37, Rpl38, Rpl8, Rpl9, Rplp0, Rplp1, Rplp2, Rps10, Rps12, Rps13, Rps14, Rps16, Rps18, Rps19, Rps20, Rps26, Rps27, Rps6, Rps9, Rpsa, Uba52]	[Eif4g1, Etf1, Fau, Gm10045, Gm13213, Gm29376, Gm4705, Gm5481, Gm6109, Gm6251, Gm6570, Gm7429, Gm8210, Gm8290, Gm9703, Gspt2, LOC100042019, LOC100044627, LOC100862455, LOC102634709, LOC102641064, LOC102642137, LOC102642602, LOC102642689, LOC102642752, LOC102642864, LOC102642963, LOC105244208, LOC105245385, Ncbp1, Ncbp2, Pabpc1, Rpl10a, Rpl11, Rpl12, Rpl13, Rpl13a, Rpl14, Rpl15, Rpl18, Rpl18a, Rpl…	TRUE
GO:0009790	GO_BiologicalProcess-GOA_29.08.2016_15h14	embryo development	[4]	[None]	189	18.8435	0.000143	0.00146544	{}	{}	[Abi1, Acvr2a, Add1, Aldh1a3, Angpt1, Apba1, Atoh1, Atoh8, Atp6v1b1, Bag6, Bmpr2, Bptf, Brca1, Ccnb1, Cdh1, Cdh23, Cdx2, Cebpb, Chd3, Chd8, Chrna9, Cobl, Ctr9, Cul4a, Cyr61, Dlc1, Dlk1, Dll1, Dll3, Dlx1, Dlx2, Dnmt3b, Dppa3, Dvl1, Dvl2, E2f8, E4f1, Ece1, Edn1, Egfr, Elf5, En2, Enah, Eng, Eno1, Ep300, Epn2, Esrrb, Etl4, Exoc4, Fbxw8, Foxa1, Foxi1, Foxp1, Gabpa, Gata1, Gata2, Gata3, Gata4, Gbx2, Gd…	[Aatf, Abi1, Abr, Acd, Acer1, Acsl4, Acvr1, Acvr1b, Acvr1c, Acvr2a, Acvr2b, Acvrl1, Ada, Adam10, Adar, Add1, Adm, Aff3, Ahr, Akirin2, Akt1, Aldh1a1, Aldh1a2, Aldh1a3, Alg10b, Alkbh1, Alx1, Alx3, Alx4, Ambra1, Amd1, Amd2, Amot, Angpt1, Ankrd11, Apaf1, Apba1, Apba2, Apba3, Apob, Ar, Arfrp1, Arhgap35, Arid1a, Arl13b, Arnt, Arnt2, Ascl2, Asxl2, Atm, Atoh1, Atoh8, Atp2b2, Atp6v1b1, Atp8a2, Axin1, Axin…	TRUE
GO:0030323	GO_BiologicalProcess-GOA_29.08.2016_15h14	respiratory tube development	[3, 4, 5, 6]	[None]	47	25	0.000146	0.00147695	{}	{}	[Adamts2, Bag6, Bmpr2, Ctsh, Cyp1a2, Dppa2, Edn2, Ep300, Fbxw7, Foxa1, Foxp1, Gata4, Gli1, Gli2, Grhl2, Hes1, Hhex, Hmga2, Hoxa5, Ift88, Klf2, Lama5, Ltbp3, Man2a1, Map2k2, Meg3, Myocd, Ncor2, Nfib, Nog, Numb, Phf14, Ptk7, Rab3a, Rpl13a, Rspo2, Sepn1, Sox11, Sox2, Spry2, Thra, Tns3, Tshz3, Vangl2, Wnt2, Wnt2b, Wnt7b]	[Abca12, Acvr2b, Ada, Adamts2, Adamtsl2, Agr2, Aimp2, Aldh1a1, Aldh1a2, Ascl1, Asxl1, Atp7a, Atp7b, Atxn1, Atxn1l, Bag6, Bmp4, Bmpr1a, Bmpr2, Ccbe1, Ccdc40, Cdc42, Cebpa, Celsr1, Cfc1, Cic, Creb1, Crh, Ctgf, Ctnnb1, Ctsd, Ctsh, Ctsl, Ctsz, Cux1, Cyp1a1, Cyp1a2, Dag1, Dhcr7, Dicer1, Dlg5, Dppa2, Dppa4, Edn2, Ep300, Epas1, Errfi1, Esrp1, Esrp2, Eya1, Fbxw7, Fgf1, Fgf10, Fgf18, Fgf2, Fgf8, Fgf9, Fgf…	TRUE
GO:0032268	GO_BiologicalProcess-GOA_29.08.2016_15h14	regulation of cellular protein metabolic process	[4, 5, 6]	[None]	173	19.0739	0.000146	0.00148648	{}	{}	[Ace, Adam8, Ahrr, Aim2, Angpt1, Anxa2, Aplp1, Arid5a, Atf3, Atp13a2, Avpi1, Bag6, Bbc3, Bcar3, Brca1, C1qtnf1, Cav3, Cd27, Cd4, Cdh1, Cdkn1a, Cnksr3, Crebl2, Ctdspl, Ctr9, Ctsh, Cycs, Cyr61, Dab2ip, Dazl, Dppa2, Dusp16, Dusp6, Dusp9, Dvl1, Dvl2, Eef2k, Egf, Egfr, Eif2ak4, Eif2s1, Eif4ebp2, Eif4enif1, Epha4, Epha7, Fam129a, Fbxw7, Fcmr, Fgd2, Fgf23, Flt3, Fry, Fxyd1, Gadd45b, Gapdh, Gata1, Gata2,…	[1500015O10Rik, 2610042L04Rik, Aarsd1, Abca7, Abl1, Abl2, Ace, Aco1, Acsl1, Acvr1, Acvr2b, Adam8, Adam9, Adar, Adipoq, Adra1a, Adra1d, Ager, Ago2, Agrn, Agt, Ahrr, Aida, Aim2, Aimp2, Airn, Ajuba, Akt1, Akt2, Angpt1, Ankrd26, Ankrd54, Anks1, Antxr1, Anxa2, Apaf1, Apc, Apip, Aplp1, Aplp2, Apoa1, Apopt1, App, Ar, Arid5a, Arnt, Arr3, Arrb1, Arrb2, Ash1l, Astl, Asxl2, Atf3, Atg10, Atg14, Atg5, Atg7, A…	TRUE
GO:0002009	GO_BiologicalProcess-GOA_29.08.2016_15h14	morphogenesis of an epithelium	[4, 5]	[None]	101	20.8247	0.000156	0.00157191	{}	{}	[Aldh1a3, Ankrd6, Cav3, Cdh1, Cobl, Ctnnbip1, Ctsh, Ddr1, Dlc1, Dll1, Dvl1, Dvl2, Edn1, Efnb2, Egf, Egfr, Enah, Eng, Epha4, Epha7, Esr1, Etv4, Foxa1, Foxd1, Fxyd1, Gata3, Gata4, Gbx2, Gdf2, Gli2, Glmn, Grhl2, Hand2, Hes1, Hhex, Hif1a, Hmga2, Hoxa5, Igf1r, Il10, Irx3, Kat2a, Kif20b, Kif3a, Lama5, Lgr4, Lhx2, Lmo4, Mef2c, Meg3, Met, Ncoa3, Nfatc4, Nog, Notch4, Nprl3, Ntn4, Numb, Pard3, Pcdh15, Phb2…	[Abl1, Abl2, Acvr1, Adamts16, Adm, Agt, Agtr2, Ahi1, Ahr, Ajuba, Aldh1a1, Aldh1a2, Aldh1a3, Alg10b, Alms1, Alx1, Ankrd6, Apaf1, Ar, Areg, Arhgap24, Arhgap35, Arid1a, Arl13b, Astn2, Atp7a, Atp7b, B4galt1, Bak1, Bax, Bbs4, Bcl10, Bcl2, Bmp2, Bmp4, Bmp5, Bmp7, Btbd7, Btrc, C2cd3, Car2, Car9, Casp8, Cav3, Cc2d2a, Ccl11, Cd44, Cdc42, Cdh1, Cecr2, Celsr1, Celsr3, Cfc1, Cfl1, Chuk, Cited1, Cited2, Clic4…	TRUE
GO:0060541	GO_BiologicalProcess-GOA_29.08.2016_15h14	respiratory system development	[4, 5]	[None]	52	24.186	0.000165	0.00164839	{}	{}	[Adamts2, Aldh1a3, Bag6, Bmpr2, Chd3, Ctsh, Cyp1a2, Dppa2, Edn2, Ep300, Fbxw7, Foxa1, Foxp1, Gata4, Gli1, Gli2, Grhl2, Hes1, Hhex, Hmga2, Hoxa5, Ift88, Klf2, Lama5, Ltbp3, Man2a1, Map2k2, Meg3, Myocd, Myt1, Ncor2, Nfib, Nog, Numb, Phf14, Ptk7, Rab3a, Rpl13a, Rspo2, Sepn1, Six1, Sox11, Sox2, Spry2, Thra, Tns3, Tshz3, Vangl2, Wnt2, Wnt2b, Wnt7b, Wt1]	[Abca12, Acvr2b, Ada, Adamts2, Adamtsl2, Agr2, Aimp2, Aldh1a1, Aldh1a2, Aldh1a3, Ano1, Ascl1, Asxl1, Atp7a, Atp7b, Atxn1, Atxn1l, Bag6, Bmp4, Bmpr1a, Bmpr2, Ccbe1, Ccdc40, Cdc42, Cebpa, Celsr1, Cfc1, Chd3, Chd7, Cic, Creb1, Crh, Ctgf, Ctnnb1, Ctsd, Ctsh, Ctsl, Ctsz, Cux1, Cyp1a1, Cyp1a2, Dag1, Dhcr7, Dicer1, Dlg5, Dlx5, Dppa2, Dppa4, Eda, Edaradd, Edn2, Ep300, Epas1, Errfi1, Esrp1, Esrp2, Eya1, F…	TRUE
GO:0048598	GO_BiologicalProcess-GOA_29.08.2016_15h14	embryonic morphogenesis	[3, 4, 5]	[None]	117	20.2422	0.000167	0.00165444	{}	{}	[Acvr2a, Aldh1a3, Atoh1, Atoh8, Atp6v1b1, Bmpr2, Cdh23, Chd3, Chrna9, Cobl, Ctr9, Cyr61, Dlc1, Dll1, Dlx2, Dvl1, Dvl2, Edn1, Elf5, Enah, Eng, Esrrb, Exoc4, Foxi1, Gata2, Gata3, Gata4, Gbx2, Gdf5, Gli1, Gli2, Glmn, Grhl2, Hand2, Hdac2, Hes1, Hhex, Hif1a, Hlx, Hmx3, Hoxa1, Hoxa10, Hoxa3, Hoxa5, Hoxb1, Hoxb3, Hoxd3, Hspg2, Ift88, Il10, Irx3, Kat2a, Kif16b, Kif20b, Kif3a, Lama5, Lhfpl5, Lhx2, Lmo4, L…	[Abr, Acd, Acer1, Acvr1, Acvr2a, Acvr2b, Adm, Aff3, Aldh1a1, Aldh1a2, Aldh1a3, Alg10b, Alx1, Alx3, Alx4, Amot, Apaf1, Ar, Arfrp1, Arhgap35, Arid1a, Arl13b, Asxl2, Atoh1, Atoh8, Atp2b2, Atp6v1b1, Atp8a2, Axin1, B9d1, Bax, Bbs4, Bcl10, Bcl2l11, Bcr, Bloc1s5, Bmi1, Bmp4, Bmp5, Bmp7, Bmp8b, Bmpr1a, Bmpr2, C2cd3, Casp8, Cc2d2a, Cdc73, Cdh23, Cdkn1c, Cdon, Cecr2, Celsr1, Cer1, Cfc1, Cfl1, Chd3, Chd7, C…	TRUE
GO:0003230	GO_BiologicalProcess-GOA_29.08.2016_15h14	cardiac atrium development	[4, 5, 6, 7, 8, 9]	[None]	14	41.1765	0.000169	0.00166662	{}	{}	[Bmpr2, Cyr61, Dand5, Eng, Gata4, Hey2, Isl1, Mdm2, Nog, Nprl3, Prox1, Sox4, Whsc1, Wnt2]	[Acvr1, Bmp10, Bmpr2, Ccm2l, Cfc1, Cyr61, Dand5, Dll4, Eng, Gata4, Gja5, Gm14207, Heg1, Hey2, Isl1, Lrp6, Mdm2, Mdm4, Nog, Notch1, Nprl3, Pitx2, Prox1, Shox2, Smo, Sos1, Sox4, Tbx5, Tgfb2, Tnnt2, Whsc1, Wnt2, Wnt5a, Zfpm1]	TRUE
GO:0046889	GO_BiologicalProcess-GOA_29.08.2016_15h14	positive regulation of lipid biosynthetic process	[4, 5, 6, 7]	[None]	11	47.8261	0.000172	0.00168338	{}	{}	[Abcg1, Abhd6, Crebl2, Cyr61, Gpld1, Ldlr, Mlxipl, Slc45a3, Srebf1, Tcf7l2, Tom1l2]	[Abcg1, Abcg4, Abhd6, Adgrf5, Agt, Ccdc3, Creb1, Crebl2, Cyr61, Gpld1, Ldlr, Mid1ip1, Mlxipl, Nr1d1, Plin5, Scarb1, Sirt4, Slc45a3, Sorbs1, Srebf1, Tcf7l2, Tom1l2, Zp3]	TRUE
GO:0030855	GO_BiologicalProcess-GOA_29.08.2016_15h14	epithelial cell differentiation	[5]	[None]	87	21.3759	0.000176	0.00171733	{}	{}	[Adamtsl4, Atoh1, Bcl11b, Bmpr2, Cdh1, Cdh23, Cdx2, Cebpb, Cgn, Dll1, Dmrt1, E2f8, Elf5, Esr1, F11r, Fa2h, Fam20c, Fosl2, Foxa1, Foxj1, Foxp1, Gata3, Gata4, Gdf2, Grhl1, Grhl2, Hdac2, Hes1, Hey2, Hhex, Hif1a, Hoxa5, Id3, Ift88, Insm1, Irf6, Jun, Klf15, Klf2, Krt84, Lamtor2, Lhfpl5, Maff, Mcoln3, Mef2c, Ncor2, Nf2, Nfib, Notch4, Nprl3, Numb, Onecut2, Pard3, Pax6, Pcdh15, Pecam1, Pitx3, Pou2f3, Prl…	[Abca12, Acvr2b, Acvrl1, Adamtsl4, Adipoq, Adrm1, Agr2, Agt, Ahi1, Aimp2, Akap9, Alg10b, Alox8, Ampd2, Apc, Ar, Arhgef26, Arid4a, Arid4b, Arntl, Arx, Ascl1, Atoh1, Atp2b2, Atrx, B4galt1, B9d1, Bad, Barx1, Basp1, Bcl11b, Bfsp1, Bfsp2, Bmp2, Bmp4, Bmp6, Bmp7, Bmpr1a, Bmpr2, C1galt1, Casp3, Cav1, Cbfa2t2, Ccdc67, Ccm2, Ccnd1, Cd109, Cdc42, Cdh1, Cdh2, Cdh23, Cdkn1b, Cdkn1c, Cdx2, Ceacam1, Cebpb, Cgn…	TRUE
GO:0051241	GO_BiologicalProcess-GOA_29.08.2016_15h14	negative regulation of multicellular organismal process	[2, 3, 4]	[None]	129	19.8767	0.000179	0.00173074	{}	{}	[Actn3, Adrb1, Angpt1, Anxa2, Arrdc3, Atg9a, Atp2b4, Bmpr2, Cav3, Ccr2, Cd276, Cd83, Cit, Clec2d, Cmklr1, Cry2, Cuedc2, Cul4a, Dab2ip, Ddit3, Dll1, Dll3, Dlx1, Dlx2, Eif2ak4, Eif4enif1, Epha4, Epha7, Etv4, Fbxw7, Flt3, Foxj1, Foxp1, Fxyd1, Gabpa, Gata1, Gata2, Gata3, Gata4, Gbp3, Gli2, Gpr149, Gpr161, Gpr171, Gpr68, Gstp1, Hand2, Hdac2, Hdac4, Hes1, Hhex, Hif1a, Hlx, Hmga2, Id3, Il10, Il1f5, Irx3…	[Aatk, Abr, Acp5, Actn3, Ada, Adamts18, Adcy6, Adgrg1, Adipoq, Adora1, Adora2b, Adra1a, Adra1d, Adrb1, Adrb2, Adrb3, Ager, Agtr2, Ahr, Ahsg, Akap8, Alms1, Alox12, Angpt1, Angpt2, Ankrd26, Anxa2, Apbb1, Apc, App, Arhgap42, Arhgef15, Arhgef2, Arrb2, Arrdc3, Asap1, Asmt, Aspm, Aspn, Atg9a, Atp1a1, Atp1a2, Atp2a2, Atp2b4, Atxn2, Axin2, Axl, B2m, Bank1, Bbs2, Bcl2, Bcl3, Bcl6, Bcr, Bdnf, Bhlhe23, Bmp1…	TRUE
REACTOME:7098602	REACTOME_09.11.2015	SLC-mediated transmembrane transport	[-1]	[None]	59	23.3202	0.000182	0.00174668	{}	{}	[G6pc, Hk1, Hk2, Nup98, Slc12a4, Slc13a3, Slc13a4, Slc13a5, Slc14a2, Slc16a10, Slc17a8, Slc1a2, Slc1a5, Slc20a1, Slc22a18, Slc22a21, Slc22a5, Slc22a7, Slc24a2, Slc24a3, Slc26a2, Slc26a7, Slc26a9, Slc28a1, Slc29a1, Slc29a2, Slc2a1, Slc2a2, Slc2a5, Slc2a6, Slc2a7, Slc35a3, Slc35b2, Slc38a2, Slc38a5, Slc39a2, Slc39a3, Slc39a8, Slc3a1, Slc41a2, Slc47a1, Slc4a1, Slc4a10, Slc4a2, Slc4a8, Slc4a9, Slc5a5…	[Aaas, Alb, Avp, Cp, Ctns, Fgf21, G6pc, G6pc2, G6pc3, Gck, Gckr, Gm14085, Gm5724, Gm6614, Heph, Hk1, Hk2, Hk3, LOC105242481, Lcn12, Nup107, Nup133, Nup153, Nup155, Nup160, Nup188, Nup205, Nup210, Nup214, Nup35, Nup37, Nup43, Nup50, Nup54, Nup62, Nup85, Nup88, Nup93, Nup98, Nupl1, Nupl2, Pdzd11, Pom121, Rae1, Ranbp2, Rhag, Rhbg, Rhcg, Runx1, Seh1l, Slc10a6, Slc11a2, Slc12a1, Slc12a2, Slc12a3, Slc1…	TRUE
GO:0050769	GO_BiologicalProcess-GOA_29.08.2016_15h14	positive regulation of neurogenesis	[4, 5, 6, 7, 8, 9]	[None]	57	23.4568	0.000197	0.00188307	{}	{}	[Atoh1, Bend6, Bmpr2, Cdh4, Cobl, Cux2, Dab2ip, Dct, Dvl1, Ect2, Foxa1, Gli2, Gprc5b, Hdac2, Hes1, Hif1a, Hoxd3, Il6st, Irx3, Kif20b, Lpar3, Lrp8, Man2a1, Map2k2, Mapk6, Mapt, Mef2c, Mob2, Nbl1, Nck1, Nkx6-1, Nprl3, Numb, Oprm1, Pax6, Plk5, Prox1, Rit2, Rnd2, Sall1, Scn1b, Sez6, Sox10, Sox11, Sox2, Sox8, Tcf12, Tcf3, Tcf4, Tcf7l1, Tcf7l2, Trpv2, Vldlr, Wnt2, Wnt3, Xrcc6, Zeb2]	[Abl2, Ahi1, Ankrd27, Arhgap35, Ascl1, Aspm, Atoh1, Atp8a2, Atxn1, Avil, Bcl2, Bcl6, Bdnf, Bend6, Bhlhb9, Bmp2, Bmp4, Bmp6, Bmp7, Bmpr2, Bnip2, Braf, Brinp1, Brinp2, Brinp3, Camk1d, Caprin1, Caprin2, Cd24a, Cdh4, Cdkl3, Cdon, Clcf1, Cntn1, Cobl, Cpeb3, Crabp2, Ctnnb1, Cux1, Cux2, Cxcr4, Cyb5d2, Dab1, Dab2ip, Dct, Dicer1, Disc1, Dkk1, Dmrta2, Drd2, Dscam, Duoxa1, Dvl1, Dynlt1b, Ect2, Efna5, Eif4g1…	TRUE
GO:0030099	GO_ImmuneSystemProcess-GOA_29.08.2016_15h14	myeloid cell differentiation	[4]	[None]	62	22.963	0.000199	0.00189195	{}	{}	[Abi1, Add1, Batf, Batf2, Ccr7, Cd101, Cebpb, Clec2d, Csf3, Cul4a, Dll1, Ep300, Fam20c, Fas, Fli1, Fxyd1, Gabpa, Gata1, Gata2, Gata3, Gfi1b, Glo1, Gpr171, Gpr183, Gpr68, Hhex, Hif1a, Isg15, Jun, Junb, Kit, Klf2, L3mbtl3, Mef2c, Meis1, Meis2, Mfap2, Myb, Nckap1l, Nf1, Nfatc1, Nfe2l1, Ppargc1b, Psen1, Ptpn2, Ptpn6, Rbfox2, Rbm15, Rbp1, Rcor2, Rhd, Rps6, Smarca4, Sox6, Tesc, Thra, Tnfsf11, Trf, Trib…	[Abi1, Adar, Add1, Ahsp, Alas2, Ank1, Ankrd54, Apc, Arid4a, Asxl2, Atp6ap1, Atpif1, Batf, Batf2, Batf3, Bcl6, Bmp4, Calcr, Casp8, Cbfb, Ccl19, Ccr1, Ccr7, Cd101, Cd109, Cd300lf, Cdkn1c, Ceacam1, Cebpa, Cebpb, Cebpe, Cebpg, Chuk, Cib1, Cited2, Cldn18, Clec1b, Clec2d, Clec2g, Clec5a, Creb1, Csf1, Csf1r, Csf2, Csf3, Csf3r, Ctnnb1, Cul4a, Dab2, Dcstamp, Dll1, Dmtn, Dnase2a, Dyrk3, Efna2, Eif2ak1, Eif…	TRUE
REACTOME:7099695	REACTOME_09.11.2015	SRP-dependent cotranslational protein targeting to membrane	[-1]	[None]	31	28.1818	0.000203	0.00192066	{}	{}	[Rpl10a, Rpl11, Rpl13a, Rpl14, Rpl18, Rpl18a, Rpl21, Rpl3, Rpl30, Rpl35, Rpl37, Rpl38, Rpl8, Rpl9, Rplp0, Rplp1, Rplp2, Rps10, Rps12, Rps13, Rps14, Rps16, Rps18, Rps19, Rps20, Rps26, Rps27, Rps6, Rps9, Rpsa, Uba52]	[Fau, Gm10045, Gm13213, Gm29376, Gm4705, Gm5481, Gm6109, Gm6251, Gm6570, Gm7429, Gm8210, Gm8290, Gm9703, LOC100042019, LOC100044627, LOC100862455, LOC102634709, LOC102641064, LOC102642137, LOC102642602, LOC102642637, LOC102642689, LOC102642752, LOC102642864, LOC102642963, LOC105244208, LOC105245385, Rpl10a, Rpl11, Rpl12, Rpl13, Rpl13a, Rpl14, Rpl15, Rpl18, Rpl18a, Rpl19, Rpl21, Rpl22, Rpl23, Rpl2…	TRUE
GO:0044092	GO_BiologicalProcess-GOA_29.08.2016_15h14	negative regulation of molecular function	[3]	[None]	60	23.0769	0.000217	0.00204158	{}	{}	[Ace, Adgrg3, Ank3, Ankrd33, Anxa2, Apoa2, Bcas3, Cav3, Cdkn1a, Ckmt1, Ctnnbip1, Cyp1b1, Dab2ip, Ddit3, Dusp16, Dusp9, Eif2ak4, Fbxw7, Fcmr, Foxj1, Foxs1, Gadd45b, Gstp1, Hand2, Hey2, Hipk3, Igf1r, Inpp5k, Lepr, Lhx2, Mdfi, Mepce, Nf1, Nf2, Nfatc4, Nqo1, Nr1h4, Pias4, Pkig, Prmt2, Psen1, Ptpn2, Ptpn6, Ptprc, Rgs14, Rgs16, Sfrp2, Shb, Sik1, Sorl1, Spred1, Spred3, Spry2, Spry4, Tmbim6, Trib1, Trib3…	[1500015O10Rik, Acacb, Ace, Adar, Adgrg3, Adipoq, Ager, Agrn, Aida, Ajuba, Akt1, Amot, Angptl3, Angptl4, Ank3, Ankrd33, Anxa2, Apoa1, Apoa2, Arhgap28, Arrb1, Atp7a, Atp7b, Bag4, Bbs4, Bcas3, Bcl2a1d, Bicd1, Carm1, Casp3, Casq2, Cast, Cat, Cav1, Cav3, Cbarp, Ccar2, Ccm2l, Cdkn1a, Cdkn1b, Cdkn2a, Cdkn2c, Ceacam1, Cebpg, Cflar, Chordc1, Ckmt1, Cln3, Cmya5, Cox11, Crtac1, Cryaa, Cryab, Ctnnbip1, Cyp1…	TRUE
GO:0043407	GO_BiologicalProcess-GOA_29.08.2016_15h14	negative regulation of MAP kinase activity	[6, 7, 8, 9, 10, 11, 12]	[None]	14	40	0.000244	0.00227423	{}	{}	[Dusp16, Dusp9, Gstp1, Hipk3, Nf1, Ptpn6, Rgs14, Rgs16, Sfrp2, Sorl1, Spred1, Spred3, Spry2, Spry4]	[Adipoq, Aida, Cav1, Dusp10, Dusp16, Dusp19, Dusp8, Dusp9, Fem1a, Gstp1, Hipk3, Hmgcr, Il1b, Irak3, Lyn, Mapk7, Nf1, Nup62, Paqr3, Prkca, Ptpn6, Ptprj, Rgs14, Rgs16, Rgs2, Sfrp1, Sfrp2, Sfrp5, Sorl1, Spred1, Spred2, Spred3, Spry1, Spry2, Spry4]	TRUE
GO:0003283	GO_BiologicalProcess-GOA_29.08.2016_15h14	atrial septum development	[4, 5, 6, 7, 8, 9, 10]	[None]	9	52.9412	0.000259	0.00240273	{}	{}	[Bmpr2, Cyr61, Dand5, Gata4, Hey2, Isl1, Mdm2, Sox4, Whsc1]	[Acvr1, Bmpr2, Cfc1, Cyr61, Dand5, Gata4, Gja5, Hey2, Isl1, Mdm2, Mdm4, Smo, Sox4, Tbx5, Tgfb2, Whsc1, Zfpm1]	TRUE
GO:0045664	GO_BiologicalProcess-GOA_29.08.2016_15h14	regulation of neuron differentiation	[6, 7, 8, 9]	[None]	78	21.6066	0.000264	0.00243351	{}	{}	[Atoh1, Bcl11b, Bend6, Bmpr2, Cacna1a, Cdh4, Chn1, Chodl, Cit, Cobl, Cux2, Dab2ip, Dll1, Dvl1, Ect2, Eif2ak4, Eif4enif1, Epha4, Epha7, Foxa1, Gata2, Gata3, Gli2, Gprc5b, Grid2, Hdac2, Hes1, Hey2, Hoxd3, Irx3, Isl1, Kel, Lpar3, Lrp8, Lrrk2, Map2k2, Mapk6, Mapt, Mef2c, Meis1, Mob2, Nbl1, Nck1, Ncoa3, Nedd4, Nfatc4, Nkx6-1, Nprl3, Nr2e1, Pax6, Plk5, Prox1, Psen1, Rab17, Rap1gap2, Rit2, Rnd2, Rtn4ip1…	[Aatk, Abl2, Adcy6, Adgrb3, Ahi1, Akt1, Ankrd27, Apbb1, App, Arf6, Arhgap35, Asap1, Ascl1, Aspm, Atoh1, Atp8a2, Avil, B2m, Barhl2, Bcl11b, Bcl2, Bcl6, Bdnf, Bend6, Bhlhb9, Bmp2, Bmp4, Bmp6, Bmp7, Bmpr2, Bnip2, Braf, Brinp1, Brinp2, Brinp3, Cacna1a, Camk1d, Caprin1, Caprin2, Casz1, Ccdc88a, Cd24a, Cdh4, Cdk5, Cdk5r1, Cdk5rap2, Cdkl3, Cdon, Chn1, Chodl, Chrna3, Chrnb2, Cit, Cntf, Cntn1, Cntn2, Cobl…	TRUE
GO:0007507	GO_BiologicalProcess-GOA_29.08.2016_15h14	heart development	[3, 4, 5, 6, 7]	[None]	98	20.6316	0.000276	0.00251881	{}	{}	[Adra1b, Ap1b1, Atf2, Bbs7, Bmpr2, Bves, Cav3, Cenpf, Chd3, Col5a1, Cyr61, Dand5, Dlc1, Dll1, Dnaic1, Dnm2, Dusp6, Dvl2, Edn1, Efnb2, Eng, Ep300, Erg, Fgf15, Foxj1, Foxp1, Gata3, Gata4, Gli2, Grhl2, Gys1, Hand2, Hdac2, Hes1, Hey2, Hhex, Hif1a, Hspg2, Id3, Ift88, Isl1, Jun, Kcnj8, Kif3a, Lemd2, Lmna, Lmo4, Lrp2, Map2k2, Mdm2, Mef2a, Mef2c, Met, Mmp21, Myl2, Myocd, Ncor2, Nedd4, Nf1, Nfatc1, Nfatc4…	[AW551984, Acacb, Acadm, Acan, Actc1, Actn2, Acvr1, Acvr2b, Acvrl1, Adam15, Adam19, Adamts1, Adamts6, Adm, Adra1a, Adra1b, Adra1d, Adrbk1, Agtr1a, Ahr, Akap13, Aldh1a1, Aldh1a2, Alpk3, Anks6, Ap1b1, Ap2b1, Arid1a, Arl13b, Armc4, Arrb2, Asxl1, Asxl2, Atf2, Atg5, Atg7, Atm, Axin2, Baz1b, Bbs7, Bicc1, Bmp10, Bmp2, Bmp4, Bmp5, Bmp7, Bmpr1a, Bmpr2, Bves, C2cd3, Calcrl, Casp3, Casp7, Casp8, Cav3, Cby1,…	TRUE
GO:0021537	GO_BiologicalProcess-GOA_29.08.2016_15h14	telencephalon development	[3, 4, 5, 6, 7, 8, 9]	[None]	51	23.8318	0.000278	0.00252354	{}	{}	[Agtpbp1, Aldh1a3, Atat1, Atoh1, Bcl11b, Ccdc85c, Chd3, Dab2ip, Dlx1, Dlx2, Egfr, Hdac2, Hes1, Hif1a, Ift88, Igf2bp1, Kat2a, Kcna1, Kif3a, Kirrel3, Lhx2, Lrp8, Mboat7, Mdga1, Ncor2, Nf1, Nf2, Nfib, Nprl3, Nr2e1, Numb, Otx2, Pax6, Pfdn1, Plcb1, Prox1, Psen1, Ptprs, Sall1, Slc1a2, Slit1, Slit3, Sox2, Srgap2, Tacc1, Tnr, Trp73, Uba2, Uba6, Uncx, Zeb2]	[4933409K07Rik, Adgrg1, Agtpbp1, Aldh1a3, Aqp1, Arl13b, Arx, Ascl1, Aspm, Atat1, Atf5, Atg7, Atoh1, B4galnt2, Bax, Bbs1, Bbs2, Bbs4, Bcan, Bcl11b, Bhlhe22, Bmp2, Bmp4, Btbd3, Btg2, Ccdc141, Ccdc85c, Cdh2, Cdk5, Cdk5r1, Cdk5r2, Cdon, Cep120, Chd3, Chd7, Cntn2, Col3a1, Crtac1, Csf1r, Ctnnb1, Cul5, Cx3cr1, Dab1, Dab2ip, Dbi, Dclk2, Dcx, Dear1, Dicer1, Disc1, Dixdc1, Dlx1, Dlx2, Dmrta2, Dnah5, Dpcd, …	TRUE
GO:0030182	GO_BiologicalProcess-GOA_29.08.2016_15h14	neuron differentiation	[5, 7, 8]	[None]	169	18.9038	0.000276	0.00252957	{}	{}	[Abi1, Agtpbp1, Alcam, Ank3, Arl3, Atoh1, Bcl11b, Bend6, Bmpr2, Cacna1a, Cck, Cdh23, Cdh4, Cdk16, Cebpb, Chn1, Chodl, Cit, Cntnap2, Cobl, Col25a1, Crb1, Ctnna2, Cux2, Dab2ip, Dbnl, Ddr1, Dll1, Dlx1, Dlx2, Dvl1, Ect2, Edn3, Eif2ak4, Eif4enif1, En2, Enah, Epb41l3, Epha4, Epha7, Etv1, Etv4, Foxa1, Foxd1, Foxn4, Foxp1, Gas7, Gata2, Gata3, Gbx2, Gli2, Gprc5b, Grid2, Gsx1, Hand2, Hdac2, Hes1, Hey2, Hif…	[Aatk, Abi1, Abi2, Abl1, Abl2, Ablim1, Abt1, Acsl4, Adcy1, Adcy6, Adgrb3, Adgrv1, Adnp2, Afg3l2, Agtpbp1, Ahi1, Akt1, Alcam, Aldh1a1, Aldh1a2, Alg10b, Alkbh1, Alms1, Ank3, Ankrd27, Anks1, Apbb1, Apbb2, Apc, Apoa1, Apoe, App, Arf4, Arf6, Arhgap35, Arhgef28, Arid1b, Arl3, Artn, Arx, Asap1, Ascl1, Aspm, Atcay, Atf5, Atg7, Atoh1, Atp2b2, Atp7a, Atp7b, Atp8a2, Atp8b1, Atxn2, Aurka, Avil, B2m, B4gat1, …	TRUE
GO:0060411	GO_BiologicalProcess-GOA_29.08.2016_15h14	cardiac septum morphogenesis	[3, 4, 5, 6, 7, 8, 9, 10]	[None]	21	32.3077	0.000281	0.0025322	{}	{}	[Bmpr2, Chd3, Cyr61, Eng, Gata4, Hes1, Hey2, Ift88, Isl1, Mdm2, Nfatc1, Nog, Nprl3, Prox1, Rbm15, Smad4, Sox11, Sox4, Vangl2, Whsc1, Wnt11]	[Acvr1, Bmp4, Bmp5, Bmp7, Bmpr1a, Bmpr2, Cfc1, Chd3, Chd7, Cited2, Cyr61, Dhrs3, Dvl3, Egln1, Eng, Fgf8, Fgfr2, Fgfrl1, Fzd1, Fzd2, Gata4, Gja5, Hes1, Hey1, Hey2, Heyl, Id2, Ift88, Isl1, Jag1, Lrp6, Mdm2, Msx2, Nfatc1, Nog, Notch1, Nprl3, Parva, Pitx2, Prox1, Rara, Rarb, Rbm15, Sav1, Smad4, Smad6, Smad7, Smo, Sox11, Sox4, Tbx1, Tbx2, Tbx20, Tbx3, Tbx5, Tgfb2, Tgfbr1, Tgfbr2, Tgfbr3, Trp53, Vangl2…	TRUE
GO:0051348	GO_BiologicalProcess-GOA_29.08.2016_15h14	negative regulation of transferase activity	[5]	[None]	26	29.5455	0.000286	0.00256386	{}	{}	[Cav3, Cdkn1a, Dab2ip, Dusp16, Dusp9, Gadd45b, Gstp1, Hipk3, Inpp5k, Nf1, Nf2, Pkig, Psen1, Ptpn2, Ptpn6, Ptprc, Rgs14, Rgs16, Sfrp2, Shb, Sorl1, Spred1, Spred3, Spry2, Spry4, Trib3]	[1500015O10Rik, Adar, Adipoq, Aida, Ajuba, Casp3, Cav1, Cav3, Cdkn1a, Cdkn1b, Cdkn2a, Cdkn2c, Ceacam1, Chordc1, Cox11, Dab2ip, Dtnbp1, Dusp10, Dusp16, Dusp19, Dusp8, Dusp9, Errfi1, Fabp4, Fbxo7, Fem1a, Foxa2, Gadd45a, Gadd45b, Gadd45g, Gckr, Gprc5a, Gstp1, Hipk3, Hmgcr, Hspb1, Il1b, Inca1, Inpp5k, Irak3, Irs2, Kat2b, Lyn, Mapk7, Mllt1, Mstn, Nf1, Nf2, Nup62, Paqr3, Pik3ip1, Pkia, Pkib, Pkig, Pkn1…	TRUE
GO:0048562	GO_BiologicalProcess-GOA_29.08.2016_15h14	embryonic organ morphogenesis	[4, 5, 6, 7]	[None]	65	22.4138	0.000292	0.00257077	{}	{}	[Aldh1a3, Atoh1, Atp6v1b1, Cdh23, Chd3, Chrna9, Dll1, Dlx2, Dvl1, Dvl2, Edn1, Eng, Foxi1, Gata2, Gata3, Gata4, Gbx2, Gli1, Gli2, Grhl2, Hand2, Hes1, Hif1a, Hlx, Hmx3, Hoxa1, Hoxa3, Hoxa5, Hoxb1, Hoxb3, Hoxd3, Hspg2, Kif3a, Lhfpl5, Lrig3, Mdfi, Mef2c, Myf5, Nog, Nprl3, Otx1, Otx2, Pax6, Pcdh15, Prox1, Prrx2, Psen1, Ptk7, Rpl38, Setd2, Six1, Slc39a3, Smarca4, Sod1, Sox11, Sox2, Spry2, Stil, Strc, S…	[Abr, Aldh1a1, Aldh1a3, Alx1, Alx3, Alx4, Arid1a, Arl13b, Asxl2, Atoh1, Atp2b2, Atp6v1b1, Atp8a2, Bcr, Bloc1s5, Bmi1, Bmp4, Bmp7, C2cd3, Cdh23, Celsr1, Cfc1, Chd3, Chd7, Chrna10, Chrna9, Chst11, Cited2, Clic5, Clrn1, Cluap1, Col11a1, Col2a1, Crb2, Cryaa, Cthrc1, Ctnnb1, Dlg1, Dll1, Dlx2, Dlx5, Dlx6, Dvl1, Dvl2, Dvl3, Edn1, Efna1, Eng, Epha2, Ephb2, Eya1, Eya4, Fgf10, Fgf3, Fgf8, Fgf9, Fgfr1, Fgfr…	TRUE
GO:0045165	GO_BiologicalProcess-GOA_29.08.2016_15h14	cell fate commitment	[4, 5]	[None]	53	23.5556	0.000291	0.00257455	{}	{}	[Atoh1, Batf, Bcl11b, Cebpb, Cenpf, Ctr9, Dll1, Dlx1, Dlx2, Ebf2, Elf5, Foxa1, Foxn4, Fxyd1, Gata2, Gata3, Gata4, Gli2, Gsx1, Hes1, Hey2, Isl1, Lhx3, Lmo4, Mef2c, Myl2, Nkx6-1, Nprl3, Nr2e1, Onecut2, Otx2, Pax6, Pou5f1, Prox1, Psen1, Ptch2, Rorc, Sfrp2, Six1, Smad4, Smarca4, Sox2, Sox6, Sox8, Spry2, Stat6, Sufu, Tcf3, Tcf7l2, Tnfsf18, Uba2, Wt1, Zfp521]	[5830411N06Rik, AW551984, Ar, Arx, Ascl1, Atoh1, Barhl2, Batf, Bcl11b, Bcl2, Bmp2, Bmp4, Bmpr1a, Casp3, Casz1, Cdc42, Cdc73, Cdon, Cebpb, Cenpf, Chd5, Ctnnb1, Ctr9, Cyld, Cyp19a1, Cyp26b1, Dbx1, Dkk1, Dll1, Dlx1, Dlx2, Dmrt3, Dmrta2, Ebf2, Ehmt2, Elf5, Eomes, Epas1, Erbb4, Ets2, Etv2, Evx1, Eya1, Fev, Fezf2, Fgf10, Fgf13, Fgf8, Fgfr1, Fgfr2, Fgfr3, Fkbp8, Foxa1, Foxa2, Foxc2, Foxg1, Foxn1, Foxn2,…	TRUE
GO:0003205	GO_BiologicalProcess-GOA_29.08.2016_15h14	cardiac chamber development	[3, 4, 5, 6, 7, 8]	[None]	40	25.4777	0.00029	0.00258244	{}	{}	[Bmpr2, Cav3, Chd3, Cyr61, Dand5, Dnm2, Eng, Gata3, Gata4, Grhl2, Hand2, Hes1, Hey2, Hif1a, Ift88, Isl1, Lmo4, Lrp2, Mdm2, Mef2c, Myocd, Nfatc1, Nog, Nprl3, Prox1, Ptk7, Rbm15, Sall1, Sall4, Scn5a, Smad4, Smarca4, Sox11, Sox4, Sufu, Tnni1, Vangl2, Whsc1, Wnt11, Wnt2]	[Acvr1, Adamts1, Adamts6, Ahr, Ap2b1, Arid1a, Bmp10, Bmp4, Bmp5, Bmp7, Bmpr1a, Bmpr2, Cav3, Ccm2l, Cfc1, Chd3, Chd7, Cited2, Cntrl, Col11a1, Cxcr4, Cyr61, Dand5, Dctn5, Dhrs3, Dll4, Dnm2, Dsp, Dspp, Dvl3, Egln1, Eng, Fgf8, Fgfr2, Fgfrl1, Fhl2, Fkbp1a, Foxc1, Foxc2, Foxh1, Frs2, Fuz, Fzd1, Fzd2, Gata3, Gata4, Gja5, Gm14207, Grhl2, Gsk3a, Hand1, Hand2, Hectd1, Heg1, Hes1, Hey1, Hey2, Heyl, Hif1a, H…	TRUE
GO:0045859	GO_BiologicalProcess-GOA_29.08.2016_15h14	regulation of protein kinase activity	[6, 7, 8, 9]	[None]	56	23.1405	0.000322	0.00282383	{}	{}	[Ace, Adam8, Avpi1, Cav3, Cdkn1a, Dab2ip, Dusp16, Dusp9, Dvl2, Egf, Epha4, Fgd2, Gadd45b, Gprc5b, Gstp1, Hipk3, Iqgap3, Kit, Lamtor2, Lpar3, Lrp8, Mapre3, Mas1, Mdfi, Met, Nf1, Nf2, Pde6h, Pik3r6, Pkig, Ppp2r3c, Psen1, Ptpn2, Ptpn6, Ptprc, Pxn, Rexo2, Rgs14, Rgs16, Sesn2, Sfrp2, Shb, Sod1, Sorl1, Spred1, Spred3, Spry2, Spry4, Stil, Strada, Tnfsf11, Trf, Trib3, Vangl2, Vldlr, Zeb2]	[1500015O10Rik, Ace, Acsl1, Acvr2b, Adam8, Adar, Adipoq, Ager, Agrn, Agt, Aida, Ajuba, Ankrd54, Aplp2, App, Avpi1, Axin1, C1qtnf2, Cab39, Cartpt, Casp3, Cav1, Cav3, Cbs, Ccdc88a, Ccl19, Ccnyl1, Cdc25b, Cdc37, Cdc42, Cdk5, Cdk5r1, Cdk5r2, Cdkn1a, Cdkn1b, Cdkn2a, Cdkn2c, Ceacam1, Cenpe, Chil1, Chordc1, Chrna3, Cib1, Csf1, Csf1r, Cspg4, Dab1, Dab2, Dab2ip, Dlg1, Dok7, Dtnbp1, Dusp10, Dusp16, Dusp19,…	TRUE
GO:0044765	GO_BiologicalProcess-GOA_29.08.2016_15h14	single-organism transport	[3, 4]	[None]	204	18.3618	0.000346	0.00301266	{}	{}	[Abca4, Abcg1, Abcg5, Aim2, Alox15, Angpt1, Ank3, Anxa2, Ap3b2, Apba1, Apoa2, Aqp11, Aqp2, Arl3, Atp13a2, Atp2c2, Atp6v1b1, Atp8b3, Azin2, Btbd9, Cacna1a, Cacna1c, Cacnb1, Calr, Ccr2, Ccr7, Cd276, Cd9, Cdk16, Cdkn1a, Chd3, Chrna4, Clip2, Crebl2, Crhr1, Crlf2, Cry2, Dab2ip, Dctn2, Ddit3, Dvl1, Ect2, Edar, Edn1, Edn3, Egf, Exoc3l, Fam3b, Ffar2, Flt3, Foxd1, Foxp1, Fxyd1, G6pc, Gata3, Gbp3, Ghsr, Gp…	[Abca1, Abca12, Abca4, Abca5, Abca7, Abcb1a, Abcb4, Abcg1, Abcg4, Abcg5, Abcg8, Abl1, Abl2, Abr, Abra, Acat2, Ace2, Ache, Acvr1c, Acvr2b, Ada, Adipoq, Adora1, Adora2b, Adora3, Agap3, Agr2, Agrn, Agt, Agtr1a, Agxt, Ahcyl1, Ahi1, Aif1, Aim2, Akap5, Akt1, Akt2, Alox15, Amigo1, Amph, Angpt1, Ank2, Ank3, Ano1, Ano6, Anxa1, Anxa2, Ap1s2, Ap3b1, Ap3b2, Ap3d1, Ap3m1, Ap3m2, Ap3s1, Ap3s2, Apba1, Apoa1, Ap…	TRUE
GO:0000904	GO_BiologicalProcess-GOA_29.08.2016_15h14	cell morphogenesis involved in differentiation	[4, 5, 6]	[None]	111	20.0361	0.000365	0.0031615	{}	{}	[Abi1, Alcam, Ank3, Atoh1, Bcl11b, Bmpr2, Bves, Cacna1a, Cck, Cdh1, Cdh23, Cdh4, Cgn, Chn1, Cit, Cobl, Col25a1, Ctnna2, Cux2, Dvl1, Enah, Eng, Ep300, Epha4, Epha7, Erg, Esrrb, Etv1, Etv4, Foxd1, Foxp1, Gata1, Gata3, Gbx2, Gli2, Grhl2, Hes1, Hey2, Hif1a, Hoxa1, Ift88, Isl1, Kel, L1cam, Lamc3, Lamtor2, Lhfpl5, Lhx2, Lhx3, Lpar3, Lrp8, Lrrk2, Map2k2, Mapk8ip2, Mapt, Mef2c, Meg3, Mertk, Mfap2, Micall…	[Aatk, Abi1, Abl1, Abl2, Ablim1, Acvr1, Acvrl1, Adam15, Adcy1, Adgrb3, Afg3l2, Akip1, Alcam, Ank3, Ankrd27, Ap1ar, Apbb1, Apbb2, Apc, App, Ar, Arhgap35, Arhgef26, Arhgef28, Arl13b, Arpc2, Artn, Arx, Atg7, Atoh1, Atp2b2, Atp7a, Atp7b, Atp8a2, Axl, B4gat1, Barhl2, Bbs1, Bcl11b, Bcl2, Bdnf, Bhlhb9, Bhlhe22, Bmp2, Bmp4, Bmp7, Bmpr1a, Bmpr1b, Bmpr2, Boc, Braf, Brsk1, Brsk2, Btbd3, Bves, C1galt1c1, Cab…	TRUE
GO:0042472	GO_BiologicalProcess-GOA_29.08.2016_15h14	inner ear morphogenesis	[4, 5, 6, 7, 8, 9]	[None]	29	27.8846	0.000391	0.00336556	{}	{}	[Aldh1a3, Atoh1, Atp6v1b1, Cdh23, Chd3, Chrna9, Dvl1, Dvl2, Foxi1, Gata2, Gata3, Gbx2, Gli2, Hmx3, Hoxa1, Lhfpl5, Lrig3, Otx1, Otx2, Pcdh15, Prrx2, Ptk7, Six1, Sod1, Sox2, Spry2, Strc, Tcap, Vangl2]	[Abr, Aldh1a3, Atoh1, Atp2b2, Atp6v1b1, Atp8a2, Bcr, Bloc1s5, Cdh23, Celsr1, Chd3, Chd7, Chrna10, Chrna9, Clic5, Clrn1, Col11a1, Col2a1, Cthrc1, Dlx5, Dlx6, Dvl1, Dvl2, Dvl3, Ephb2, Eya1, Fgf10, Fgf3, Fgf8, Fgf9, Fgfr1, Fgfr2, Foxg1, Foxi1, Frzb, Fzd2, Fzd3, Fzd6, Gata2, Gata3, Gbx2, Gfi1, Gli2, Grhl3, Hesx1, Hmx2, Hmx3, Hoxa1, Hpn, Insig1, Insig2, Itga8, Kcnq4, Lhfpl5, Lrig1, Lrig3, Mafb, Myo15,…	TRUE
GO:0007267	GO_BiologicalProcess-GOA_29.08.2016_15h14	cell-cell signaling	[3, 4]	[None]	130	19.4903	0.000398	0.00340967	{}	{}	[Abhd6, Adora2a, Ankrd6, Apba1, Bhlha15, Cacna1a, Cacna1c, Cacna2d2, Camk4, Cdh1, Cdk16, Chrna4, Clstn1, Cplx2, Crhr1, Cry2, Ctnnbip1, Cux2, Ddit3, Dlg2, Dll1, Dnm1, Dvl1, Dvl2, Edn1, Egr3, Eif2ak4, Eif4ebp2, Exoc3l, Fam3b, Ffar2, Foxa1, Foxd1, Gata1, Gata3, Gata4, Ghsr, Gli1, Gli2, Glrb, Gpld1, Gpr68, Gprc5b, Gria1, Grid2, Grid2ip, Grin2d, Hdac2, Hes1, Hhex, Hif1a, Hmga2, Hoxa5, Hrh1, Isl1, Lgr4…	[2610042L04Rik, Abhd6, Abl1, Abl2, Acer1, Acvr1c, Acvr2b, Adora1, Adora2a, Adora3, Agrn, Agt, Agtr1a, Aida, Als2, Anapc2, Ank2, Ankrd6, Ano1, Apba1, Apba2, Apba3, Apc, Aqp1, Arhgef7, Arid1b, Arntl, Arrb1, Arrb2, Asic1, Aspm, Atad1, Atg7, Atp2a2, Atp2b2, Atp6ap2, Atxn1, Axin1, Axin2, Bad, Baiap2, Barx1, Bcl9, Bcl9l, Bdnf, Bglap2, Bhlha15, Birc5, Bmp2, Bmp4, Braf, Brsk2, Btrc, C1qtnf3, C2cd2l, Cacn…	TRUE
GO:0007219	GO_BiologicalProcess-GOA_29.08.2016_15h14	Notch signaling pathway	[5, 6]	[None]	31	27.193	0.000406	0.00345607	{}	{}	[Anxa4, Atoh1, Bend6, Dlk1, Dll1, Dlx1, Dlx2, Dtx2, Epn2, Fbxw7, Foxa1, Hes1, Hes7, Hey2, Hhex, Ift88, Il6st, Krt19, Meg3, Notch4, Nr1h4, Nrip2, Numb, Pln, Psen1, Ptp4a3, Rbm15, Rps19, S1pr3, Sox2, Stat3]	[Adam10, Agxt, Angpt4, Anxa4, Ascl1, Atoh1, Bcl6, Bend6, Bmp2, Bmp7, Cbfa2t2, Cdh6, Cdk6, Cdkn1b, Cebpa, Dlk1, Dlk2, Dll1, Dll4, Dlx1, Dlx2, Dtx1, Dtx2, Dtx3, Epn1, Epn2, Etv2, Eya1, Fat4, Fbxw7, Fgf10, Foxa1, Foxa2, Foxc1, Foxc2, Gdpd5, Gm14207, Got1, Grip2, Gsx2, Hes1, Hes5, Hes7, Hey1, Hey2, Hhex, Hnf1b, Hp, Ift172, Ift74, Ift88, Il2ra, Il6st, Jag1, Jag2, Kcna5, Krt19, Lfng, Maml1, Meg3, Mesp1…	TRUE
REACTOME:7098668	REACTOME_09.11.2015	Formation of a pool of free 40S subunits	[-1]	[None]	31	27.193	0.000406	0.00345607	{}	{}	[Rpl10a, Rpl11, Rpl13a, Rpl14, Rpl18, Rpl18a, Rpl21, Rpl3, Rpl30, Rpl35, Rpl37, Rpl38, Rpl8, Rpl9, Rplp0, Rplp1, Rplp2, Rps10, Rps12, Rps13, Rps14, Rps16, Rps18, Rps19, Rps20, Rps26, Rps27, Rps6, Rps9, Rpsa, Uba52]	[Eif1ax, Eif3a, Eif3b, Eif3c, Eif3d, Eif3e, Eif3f, Eif3g, Eif3h, Eif3i, Eif3j1, Eif3j2, Eif3k, Fau, Gm10045, Gm13213, Gm29376, Gm4705, Gm5481, Gm6109, Gm6251, Gm6570, Gm7429, Gm8210, Gm8290, Gm9703, LOC100042019, LOC100044627, LOC100862455, LOC102634709, LOC102641064, LOC102642137, LOC102642602, LOC102642689, LOC102642752, LOC102642864, LOC102642963, LOC105244208, LOC105245385, Rpl10a, Rpl11, Rpl…	TRUE
GO:0001568	GO_BiologicalProcess-GOA_29.08.2016_15h14	blood vessel development	[3, 5, 6, 7, 8]	[None]	88	20.8038	0.000419	0.00355454	{}	{}	[Adam8, Adipor2, Angpt1, Anxa2, Bmpr2, Ccl24, Ccr2, Cdh5, Cdx2, Chd3, Col5a1, Ctsh, Cx3cl1, Cyp1b1, Cyr61, Dab2ip, Ddit3, Dll1, Dnm2, E2f8, Edn1, Efnb2, Egfl7, Eng, Enpep, Fbxw7, Fbxw8, Foxs1, Fxyd1, Gata2, Gata4, Gbx2, Gdf2, Hand2, Hdac7, Hes1, Hey2, Hhex, Hif1a, Hpse, Isl1, Jam3, Jun, Junb, Lrp2, Mdm2, Mef2c, Meg3, Meis1, Mmp21, Myocd, Nedd4, Nf1, Nfatc4, Ngp, Nog, Notch4, Nprl3, Nr2e1, Pecam1,…	[Acvr1, Acvr2b, Acvrl1, Adam8, Adamts6, Adgra2, Adipor2, Adm, Adra2b, Agt, Agtr1a, Agtr1b, Ahr, Akt1, Aldh1a1, Aldh1a2, Amot, Ang4, Angpt1, Angpt2, Angptl3, Ankrd17, Antxr1, Anxa2, Ap2b1, Apob, Apoe, Aqp1, Arid1a, Asb4, Atp7a, Atp7b, B4galt1, Bak1, Bax, Bmp4, Bmpr1a, Bmpr2, C1galt1, C3, C3ar1, C5ar1, C6, Casp8, Cav1, Ccbe1, Ccl11, Ccl12, Ccl2, Ccl24, Ccm2, Ccr2, Ccr3, Cd59a, Cdh2, Cdh5, Cdx2, Cdx…	TRUE
GO:0048729	GO_BiologicalProcess-GOA_29.08.2016_15h14	tissue morphogenesis	[3, 4]	[None]	113	19.8594	0.000459	0.00387049	{}	{}	[Aldh1a3, Ankrd6, Bmpr2, Cav3, Cdh1, Chd3, Cobl, Ctnnbip1, Ctsh, Ddr1, Dlc1, Dll1, Dvl1, Dvl2, Edn1, Efnb2, Egf, Egfr, Enah, Eng, Epha4, Epha7, Esr1, Etv4, Exoc4, Foxa1, Foxd1, Fxyd1, Gata3, Gata4, Gbx2, Gdf2, Gli2, Glmn, Grhl2, Hand2, Hes1, Hey2, Hhex, Hif1a, Hmga2, Hoxa5, Igf1r, Il10, Irx3, Isl1, Kat2a, Kif20b, Kif3a, Lama5, Lgr4, Lhx2, Lmo4, Mdm2, Mef2c, Meg3, Met, Myf5, Ncoa3, Nf2, Nfatc4, No…	[Abl1, Abl2, Actc1, Acvr1, Acvrl1, Adamts16, Adm, Agt, Agtr2, Ahi1, Ahr, Ajuba, Aldh1a1, Aldh1a2, Aldh1a3, Alg10b, Alms1, Alx1, Ankrd6, Apaf1, Ar, Areg, Arhgap24, Arhgap35, Arid1a, Arl13b, Artn, Astn2, Atp7a, Atp7b, Axin1, B4galt1, Bak1, Bax, Bbs4, Bcl10, Bcl2, Bmp10, Bmp2, Bmp4, Bmp5, Bmp7, Bmpr1a, Bmpr2, Btbd7, Btrc, C2cd3, Car2, Car9, Casp8, Cav3, Cc2d2a, Ccl11, Ccm2l, Cd44, Cdc42, Cdh1, Cecr2…	TRUE
KEGG:04550	KEGG_31.08.2016	Signaling pathways regulating pluripotency of stem cells	[-1]	[None]	36	25.7143	0.000471	0.00395327	{}	{}	[Acvr2a, Bmpr2, Dusp9, Dvl1, Dvl2, Esrrb, Fzd9, Hoxb1, Id3, Igf1r, Il6st, Isl1, Jak1, Lefty2, Map2k2, Mapk13, Meis1, Myf5, Otx1, Pax6, Pcgf6, Pik3cd, Pik3r2, Pik3r5, Pou5f1, Rest, Smad4, Sox2, Stat3, Tcf3, Wnt11, Wnt2, Wnt2b, Wnt3, Wnt5b, Wnt7b]	[Acvr1, Acvr1b, Acvr1c, Acvr2a, Acvr2b, Akt1, Akt2, Akt3, Apc, Apc2, Axin1, Axin2, Bmi1, Bmp2, Bmp4, Bmpr1a, Bmpr1b, Bmpr2, Ctnnb1, Dlx5, Dusp9, Dvl1, Dvl2, Dvl3, Esrrb, Esx1, Fgf2, Fgfr1, Fgfr2, Fgfr3, Fgfr4, Fzd1, Fzd10, Fzd2, Fzd3, Fzd4, Fzd5, Fzd6, Fzd7, Fzd8, Fzd9, Grb2, Gsk3b, Hand1, Hesx1, Hnf1a, Hoxb1, Hras, Id1, Id2, Id3, Id4, Igf1, Igf1r, Il6st, Inhba, Inhbb, Inhbc, Inhbe, Isl1, Jak1, J…	TRUE
GO:0060412	GO_BiologicalProcess-GOA_29.08.2016_15h14	ventricular septum morphogenesis	[4, 5, 6, 7, 8, 9, 10, 11]	[None]	14	37.8378	0.00048	0.00400552	{}	{}	[Bmpr2, Hes1, Hey2, Nfatc1, Nog, Nprl3, Prox1, Rbm15, Smad4, Sox11, Sox4, Vangl2, Whsc1, Wnt11]	[Acvr1, Bmp4, Bmpr2, Cited2, Egln1, Fgfr2, Fgfrl1, Fzd1, Fzd2, Gja5, Hes1, Hey1, Hey2, Heyl, Id2, Lrp6, Nfatc1, Nog, Nprl3, Pitx2, Prox1, Rbm15, Sav1, Smad4, Smad7, Sox11, Sox4, Tbx3, Tgfb2, Tgfbr1, Tgfbr2, Tgfbr3, Vangl2, Whsc1, Wnt11, Wnt5a, Zfpm1]	TRUE
GO:0018193	GO_BiologicalProcess-GOA_29.08.2016_15h14	peptidyl-amino acid modification	[6, 7]	[None]	85	20.8333	0.000498	0.00413102	{}	{}	[Ace, Agbl2, Agtpbp1, Ahrr, Angpt1, Arid5a, Asph, Atat1, Bcar3, Brca1, Ccnb1, Cd4, Cnksr3, Crebl2, Ctr9, Ddr1, Dohh, Dvl2, Egf, Egfr, Epha7, Ezh1, Fkbp6, Gata1, Gata2, Gata3, Gfi1b, Gprc5b, Hdac2, Hes1, Hipk3, Hipk4, Hist1h1c, Hist1h1e, Igf1r, Inpp5k, Isl1, Jak1, Kat2a, Kdm4b, Kit, Klf15, Lrp8, Map3k12, Mboat4, Myo3a, Myocd, Nos2, Osm, P4ha1, Pard3, Park7, Pde4d, Pecam1, Per1, Phf19, Pias3, Pias4…	[Aatk, Abl1, Abl2, Ace, Acvr1b, Adh5, Adrbk1, Agbl1, Agbl2, Agbl3, Agbl4, Agbl5, Agrn, Agt, Agtpbp1, Ahrr, Airn, Akt1, Angpt1, Aplp2, App, Arid4a, Arid4b, Arid5a, Arnt, Arrb1, Art2a-ps, Art2b, Ash1l, Asph, Asxl2, Atat1, Atg5, Atg7, Atp7a, Atp7b, Aurkb, Axin1, Bag4, Bak1, Bax, Baz2a, Bcar3, Bcl11a, Bcl2, Bdkrb2, Bdnf, Bgn, Bmi1, Brca1, Brd4, Brsk2, Btk, Camk2a, Camk2b, Camk2d, Camkmt, Carm1, Cav1,…	TRUE
GO:0006639	GO_BiologicalProcess-GOA_29.08.2016_15h14	acylglycerol metabolic process	[5, 6]	[None]	20	31.746	0.000504	0.00415559	{}	{}	[Abhd12, Abhd6, Cav3, Dgat1, Fbxw7, G6pc, Gpld1, Ldlr, Lipe, Lpl, Mogat1, Mttp, Pck1, Scd1, Sik1, Slc37a4, Srebf1, Tcf7l2, Thrsp, Tom1l2]	[Aadac, Abhd12, Abhd16a, Abhd5, Abhd6, Agpat5, Apoa5, Apob, Apobr, Apoc1, Apoc3, Apof, Atg14, Cat, Cav1, Cav3, Ces1d, Ces1g, Dbi, Ddhd2, Dgat1, Dgat2, Fbxw7, Fitm2, G6pc, Gpam, Gpat2, Gpat4, Gpld1, Gpx1, Insig1, Insig2, Ldlr, Lipe, Lmf1, Lpin1, Lpl, Mgll, Mip, Mogat1, Mogat2, Mttp, Nkx2-3, Pck1, Pcsk9, Plin5, Pnpla2, Ptpn11, Scarb1, Scd1, Sel1l, Serpina12, Sik1, Sirt1, Slc22a4, Slc27a5, Slc37a4, …	TRUE
GO:0044711	GO_BiologicalProcess-GOA_29.08.2016_15h14	single-organism biosynthetic process	[3]	[None]	83	20.9068	0.000515	0.00422436	{}	{}	[A4galt, Abcg1, Abhd6, Adcy3, Adcy9, Adora2a, Adss, Agk, Aldh1a3, Alox15, Aprt, Atf3, Atf4, Bdh2, Cerkl, Crebl2, Crhr1, Cyp17a1, Cyr61, Dct, Dgat1, Dhh, Edn1, Edn2, Entpd8, Fbxw7, Fgf15, Gal3st1, Ggt1, Got2, Gpld1, Gpr161, Guca1a, Gulo, Gys1, Hsd17b7, Inpp5k, Inppl1, Kat2a, Ldhc, Ldlr, Lepr, Mc1r, Mlxipl, Mogat1, Mpo, Mrap2, Mtr, Nf1, Nmnat1, Oas2, Oasl2, Pank2, Pank3, Pard3, Park7, Pck1, Pde8b, …	[A3galt2, A4galt, Abcb1a, Abcg1, Abcg4, Abhd6, Acaca, Acacb, Acadl, Acadm, Acadvl, Acsm1, Acsm3, Ada, Adcy3, Adcy6, Adcy9, Adcyap1, Adgrf5, Adipoq, Adk, Adora2a, Adora2b, Adss, Adssl1, Agk, Agt, Ajuba, Akr1a1, Akr1c6, Alad, Alas2, Aldh1a1, Aldh1a2, Aldh1a3, Aldh8a1, Alox12b, Alox15, Alox5, Alox5ap, Aloxe3, Ampd2, Ampd3, Apoa1, Apob, Aprt, Atf3, Atf4, Atg7, Atp1a1, Atpif1, Avp, B3galnt1, B3galt1, …	TRUE
REACTOME:7099306	REACTOME_09.11.2015	Transport of inorganic cations/anions and amino acids/oligopeptides	[-1]	[None]	27	28.125	0.000527	0.00430414	{}	{}	[Slc12a4, Slc16a10, Slc17a8, Slc1a2, Slc1a5, Slc20a1, Slc24a2, Slc24a3, Slc26a2, Slc26a7, Slc26a9, Slc38a2, Slc38a5, Slc3a1, Slc4a1, Slc4a10, Slc4a2, Slc4a8, Slc4a9, Slc5a5, Slc6a15, Slc7a10, Slc7a3, Slc7a5, Slc7a7, Slc8a1, Slc9a8]	[Ctns, Slc12a1, Slc12a2, Slc12a3, Slc12a4, Slc12a5, Slc12a6, Slc12a7, Slc15a1, Slc15a2, Slc15a3, Slc15a4, Slc16a10, Slc17a1, Slc17a5, Slc17a6, Slc17a7, Slc17a8, Slc1a1, Slc1a2, Slc1a3, Slc1a4, Slc1a5, Slc1a6, Slc1a7, Slc20a1, Slc20a2, Slc24a1, Slc24a2, Slc24a3, Slc24a4, Slc24a5, Slc25a10, Slc26a1, Slc26a2, Slc26a3, Slc26a4, Slc26a7, Slc26a9, Slc32a1, Slc34a1, Slc34a2, Slc34a3, Slc36a1, Slc36a2, S…	TRUE
GO:0044255	GO_BiologicalProcess-GOA_29.08.2016_15h14	cellular lipid metabolic process	[3, 4]	[None]	74	21.3256	0.00056	0.00452483	{}	{}	[A4galt, Abcg1, Abhd12, Abhd6, Acot7, Acsbg2, Agk, Aldh1a3, Alox15, Ankrd23, Aoah, Apod, Bco2, Cav3, Cerkl, Ces1f, Cyp1b1, Cyr61, Daglb, Dgat1, Edn2, Fa2h, Fbxw7, G6pc, Gal3st1, Galk1, Gm2a, Gm6484, Gpld1, Hadha, Hrasls, Hsd17b6, Inppl1, Isx, Kit, Ldlr, Lipe, Lpl, Mboat7, Mlxipl, Mlycd, Mogat1, Mt3, Mttp, Notum, Nr1h3, Pck1, Pdk2, Phc2, Pi4ka, Pip5k1a, Pip5k1b, Pla2g16, Pla2g5, Ptdss2, Ptges, Rab…	[A3galt2, A4galt, Aadac, Abca17, Abcb1a, Abcd1, Abcd2, Abcg1, Abhd12, Abhd16a, Abhd5, Abhd6, Acaca, Acacb, Acadl, Acadm, Acadvl, Acer1, Acnat1, Acot1, Acot3, Acot4, Acot5, Acot7, Acox1, Acsbg2, Acsm1, Acsm3, Adgrf5, Adh1, Adh5, Adh7, Adipoq, Agk, Agpat5, Agt, Ajuba, Aldh1a1, Aldh1a2, Aldh1a3, Aldh1a7, Aldh3a2, Aldh4a1, Aldh5a1, Aldh8a1, Alkbh7, Alox12, Alox12b, Alox12e, Alox15, Alox5, Alox5ap, Al…	TRUE
GO:0046890	GO_BiologicalProcess-GOA_29.08.2016_15h14	regulation of lipid biosynthetic process	[4, 5, 6]	[None]	21	30.8824	0.000558	0.00453122	{}	{}	[Abcg1, Abhd6, Crebl2, Cyr61, Dhh, Fbxw7, Fgf15, Gpld1, Ldlr, Mlxipl, Pde8b, Scap, Sik1, Slc45a3, Srebf1, Tcf7l2, Thrsp, Tom1l2, Trib3, Vdr, Wdtc1]	[Abcg1, Abcg4, Abhd6, Acadl, Acadvl, Adgrf5, Agt, Apob, Atg7, Atp1a1, Ccdc3, Cdk4, Ceacam1, Cmtm2a, Creb1, Crebl2, Cyp27b1, Cyr61, Ddx20, Dhh, Egr1, Eif6, Fbxw7, Fgf15, Fgfr4, Fitm2, Gper1, Gpld1, Idh1, Idi2, Insig1, Insig2, Ldlr, Lep, Lhcgr, Malrd1, Mid1ip1, Mlxipl, Mup1, Mup4, Nr1d1, Nr3c1, Ormdl3, Pde8b, Pdk4, Pex2, Pex5l, Plin5, Scap, Scarb1, Serpina12, Sf1, Sik1, Sirt1, Sirt4, Slc45a3, Sorbs…	TRUE
GO:0033673	GO_BiologicalProcess-GOA_29.08.2016_15h14	negative regulation of kinase activity	[6, 7, 8, 9]	[None]	25	28.7356	0.000589	0.0047383	{}	{}	[Cav3, Cdkn1a, Dab2ip, Dusp16, Dusp9, Gadd45b, Gstp1, Hipk3, Nf1, Nf2, Pkig, Psen1, Ptpn2, Ptpn6, Ptprc, Rgs14, Rgs16, Sfrp2, Shb, Sorl1, Spred1, Spred3, Spry2, Spry4, Trib3]	[1500015O10Rik, Adar, Adipoq, Aida, Ajuba, Casp3, Cav1, Cav3, Cdkn1a, Cdkn1b, Cdkn2a, Cdkn2c, Ceacam1, Chordc1, Cox11, Dab2ip, Dtnbp1, Dusp10, Dusp16, Dusp19, Dusp8, Dusp9, Errfi1, Fabp4, Fbxo7, Fem1a, Foxa2, Gadd45a, Gadd45b, Gadd45g, Gckr, Gprc5a, Gstp1, Hipk3, Hmgcr, Hspb1, Il1b, Inca1, Irak3, Irs2, Kat2b, Lyn, Mapk7, Mllt1, Mstn, Nf1, Nf2, Nup62, Paqr3, Pik3ip1, Pkia, Pkib, Pkig, Pkn1, Prkar1…	TRUE
GO:0045058	GO_ImmuneSystemProcess-GOA_29.08.2016_15h14	T cell selection	[1, 5, 7]	[None]	15	35.7143	0.000625	0.00495293	{}	{}	[Aire, Batf, Bcl11b, Ccr7, Cd28, Cd3d, Fas, Gata3, Il15, Mink1, Ppp1r9b, Ptpn2, Ptprc, Stat6, Tnfsf18]	[Aire, Atg5, Batf, Bcl11b, Bcl2, Braf, Card11, Ccr7, Cd1d1, Cd28, Cd3d, Cd3e, Cd74, Cyld, Dock2, Fas, Foxn1, Foxn2, Gata3, Gli3, H2-DMa, Il15, Il23a, Il4, Il6, Irf4, Itpkb, Mink1, Ppp1r9b, Ptpn2, Ptprc, Rhoa, Shh, Skint1, Spn, Srf, Stat6, Stk11, Syk, Themis, Tnfsf18, Zap70]	TRUE
GO:0044281	GO_BiologicalProcess-GOA_29.08.2016_15h14	small molecule metabolic process	[3]	[None]	118	19.5688	0.000623	0.00495606	{}	{}	[Aars, Aasdh, Abcg1, Acot7, Acsbg2, Actn3, Adcy3, Adcy9, Adora2a, Adra1b, Adss, Aldh1a3, Alox15, Ankrd23, Apoa2, Aprt, Asl, Atf3, Atf4, Azin2, Bcat1, C1qtnf1, Cacna1a, Ces1f, Cox7a2l, Crhr1, Cyp1a2, Cyp1b1, Cyp24a1, Daglb, Dct, Edn1, Edn2, Eno1, Entpd8, Fa2h, Fgf15, G6pc, Galk1, Gc, Ggt1, Gm6484, Got2, Gpd1l, Gpld1, Gpr161, Guca1a, Gulo, Hadha, Hal, Hdac4, Hif1a, Hk2, Hrasls, Hsd17b6, Hsd17b7, In…	[Aars, Aasdh, Aass, Abca1, Abcb1a, Abcd1, Abcd2, Abcg1, Abcg4, Acaca, Acacb, Acadl, Acadm, Acadvl, Acnat1, Acot1, Acot3, Acot4, Acot5, Acot7, Acox1, Acpp, Acsbg2, Acsm1, Acsm3, Actn3, Ada, Adcy3, Adcy6, Adcy9, Adcyap1, Adh1, Adh4, Adh5, Adh7, Adipoq, Adipor1, Adk, Adora2a, Adora2b, Adra1b, Adsl, Adss, Adssl1, Afmid, Afp, Agt, Agxt, Ahcy, Aicda, Aipl1, Akr1a1, Akr1c18, Akt1, Aldh1a1, Aldh1a2, Aldh…	TRUE
GO:0043009	GO_BiologicalProcess-GOA_29.08.2016_15h14	chordate embryonic development	[6]	[None]	134	19.1977	0.000622	0.00497478	{}	{}	[Abi1, Acvr2a, Add1, Angpt1, Apba1, Bmpr2, Bptf, Brca1, Ccnb1, Cdh1, Cdx2, Cebpb, Chd3, Chd8, Cobl, Ctr9, Cul4a, Cyr61, Dlc1, Dlk1, Dll1, Dll3, Dlx1, Dlx2, Dvl1, Dvl2, E2f8, Ece1, Edn1, Egfr, Enah, Eno1, Ep300, Epn2, Esrrb, Etl4, Fbxw8, Foxa1, Foxp1, Gabpa, Gata1, Gata2, Gata3, Gata4, Gbx2, Gli2, Glmn, Gpr161, Grhl2, Grn, Hand2, Hes1, Hes7, Hey2, Hhex, Hif1a, Hoxa3, Hoxa5, Hoxb1, Hoxb3, Hoxd1, Ho…	[Abi1, Acvr1, Acvr1b, Acvr1c, Acvr2a, Acvrl1, Ada, Adam10, Adar, Add1, Adm, Akt1, Alg10b, Alkbh1, Alx1, Alx3, Alx4, Ambra1, Amd1, Amd2, Amot, Angpt1, Ankrd11, Apaf1, Apba1, Apba2, Apba3, Apob, Ar, Arhgap35, Arid1a, Arl13b, Arnt, Arnt2, Ascl2, Asxl2, Atm, Axin1, Axin2, B9d1, Bbs4, Bcl10, Bcl2l1, Bcl2l11, Birc6, Bmi1, Bmp2, Bmp4, Bmp5, Bmp7, Bmpr1a, Bmpr2, Bnip2, Bptf, Brca1, Brca2, Brd4, Brk1, Btf…	TRUE
REACTOME:7098660	REACTOME_09.11.2015	Cap-dependent Translation Initiation	[-1]	[None]	34	25.7576	0.000646	0.00509394	{}	{}	[Eif2b1, Eif2b4, Eif2s1, Rpl10a, Rpl11, Rpl13a, Rpl14, Rpl18, Rpl18a, Rpl21, Rpl3, Rpl30, Rpl35, Rpl37, Rpl38, Rpl8, Rpl9, Rplp0, Rplp1, Rplp2, Rps10, Rps12, Rps13, Rps14, Rps16, Rps18, Rps19, Rps20, Rps26, Rps27, Rps6, Rps9, Rpsa, Uba52]	[Eif1ax, Eif2b1, Eif2b2, Eif2b3, Eif2b4, Eif2b5, Eif2s1, Eif2s2, Eif2s3x, Eif3a, Eif3b, Eif3c, Eif3d, Eif3e, Eif3f, Eif3g, Eif3h, Eif3i, Eif3j1, Eif3j2, Eif3k, Eif4a1, Eif4a2, Eif4b, Eif4e, Eif4ebp1, Eif4g1, Eif4h, Eif5, Eif5b, Fau, Gm10045, Gm13213, Gm29376, Gm4705, Gm5481, Gm6109, Gm6251, Gm6570, Gm7429, Gm8210, Gm8290, Gm9703, LOC100042019, LOC100044627, LOC100862455, LOC102634709, LOC10264106…	TRUE
GO:2000027	GO_BiologicalProcess-GOA_29.08.2016_15h14	regulation of organ morphogenesis	[4, 5, 6, 7]	[None]	43	24.0223	0.000677	0.00530895	{}	{}	[Ankrd6, Bmpr2, Cav3, Cdh1, Dmp1, Dvl1, Dvl2, Eng, Esr1, Etv4, Fbxw7, Gata3, Gli1, Hand2, Hes1, Hmga2, Ift88, Isl1, Lgr4, Met, Nfib, Nog, Ntn4, Numb, Phb2, Ptk7, Rspo2, Sall1, Sfrp2, Six1, Smad4, Sox8, Sulf2, Tnfrsf11b, Twist1, Vangl2, Vdr, Wnt11, Wnt2, Wnt2b, Wnt7b, Wt1, Znrf3]	[Abl1, Abl2, Acvr1, Agtr2, Ahi1, Amtn, Ankrd6, Apc, Ar, Aspn, B4galt1, Bax, Bcl2, Bdnf, Bhlhe23, Bmp10, Bmp2, Bmp4, Bmp7, Bmpr1a, Bmpr2, Btbd7, Carm1, Casz1, Cav3, Cdc42, Cdh1, Cdkn2a, Ceacam1, Celsr1, Celsr3, Chad, Cited2, Cntf, Csf1, Cthrc1, Ctnnb1, Cyp19a1, Cyp27b1, Dact1, Dicer1, Dkk1, Dmp1, Dmrt3, Dmtf1, Dspp, Dvl1, Dvl2, Dvl3, Enam, Eng, Esr1, Etv4, Etv5, Eya1, Fbxw7, Fgf1, Fgf10, Fgf2, Fgf…	TRUE
GO:0001944	GO_BiologicalProcess-GOA_29.08.2016_15h14	vasculature development	[4, 5, 6, 7]	[None]	91	20.3579	0.000708	0.00547138	{}	{}	[Adam8, Adipor2, Angpt1, Anxa2, Bmpr2, Ccl24, Ccr2, Cdh5, Cdx2, Chd3, Col5a1, Ctsh, Cx3cl1, Cyp1b1, Cyr61, Dab2ip, Ddit3, Dll1, Dnm2, E2f8, Edn1, Efnb2, Egfl7, Eng, Enpep, Fbxw7, Fbxw8, Foxs1, Fxyd1, Gata2, Gata4, Gbx2, Gdf2, Hand2, Hdac7, Hes1, Hey2, Hhex, Hif1a, Hpse, Ift88, Isl1, Jam3, Jun, Junb, Lrp2, Mdm2, Mef2c, Meg3, Meis1, Mmp21, Myocd, Nedd4, Nf1, Nfatc1, Nfatc4, Ngp, Nog, Notch4, Nprl3,…	[Acvr1, Acvr2b, Acvrl1, Adam8, Adamts6, Adgra2, Adipor2, Adm, Adra2b, Agt, Agtr1a, Agtr1b, Ahr, Akt1, Aldh1a1, Aldh1a2, Amot, Ang4, Angpt1, Angpt2, Angptl3, Ankrd17, Anp32b, Antxr1, Anxa2, Ap2b1, Apob, Apoe, Aqp1, Arhgef15, Arid1a, Asb4, Atp7a, Atp7b, B4galt1, B9d1, Bak1, Bax, Bmp4, Bmpr1a, Bmpr2, C1galt1, C3, C3ar1, C5ar1, C6, Casp8, Cav1, Ccbe1, Ccl11, Ccl12, Ccl2, Ccl24, Ccm2, Ccr2, Ccr3, Cd59…	TRUE
GO:0031399	GO_BiologicalProcess-GOA_29.08.2016_15h14	regulation of protein modification process	[5, 6, 7]	[None]	136	19.1011	0.000702	0.00547857	{}	{}	[Ace, Adam8, Ahrr, Angpt1, Arid5a, Atf3, Avpi1, Bcar3, Brca1, C1qtnf1, Cav3, Cd27, Cd4, Cdkn1a, Cnksr3, Crebl2, Ctdspl, Ctr9, Dab2ip, Dppa2, Dusp16, Dusp6, Dusp9, Dvl1, Dvl2, Eef2k, Egf, Egfr, Eif2ak4, Epha4, Epha7, Fam129a, Fgd2, Fgf23, Flt3, Fry, Fxyd1, Gadd45b, Gata1, Gata2, Gata3, Gata4, Gbp3, Gfi1b, Gprc5b, Gstp1, Hdac2, Hes1, Hhatl, Hipk3, Igf1r, Il15, Inpp5k, Iqgap3, Isl1, Jun, Kdm4b, Kit,…	[1500015O10Rik, 2610042L04Rik, Abca7, Abl1, Abl2, Ace, Acsl1, Acvr1, Acvr2b, Adam8, Adar, Adipoq, Adra1a, Adra1d, Ager, Agrn, Agt, Ahrr, Aida, Aimp2, Airn, Ajuba, Akt2, Angpt1, Ankrd26, Ankrd54, Anks1, Apc, Apip, Aplp2, Apoa1, App, Ar, Arid5a, Arnt, Arr3, Arrb1, Arrb2, Ash1l, Asxl2, Atf3, Atg10, Atg14, Atg5, Atg7, Atp6ap1, Avpi1, Axin1, Bag1, Bag4, Bak1, Bank1, Bax, Bcar3, Bcl2, Bcl6, Bdkrb2, Bdn…	TRUE
REACTOME:7098662	REACTOME_09.11.2015	Translation	[-1]	[None]	37	25	0.000707	0.00548996	{}	{}	[Apeh, Eef1d, Eef2, Eif2b1, Eif2b4, Eif2s1, Rpl10a, Rpl11, Rpl13a, Rpl14, Rpl18, Rpl18a, Rpl21, Rpl3, Rpl30, Rpl35, Rpl37, Rpl38, Rpl8, Rpl9, Rplp0, Rplp1, Rplp2, Rps10, Rps12, Rps13, Rps14, Rps16, Rps18, Rps19, Rps20, Rps26, Rps27, Rps6, Rps9, Rpsa, Uba52]	[Apeh, Eef1a1, Eef1b2, Eef1d, Eef1g, Eef2, Eif1ax, Eif2b1, Eif2b2, Eif2b3, Eif2b4, Eif2b5, Eif2s1, Eif2s2, Eif2s3x, Eif3a, Eif3b, Eif3c, Eif3d, Eif3e, Eif3f, Eif3g, Eif3h, Eif3i, Eif3j1, Eif3j2, Eif3k, Eif4a1, Eif4a2, Eif4b, Eif4e, Eif4ebp1, Eif4g1, Eif4h, Eif5, Eif5b, Fau, Gm10045, Gm13213, Gm29376, Gm4705, Gm5481, Gm6109, Gm6251, Gm6570, Gm7429, Gm8210, Gm8290, Gm9703, LOC100042019, LOC10004462…	TRUE
GO:0030097	GO_ImmuneSystemProcess-GOA_29.08.2016_15h14	hemopoiesis	[3]	[None]	130	19.2024	0.000739	0.00565308	{}	{}	[Abi1, Ace, Adam8, Add1, Adgrg3, Aire, Angpt1, Anln, Azin2, Batf, Batf2, Bcl11b, Bves, Ccr2, Ccr7, Cd101, Cd28, Cd3d, Cd83, Cebpb, Ciapin1, Clec2d, Clptm1, Csf3, Cul4a, Dll1, Dock7, Eef2, Egr3, Ep300, Fam20c, Fas, Fli1, Flt3, Foxj1, Foxp1, Fxyd1, Fzd9, Gabpa, Gata1, Gata2, Gata3, Gfi1b, Gli2, Glo1, Gpr171, Gpr183, Gpr68, Herc6, Hhex, Hif1a, Hlx, Hoxb3, Il12a, Il15, Isg15, Itk, Jam3, Jun, Junb, Ki…	[3830403N18Rik, 4930474N05Rik, 5830411N06Rik, Abca15, Abi1, Abl1, Abl2, Ace, Acp6, Ada, Adam17, Adam8, Adar, Add1, Add2, Adgrg3, Adrm1, Agpat5, Ahr, Ahsp, Aire, Alas2, Angpt1, Ank1, Ankrd54, Anln, Anxa1, Ap3b1, Ap3d1, Apc, Apobec3, Arhgef7, Arid4a, Arl11, Armc6, Asxl2, Atg5, Atg7, Atm, Atp11c, Atp6ap1, Atp7a, Atp7b, Atpif1, Atxn1l, Axl, Azi2, Azin2, B2m, Bad, Bak1, Batf, Batf2, Batf3, Bax, Bcl11a…	TRUE
REACTOME:7098661	REACTOME_09.11.2015	Eukaryotic Translation Initiation	[-1]	[None]	34	25.5639	0.000748	0.00566303	{}	{}	[Eif2b1, Eif2b4, Eif2s1, Rpl10a, Rpl11, Rpl13a, Rpl14, Rpl18, Rpl18a, Rpl21, Rpl3, Rpl30, Rpl35, Rpl37, Rpl38, Rpl8, Rpl9, Rplp0, Rplp1, Rplp2, Rps10, Rps12, Rps13, Rps14, Rps16, Rps18, Rps19, Rps20, Rps26, Rps27, Rps6, Rps9, Rpsa, Uba52]	[Eif1ax, Eif2b1, Eif2b2, Eif2b3, Eif2b4, Eif2b5, Eif2s1, Eif2s2, Eif2s3x, Eif3a, Eif3b, Eif3c, Eif3d, Eif3e, Eif3f, Eif3g, Eif3h, Eif3i, Eif3j1, Eif3j2, Eif3k, Eif4a1, Eif4a2, Eif4b, Eif4e, Eif4ebp1, Eif4g1, Eif4h, Eif5, Eif5b, Fau, Gm10045, Gm13213, Gm29376, Gm4705, Gm5481, Gm6109, Gm6251, Gm6570, Gm7429, Gm8210, Gm8290, Gm9703, LOC100042019, LOC100044627, LOC100862455, LOC102634709, LOC10264106…	TRUE
GO:0007548	GO_BiologicalProcess-GOA_29.08.2016_15h14	sex differentiation	[3, 4]	[None]	47	23.3831	0.000738	0.00567307	{}	{}	[Acvr2a, Asb1, Cebpb, Chd3, Dach2, Dhh, Dmc1, Dmrt1, Dmrta1, Esr1, Fkbp4, Gata3, Gata4, Gpr149, Hmga2, Hoxa10, Kif18a, Kit, Lgr4, Mertk, Msh4, Ncoa3, Nobox, Nos2, Nupr1, Rad21l, Rec8, Sfrp2, Smad4, Sod1, Sox2, Sox3, Sox8, Spo11, Sycp2, Tcf7l2, Tesc, Tex11, Tex15, Tmf1, Tsx, Tyro3, Uba52, Ubb, Umodl1, Wt1, Zfx]	[Acvr2a, Adamts1, Adgrg1, Adrm1, Afp, Ago4, Agt, Akap9, Amhr2, Ar, Arid4a, Arid4b, Arid5b, Asb1, Asmt, Aspm, Atrx, Axl, Bak1, Bax, Bcl2, Bcl2l1, Bcl2l11, Bcl2l2, Bik, Bmp5, Bmp6, Bmpr1a, Bmpr1b, Brca2, Ccdc182, Cebpb, Cga, Chd3, Chd7, Cited2, Cntfr, Col9a3, Ctnnb1, Cyp19a1, Dach1, Dach2, Dhcr24, Dhh, Dmc1, Dmrt1, Dmrt3, Dmrta1, Eif2s2, Ercc1, Esr1, Esr2, Fanca, Fancf, Fancg, Fgf10, Fgf8, Fgf9, Fk…	TRUE
GO:0033500	GO_BiologicalProcess-GOA_29.08.2016_15h14	carbohydrate homeostasis	[5]	[None]	40	24.3902	0.000746	0.00567697	{}	{}	[Adipor2, Adra1b, Bhlha15, Cacna1c, Cav3, Cdk16, Cry2, Csmd1, Ffar2, Foxa1, G6pc, Galk1, Gpld1, Gpr68, Gprc5b, Hif1a, Igf1r, Inpp5k, Lepr, Met, Mlxipl, Myt1, Ncoa5, Ncor2, Nr1h4, Pde3b, Pdk2, Pik3r2, Pomc, Ptpn2, Rab11fip2, Rfx6, Rps6, Sesn2, Sidt2, Slc37a4, Socs6, Sox4, Stat3, Tcf7l2]	[Adgrf5, Adipoq, Adipor1, Adipor2, Adra1b, Akt1, Alms1, Ang2, Angpt2, Ankrd26, Ano1, Arrb1, Aspscr1, Atg7, Bad, Becn2, Bglap2, Bhlha15, Birc5, Brsk2, C1qtnf3, C2cd2l, Cacna1c, Cacna1e, Cav3, Cdk16, Cdkn2a, Cebpa, Cftr, Cnr1, Crtc2, Cry1, Cry2, Csmd1, Cyb5r4, Dbh, Dhps, Ear1, Efna5, Epha5, Fam132a, Fcor, Ffar1, Ffar2, Ffar3, Fgfr4, Fkbp1b, Foxa1, Foxa2, Foxa3, Foxo1, Foxo3, G6pc, Galk1, Gcg, Gcgr,…	TRUE
GO:0042593	GO_BiologicalProcess-GOA_29.08.2016_15h14	glucose homeostasis	[6]	[None]	40	24.3902	0.000746	0.00567697	{}	{}	[Adipor2, Adra1b, Bhlha15, Cacna1c, Cav3, Cdk16, Cry2, Csmd1, Ffar2, Foxa1, G6pc, Galk1, Gpld1, Gpr68, Gprc5b, Hif1a, Igf1r, Inpp5k, Lepr, Met, Mlxipl, Myt1, Ncoa5, Ncor2, Nr1h4, Pde3b, Pdk2, Pik3r2, Pomc, Ptpn2, Rab11fip2, Rfx6, Rps6, Sesn2, Sidt2, Slc37a4, Socs6, Sox4, Stat3, Tcf7l2]	[Adgrf5, Adipoq, Adipor1, Adipor2, Adra1b, Akt1, Alms1, Ang2, Angpt2, Ankrd26, Ano1, Arrb1, Aspscr1, Atg7, Bad, Becn2, Bglap2, Bhlha15, Birc5, Brsk2, C1qtnf3, C2cd2l, Cacna1c, Cacna1e, Cav3, Cdk16, Cdkn2a, Cebpa, Cftr, Cnr1, Crtc2, Cry1, Cry2, Csmd1, Cyb5r4, Dbh, Dhps, Ear1, Efna5, Epha5, Fam132a, Fcor, Ffar1, Ffar2, Ffar3, Fgfr4, Fkbp1b, Foxa1, Foxa2, Foxa3, Foxo1, Foxo3, G6pc, Galk1, Gcg, Gcgr,…	TRUE
GO:0001649	GO_BiologicalProcess-GOA_29.08.2016_15h14	osteoblast differentiation	[4, 5]	[None]	33	25.7812	0.000757	0.00570832	{}	{}	[Actn3, Bmp8a, Cd276, Cebpb, Cyr61, Dhh, Fam20c, Fignl1, Gdf2, Gli1, Gli2, Hand2, Hdac4, Id3, Junb, Jund, Lgr4, Mef2c, Nf1, Nfatc1, Nog, Pth1r, Rorb, Rspo2, Scube2, Sfrp2, Sox2, Sox8, Sp7, Tmem119, Twist1, Wnt11, Wnt7b]	[Actn3, Adar, Akt1, Apc, Asf1a, Atp6ap1, Axin2, Bmp2, Bmp4, Bmp6, Bmp8a, Cbfb, Cd276, Cebpa, Cebpb, Cebpd, Chrd, Cited1, Clec5a, Clic1, Col1a1, Creb3l1, Cthrc1, Ctnnb1, Cyr61, D7Zem1, D7Zem2, D7Zem3, Ddx5, Dhh, Dlx5, Epha2, Erh, Fam20c, Fbn2, Fgf2, Fgf9, Fhl2, Fignl1, Fndc3b, Gdf10, Gdf2, Gdpd2, Gja1, Gli1, Gli2, Gli3, Gnas, H3f3a, Hand2, Hdac4, Hdac5, Hdac6, Hey1, Hira, Hoxa2, Id1, Id2, Id3, Id4…	TRUE
GO:0048514	GO_BiologicalProcess-GOA_29.08.2016_15h14	blood vessel morphogenesis	[3, 4, 6, 7, 8, 9]	[None]	70	21.3415	0.000762	0.00571894	{}	{}	[Adam8, Adipor2, Angpt1, Anxa2, Bmpr2, Ccl24, Ccr2, Chd3, Ctsh, Cx3cl1, Cyp1b1, Cyr61, Dab2ip, Dll1, E2f8, Edn1, Efnb2, Egfl7, Eng, Enpep, Fbxw7, Fxyd1, Gata2, Gata4, Gbx2, Gdf2, Hand2, Hdac7, Hes1, Hey2, Hhex, Hif1a, Hpse, Isl1, Jam3, Jun, Junb, Meg3, Meis1, Myocd, Nedd4, Nf1, Nfatc4, Ngp, Nog, Notch4, Nprl3, Nr2e1, Pecam1, Plcd3, Prox1, Prrx2, Rbm15, Rspo3, Scg2, Serpine1, Serpinf1, Setd2, Sfrp…	[Acvr1, Acvrl1, Adam8, Adgra2, Adipor2, Adm, Adra2b, Ahr, Amot, Ang4, Angpt1, Angpt2, Angptl3, Anxa2, Apob, Apoe, Asb4, B4galt1, Bak1, Bax, Bmp4, Bmpr1a, Bmpr2, C1galt1, C3, C3ar1, C5ar1, C6, Casp8, Cav1, Ccbe1, Ccl11, Ccl12, Ccl2, Ccl24, Ccm2, Ccr2, Ccr3, Cd59a, Cdh2, Ceacam1, Cela1, Chd3, Chd7, Cib1, Cited1, Cited2, Clic4, Col18a1, Col3a1, Col4a3, Crhr2, Ctgf, Ctnnb1, Ctsh, Cul7, Cx3cl1, Cx3cr1…	TRUE
GO:0006638	GO_BiologicalProcess-GOA_29.08.2016_15h14	neutral lipid metabolic process	[4, 5]	[None]	20	30.7692	0.000788	0.00588591	{}	{}	[Abhd12, Abhd6, Cav3, Dgat1, Fbxw7, G6pc, Gpld1, Ldlr, Lipe, Lpl, Mogat1, Mttp, Pck1, Scd1, Sik1, Slc37a4, Srebf1, Tcf7l2, Thrsp, Tom1l2]	[Aadac, Abca17, Abhd12, Abhd16a, Abhd5, Abhd6, Agpat5, Apoa5, Apob, Apobr, Apoc1, Apoc3, Apof, Atg14, Cat, Cav1, Cav3, Ces1d, Ces1g, Dbi, Ddhd2, Dgat1, Dgat2, Fbxw7, Fitm2, G6pc, Gpam, Gpat2, Gpat4, Gpld1, Gpx1, Insig1, Insig2, Ldlr, Lipe, Lmf1, Lpin1, Lpl, Mgll, Mip, Mogat1, Mogat2, Mttp, Nkx2-3, Pck1, Pcsk9, Plin5, Pnpla2, Ptpn11, Scarb1, Scd1, Sel1l, Serpina12, Sik1, Sirt1, Slc22a4, Slc27a5, S…	TRUE
GO:0048754	GO_BiologicalProcess-GOA_29.08.2016_15h14	branching morphogenesis of an epithelial tube	[4, 5, 6, 7]	[None]	42	24	0.000793	0.00588949	{}	{}	[Cav3, Ctnnbip1, Ctsh, Ddr1, Edn1, Egf, Eng, Esr1, Etv4, Foxa1, Foxd1, Fxyd1, Gbx2, Gdf2, Gli2, Hhex, Hmga2, Hoxa5, Lama5, Lgr4, Ncoa3, Nfatc4, Nog, Notch4, Phb2, Pkd1, Pxn, Rbm15, Rspo2, Sall1, Sfrp2, Six1, Smad4, Sox2, Sox8, Spry2, Vangl2, Vdr, Wnt2, Wnt2b, Wnt7b, Wt1]	[Acvr1, Adamts16, Agt, Agtr2, Ahr, Ar, Areg, B4galt1, Bak1, Bax, Bcl2, Bmp2, Bmp4, Bmp7, Btrc, Cav3, Ccl11, Cd44, Celsr1, Cited1, Cited2, Clic4, Csf1, Ctnnb1, Ctnnbip1, Ctsd, Ctsh, Ctsl, Ctsz, Cxcl12, Cxcr4, Cyp19a1, Cyp27b1, Dag1, Dchs1, Ddr1, Dicer1, Dlg1, Dlg5, Dll4, Edn1, Ednra, Egf, Eng, Epha2, Esr1, Esrp1, Esrp2, Etv4, Etv5, Eya1, Fat4, Fgf10, Fgf8, Fgfr2, Flt1, Foxa1, Foxa2, Foxc2, Foxd1, …	TRUE
GO:0044267	GO_BiologicalProcess-GOA_29.08.2016_15h14	cellular protein metabolic process	[4, 5]	[None]	271	17.5291	0.000806	0.00595839	{}	{}	[Aars, Ace, Adam8, Afg3l1, Agbl2, Agtpbp1, Ahrr, Aim2, Angpt1, Anxa2, Aplp1, Arid5a, Asph, Atat1, Atf3, Atp13a2, Avpi1, Bag6, Bbc3, Bcar3, Brca1, C1qtnf1, Camk4, Cav3, Ccdc47, Ccnb1, Cd27, Cd4, Cdh1, Cdkal1, Cdkn1a, Cnksr3, Crebl2, Csnk2a2, Ctdspl, Cth, Ctr9, Ctsh, Cul4a, Cycs, Cyr61, Dab2ip, Dazl, Ddr1, Ddr2, Dennd3, Dnajc10, Dohh, Dok4, Dppa2, Dusp16, Dusp6, Dusp9, Dvl1, Dvl2, Eef2, Eef2k, Egf,…	[1500015O10Rik, 1700016K19Rik, 2610042L04Rik, A4gnt, Aars, Aarsd1, Aatk, Abca1, Abca7, Abcb1a, Abl1, Abl2, Ace, Aco1, Acsl1, Acvr1, Acvr1b, Acvr2b, Adam10, Adam8, Adam9, Adar, Adh5, Adipoq, Adprh, Adra1a, Adra1d, Adra2b, Adrbk1, Afg3l1, Afg3l2, Agap3, Agbl1, Agbl2, Agbl3, Agbl4, Agbl5, Ager, Ago2, Agrn, Agt, Agtpbp1, Ahrr, Aida, Aim2, Aimp2, Airn, Ajuba, Akt1, Akt2, Alox12b, Angpt1, Ankrd26, Ankr…	TRUE
GO:0003006	GO_BiologicalProcess-GOA_29.08.2016_15h14	developmental process involved in reproduction	[2, 3]	[None]	114	19.5205	0.00084	0.00618075	{}	{}	[Acvr2a, Alpl, Asb1, Bmp8a, Bmpr2, Bptf, Ccdc63, Cdh1, Cdx2, Cebpb, Chd3, Cxcl16, Cyr61, Dach2, Dazl, Dhh, Dmc1, Dmrt1, Dmrta1, E2f8, Egfr, Esr1, Esrrb, Fancc, Fbxo5, Fbxw8, Fkbp4, Foxa1, Gata2, Gata3, Gata4, Gli2, Gpr149, Grhl2, Hes1, Hey2, Hif1a, Hmga2, Hoxa10, Htra1, Ift88, Igf1r, Il10, Jam3, Junb, Kif18a, Kit, Krt19, Lgr4, Lhx3, Mast2, Mdfi, Mertk, Met, Msh4, Myocd, Nanos3, Ncoa3, Nobox, Nog,…	[A26c2, Acvr1, Acvr2a, Ada, Adad1, Adamts1, Adgrg1, Adm, Adrm1, Aff4, Afp, Agfg1, Ago4, Agt, Ahr, Akap9, Akt1, Alkbh1, Alms1, Alpl, Amhr2, Apc, Ar, Areg, Arid1a, Arid4a, Arid4b, Arid5b, Arnt, Asb1, Ascl2, Asmt, Aspm, Atm, Atrx, Aurka, Axl, B4galt1, Bak1, Bax, Bbs2, Bbs4, Bcl2, Bcl2l1, Bcl2l11, Bcl2l2, Bik, Birc2, Birc3, Birc6, Bmp4, Bmp5, Bmp6, Bmp7, Bmp8a, Bmp8b, Bmpr1a, Bmpr1b, Bmpr2, Bptf, Brc…	TRUE
GO:0045666	GO_BiologicalProcess-GOA_29.08.2016_15h14	positive regulation of neuron differentiation	[5, 6, 7, 8, 9, 10]	[None]	43	23.7569	0.000863	0.00632431	{}	{}	[Atoh1, Bend6, Bmpr2, Cdh4, Cobl, Cux2, Dab2ip, Dvl1, Ect2, Foxa1, Gli2, Gprc5b, Hoxd3, Irx3, Lpar3, Lrp8, Map2k2, Mapk6, Mapt, Mef2c, Mob2, Nbl1, Nck1, Nkx6-1, Nprl3, Plk5, Prox1, Rit2, Rnd2, Sall1, Scn1b, Sez6, Sox11, Sox2, Tcf12, Tcf3, Tcf4, Tcf7l1, Tcf7l2, Trpv2, Vldlr, Wnt3, Zeb2]	[Abl2, Ahi1, Ankrd27, Arhgap35, Ascl1, Atoh1, Atp8a2, Avil, Bcl2, Bcl6, Bdnf, Bend6, Bhlhb9, Bmp2, Bmp4, Bmp6, Bmp7, Bmpr2, Bnip2, Braf, Brinp1, Brinp2, Brinp3, Camk1d, Caprin1, Caprin2, Cd24a, Cdh4, Cdkl3, Cdon, Cntn1, Cobl, Cpeb3, Crabp2, Cux1, Cux2, Cyb5d2, Dab1, Dab2ip, Dkk1, Dscam, Duoxa1, Dvl1, Dynlt1b, Ect2, Efna5, Eif4g1, Fbxo38, Fezf1, Fezf2, Fgfr1, Fmr1, Fn1, Foxa1, Foxa2, Foxg1, Foxo6,…	TRUE
REACTOME:7098928	REACTOME_09.11.2015	L13a-mediated translational silencing of Ceruloplasmin expression	[-1]	[None]	32	25.8065	0.000887	0.0064397	{}	{}	[Eif2s1, Rpl10a, Rpl11, Rpl13a, Rpl14, Rpl18, Rpl18a, Rpl21, Rpl3, Rpl30, Rpl35, Rpl37, Rpl38, Rpl8, Rpl9, Rplp0, Rplp1, Rplp2, Rps10, Rps12, Rps13, Rps14, Rps16, Rps18, Rps19, Rps20, Rps26, Rps27, Rps6, Rps9, Rpsa, Uba52]	[Eif1ax, Eif2s1, Eif2s2, Eif2s3x, Eif3a, Eif3b, Eif3c, Eif3d, Eif3e, Eif3f, Eif3g, Eif3h, Eif3i, Eif3j1, Eif3j2, Eif3k, Eif4a1, Eif4a2, Eif4b, Eif4e, Eif4g1, Eif4h, Fau, Gm10045, Gm13213, Gm29376, Gm4705, Gm5481, Gm6109, Gm6251, Gm6570, Gm7429, Gm8210, Gm8290, Gm9703, LOC100042019, LOC100044627, LOC100862455, LOC102634709, LOC102641064, LOC102642137, LOC102642602, LOC102642689, LOC102642752, LOC1…	TRUE
GO:0009792	GO_BiologicalProcess-GOA_29.08.2016_15h14	embryo development ending in birth or egg hatching	[5]	[None]	134	19.0341	0.000886	0.00646404	{}	{}	[Abi1, Acvr2a, Add1, Angpt1, Apba1, Bmpr2, Bptf, Brca1, Ccnb1, Cdh1, Cdx2, Cebpb, Chd3, Chd8, Cobl, Ctr9, Cul4a, Cyr61, Dlc1, Dlk1, Dll1, Dll3, Dlx1, Dlx2, Dvl1, Dvl2, E2f8, Ece1, Edn1, Egfr, Enah, Eno1, Ep300, Epn2, Esrrb, Etl4, Fbxw8, Foxa1, Foxp1, Gabpa, Gata1, Gata2, Gata3, Gata4, Gbx2, Gli2, Glmn, Gpr161, Grhl2, Grn, Hand2, Hes1, Hes7, Hey2, Hhex, Hif1a, Hoxa3, Hoxa5, Hoxb1, Hoxb3, Hoxd1, Ho…	[Abi1, Acsl4, Acvr1, Acvr1b, Acvr1c, Acvr2a, Acvrl1, Ada, Adam10, Adar, Add1, Adm, Akt1, Alg10b, Alkbh1, Alx1, Alx3, Alx4, Ambra1, Amd1, Amd2, Amot, Angpt1, Ankrd11, Apaf1, Apba1, Apba2, Apba3, Apob, Ar, Arhgap35, Arid1a, Arl13b, Arnt, Arnt2, Ascl2, Asxl2, Atm, Axin1, Axin2, B9d1, Bbs4, Bcl10, Bcl2l1, Bcl2l11, Birc6, Bmi1, Bmp2, Bmp4, Bmp5, Bmp7, Bmpr1a, Bmpr2, Bnip2, Bptf, Brca1, Brca2, Brd4, Br…	TRUE
GO:0060425	GO_BiologicalProcess-GOA_29.08.2016_15h14	lung morphogenesis	[4, 5, 6, 7, 8]	[None]	19	31.1475	0.000895	0.00646884	{}	{}	[Ctsh, Foxa1, Gata4, Grhl2, Hhex, Hmga2, Hoxa5, Map2k2, Nfib, Nog, Rpl13a, Rspo2, Sox11, Sox2, Spry2, Vangl2, Wnt2, Wnt2b, Wnt7b]	[Bmp4, Cdc42, Celsr1, Cfc1, Ctnnb1, Ctsd, Ctsh, Ctsl, Ctsz, Dag1, Dlg5, Esrp1, Esrp2, Fgf10, Fgf8, Fgfr2, Foxa1, Foxa2, Foxf1, Foxp2, Gata4, Grhl2, Hhex, Hhip, Hmga2, Hoxa5, Id1, Igf1, Kras, Lama1, Lif, Map2k1, Map2k2, Mapk1, Mapk3, Mapk8ip3, Nfib, Nodal, Nog, Pitx2, Plod3, Rdh10, Rpl13a, Rspo2, Sec24b, Shh, Sox11, Sox2, Sox9, Spry1, Spry2, Srf, Stk40, Tcf21, Tgfbr2, Tmtc3, Vangl2, Wnt2, Wnt2b, W…	TRUE
GO:0051049	GO_BiologicalProcess-GOA_29.08.2016_15h14	regulation of transport	[3, 4]	[None]	141	18.8755	0.000935	0.00672498	{}	{}	[Abcg1, Aim2, Alox15, Angpt1, Ank3, Anxa2, Apoa2, Atp13a2, Atp2c2, Azin2, Bbc3, Bcas3, Bst2, Btbd9, Bves, Cacna1a, Cacng8, Calr, Camk4, Cav3, Ccr2, Ccr7, Cd276, Cdk16, Cdkn1a, Cenpf, Chd3, Chrna4, Cnksr3, Crebl2, Crhr1, Cry2, Dab2ip, Dll1, Ect2, Edar, Edn1, Edn3, Egf, Ehd2, Ffar2, Flt3, Fxyd1, Gbp3, Gpld1, Gpr68, Grin3b, Hif1a, Hk2, Hmga2, Homer1, Il17rb, Inpp5k, Isx, Kcne2, Kcnh2, Kcnj1, Kel, Ki…	[Abca1, Abca12, Abca7, Abcg1, Abcg4, Abl1, Abl2, Abr, Acat2, Actn2, Actn4, Acvr1c, Ada, Adipoq, Adora1, Adora2b, Adora3, Adrb2, Agrn, Agt, Agtr1a, Ahcyl1, Ahi1, Aim2, Akt1, Akt2, Alox15, Amigo1, Angpt1, Ank2, Ank3, Ano1, Ano6, Anxa2, Apoa1, Apoa2, Apoa4, Arfgap1, Arfgap3, Arhgap21, Arhgef7, Arl6ip1, Arl6ip5, Arntl, Arrb1, Asic1, Asic2, Aspscr1, Atad1, Atg3, Atg5, Atg7, Atp13a2, Atp1b1, Atp2a2, At…	TRUE
GO:0021514	GO_BiologicalProcess-GOA_29.08.2016_15h14	ventral spinal cord interneuron differentiation	[4, 6, 7, 8, 9, 10]	[None]	8	50	0.000946	0.00674486	{}	{}	[Foxn4, Gata2, Gli2, Lhx3, Lmo4, Nkx6-1, Pax6, Sufu]	[Ascl1, Dbx1, Dmrt3, Evx1, Foxn4, Gata2, Gli2, Gli3, Lhx3, Lmo4, Nkx2-2, Nkx6-1, Nkx6-2, Pax6, Sox1, Sufu]	TRUE
GO:0003209	GO_BiologicalProcess-GOA_29.08.2016_15h14	cardiac atrium morphogenesis	[4, 5, 6, 7, 8, 9, 10]	[None]	12	38.7097	0.000953	0.00675862	{}	{}	[Bmpr2, Cyr61, Eng, Gata4, Hey2, Isl1, Nog, Nprl3, Prox1, Sox4, Whsc1, Wnt2]	[Acvr1, Bmp10, Bmpr2, Ccm2l, Cfc1, Cyr61, Dll4, Eng, Gata4, Gja5, Gm14207, Heg1, Hey2, Isl1, Lrp6, Nog, Notch1, Nprl3, Pitx2, Prox1, Shox2, Smo, Sos1, Sox4, Tbx5, Tgfb2, Tnnt2, Whsc1, Wnt2, Wnt5a, Zfpm1]	TRUE
GO:0006629	GO_BiologicalProcess-GOA_29.08.2016_15h14	lipid metabolic process	[3]	[None]	96	20	0.000944	0.0067604	{}	{}	[A4galt, Abcg1, Abhd12, Abhd6, Acot7, Acsbg2, Agk, Aldh1a3, Alox15, Ankrd23, Aoah, Apoa2, Apod, Bcl11b, Bco2, Cav3, Cerkl, Ces1f, Crebl2, Cyp17a1, Cyp1b1, Cyp24a1, Cyr61, Daglb, Dgat1, Dhh, Edn2, Fa2h, Fbxw7, Fgf15, G6pc, Gal3st1, Galk1, Gc, Gm2a, Gm6484, Gpld1, Hadha, Hrasls, Hsd17b6, Hsd17b7, Inppl1, Isx, Kit, Lcat, Ldlr, Lepr, Lipe, Lpin2, Lpl, Mboat7, Mlxipl, Mlycd, Mogat1, Mt3, Mttp, Notum, …	[A3galt2, A4galt, Aadac, Abca1, Abca17, Abcb1a, Abcd1, Abcd2, Abcg1, Abcg4, Abhd12, Abhd16a, Abhd5, Abhd6, Acaca, Acacb, Acadl, Acadm, Acadvl, Acer1, Acnat1, Acot1, Acot3, Acot4, Acot5, Acot7, Acox1, Acsbg2, Acsm1, Acsm3, Adgrf5, Adh1, Adh5, Adh7, Adipoq, Adipor1, Afp, Agk, Agpat5, Agt, Ajuba, Akr1c18, Akr1c6, Aldh1a1, Aldh1a2, Aldh1a3, Aldh1a7, Aldh3a2, Aldh4a1, Aldh5a1, Aldh8a1, Alkbh7, Alms1, …	TRUE
GO:0001889	GO_BiologicalProcess-GOA_29.08.2016_15h14	liver development	[4, 5, 6, 7]	[None]	24	28.2353	0.000988	0.0069806	{}	{}	[Cebpb, Cobl, E2f8, Ezh1, Fbxw7, Gli1, Hes1, Hhex, Hlx, Icmt, Ift88, Jun, Man2a1, Meg3, Met, Mki67, Nf1, Nprl3, Onecut2, Pkd1, Prox1, Rela, Smarca4, Sulf2]	[Acadm, Ada, Ahr, Arf6, Atg7, Ccnd1, Ceacam1, Cebpa, Cebpb, Cfc1, Cited2, Cobl, Cul3, E2f7, E2f8, Ezh1, Ezh2, Fbxw7, Foxm1, Frzb, Gak, Gata6, Gli1, Hes1, Hgf, Hhex, Hlx, Hnf1a, Hnf1b, Icmt, Ift88, Jarid2, Jun, Klf1, Lims1, Lims2, Lsr, Man2a1, Mbd4, Med1, Meg3, Mesp1, Met, Mki67, Mkl2, Nf1, Nodal, Notch1, Notch2, Nprl3, Onecut1, Onecut2, Pcsk9, Pdhx, Pdx1, Pik3ca, Pkd1, Pkd2, Prkcsh, Prox1, Ptcd2,…	TRUE
GO:0043433	GO_BiologicalProcess-GOA_29.08.2016_15h14	negative regulation of sequence-specific DNA binding transcription factor activity	[2, 3, 4, 7, 8, 9, 10, 11, 12]	[None]	16	33.3333	0.000993	0.00698271	{}	{}	[Adgrg3, Ctnnbip1, Cyp1b1, Eif2ak4, Foxj1, Foxs1, Hand2, Igf1r, Nr1h4, Pias4, Prmt2, Sik1, Trib1, Twist1, Wwp2, Zcchc11]	[Adgrg3, Cat, Cebpg, Ctnnbip1, Cyp1b1, Cys1, Eif2ak4, Ezh2, Foxj1, Foxs1, Gfi1, Glis2, Hand1, Hand2, Hdac3, Igf1r, Irak2, Itch, Kat6a, Klf4, Med13, Mip, Msx2, Nfkbid, Nlrc5, Nod2, Nr1h4, Peli1, Pias4, Pla2g10, Prdx2, Prmt2, Prnp, Pthlh, Rlim, Sik1, Sirt1, Spop, Taf3, Tax1bp1, Tnfrsf4, Tnfsf4, Traf3, Trib1, Twist1, Wwp2, Zcchc11, Zfp932]	TRUE
REACTOME:7099557	REACTOME_09.11.2015	Nonsense-Mediated Decay (NMD)	[-1]	[None]	32	25.6	0.00102674	0.00718721	{}	{}	[Rpl10a, Rpl11, Rpl13a, Rpl14, Rpl18, Rpl18a, Rpl21, Rpl3, Rpl30, Rpl35, Rpl37, Rpl38, Rpl8, Rpl9, Rplp0, Rplp1, Rplp2, Rps10, Rps12, Rps13, Rps14, Rps16, Rps18, Rps19, Rps20, Rps26, Rps27, Rps6, Rps9, Rpsa, Smg6, Uba52]	[Casc3, Eif4a3, Eif4g1, Etf1, Fau, Gm10045, Gm13213, Gm29376, Gm4705, Gm5481, Gm6109, Gm6251, Gm6570, Gm7429, Gm8210, Gm8290, Gm9703, Gspt2, LOC100042019, LOC100044627, LOC100862455, LOC102634709, LOC102641064, LOC102642137, LOC102642602, LOC102642689, LOC102642752, LOC102642864, LOC102642963, LOC105244208, LOC105245385, Magoh, Ncbp1, Ncbp2, Pabpc1, Ppp2ca, Ppp2r1a, Ppp2r2a, Rbm8a, Rnps1, Rpl10a,…	TRUE
REACTOME:7099558	REACTOME_09.11.2015	Nonsense Mediated Decay (NMD) enhanced by the Exon Junction Complex (EJC)	[-1]	[None]	32	25.6	0.00102674	0.00718721	{}	{}	[Rpl10a, Rpl11, Rpl13a, Rpl14, Rpl18, Rpl18a, Rpl21, Rpl3, Rpl30, Rpl35, Rpl37, Rpl38, Rpl8, Rpl9, Rplp0, Rplp1, Rplp2, Rps10, Rps12, Rps13, Rps14, Rps16, Rps18, Rps19, Rps20, Rps26, Rps27, Rps6, Rps9, Rpsa, Smg6, Uba52]	[Casc3, Eif4a3, Eif4g1, Etf1, Fau, Gm10045, Gm13213, Gm29376, Gm4705, Gm5481, Gm6109, Gm6251, Gm6570, Gm7429, Gm8210, Gm8290, Gm9703, Gspt2, LOC100042019, LOC100044627, LOC100862455, LOC102634709, LOC102641064, LOC102642137, LOC102642602, LOC102642689, LOC102642752, LOC102642864, LOC102642963, LOC105244208, LOC105245385, Magoh, Ncbp1, Ncbp2, Pabpc1, Ppp2ca, Ppp2r1a, Ppp2r2a, Rbm8a, Rnps1, Rpl10a,…	TRUE
GO:0035855	GO_ImmuneSystemProcess-GOA_29.08.2016_15h14	megakaryocyte development	[6]	[None]	9	45	0.00117622	0.00819692	{}	{}	[Abi1, Ep300, Fli1, Kit, Meis1, Ptpn6, Tesc, Wasf2, Zfp385a]	[Abi1, Ep300, Fli1, G6b, G6bos, Kit, Mbd4, Med1, Meis1, Nbeal2, Pip4k2a, Ptpn11, Ptpn6, Srf, Tal1, Tesc, Vps33b, Wasf2, Zfp385a, Zfpm1]	TRUE
REACTOME:7098659	REACTOME_09.11.2015	GTP hydrolysis and joining of the 60S ribosomal subunit	[-1]	[None]	32	25.3968	0.0011852	0.00822298	{}	{}	[Eif2s1, Rpl10a, Rpl11, Rpl13a, Rpl14, Rpl18, Rpl18a, Rpl21, Rpl3, Rpl30, Rpl35, Rpl37, Rpl38, Rpl8, Rpl9, Rplp0, Rplp1, Rplp2, Rps10, Rps12, Rps13, Rps14, Rps16, Rps18, Rps19, Rps20, Rps26, Rps27, Rps6, Rps9, Rpsa, Uba52]	[Eif1ax, Eif2s1, Eif2s2, Eif2s3x, Eif3a, Eif3b, Eif3c, Eif3d, Eif3e, Eif3f, Eif3g, Eif3h, Eif3i, Eif3j1, Eif3j2, Eif3k, Eif4a1, Eif4a2, Eif4b, Eif4e, Eif4g1, Eif4h, Eif5, Eif5b, Fau, Gm10045, Gm13213, Gm29376, Gm4705, Gm5481, Gm6109, Gm6251, Gm6570, Gm7429, Gm8210, Gm8290, Gm9703, LOC100042019, LOC100044627, LOC100862455, LOC102634709, LOC102641064, LOC102641436, LOC102642137, LOC102642602, LOC10…	TRUE
GO:1905330	GO_BiologicalProcess-GOA_29.08.2016_15h14	regulation of morphogenesis of an epithelium	[4, 5, 6]	[None]	25	27.4725	0.0012073	0.00833938	{}	{}	[Ankrd6, Cav3, Cdh1, Dvl1, Dvl2, Esr1, Etv4, Gata3, Lgr4, Met, Nog, Ntn4, Numb, Phb2, Ptk7, Sall1, Sfrp2, Six1, Sox8, Vangl2, Wnt11, Wnt2, Wnt2b, Wnt7b, Znrf3]	[Abl1, Abl2, Agtr2, Ahi1, Ankrd6, Ar, Bmp4, Bmp7, Btbd7, Cav3, Cdh1, Celsr1, Celsr3, Cthrc1, Ctnnb1, Cyp19a1, Dact1, Dvl1, Dvl2, Dvl3, Esr1, Etv4, Etv5, Fgf10, Fgf7, Fgfr1, Fgfr2, Fzd1, Fzd2, Fzd3, Fzd6, Fzr1, Gata3, Gdnf, Gpc3, Grem1, Grhl3, Hgf, Hnf1b, Hoxb7, Hoxd13, Lgr4, Lhx1, Lrp6, Maged1, Med12, Met, Mks1, Nkd1, Nog, Ntn4, Numb, Pax2, Pax8, Pdgfa, Phb2, Ptk7, Rac1, Ror2, Rxra, Ryk, Sall1, S…	TRUE
GO:0003206	GO_BiologicalProcess-GOA_29.08.2016_15h14	cardiac chamber morphogenesis	[3, 4, 5, 6, 7, 8, 9]	[None]	30	25.8621	0.00121826	0.00837821	{}	{}	[Bmpr2, Cav3, Chd3, Cyr61, Eng, Gata3, Gata4, Grhl2, Hand2, Hes1, Hey2, Hif1a, Ift88, Isl1, Mdm2, Mef2c, Nfatc1, Nog, Nprl3, Prox1, Rbm15, Smad4, Smarca4, Sox11, Sox4, Tnni1, Vangl2, Whsc1, Wnt11, Wnt2]	[Acvr1, Adamts1, Ahr, Bmp10, Bmp4, Bmp5, Bmp7, Bmpr1a, Bmpr2, Cav3, Ccm2l, Cfc1, Chd3, Chd7, Cited2, Col11a1, Cyr61, Dhrs3, Dll4, Dsp, Dspp, Dvl3, Egln1, Eng, Fgf8, Fgfr2, Fgfrl1, Fhl2, Fkbp1a, Foxc1, Foxc2, Foxh1, Fzd1, Fzd2, Gata3, Gata4, Gja5, Gm14207, Grhl2, Gsk3a, Hand1, Hand2, Heg1, Hes1, Hey1, Hey2, Heyl, Hif1a, Id2, Ift88, Isl1, Jag1, Klk1b1, Lrp6, Ly6e, Mbd4, Mdm2, Med1, Mef2c, Mesp1, Ms…	TRUE
GO:1901342	GO_BiologicalProcess-GOA_29.08.2016_15h14	regulation of vasculature development	[4, 5, 6, 7, 8]	[None]	29	26.1261	0.00122831	0.00841045	{}	{}	[Ccl24, Ccr2, Ctsh, Cx3cl1, Cyp1b1, Dab2ip, Dll1, Efnb2, Eng, Fbxw7, Fxyd1, Gata2, Gata4, Gdf2, Hey2, Hhex, Isl1, Meg3, Nf1, Ngp, Notch4, Nr2e1, Serpine1, Serpinf1, Sfrp2, Tcf4, Tcf7l2, Vegfc, Wt1]	[Acvrl1, Adgra2, Adm, Angpt2, Asb4, C3, C3ar1, C5ar1, C6, Ccbe1, Ccl11, Ccl2, Ccl24, Ccr2, Ccr3, Cd59a, Ceacam1, Cela1, Cib1, Col4a3, Crhr2, Ctsh, Cx3cl1, Cx3cr1, Cyp1b1, Dab2ip, Dll1, Ecscr, Efna1, Efnb2, Egln1, Eng, Epha2, Ephb4, Erap1, Fbxw7, Fgf2, Foxc1, Foxc2, Fxyd1, Gata2, Gata4, Gdf2, Gpr4, Grem1, Hc, Hey1, Hey2, Hhex, Hmgb1, Hrg, Id1, Il1a, Il1b, Isl1, Ism1, Itga5, Kdr, Krit1, Lect1, Lrg1…	TRUE
GO:0044702	GO_BiologicalProcess-GOA_29.08.2016_15h14	single organism reproductive process	[2, 3]	[None]	161	18.4211	0.00126776	0.00864281	{}	{}	[Ace, Acvr2a, Adamts2, Adcy3, Arsa, Asb1, Atat1, Atp1a4, Atp8b3, Bag6, Bmp8a, Bmpr2, Bptf, Calr, Ccdc63, Cd9, Cdh1, Cdk16, Cdx2, Cebpb, Chd3, Cit, Cntd1, Cxcl16, Cyr61, Dazl, Ddr1, Dhh, Dmc1, Dmrt1, Dmrta1, E2f8, Egfr, Esr1, Esrrb, Fancc, Fbxo5, Fbxw8, Fkbp4, Fkbp6, Foxa1, Gal3st1, Gata2, Gata3, Gata4, Ggt1, Gja10, Gli1, Gli2, Glrb, Gpr149, Gpr3, Gpx4, Grhl2, Grn, Gykl1, H2-Q7, Hes1, Hey2, Hif1a,…	[A26c2, Aaas, Abhd2, Ace, Acox1, Acr, Acsl4, Actr2, Actr3, Acvr1, Acvr2a, Ada, Adad1, Adam1a, Adam24, Adam3, Adamts1, Adamts2, Adcy3, Adgrg1, Adig, Adm, Adrm1, Aff4, Afp, Agfg1, Ago4, Agt, Ahr, Ak7, Akap9, Akt1, Alkbh1, Alkbh5, Alms1, Apc, Apob, Ar, Areg, Arid1a, Arid4a, Arid4b, Arid5b, Arnt, Arntl, Arsa, Asb1, Ascl2, Asmt, Aspm, Astl, Asz1, Atat1, Atm, Atp1a4, Atp8b3, Atrx, Aurka, Axl, B4galnt1,…	TRUE
GO:0006796	GO_BiologicalProcess-GOA_29.08.2016_15h14	phosphate-containing compound metabolic process	[4]	[None]	197	17.9745	0.00131291	0.00891188	{}	{}	[Abhd12, Abhd6, Ace, Actn3, Adam8, Adcy3, Adcy9, Adora2a, Adss, Agk, Alox15, Angpt1, Atf3, Avpi1, Bcar3, C1qtnf1, Camk4, Cav3, Ccnb1, Cd27, Cd4, Cdkn1a, Cnksr3, Cox7a2l, Crebl2, Crhr1, Csnk2a2, Ctdspl, Dab2ip, Ddr1, Ddr2, Dok4, Dusp16, Dusp6, Dusp9, Dvl1, Dvl2, Edn1, Eef2k, Egf, Egfr, Eif2ak4, Eif2s1, Eno1, Entpd8, Epha4, Epha7, Fam129a, Fam20c, Fgd2, Fgf23, Flt3, Fxyd1, G6pc, Gadd45b, Galk1, Gat…	[1500015O10Rik, 2610042L04Rik, Aatk, Abca7, Abcb1a, Abhd12, Abhd6, Abl1, Abl2, Ace, Acp5, Acpp, Acsl1, Actn3, Acvr1, Acvr1b, Acvr2b, Ada, Adam10, Adam8, Adar, Adcy3, Adcy6, Adcy9, Adcyap1, Adgrf5, Adipoq, Adk, Adora2a, Adora2b, Adra1a, Adra1d, Adra2b, Adrbk1, Adss, Adssl1, Ager, Agk, Agrn, Agt, Aida, Aipl1, Ajuba, Akt1, Akt2, Aldh4a1, Aldh5a1, Alox15, Ampd2, Ampd3, Angpt1, Ankrd26, Ankrd54, Apc, …	TRUE
GO:0042063	GO_BiologicalProcess-GOA_29.08.2016_15h14	gliogenesis	[6, 7]	[None]	43	23.2432	0.00137471	0.00929113	{}	{}	[Apcdd1, Dab2ip, Dll1, Dlx1, Dlx2, Epha4, Fa2h, Hdac2, Hes1, Hmga2, Il6st, Klf15, Lamc3, Lrp8, Mboat7, Mmp24, Mt3, Nab2, Ndrg1, Nf1, Nf2, Nfib, Nfix, Nkx6-1, Nog, Nr2e1, Otx2, Pard3, Pax6, Prx, S100a8, Slc45a3, Smarca4, Sod1, Sox10, Sox11, Sox4, Sox6, Sox8, Srgap2, Stat3, Tcf7l2, Tspan2]	[Abl1, Abl2, Adam22, Adgrg1, Ager, Agt, Akt1, Akt2, Apcdd1, Ascl1, Atxn1, Bmp2, Ccl3, Cdh2, Cdk5, Cdk5r1, Cdk5r2, Clcf1, Cnp, Cntn2, Cspg4, Ctnnb1, Cxcr4, Dab1, Dab2ip, Dag1, Dcx, Dicer1, Dll1, Dlx1, Dlx2, Dmd, Dner, Drd1, Drd3, Dtx1, Dusp10, Egr2, Emx1, Epha4, Erbb2, Erbb3, Ercc2, Ezh2, Fa2h, Fgf10, Fgf2, Fgf5, Fgfr3, Foxg1, Gap43, Gcm1, Gcm2, Gfap, Gli3, Gm10093, Gpr37l1, Gsx2, Hdac1, Hdac2, He…	TRUE
GO:0009952	GO_BiologicalProcess-GOA_29.08.2016_15h14	anterior/posterior pattern specification	[5, 6]	[None]	49	22.4771	0.00144174	0.00945881	{}	{}	[Abi1, Acvr2a, Bmpr2, Bptf, Cdx2, Cobl, Ctnnbip1, Ddit3, Dll1, Dll3, Ep300, Gata4, Gbx2, Gdf11, Gli2, Hes1, Hes7, Hey2, Hhex, Hoxa1, Hoxa10, Hoxa3, Hoxa5, Hoxb1, Hoxb3, Hoxc8, Hoxd3, Ifitm1, Ift88, Kat2a, Kif3a, Myf5, Otx1, Otx2, Pax6, Psen1, Scmh1, Sfrp2, Smad4, Ssbp3, Tcap, Tcf15, Tcf7l1, Vangl2, Wnt2, Wnt2b, Wnt3, Wt1, Zeb2]	[Abi1, Acer1, Acvr2a, Acvr2b, Aldh1a1, Aldh1a2, Alx1, Alx4, Apc, Arc, Atm, Aurka, Axin2, Barx1, Bmi1, Bmp2, Bmp4, Bmpr1a, Bmpr2, Bptf, Btg2, Cdon, Cdx1, Cdx2, Cdx4, Celsr1, Celsr2, Cer1, Cfc1, Cobl, Crb2, Crkl, Ctnnb1, Ctnnbip1, Cyp26a1, Cyp26c1, Ddit3, Dkk1, Dll1, Dll3, Dmrt2, Emx2, En1, Ep300, Epb41l5, Ets2, Fezf1, Fezf2, Fgf8, Foxa2, Foxb1, Foxc1, Foxc2, Foxf1, Foxh1, Frs2, Fuz, Gata4, Gbx2, G…	TRUE
GO:0061008	GO_BiologicalProcess-GOA_29.08.2016_15h14	hepaticobiliary system development	[4, 5]	[None]	24	27.5862	0.00140824	0.00947693	{}	{}	[Cebpb, Cobl, E2f8, Ezh1, Fbxw7, Gli1, Hes1, Hhex, Hlx, Icmt, Ift88, Jun, Man2a1, Meg3, Met, Mki67, Nf1, Nprl3, Onecut2, Pkd1, Prox1, Rela, Smarca4, Sulf2]	[Acadm, Ada, Ahr, Arf6, Atg7, Ccnd1, Ceacam1, Cebpa, Cebpb, Cfc1, Cited2, Cobl, Cul3, E2f7, E2f8, Ezh1, Ezh2, Fbxw7, Foxm1, Frzb, Gak, Gata6, Gli1, Hes1, Hgf, Hhex, Hlx, Hnf1a, Hnf1b, Icmt, Ift88, Jarid2, Jun, Klf1, Lims1, Lims2, Lsr, Man2a1, Mbd4, Med1, Meg3, Mesp1, Met, Mki67, Mkl2, Mks1, Nf1, Nodal, Notch1, Notch2, Nprl3, Onecut1, Onecut2, Pcsk9, Pdhx, Pdx1, Pik3ca, Pkd1, Pkd2, Prkcsh, Prox1, …	TRUE
GO:0001503	GO_BiologicalProcess-GOA_29.08.2016_15h14	ossification	[3]	[None]	53	22.0833	0.00144103	0.00949383	{}	{}	[Actn3, Alox15, Alpl, Ank, Bmp8a, Bmpr2, Cd276, Cebpb, Cyr61, Dhh, Dnm3os, Fam20c, Fgf23, Fignl1, Gata1, Gdf2, Gli1, Gli2, Gpld1, Hand2, Hdac4, Hif1a, Hspg2, Id3, Junb, Jund, Lgr4, Ltbp3, Mef2c, Myf5, Nab2, Nf1, Nfatc1, Nog, P3h1, Ppargc1b, Pth1r, Rorb, Rpl38, Rspo2, Scube2, Sfrp2, Sox11, Sox2, Sox8, Sp7, Tcf7l2, Thra, Tmem119, Tnfsf11, Twist1, Wnt11, Wnt7b]	[Actn3, Adar, Adrb2, Ahsg, Akt1, Alox15, Alpl, Ank, Ano6, Apc, Asf1a, Asxl2, Atp6ap1, Axin2, Bcl2, Bmp2, Bmp2k, Bmp4, Bmp6, Bmp8a, Bmpr2, Calca, Calcr, Cbfb, Cbs, Cd276, Cebpa, Cebpb, Cebpd, Chrd, Cited1, Clec3b, Clec5a, Clic1, Col13a1, Col1a1, Col2a1, Creb3l1, Csf1, Csgalnact1, Ctgf, Cthrc1, Ctnnb1, Cyr61, D7Zem1, D7Zem2, D7Zem3, Dchs1, Ddx5, Dhh, Dhrs3, Dhx36, Dlx5, Dnm3os, Duox1, Duox2, Egr2, …	TRUE
GO:0046486	GO_BiologicalProcess-GOA_29.08.2016_15h14	glycerolipid metabolic process	[4, 5]	[None]	28	26.1682	0.0014393	0.00952245	{}	{}	[Abhd12, Abhd6, Alox15, Cav3, Dgat1, Fbxw7, G6pc, Gpld1, Inppl1, Ldlr, Lipe, Lpl, Mboat7, Mogat1, Mttp, Notum, Pck1, Pi4ka, Pip5k1a, Pip5k1b, Ptdss2, Scd1, Sik1, Slc37a4, Srebf1, Tcf7l2, Thrsp, Tom1l2]	[Aadac, Abcb1a, Abhd12, Abhd16a, Abhd5, Abhd6, Agpat5, Ajuba, Aldh4a1, Aldh5a1, Alox15, Apoa5, Apob, Apobr, Apoc1, Apoc3, Apof, Atg14, Cat, Cav1, Cav3, Ces1d, Ces1g, Csf1r, Dbi, Ddhd2, Dgat1, Dgat2, Dpm1, Etnk2, Fbxw7, Fig4, Fitm2, G6pc, Gpam, Gpat2, Gpat4, Gpld1, Gpx1, Hrasls5, Inpp5b, Inpp5e, Inpp5f, Inppl1, Insig1, Insig2, Ldlr, Lipe, Lmf1, Lpcat2, Lpin1, Lpl, Mboat7, Mecp2, Mgll, Mip, Mogat1,…	TRUE
GO:0050877	GO_BiologicalProcess-GOA_29.08.2016_15h14	neurological system process	[3]	[None]	106	19.4495	0.00142889	0.00953407	{}	{}	[Aars, Abca4, Adcy3, Adra1b, Agtpbp1, Aldh1a3, Ank3, Atp6v1b1, Barhl1, Best2, Btbd9, Cacna1a, Cacna1c, Cacna1i, Ccr2, Cdh1, Cdh23, Chd3, Chrna4, Chrna9, Clcn1, Cln6, Col11a2, Crtc1, Csmd1, Ctnna2, Cux2, Dlg2, Dnm1, Dvl1, Eif2ak4, Eif4ebp2, Fam19a4, Foxs1, Fzd9, Gja10, Glrb, Gm2a, Gria1, Grid2, Grin2d, Grm6, Guca1a, Gucy2f, Hif1a, Hmx3, Homer2, Hoxd1, Hrh1, Hsd17b6, Igdcc3, Jam3, Kcna1, Kit, Lamc3…	[2700046G09Rik, Aaas, Aars, Abca4, Abca7, Abi2, Abl1, Abl2, Abr, Acpp, Adam2, Adcy1, Adcy3, Adcy5, Adcy8, Adgrb3, Adgrv1, Adora1, Adra1a, Adra1b, Adra1d, Aff2, Agt, Agtpbp1, Agtr1a, Agtr2, Aldh1a3, Alg10b, Alms1, Amph, Ank3, Ankfn1, Ano1, Ap1s2, Apbb1, Aplp2, App, Aqp1, Aqp4, Arf4, Asic1, Asic2, Asic3, Atad1, Atg7, Atp1a2, Atp1a3, Atp2b2, Atp6v1b1, Atp8a1, Atp8a2, Atp8b1, Atxn1, Atxn2, Axin1, B4g…	TRUE
GO:0051962	GO_BiologicalProcess-GOA_29.08.2016_15h14	positive regulation of nervous system development	[3, 4, 5, 6, 7]	[None]	65	21.1726	0.00142406	0.00954241	{}	{}	[Adgrb1, Adgrb2, Atoh1, Bend6, Bmpr2, Cdh4, Clstn1, Cobl, Cux2, Dab2ip, Dct, Dvl1, Ect2, Egf, Foxa1, Gli1, Gli2, Gprc5b, Hdac2, Hes1, Hif1a, Hoxd3, Il6st, Irx3, Kif20b, Lpar3, Lrp8, Lrrtm2, Lrtm2, Man2a1, Map2k2, Mapk6, Mapt, Mef2c, Mob2, Nbl1, Nck1, Nkx6-1, Nprl3, Numb, Oprm1, Pard3, Pax6, Plk5, Prox1, Rit2, Rnd2, Sall1, Scn1b, Sez6, Sox10, Sox11, Sox2, Sox8, Tcf12, Tcf3, Tcf4, Tcf7l1, Tcf7l2, T…	[2700046G09Rik, Abl2, Adgrb1, Adgrb2, Adgrb3, Adgre5, Adgrl1, Adgrl2, Adgrl3, Agrn, Ahi1, Amigo1, Amigo2, Amigo3, Anapc2, Ankrd27, Arhgap35, Ascl1, Asic2, Aspm, Atoh1, Atp8a2, Atxn1, Avil, Bcl2, Bcl6, Bdnf, Bend6, Bhlhb9, Bmp2, Bmp4, Bmp6, Bmp7, Bmpr2, Bnip2, Braf, Brinp1, Brinp2, Brinp3, Camk1d, Caprin1, Caprin2, Cbln1, Cbln2, Cd24a, Cdc20, Cdh4, Cdkl3, Cdon, Clcf1, Clstn1, Clstn2, Clstn3, Cntn1…	TRUE
GO:0006473	GO_BiologicalProcess-GOA_29.08.2016_15h14	protein acetylation	[7, 8]	[None]	17	31.4815	0.00143817	0.00955527	{}	{}	[Arid5a, Atat1, Brca1, Ep300, Gata2, Gata3, Isl1, Kat2a, Klf15, Myocd, Nupr1, Per1, Smad4, Smarca4, Tcf3, Tcf7l1, Twist1]	[Arid5a, Atat1, Atg5, Atg7, Bmi1, Brca1, Brd4, Chd5, Chek1, Crtc2, Csrp2bp, Ctcf, Ep300, Fcor, Flcn, Foxp3, Gata2, Gata3, Hnf1a, Irf4, Isl1, Kat2a, Kat2b, Kat6a, Kat6b, Klf15, Kmt2a, Ldb1, Mbd3, Mecp2, Mettl8, Msx3, Myocd, Myod1, Myog, Nap1l2, Ncoa1, Nfe2, Nos1, Nupr1, Paxip1, Pcgf2, Per1, Piwil2, Sirt3, Smad4, Smarca4, Snai2, Taf1, Tcf3, Tcf7l1, Tgfb1, Twist1, Wrb]	TRUE
GO:0006793	GO_BiologicalProcess-GOA_29.08.2016_15h14	phosphorus metabolic process	[3]	[None]	197	17.9091	0.00156973	0.0102555	{}	{}	[Abhd12, Abhd6, Ace, Actn3, Adam8, Adcy3, Adcy9, Adora2a, Adss, Agk, Alox15, Angpt1, Atf3, Avpi1, Bcar3, C1qtnf1, Camk4, Cav3, Ccnb1, Cd27, Cd4, Cdkn1a, Cnksr3, Cox7a2l, Crebl2, Crhr1, Csnk2a2, Ctdspl, Dab2ip, Ddr1, Ddr2, Dok4, Dusp16, Dusp6, Dusp9, Dvl1, Dvl2, Edn1, Eef2k, Egf, Egfr, Eif2ak4, Eif2s1, Eno1, Entpd8, Epha4, Epha7, Fam129a, Fam20c, Fgd2, Fgf23, Flt3, Fxyd1, G6pc, Gadd45b, Galk1, Gat…	[1500015O10Rik, 2610042L04Rik, Aatk, Abca7, Abcb1a, Abhd12, Abhd6, Abl1, Abl2, Ace, Acp5, Acpp, Acsl1, Actn3, Acvr1, Acvr1b, Acvr2b, Ada, Adam10, Adam8, Adar, Adcy3, Adcy6, Adcy9, Adcyap1, Adgrf5, Adipoq, Adk, Adora2a, Adora2b, Adra1a, Adra1d, Adra2b, Adrbk1, Adss, Adssl1, Ager, Agk, Agpat1, Agrn, Agt, Aida, Aipl1, Ajuba, Akt1, Akt2, Aldh4a1, Aldh5a1, Alox15, Ampd2, Ampd3, Angpt1, Ankrd26, Ankrd5…	TRUE
GO:0071901	GO_BiologicalProcess-GOA_29.08.2016_15h14	negative regulation of protein serine/threonine kinase activity	[8, 9, 10, 11]	[None]	16	32	0.00162216	0.0105541	{}	{}	[Cdkn1a, Dab2ip, Dusp16, Dusp9, Gstp1, Hipk3, Nf1, Ptpn6, Rgs14, Rgs16, Sfrp2, Sorl1, Spred1, Spred3, Spry2, Spry4]	[1500015O10Rik, Adipoq, Aida, Casp3, Cav1, Cdkn1a, Cdkn1b, Cdkn2a, Cdkn2c, Chordc1, Dab2ip, Dtnbp1, Dusp10, Dusp16, Dusp19, Dusp8, Dusp9, Fbxo7, Fem1a, Gstp1, Hipk3, Hmgcr, Il1b, Inca1, Irak3, Kat2b, Lyn, Mapk7, Nf1, Nup62, Paqr3, Pkib, Prkca, Ptpn6, Ptprj, Rgs14, Rgs16, Rgs2, Sfrp1, Sfrp2, Sfrp5, Sorl1, Spred1, Spred2, Spred3, Spry1, Spry2, Spry4, Tnfaip3, Wee2]	TRUE
GO:0021510	GO_BiologicalProcess-GOA_29.08.2016_15h14	spinal cord development	[4, 5, 6, 7]	[None]	23	27.7108	0.00164228	0.0106409	{}	{}	[Cacna1a, Dll1, Foxn4, Foxp1, Gata2, Gdf11, Gli2, Gsx1, Ift88, Isl1, Lhx3, Lmo4, Lrp8, Nf1, Nkx6-1, Nog, Pax6, Ptprs, Sox11, Sox4, Sufu, Uncx, Vldlr]	[Abt1, Ascl1, Cacna1a, Cln8, Dab1, Dbx1, Dcc, Dicer1, Dll1, Dmrt3, Draxin, Dync2h1, Ercc2, Evx1, Foxb1, Foxn4, Foxp1, Fuz, Gata2, Gbx1, Gdf11, Gdf7, Gdpd5, Gigyf2, Gli2, Gli3, Gsx1, Gsx2, Hoxb8, Hoxc10, Hoxd10, Ift122, Ift172, Ift88, Ighmbp2, Intu, Isl1, Isl2, Lbx1, Lhx1, Lhx3, Lhx4, Lhx5, Lmo4, Lrp8, Med12, Mnx1, Nf1, Nkx2-2, Nkx6-1, Nkx6-2, Nog, Olig2, Olig3, Pax3, Pax6, Pax7, Pbx3, Phgdh, Phox…	TRUE
GO:0007389	GO_BiologicalProcess-GOA_29.08.2016_15h14	pattern specification process	[3, 4]	[None]	90	19.8676	0.00165388	0.0106719	{}	{}	[Abi1, Acvr2a, Ap1b1, Asph, Bmpr2, Bptf, Cdx2, Cobl, Ctnnbip1, Dand5, Ddit3, Dll1, Dll3, Dlx1, Dlx2, Dnaic1, Dvl2, Edn1, Eng, Ep300, Foxa1, Foxd1, Foxj1, Foxn4, Gata4, Gbx2, Gdf11, Gdf2, Gli1, Gli2, Gpr161, Hand2, Hes1, Hes7, Hey2, Hhex, Hif1a, Hoxa1, Hoxa10, Hoxa3, Hoxa5, Hoxb1, Hoxb3, Hoxc8, Hoxd3, Ifitm1, Ift88, Irx3, Kat2a, Kif3a, Lhx2, Lhx3, Mdfi, Mef2c, Mmp21, Mns1, Myf5, Nbl1, Nfatc1, Nfat…	[Abi1, Acd, Acer1, Acvr1, Acvr1c, Acvr2a, Acvr2b, Adgrg1, Ahr, Aldh1a1, Aldh1a2, Alg5, Alx1, Alx3, Alx4, Anks6, Ap1b1, Apc, Ar, Arc, Arl13b, Armc4, Ascl1, Asph, Atm, Aurka, Axin1, Axin2, Bak1, Barx1, Bax, Bhlhe22, Bicc1, Bmi1, Bmp2, Bmp4, Bmp5, Bmp7, Bmpr1a, Bmpr1b, Bmpr2, Bptf, Btg2, C2cd3, Cc2d2a, Ccdc151, Ccdc39, Ccdc40, Cdon, Cdx1, Cdx2, Cdx4, Celsr1, Celsr2, Cep290, Cer1, Cfc1, Chrd, Chsy1, …	TRUE
GO:0051099	GO_BiologicalProcess-GOA_29.08.2016_15h14	positive regulation of binding	[4]	[None]	19	29.6875	0.00169407	0.0108865	{}	{}	[Ace, Anxa2, Ebf2, Egf, Eno1, Ep300, Epb41, Gata3, Hes1, Isl1, Mapre3, Mef2c, Myocd, Pkd1, Plcl2, S100a10, Smarca4, Tnfsf18, Trib3]	[Abl2, Ace, Agrn, Anxa2, Arhgef7, Arrb1, Brd4, Calm1, Cdk5, Ctbp2, Cthrc1, Ebf2, Egf, Eif2ak3, Eno1, Eno1b, Ep300, Epb41, Epb41l5, Ephb6, Ercc2, Fam220a, Flot1, Gata3, Gcg, Gsk3b, Herpud1, Hes1, Hipk2, Hist1h2ba, Hmbox1, Hmgb2, Irf4, Isl1, Klf4, Krit1, Lfng, Lgals9, Mapre1, Mapre3, Mef2c, Mfng, Myocd, Pitx2, Pkd1, Plcl1, Plcl2, Plxnd1, Pygo2, Rapgef2, Rfng, S100a10, Sirt2, Smarca4, Spag8, Sppl3, …	TRUE
GO:0045746	GO_BiologicalProcess-GOA_29.08.2016_15h14	negative regulation of Notch signaling pathway	[4, 5, 6, 7, 8]	[None]	9	42.8571	0.00179078	0.011461	{}	{}	[Bend6, Dlk1, Dlx1, Dlx2, Fbxw7, Hey2, Meg3, Notch4, Numb]	[Bcl6, Bend6, Bmp7, Cbfa2t2, Dlk1, Dlk2, Dll4, Dlx1, Dlx2, Fbxw7, Gdpd5, Gm14207, Hey2, Lfng, Meg3, Mmp14, Nfkbia, Notch4, Nrarp, Numb, Slc35c1]	TRUE
GO:0003179	GO_BiologicalProcess-GOA_29.08.2016_15h14	heart valve morphogenesis	[3, 4, 5, 6, 7, 8, 9]	[None]	12	36.3636	0.00180098	0.0114794	{}	{}	[Bmpr2, Cyr61, Erg, Gata3, Gata4, Hey2, Mdm2, Mef2c, Nfatc1, Smad4, Sox4, Twist1]	[Acvr1, Bmp2, Bmp4, Bmpr1a, Bmpr2, Cyr61, Dchs1, Efna1, Erg, Fgfrl1, Gata3, Gata4, Hey1, Hey2, Heyl, Mdm2, Mdm4, Mef2c, Mtor, Nfatc1, Notch1, Scx, Smad4, Smad6, Sox4, Sox9, Tbx20, Tbx5, Tgfb1, Tgfb2, Tgfbr2, Twist1, Zfpm1]	TRUE
GO:0048483	GO_BiologicalProcess-GOA_29.08.2016_15h14	autonomic nervous system development	[4, 5, 6]	[None]	15	32.6087	0.00181833	0.0115431	{}	{}	[Gata3, Gbx2, Hand2, Hes1, Hlx, Hoxa1, Hoxb1, Insm1, Kif26a, Nf1, Six1, Sox10, Sox11, Sox4, Sox8]	[Ascl1, Ctnnb1, Ednrb, Egr2, Fzd3, Gata3, Gbx2, Gdnf, Gfra3, Hand2, Hes1, Hes3, Hlx, Hoxa1, Hoxb1, Hoxb2, Insm1, Kif26a, Nav2, Nf1, Nrp1, Nrp2, Ntf3, Ntrk1, Nutf2, Phactr4, Phox2a, Phox2b, Plxna3, Plxna4, Prlh, Ret, Scn7a, Sema3a, Sema3f, Six1, Sox10, Sox11, Sox4, Sox8, Tbx1, Tcp1, Tfap2a, Tfap2b, Tlx2, Trp63]	TRUE
GO:0042471	GO_BiologicalProcess-GOA_29.08.2016_15h14	ear morphogenesis	[5, 6, 7, 8]	[None]	31	25	0.00183865	0.0115783	{}	{}	[Aldh1a3, Atoh1, Atp6v1b1, Cdh23, Chd3, Chrna9, Dvl1, Dvl2, Edn1, Foxi1, Gata2, Gata3, Gbx2, Gli2, Hmx3, Hoxa1, Lhfpl5, Lrig3, Otx1, Otx2, Pcdh15, Prrx2, Ptk7, Rpl38, Six1, Sod1, Sox2, Spry2, Strc, Tcap, Vangl2]	[Abr, Aldh1a3, Atoh1, Atp2b2, Atp6v1b1, Atp8a2, Bcr, Bloc1s5, Cdh23, Celsr1, Chd3, Chd7, Chrna10, Chrna9, Clic5, Clrn1, Col11a1, Col2a1, Cthrc1, Dlx5, Dlx6, Dvl1, Dvl2, Dvl3, Edn1, Ephb2, Eya1, Eya4, Fgf10, Fgf3, Fgf8, Fgf9, Fgfr1, Fgfr2, Foxg1, Foxi1, Frzb, Fzd2, Fzd3, Fzd6, Gas1, Gata2, Gata3, Gbx2, Gfi1, Gjb6, Gli2, Grhl3, Gsc, Hesx1, Hmx2, Hmx3, Hoxa1, Hoxa2, Hpn, Insig1, Insig2, Itga8, Kcnq4…	TRUE
GO:0003002	GO_BiologicalProcess-GOA_29.08.2016_15h14	regionalization	[4, 5]	[None]	72	20.5714	0.00183421	0.0115969	{}	{}	[Abi1, Acvr2a, Bmpr2, Bptf, Cdx2, Cobl, Ctnnbip1, Ddit3, Dll1, Dll3, Dlx1, Dlx2, Dvl2, Edn1, Ep300, Foxa1, Foxd1, Foxj1, Foxn4, Gata4, Gbx2, Gdf11, Gli1, Gli2, Gpr161, Hes1, Hes7, Hey2, Hhex, Hoxa1, Hoxa10, Hoxa3, Hoxa5, Hoxb1, Hoxb3, Hoxc8, Hoxd3, Ifitm1, Ift88, Irx3, Kat2a, Kif3a, Lhx2, Lhx3, Mdfi, Mef2c, Mns1, Myf5, Nbl1, Nkx6-1, Nme7, Otx1, Otx2, Pax6, Prkaca, Psen1, Scmh1, Sfrp2, Six1, Smad4…	[Abi1, Acd, Acer1, Acvr2a, Acvr2b, Adgrg1, Aldh1a1, Aldh1a2, Alx1, Alx4, Apc, Ar, Arc, Arl13b, Ascl1, Atm, Aurka, Axin1, Axin2, Barx1, Bhlhe22, Bmi1, Bmp2, Bmp4, Bmpr1a, Bmpr1b, Bmpr2, Bptf, Btg2, Cdon, Cdx1, Cdx2, Cdx4, Celsr1, Celsr2, Cer1, Cfc1, Chrd, Chsy1, Cited2, Cluap1, Cobl, Corin, Crb2, Crkl, Ctnnb1, Ctnnbip1, Cyp19a1, Cyp26a1, Cyp26b1, Cyp26c1, Dbx1, Ddit3, Disp1, Dkk1, Dll1, Dll3, Dlx1…	TRUE
GO:0048663	GO_BiologicalProcess-GOA_29.08.2016_15h14	neuron fate commitment	[5, 6, 8, 9]	[None]	21	28.3784	0.00186087	0.0116249	{}	{}	[Atoh1, Bcl11b, Dll1, Dlx1, Dlx2, Foxa1, Foxn4, Gata2, Gli2, Gsx1, Hes1, Isl1, Lhx3, Nkx6-1, Otx2, Pax6, Six1, Smad4, Sox2, Sufu, Zfp521]	[Ascl1, Atoh1, Bcl11b, Bmp4, Casz1, Cdc42, Dbx1, Dll1, Dlx1, Dlx2, Dmrt3, Dmrta2, Ehmt2, Evx1, Eya1, Fev, Fezf2, Foxa1, Foxa2, Foxg1, Foxn4, Gata2, Gbx1, Gli2, Gli3, Gsx1, Gsx2, Hes1, Hes5, Hoxc10, Hoxd10, Id2, Ihh, Isl1, Isl2, Jag2, Lbx1, Lhx3, Lhx6, Mnx1, Nkx2-1, Nkx2-2, Nkx6-1, Nkx6-2, Notch1, Notch3, Nrg1, Olig1, Olig2, Olig3, Otx2, Pax3, Pax6, Pax7, Pou4f1, Prrx1, Ptf1a, Rbpj, Runx1, Satb2, …	TRUE
GO:0003007	GO_BiologicalProcess-GOA_29.08.2016_15h14	heart morphogenesis	[4, 5, 6, 7, 8]	[None]	48	22.3256	0.00185763	0.011651	{}	{}	[Atf2, Bmpr2, Cav3, Chd3, Col5a1, Cyr61, Dlc1, Dll1, Dvl2, Eng, Erg, Gata3, Gata4, Grhl2, Hand2, Hes1, Hey2, Hif1a, Ift88, Isl1, Jun, Kif3a, Lemd2, Mdm2, Mef2c, Myl2, Ncor2, Nedd4, Nfatc1, Nog, Nprl3, Prox1, Psen1, Rbm15, Six1, Slc8a1, Smad4, Smarca4, Sox11, Sox4, Stil, Sufu, Tnni1, Twist1, Vangl2, Whsc1, Wnt11, Wnt2]	[Actc1, Acvr1, Acvrl1, Adam15, Adamts1, Ahr, Aldh1a1, Aldh1a2, Arl13b, Asxl1, Asxl2, Atf2, Axin2, Baz1b, Bmp10, Bmp2, Bmp4, Bmp5, Bmp7, Bmpr1a, Bmpr2, C2cd3, Cav3, Ccm2l, Cfc1, Chd3, Chd7, Cited2, Cluap1, Col11a1, Col2a1, Col4a3bp, Col5a1, Ctnnb1, Cyr61, Dchs1, Dhrs3, Dicer1, Dkk1, Dlc1, Dll1, Dll4, Dsp, Dspp, Dvl2, Dvl3, Efna1, Egln1, Eng, Ephb4, Erg, Eya1, Fat4, Fgf8, Fgfr2, Fgfrl1, Fhl2, Fkbp1…	TRUE
GO:0030968	GO_BiologicalProcess-GOA_29.08.2016_15h14	endoplasmic reticulum unfolded protein response	[4, 5, 6, 7]	[None]	11	37.931	0.00187412	0.0116612	{}	{}	[Aars, Atf3, Atf4, Bhlha15, Ddit3, Eif2ak4, Ep300, Nck1, Ppp1r15a, Ptpn2, Tmbim6]	[Aars, Atf3, Atf4, Bhlha15, Casp12, Ccnd1, Creb3l1, Ddit3, Eif2ak2, Eif2ak3, Eif2ak4, Ep300, Ern1, Ern2, Herpud1, Hspa5, Ifng, Nck1, Nck2, Nfe2l2, Ppp1r15a, Ptpn1, Ptpn2, Serp1, Stc2, Stub1, Tmbim6, Wfs1, Xbp1]	TRUE
GO:0035148	GO_BiologicalProcess-GOA_29.08.2016_15h14	tube formation	[3, 4, 5, 6]	[None]	38	23.6025	0.0018934	0.0117346	{}	{}	[Bcas3, Cdh1, Cobl, Dab2ip, Dlc1, Dvl1, Dvl2, Edar, Enah, Gata3, Glmn, Grhl2, Hif1a, Irx3, Kat2a, Kif20b, Lhx2, Lmo4, Nfib, Nog, Prkaca, Ptk7, Sall1, Sall4, Setd2, Sfrp2, Six1, Sox11, Sox4, Sox8, Spint2, Stil, Sufu, Tgm2, Twist1, Vangl2, Zeb2, Zic5]	[Adm, Alg10b, Alx1, Apaf1, Arhgap35, Arid1a, Bbs4, Bcas3, Bcl10, Bcl2l11, Bmp4, Bmp5, Bmp7, Casp8, Cc2d2a, Cdh1, Cecr2, Celsr1, Cfl1, Cited2, Cluap1, Cobl, Coq7, Cthrc1, Ctnnb1, Dab2ip, Deaf1, Dlc1, Dvl1, Dvl2, Dvl3, Eda, Edar, Enah, Fgf10, Folr1, Fuz, Fzd1, Fzd2, Fzd3, Fzd6, Fzr1, Gata3, Gatad2a, Gdf7, Gdnf, Glmn, Grem1, Grhl2, Grhl3, Hand1, Hectd1, Hes5, Hif1a, Hnf1b, Hs2st1, Ift122, Ift172, If…	TRUE
GO:0048844	GO_BiologicalProcess-GOA_29.08.2016_15h14	artery morphogenesis	[4, 5, 7, 8, 9, 10]	[None]	18	30	0.00194809	0.0119788	{}	{}	[Bmpr2, Chd3, Efnb2, Eng, Hand2, Hes1, Hey2, Myocd, Nf1, Nog, Notch4, Nprl3, Prox1, Prrx2, Six1, Smarca4, Sox4, Wnt11]	[Acvrl1, Angptl3, Apob, Apoe, Bmp4, Bmpr1a, Bmpr2, Chd3, Chd7, Cited2, Col3a1, Dll4, Efnb2, Eng, Ephb4, Eya1, Fgf8, Folr1, Foxc1, Foxc2, Foxh1, Gja5, Gm14207, Hand2, Hes1, Hey1, Hey2, Hoxa13, Hpgd, Jag1, Kat6a, Lrp1, Myocd, Nf1, Nog, Notch1, Notch3, Notch4, Nprl3, Nrp1, Pdgfrb, Prdm1, Prox1, Prrx1, Prrx2, Rbpj, Sec24b, Six1, Smad7, Smarca4, Sox4, Srf, Tbx1, Tbx2, Tfap2b, Tgfb2, Tgfbr1, Vegfa, Wnt…	TRUE
GO:0061515	GO_ImmuneSystemProcess-GOA_29.08.2016_15h14	myeloid cell development	[5]	[None]	18	30	0.00194809	0.0119788	{}	{}	[Abi1, Ep300, Fam20c, Fli1, Gpr68, Kit, Klf2, L3mbtl3, Meis1, Ptpn6, Rhd, Rps6, Sox6, Tesc, Tnfsf11, Tspan2, Wasf2, Zfp385a]	[Abi1, Ank1, Arid4a, Atp6ap1, Bcl6, Cited2, Cldn18, Dmtn, Ep300, Ercc2, Fam20c, Fbn1, Fli1, G6b, G6bos, G6pdx, Gpr68, Hba-a1, Hba-a2, Hba-x, Hbb-b1, Hbb-b2, Itgam, Jmjd6, Kit, Klf1, Klf2, L3mbtl3, Lrrk1, Maea, Mbd4, Med1, Meis1, Nbeal2, Pabpc4, Pafah1b1, Pip4k2a, Ptpn11, Ptpn6, Rhag, Rhd, Rps6, Siglec15, Slc11a2, Slc9b2, Sox6, Src, Srf, Tal1, Tesc, Ticrr, Tjp2, Tmod3, Tnfsf11, Tspan2, Tyrobp, Vps…	TRUE
GO:1902532	GO_BiologicalProcess-GOA_29.08.2016_15h14	negative regulation of intracellular signal transduction	[4, 5, 6, 7]	[None]	45	22.6131	0.0019413	0.0119841	{}	{}	[Actn3, Adgrg3, Atf3, Bcl2l12, Cav3, Cnksr3, Dusp16, Dusp9, Fignl1, Grina, Gstp1, Hdac2, Hells, Hif1a, Hipk3, Hyou1, Igf1r, Inpp5k, Lemd2, Mapk8ip1, Ndrg2, Nf1, Nf2, Nr1h4, Park7, Parl, Pbk, Pink1, Pou5f1, Ptpn2, Ptpn6, Rgs14, Rgs16, Sesn2, Sfrp2, Slc9a3r2, Smad4, Sorl1, Spred1, Spred3, Spry2, Spry4, Tmbim6, Trim59, Uaca]	[Abl1, Abl2, Actn3, Adgrg3, Adipoq, Aida, Ankrd26, Apc, Arap3, Arhgap24, Arhgap35, Arhgap42, Arntl, Ash1l, Atf3, Atm, Bank1, Bcl2l10, Bcl2l12, Bcl6, Bdkrb2, Btn2a2, C1ql4, Cav1, Cav3, Cd44, Cd74, Ceacam1, Cep63, Cib1, Cmya5, Cnksr3, Creb3l1, Crhr2, Crtc3, Dab1, Dact1, Ddit4, Dgkz, Dhx58, Dlg1, Dmd, Drd2, Drd3, Dusp10, Dusp16, Dusp19, Dusp8, Dusp9, Dynlt1b, Dyrk1a, Ell3, Erbb2ip, Fbxw11, Fem1a, Fi…	TRUE
GO:0006468	GO_BiologicalProcess-GOA_29.08.2016_15h14	protein phosphorylation	[6, 7]	[None]	143	18.4994	0.0019734	0.0120871	{}	{}	[Ace, Adam8, Angpt1, Atf3, Avpi1, Bcar3, C1qtnf1, Camk4, Cav3, Ccnb1, Cd27, Cd4, Cdkn1a, Cnksr3, Crebl2, Csnk2a2, Ctdspl, Dab2ip, Ddr1, Ddr2, Dok4, Dusp16, Dusp6, Dusp9, Dvl1, Dvl2, Eef2k, Egf, Egfr, Eif2ak4, Eif2s1, Epha4, Epha7, Fam129a, Fam20c, Fgd2, Fgf23, Flt3, Fxyd1, Gadd45b, Gata1, Gata4, Gbp3, Gprc5b, Gstp1, Hes1, Hipk3, Hipk4, Igf1r, Ilf3, Inpp5k, Iqgap3, Isl1, Jak1, Jun, Kit, Ksr1, Lamt…	[1500015O10Rik, 2610042L04Rik, Aatk, Abca7, Abl1, Abl2, Ace, Acsl1, Acvr1, Acvr1b, Acvr2b, Adam10, Adam8, Adar, Adipoq, Adra1a, Adra1d, Adra2b, Adrbk1, Ager, Agrn, Agt, Aida, Ajuba, Akt1, Akt2, Angpt1, Ankrd26, Ankrd54, Apc, Apip, Aplp2, Apoa1, App, Ar, Arr3, Arrb1, Arrb2, Ash1l, Atf3, Atg14, Atm, Atp6ap1, Atr, Aurka, Aurkb, Avpi1, Axin1, Bag1, Bag4, Bak1, Bank1, Bax, Bcar3, Bcl2, Bdkrb2, Bdnf, B…	TRUE
GO:0060413	GO_BiologicalProcess-GOA_29.08.2016_15h14	atrial septum morphogenesis	[4, 5, 6, 7, 8, 9, 10, 11]	[None]	7	50	0.00200206	0.0122149	{}	{}	[Bmpr2, Cyr61, Gata4, Hey2, Isl1, Sox4, Whsc1]	[Acvr1, Bmpr2, Cfc1, Cyr61, Gata4, Gja5, Hey2, Isl1, Smo, Sox4, Tbx5, Tgfb2, Whsc1, Zfpm1]	TRUE
REACTOME:7098628	REACTOME_09.11.2015	Metabolism of lipids and lipoproteins	[-1]	[None]	102	19.3548	0.00204627	0.0122933	{}	{}	[Abcb11, Abcc3, Abcg1, Abcg5, Acad10, Acot11, Acot7, Acox2, Acsbg2, Acsl6, Agk, Agpat3, Akr1b7, Akr1c21, Akr1d1, Alox15, Apoa2, Arsa, Arsi, Bdh1, Bdh2, Cds1, Chkb, Csnk1g2, Cyp17a1, Cyp1a2, Cyp1b1, Cyp24a1, Cyp2j12, Dgat1, Fa2h, Fabp2, Fads2, Fdps, Gc, Ggps1, Ggt1, Glb1, Gm2a, Gpd1l, Gpx4, Hadha, Hsd17b11, Hsd17b7, Hspg2, Inpp4a, Inpp5k, Inppl1, Lcat, Ldlr, Lgmn, Lpin2, Lpin3, Lpl, Lrp2, Mapkapk2…	[9130409I23Rik, A2m, Aacs, Abca1, Abcb11, Abcc3, Abcd1, Abcg1, Abcg5, Abcg8, Abhd3, Abhd4, Acaa1a, Acaa1b, Acaca, Acacb, Acad10, Acad11, Acad12, Acadl, Acadm, Acads, Acadvl, Acat1, Acer1, Acer2, Acer3, Ache, Acly, Acot1, Acot10, Acot11, Acot12, Acot13, Acot2, Acot3, Acot4, Acot5, Acot6, Acot7, Acot8, Acot9, Acox1, Acox2, Acox3, Acsbg1, Acsbg2, Acsf2, Acsf3, Acsl1, Acsl3, Acsl4, Acsl5, Acsl6, Agk,…	TRUE
GO:0016310	GO_BiologicalProcess-GOA_29.08.2016_15h14	phosphorylation	[5]	[None]	157	18.2771	0.00202656	0.0123164	{}	{}	[Ace, Actn3, Adam8, Agk, Angpt1, Atf3, Avpi1, Bcar3, C1qtnf1, Camk4, Cav3, Ccnb1, Cd27, Cd4, Cdkn1a, Cnksr3, Cox7a2l, Crebl2, Csnk2a2, Ctdspl, Dab2ip, Ddr1, Ddr2, Dok4, Dusp16, Dusp6, Dusp9, Dvl1, Dvl2, Eef2k, Egf, Egfr, Eif2ak4, Eif2s1, Eno1, Epha4, Epha7, Fam129a, Fam20c, Fgd2, Fgf23, Flt3, Fxyd1, Gadd45b, Galk1, Gata1, Gata4, Gbp3, Gprc5b, Gstp1, Hdac4, Hes1, Hif1a, Hipk3, Hipk4, Hk2, Igf1r, I…	[1500015O10Rik, 2610042L04Rik, Aatk, Abca7, Abl1, Abl2, Ace, Acsl1, Actn3, Acvr1, Acvr1b, Acvr2b, Adam10, Adam8, Adar, Adipoq, Adra1a, Adra1d, Adra2b, Adrbk1, Ager, Agk, Agrn, Agt, Aida, Ajuba, Akt1, Akt2, Angpt1, Ankrd26, Ankrd54, Apc, Apip, Aplp2, Apoa1, App, Ar, Arr3, Arrb1, Arrb2, Ash1l, Atf3, Atg14, Atm, Atp6ap1, Atp7a, Atp7b, Atr, Atxn1, Atxn7, Aurka, Aurkb, Avpi1, Axin1, Bad, Bag1, Bag4, B…	TRUE
GO:0007411	GO_BiologicalProcess-GOA_29.08.2016_15h14	axon guidance	[5, 6, 7, 8, 9, 10, 11, 12, 13]	[None]	36	23.8411	0.00204288	0.0123201	{}	{}	[Alcam, Ank3, Atoh1, Bcl11b, Bmpr2, Cdh4, Chn1, Dvl1, Enah, Epha4, Epha7, Etv1, Etv4, Foxd1, Foxp1, Gata3, Gbx2, Gli2, Hoxa1, Isl1, L1cam, Lhx2, Lhx3, Meg3, Nfib, Nog, Pax6, Scn1b, Slit1, Slit3, Smad4, Uba2, Unc5a, Vangl2, Wnt3, Wnt7b]	[Ablim1, Alcam, Ank3, Apbb1, Apbb2, App, Arhgap35, Artn, Arx, Atoh1, B4gat1, Bcl11b, Bdnf, Bmp7, Bmpr1b, Bmpr2, Boc, Cdh4, Cdk5, Cdk5r1, Celsr3, Chl1, Chn1, Cntn2, Csf1r, Cxcl12, Cxcr4, Dag1, Dcc, Dlx5, Draxin, Dscam, Dvl1, Efna5, Efnb1, Efnb3, Egr2, Enah, Epha3, Epha4, Epha5, Epha7, Epha8, Ephb1, Ephb2, Ephb3, Erbb2, Etv1, Etv4, Ext1, Fezf1, Fezf2, Flrt2, Flrt3, Foxd1, Foxg1, Foxp1, Fzd3, Gap43,…	TRUE
GO:0043549	GO_BiologicalProcess-GOA_29.08.2016_15h14	regulation of kinase activity	[5, 7, 8]	[None]	57	21.4286	0.0020369	0.0123315	{}	{}	[Ace, Adam8, Avpi1, Cav3, Cdkn1a, Dab2ip, Dusp16, Dusp9, Dvl2, Egf, Epha4, Fgd2, Gadd45b, Gprc5b, Gstp1, Hipk3, Iqgap3, Kit, Lamtor2, Lmo4, Lpar3, Lrp8, Mapre3, Mas1, Mdfi, Met, Nf1, Nf2, Pde6h, Pik3r6, Pkig, Ppp2r3c, Psen1, Ptpn2, Ptpn6, Ptprc, Pxn, Rexo2, Rgs14, Rgs16, Sesn2, Sfrp2, Shb, Sod1, Sorl1, Spred1, Spred3, Spry2, Spry4, Stil, Strada, Tnfsf11, Trf, Trib3, Vangl2, Vldlr, Zeb2]	[1500015O10Rik, Ace, Acsl1, Acvr2b, Adam8, Adar, Adipoq, Ager, Agrn, Agt, Aida, Ajuba, Ankrd54, Aplp2, App, Avpi1, Axin1, Bad, C1qtnf2, Cab39, Cartpt, Casp3, Cav1, Cav3, Cbs, Ccdc88a, Ccl19, Ccnyl1, Cdc25b, Cdc37, Cdc42, Cdk5, Cdk5r1, Cdk5r2, Cdkn1a, Cdkn1b, Cdkn2a, Cdkn2c, Ceacam1, Cenpe, Chil1, Chordc1, Chrna3, Cib1, Cox11, Csf1, Csf1r, Cspg4, Dab1, Dab2, Dab2ip, Dlg1, Dok7, Dtnbp1, Dusp10, Dus…	TRUE
GO:0035556	GO_BiologicalProcess-GOA_29.08.2016_15h14	intracellular signal transduction	[4, 5]	[None]	162	18.1818	0.00216087	0.0129322	{}	{}	[Actn3, Adam8, Adgrg3, Angpt1, Atf3, Atf4, Avpi1, Azin2, Bag6, Batf, Bbc3, Bcl2l12, Bhlha15, C1qtnf1, Calr, Cav3, Cd27, Cd28, Cd4, Cdc42ep4, Cdkn1a, Cebpb, Cnksr3, Cth, Ctr9, Cyp1b1, Dab2ip, Dbnl, Ddit3, Dok3, Dok4, Dusp16, Dusp9, Dvl2, Edar, Eef1e1, Egf, Eif4ebp2, Epha4, Erp29, Fbxw7, Fgd2, Fgf23, Fignl1, Fxyd1, Gadd45b, Gata3, Gata4, Gprc5b, Grina, Gstp1, Hdac2, Hdac4, Hells, Hes1, Hif1a, Hipk3…	[AI464131, Aatk, Abca7, Abl1, Abl2, Abra, Actn3, Ada, Adam8, Adgrg1, Adgrg3, Adgrv1, Adipoq, Adora3, Adra1a, Adra1d, Adra2b, Agap2, Ager, Ago1, Ago3, Agt, Agtr2, Aida, Aif1, Aifm1, Ajuba, Akt1, Alms1, Amot, Amotl1, Angpt1, Ank2, Ankrd2, Ankrd26, Ankrd54, Apaf1, Apc, Apip, Apopt1, Ar, Arap3, Arhgap24, Arhgap31, Arhgap35, Arhgap42, Arhgdia, Arhgef2, Arntl, Arrb1, Arrb2, Ash1l, Atf3, Atf4, Atm, Atp1…	TRUE
GO:0051098	GO_BiologicalProcess-GOA_29.08.2016_15h14	regulation of binding	[3]	[None]	34	24.1135	0.00219246	0.0130714	{}	{}	[Ace, Angpt1, Ankrd33, Anxa2, Ckmt1, Ctnnbip1, Ddit3, Ebf2, Egf, Eno1, Ep300, Epb41, Fbxw7, Gata3, Hand2, Hes1, Hey2, Isl1, Lhx2, Mapre3, Mdfi, Mef2c, Mepce, Myocd, Nfatc4, Pkd1, Plcl2, Psen1, S100a10, Smad4, Smarca4, Tnfsf18, Trib3, Zbtb7c]	[Abl2, Ace, Ager, Agrn, Aida, Angpt1, Ankrd33, Anxa2, Aplp2, App, Arhgap28, Arhgef7, Arrb1, Atr, Blm, Brd4, Calm1, Carm1, Ccm2l, Ccpg1, Cdc42, Cdk5, Cdkn2a, Cdon, Ckmt1, Crtac1, Ctbp2, Cthrc1, Ctnnb1, Ctnnbip1, Cyld, Ddit3, Dtnbp1, Ebf2, Egf, Eif2ak3, Eno1, Eno1b, Ep300, Epb41, Epb41l5, Ephb6, Ercc2, Fam220a, Fbxo18, Fbxw7, Flot1, Frmd7, Gas8, Gata3, Gcg, Grem2, Gsk3b, Hand2, Herpud1, Hes1, Hey2,…	TRUE
GO:0001709	GO_BiologicalProcess-GOA_29.08.2016_15h14	cell fate determination	[4, 5, 6]	[None]	13	34.2105	0.00222504	0.0132154	{}	{}	[Atoh1, Ebf2, Gata2, Gata3, Hes1, Isl1, Mef2c, Nprl3, Otx2, Pax6, Prox1, Ptch2, Smarca4]	[Ascl1, Atoh1, Barhl2, Bmp4, Cdc42, Ctnnb1, Cyp26b1, Ebf2, Fezf2, Foxg1, Gata2, Gata3, Gata6, Hes1, Hes5, Hoxa2, Isl1, Lbx1, Mef2c, Mesp1, Myod1, Nkx2-2, Nkx6-3, Nprl3, Ntf3, Ntf5, Nutf2, Otx2, Pax2, Pax6, Prox1, Prrx1, Ptch1, Ptch2, Smarca4, Sox17, Tbx2, Wnt1]	TRUE
GO:0006641	GO_BiologicalProcess-GOA_29.08.2016_15h14	triglyceride metabolic process	[6, 7]	[None]	17	30.3571	0.00223467	0.0132225	{}	{}	[Cav3, Dgat1, Fbxw7, G6pc, Gpld1, Ldlr, Lipe, Lpl, Mttp, Pck1, Scd1, Sik1, Slc37a4, Srebf1, Tcf7l2, Thrsp, Tom1l2]	[Aadac, Abhd5, Apoa5, Apob, Apobr, Apoc1, Apoc3, Apof, Atg14, Cat, Cav1, Cav3, Ces1g, Dbi, Ddhd2, Dgat1, Dgat2, Fbxw7, Fitm2, G6pc, Gpam, Gpat2, Gpat4, Gpld1, Gpx1, Insig1, Insig2, Ldlr, Lipe, Lmf1, Lpin1, Lpl, Mip, Mogat2, Mttp, Nkx2-3, Pck1, Pcsk9, Plin5, Pnpla2, Ptpn11, Scarb1, Scd1, Sel1l, Serpina12, Sik1, Sirt1, Slc22a4, Slc27a5, Slc37a4, Srebf1, Tbl1xr1, Tcf7l2, Thrsp, Tnxb, Tom1l2]	TRUE
GO:0042127	GO_BiologicalProcess-GOA_29.08.2016_15h14	regulation of cell proliferation	[3, 4]	[None]	155	18.2568	0.00226109	0.0133285	{}	{}	[Ace, Asph, Bcl11b, Bmpr2, Ccnb1, Ccr2, Cd276, Cd28, Cd9, Cdh1, Cdh5, Cdkn1a, Cebpb, Cenpf, Clec2i, Ctnnbip1, Ctsh, Cul4a, Cyp1b1, Dab2ip, Dct, Ddr1, Ddr2, Dll1, Dppa2, Edn1, Edn3, Eef1e1, Efnb2, Egf, Egfr, Eng, Esr1, Etv4, Fa2h, Fbxw7, Flt3, Fosl2, Foxj1, Foxp1, Fxyd1, Gata1, Gata2, Gata3, Gata4, Gdf11, Gdf2, Gli1, Gli2, Gpr183, Grn, Gstp1, Hand2, Hdac2, Hdac4, Hes1, Hey2, Hhex, Hif1a, Hlx, Hmga…	[4930503L19Rik, A4gnt, AY074887, Abl1, Ace, Acer1, Acvrl1, Ada, Adgrg1, Adm, Agap2, Agt, Agtr1a, Aimp2, Aldh1a1, Aldh1a2, Alg10b, Alox12, Ambra1, Ang4, Ankrd2, Anxa1, Apc, Apobec1, Ar, Arhgap5, Arx, Ascl1, Asph, Aspm, Atad5, Atf5, Atxn1, Atxn1l, Axin2, B4galt1, Bax, Bcl11b, Bcl2, Bcl2l1, Bcl6, Bdnf, Becn1, Bid, Birc5, Birc6, Blm, Bmi1, Bmp10, Bmp2, Bmp4, Bmp6, Bmp7, Bmpr1a, Bmpr2, Bnc1, Braf, Brk…	TRUE
GO:0035051	GO_BiologicalProcess-GOA_29.08.2016_15h14	cardiocyte differentiation	[4, 5, 6, 7, 8]	[None]	27	25.7143	0.00227962	0.0133874	{}	{}	[Bves, Cav3, Efnb2, Eng, Foxp1, Gata4, Hand2, Hdac2, Hes1, Hey2, Ift88, Isl1, Lmna, Mef2a, Mef2c, Met, Myl2, Myocd, Nprl3, Prox1, Rest, Sik1, Slc8a1, Smad4, Sox6, Twist1, Wt1]	[AW551984, Acadm, Actc1, Actn2, Akap13, Alpk3, Arid1a, Arrb2, Atg5, Atg7, Bmp10, Bmp2, Bmp4, Bves, Cav3, Cby1, Cited2, Col14a1, Csrp3, Cxadr, Dicer1, Ece2, Efnb2, Eng, Eomes, Fhl2, Fhod3, Folr1, Foxp1, Gata4, Gata6, Grem1, Gsk3a, Gsk3b, Hand2, Hdac2, Hdac3, Hes1, Hey2, Hnrnpu, Ift20, Ift88, Isl1, Itgb1, Jag1, Kdm6b, Lmna, Lrp6, Lrrc10, Maml1, Mapk1, Mapk3, Mef2a, Mef2c, Mesp1, Met, Mtor, Myh10, M…	TRUE
GO:0051101	GO_BiologicalProcess-GOA_29.08.2016_15h14	regulation of DNA binding	[4]	[None]	15	31.9149	0.00231178	0.0135256	{}	{}	[Ankrd33, Ctnnbip1, Ddit3, Egf, Fbxw7, Gata3, Hand2, Hes1, Hey2, Isl1, Lhx2, Mdfi, Myocd, Smarca4, Zbtb7c]	[Ager, Ankrd33, Brd4, Calm1, Ctnnb1, Ctnnbip1, Ddit3, Egf, Ercc2, Fbxw7, Gata3, Hand2, Hes1, Hey2, Hipk2, Hmgb2, Id1, Id2, Irf4, Isl1, Jak2, Klf4, Lgals9, Lhx2, Lif, Mdfi, Msx1, Msx2, Myocd, Nek2, Per2, Pitx2, Runx1t1, Sirt2, Smarca4, Smo, Sri, Taf10, Tgfb1, Trim28, Twist2, Wfikkn1, Wfikkn2, Wnt3a, Zbtb7c, Zfp462, Zfp90]	TRUE
GO:0001755	GO_BiologicalProcess-GOA_29.08.2016_15h14	neural crest cell migration	[5, 6, 7, 8, 9, 10]	[None]	12	35.2941	0.00241431	0.014073	{}	{}	[Edn3, Eng, Fgf15, Gbx2, Hand2, Hif1a, Isl1, Lama5, Sox10, Sox8, Twist1, Zeb2]	[Acvr1, Cfl1, Edn3, Ednrb, Efnb1, Eng, Erbb4, Fgf15, Folr1, Gbx2, Hand2, Hif1a, Htr2b, Isl1, Kitl, Lama5, Nrp1, Nrp2, Ovol2, Pax3, Phactr4, Phox2b, Pitx2, Ret, Sema3a, Sema3c, Sema3f, Shh, Smo, Sox10, Sox8, Tbx1, Twist1, Zeb2]	TRUE
GO:0031018	GO_BiologicalProcess-GOA_29.08.2016_15h14	endocrine pancreas development	[3, 4, 5, 6, 7]	[None]	12	35.2941	0.00241431	0.014073	{}	{}	[Dll1, Hes1, Insm1, Myt1, Nkx6-1, Onecut2, Pax6, Pde3b, Rfx3, Rfx6, Sidt2, Sox4]	[Arntl, Bad, Clock, Dll1, Foxa2, Gata6, Gip, Gipr, Hes1, Hnf1a, Il6, Insm1, Mnx1, Myt1, Neurod1, Nkx2-2, Nkx6-1, Nkx6-2, Onecut1, Onecut2, Pax6, Pde3b, Pdhx, Pdpk1, Pdx1, Pkmyt1, Rfx3, Rfx6, Sidt2, Smo, Sox4, Sox9, Vhl, Wnt5a]	TRUE
GO:0098751	GO_BiologicalProcess-GOA_29.08.2016_15h14	bone cell development	[4, 5, 6, 7]	[None]	12	35.2941	0.00241431	0.014073	{}	{}	[Abi1, Ep300, Fam20c, Fli1, Gpr68, Kit, Meis1, Ptpn6, Tesc, Tnfsf11, Wasf2, Zfp385a]	[Abi1, Atp6ap1, Cldn18, Ep300, Fam20c, Fbn1, Fli1, G6b, G6bos, Gpr68, Kit, Lrrk1, Mbd4, Med1, Meis1, Nbeal2, Pafah1b1, Pip4k2a, Ptpn11, Ptpn6, Siglec15, Slc9b2, Src, Srf, Tal1, Tesc, Ticrr, Tjp2, Tnfsf11, Tyrobp, Vps33b, Wasf2, Zfp385a, Zfpm1]	TRUE
GO:0006984	GO_BiologicalProcess-GOA_29.08.2016_15h14	ER-nucleus signaling pathway	[4, 5]	[None]	8	44.4444	0.00244304	0.0141877	{}	{}	[Atf4, Ccdc47, Ddit3, Eif2s1, Fbxw7, Lmna, Nck1, Ptpn2]	[Atf4, Atp2a2, Ccdc47, Ddit3, Eif2a, Eif2ak3, Eif2s1, Fbxw7, Gsk3b, Hspa5, Ins2, Lmna, Nck1, Nck2, Nfe2l2, Ppp1r15b, Ptpn1, Ptpn2]	TRUE
GO:0043620	GO_BiologicalProcess-GOA_29.08.2016_15h14	regulation of DNA-templated transcription in response to stress	[4, 6, 7, 8, 9, 10, 11]	[None]	8	44.4444	0.00244304	0.0141877	{}	{}	[Atf4, Ddit3, Hif1a, Nck1, Ppp1r15a, Rgs14, Rgs16, Tmbim6]	[Atf4, Chek1, Creb3l1, Creb3l3, Ddit3, Egr1, Eif2ak3, Epas1, Hif1a, Impact, Nck1, Nck2, Notch1, Ppp1r15a, Rgs14, Rgs16, Tmbim6, Trp53]	TRUE
GO:0010001	GO_BiologicalProcess-GOA_29.08.2016_15h14	glial cell differentiation	[5, 7, 8]	[None]	37	23.4177	0.00249153	0.0144159	{}	{}	[Dll1, Dlx1, Dlx2, Epha4, Fa2h, Hdac2, Hes1, Hmga2, Il6st, Klf15, Lamc3, Mmp24, Mt3, Nab2, Ndrg1, Nf1, Nfib, Nfix, Nkx6-1, Nog, Nr2e1, Otx2, Pard3, Pax6, Prx, S100a8, Slc45a3, Smarca4, Sod1, Sox10, Sox11, Sox4, Sox6, Sox8, Stat3, Tcf7l2, Tspan2]	[Abl1, Abl2, Adam22, Ager, Agt, Akt1, Akt2, Ascl1, Bmp2, Cdh2, Cdk5, Clcf1, Cnp, Cntn2, Ctnnb1, Cxcr4, Dab1, Dag1, Dicer1, Dll1, Dlx1, Dlx2, Dmd, Dner, Drd1, Drd3, Dtx1, Dusp10, Egr2, Emx1, Epha4, Erbb2, Erbb3, Ercc2, Fa2h, Fgf10, Fgf2, Fgf5, Fgfr3, Gap43, Gcm1, Gcm2, Gfap, Gli3, Gm10093, Gpr37l1, Gsx2, Hdac1, Hdac2, Hes1, Hes5, Hmga2, Id2, Id4, Igf1, Il6st, Ilk, Itgam, Kcnj10, Klf15, Kras, Lamb2…	TRUE
GO:0003151	GO_BiologicalProcess-GOA_29.08.2016_15h14	outflow tract morphogenesis	[3, 4, 5, 6, 7, 8, 9]	[None]	19	28.7879	0.00250954	0.0144668	{}	{}	[Atf2, Bmpr2, Dvl2, Eng, Hand2, Hes1, Hey2, Hif1a, Isl1, Jun, Mef2c, Nedd4, Nog, Six1, Smad4, Smarca4, Sox11, Twist1, Wnt11]	[Acvr1, Atf2, Bmp4, Bmpr1a, Bmpr2, Cited2, Ctnnb1, Dhrs3, Dicer1, Dvl2, Dvl3, Eng, Eya1, Fgf8, Fgfr2, Folr1, Foxc1, Foxc2, Foxh1, Fzd1, Fzd2, Hand2, Hes1, Hey1, Hey2, Heyl, Hif1a, Ilk, Isl1, Jag1, Jun, Lrp6, Mef2c, Msx2, Nedd4, Nkx2-5, Nog, Parva, Pitx2, Plxnd1, Rara, Rarb, Rbpj, Ryr1, Sec24b, Sema3c, Six1, Smad4, Smad6, Smarca4, Sox11, Sox17, Tbx1, Tbx2, Tbx20, Tbx3, Tfap2a, Tgfb2, Tgfbr2, Tgfbr…	TRUE
GO:0021536	GO_BiologicalProcess-GOA_29.08.2016_15h14	diencephalon development	[3, 4, 5, 6, 7, 8, 9]	[None]	20	28.169	0.0025998	0.0148236	{}	{}	[Gata2, Gbx2, Gli1, Gli2, Gsx1, Hes1, Hmga2, Isl1, Lhx3, Nog, Otx1, Otx2, Pax6, Sox2, Sox3, Tcf7l2, Uba2, Uba52, Ubb, Zeb2]	[Arx, Bax, Bmp2, Bmp4, Bmpr1a, Chrnb2, Creb1, Drd2, Duox1, Duox2, Fgf10, Fgf2, Fgf8, Foxb1, Gata2, Gbx2, Ghrh, Ghrhr, Gli1, Gli2, Gsx1, Hap1, Hes1, Hmga2, Isl1, Kdm1a, Lhx3, Lrp6, Ncor1, Nhlh1, Nkx2-1, Nkx2-6, Nkx3-1, Nog, Nr4a2, Nrp1, Nrp2, Ogdh, Olig2, Otp, Otx1, Otx2, Pax6, Pitx1, Pitx2, Pou1f1, Pou3f2, Pou4f1, Prop1, Rax, Rbpj, Rps27a, Sema3a, Shh, Six3, Slc6a3, Smo, Sox2, Sox3, Tal2, Tbx19, …	TRUE
GO:0097485	GO_BiologicalProcess-GOA_29.08.2016_15h14	neuron projection guidance	[4, 5, 6, 7, 8, 9, 11, 12]	[None]	36	23.5294	0.00259491	0.0148497	{}	{}	[Alcam, Ank3, Atoh1, Bcl11b, Bmpr2, Cdh4, Chn1, Dvl1, Enah, Epha4, Epha7, Etv1, Etv4, Foxd1, Foxp1, Gata3, Gbx2, Gli2, Hoxa1, Isl1, L1cam, Lhx2, Lhx3, Meg3, Nfib, Nog, Pax6, Scn1b, Slit1, Slit3, Smad4, Uba2, Unc5a, Vangl2, Wnt3, Wnt7b]	[Ablim1, Alcam, Ank3, Apbb1, Apbb2, App, Arhgap35, Artn, Arx, Atoh1, B4gat1, Bcl11b, Bdnf, Bmp7, Bmpr1b, Bmpr2, Boc, Cdh4, Cdk5, Cdk5r1, Celsr3, Chl1, Chn1, Cntn2, Csf1r, Cxcl12, Cxcr4, Dag1, Dcc, Dlx5, Draxin, Dscam, Dvl1, Efna5, Efnb1, Efnb3, Egr2, Enah, Epha3, Epha4, Epha5, Epha7, Epha8, Ephb1, Ephb2, Ephb3, Erbb2, Etv1, Etv4, Ext1, Fezf1, Fezf2, Flrt2, Flrt3, Foxd1, Foxg1, Foxp1, Fzd3, Gap43,…	TRUE
GO:0006928	GO_BiologicalProcess-GOA_29.08.2016_15h14	movement of cell or subcellular component	[3]	[None]	169	18.0171	0.00259126	0.0148831	{}	{}	[Abhd6, Adam8, Adcy3, Alcam, Ank3, Ap3b2, Apcdd1, Arl3, Atoh1, Atp1a4, Atp2b4, Barhl1, Bcas3, Bcl11b, Bin3, Bmpr2, Bves, Cck, Ccl24, Ccr2, Ccr7, Cdh1, Cdh4, Chn1, Clasp2, Ctnna2, Ctsh, Cx3cl1, Cxcl16, Cxcl3, Cyp1b1, Cyr61, Dab2ip, Ddr1, Ddr2, Dmrt1, Dnaic1, Dvl1, Edn3, Egfl7, Egfr, Enah, Eng, Epha4, Epha7, Erg, Etv1, Etv4, Fbxw7, Ffar2, Fgf15, Fmnl1, Foxd1, Foxj1, Foxp1, Fscn1, Fxyd1, Gata3, Gbx2…	[Abhd2, Abhd6, Abi2, Abl2, Ablim1, Abr, Acer1, Actc1, Actn4, Actr10, Actr2, Actr3, Acvr1, Ada, Adam17, Adam8, Adam9, Adcy3, Adgra2, Adgrg1, Adgrl3, Adipoq, Adora1, Adora3, Aimp1, Ajuba, Ak7, Akap4, Akt1, Alcam, Alkbh1, Amot, Amotl1, Ank2, Ank3, Anks1, Ano6, Anxa1, Ap1ar, Ap3b1, Ap3b2, Ap3d1, Ap3m1, Ap3m2, Ap3s1, Ap3s2, Apbb1, Apbb2, Apc, Apcdd1, Apoa1, Apob, App, Aqp1, Arap3, Arhgap24, Arhgap35, …	TRUE
GO:0090311	GO_BiologicalProcess-GOA_29.08.2016_15h14	regulation of protein deacetylation	[6, 7, 8, 9]	[None]	9	40.9091	0.00263732	0.014983	{}	{}	[Fry, Hdac2, Ncor2, Pink1, Spred1, Srebf1, Tada2a, Tom1l2, Znhit1]	[Bcl6, Dyrk1a, Fry, Hdac2, Ing2, Jdp2, Kdm5a, Lpin1, Ncor1, Ncor2, Nek3, Pink1, Ripk3, Spred1, Spred2, Srebf1, Tada2a, Tada3, Tgfb1, Tom1l2, Trp53, Znhit1]	TRUE
GO:0045765	GO_BiologicalProcess-GOA_29.08.2016_15h14	regulation of angiogenesis	[4, 5, 6, 7, 8, 9, 10, 11]	[None]	26	25.7426	0.00267639	0.0151501	{}	{}	[Ccl24, Ccr2, Ctsh, Cx3cl1, Cyp1b1, Dab2ip, Dll1, Eng, Fbxw7, Fxyd1, Gata2, Gata4, Gdf2, Hhex, Isl1, Meg3, Nf1, Ngp, Notch4, Nr2e1, Serpine1, Serpinf1, Sfrp2, Tcf4, Tcf7l2, Vegfc]	[Acvrl1, Adgra2, Adm, Angpt2, C3, C3ar1, C5ar1, C6, Ccbe1, Ccl11, Ccl2, Ccl24, Ccr2, Ccr3, Cd59a, Ceacam1, Cela1, Cib1, Col4a3, Crhr2, Ctsh, Cx3cl1, Cx3cr1, Cyp1b1, Dab2ip, Dll1, Ecscr, Efna1, Egln1, Eng, Epha2, Erap1, Fbxw7, Fgf2, Foxc1, Foxc2, Fxyd1, Gata2, Gata4, Gdf2, Gpr4, Grem1, Hc, Hhex, Hmgb1, Hrg, Id1, Il1a, Il1b, Isl1, Ism1, Itga5, Kdr, Krit1, Lect1, Lrg1, Mapk7, Meg3, Mydgf, Nf1, Ngp, …	TRUE
GO:0043406	GO_BiologicalProcess-GOA_29.08.2016_15h14	positive regulation of MAP kinase activity	[6, 7, 8, 9, 10, 11, 12]	[None]	22	27.1605	0.00270179	0.0152389	{}	{}	[Adam8, Avpi1, Dab2ip, Dvl2, Egf, Epha4, Fgd2, Iqgap3, Kit, Lpar3, Mdfi, Met, Pde6h, Pik3r6, Psen1, Ptprc, Pxn, Sod1, Tnfsf11, Trf, Vangl2, Zeb2]	[Adam8, Ager, Ajuba, Avpi1, Axin1, C1qtnf2, Ccl19, Cspg4, Dab2, Dab2ip, Dusp19, Dvl2, Efna1, Egf, Epgn, Epha4, Ercc6, Ern1, Ern2, Fcer1a, Fgd2, Frs2, Fzd4, Fzd5, Fzd8, Gab1, Grm1, Hgf, Ighm, Ins2, Iqgap3, Irak1, Kit, Kitl, Lpar1, Lpar2, Lpar3, Madd, Maged1, Magi3, Map2k1, Map2k3, Map2k6, Map2k7, Map3k1, Map3k4, Map3k5, Mapk8ip3, Mdfi, Met, Mif, Mos, Muc20, Nod2, Nox4, P2rx7, Pde5a, Pde6g, Pde6h, …	TRUE
GO:0061351	GO_BiologicalProcess-GOA_29.08.2016_15h14	neural precursor cell proliferation	[3]	[None]	34	23.7762	0.00280508	0.0157647	{}	{}	[Acsl6, Daglb, Dct, Dock7, Egf, Fzd9, Gata2, Gbx2, Gli1, Gli2, Hhex, Hif1a, Hmga2, Ift88, Igf2bp1, Insm1, Kcna1, Kif3a, Ncor2, Nf1, Nf2, Nprl3, Nr2e1, Numb, Pax6, Prox1, Sall1, Sox10, Sox2, Tacc1, Uba2, Wnt2, Wnt7b, Zeb2]	[Acsl6, Adgrg1, Arx, Ascl1, Aspm, Atf5, B4galnt2, Bbs1, Bdnf, Btg2, C330027C09Rik, Cd24a, Cdh2, Cdon, Cend1, Cep120, Ctnna1, Ctnnb1, Cxcr4, Dagla, Daglb, Dbn1, Dct, Disc1, Dixdc1, Dll4, Dmrta2, Dock7, Drd2, Egf, Ell3, Eml1, Emx1, Emx2, Ephb1, Fabp7, Fgf13, Fgf2, Fgf8, Fgfr1, Fgfr2, Foxg1, Foxo1, Foxo3, Frs2, Fzd3, Fzd6, Fzd9, Gak, Gata2, Gbx2, Gli1, Gli2, Gli3, Gm14207, Gng5, Gpr37l1, Hdac5, Hdac…	TRUE
GO:0021983	GO_BiologicalProcess-GOA_29.08.2016_15h14	pituitary gland development	[4, 5, 6, 7, 8, 9, 10]	[None]	13	33.3333	0.0028932	0.0162019	{}	{}	[Gata2, Gli1, Gli2, Gsx1, Hes1, Hmga2, Isl1, Lhx3, Nog, Pax6, Sox2, Sox3, Tcf7l2]	[Bmp2, Bmp4, Bmpr1a, Creb1, Drd2, Duox1, Duox2, Fgf10, Fgf2, Fgf8, Gata2, Ghrh, Ghrhr, Gli1, Gli2, Gsx1, Hes1, Hmga2, Isl1, Kdm1a, Lhx3, Nkx2-1, Nog, Otp, Pax6, Pitx1, Pitx2, Pou1f1, Pou3f2, Prop1, Rbpj, Six3, Slc6a3, Sox2, Sox3, Tbx19, Tcf7l2, Wnt4, Wnt5a]	TRUE
GO:0008610	GO_BiologicalProcess-GOA_29.08.2016_15h14	lipid biosynthetic process	[4]	[None]	42	22.4599	0.00307082	0.0171354	{}	{}	[A4galt, Abcg1, Abhd6, Agk, Aldh1a3, Alox15, Cerkl, Crebl2, Cyp17a1, Cyr61, Dgat1, Dhh, Edn2, Fbxw7, Fgf15, Gal3st1, Gpld1, Hsd17b7, Inppl1, Ldlr, Mlxipl, Mogat1, Pck1, Pde8b, Phc2, Pip5k1a, Pip5k1b, Pla2g16, Ptdss2, Scap, Scd1, Scd4, Sik1, Slc45a3, Srebf1, St6galnac6, Tcf7l2, Thrsp, Tom1l2, Trib3, Vdr, Wdtc1]	[A3galt2, A4galt, Abcg1, Abcg4, Abhd6, Acaca, Acacb, Acadl, Acadvl, Acsm1, Acsm3, Adgrf5, Agk, Agt, Ajuba, Akr1c6, Aldh1a1, Aldh1a2, Aldh1a3, Aldh8a1, Alox12b, Alox15, Alox5, Alox5ap, Aloxe3, Apoa1, Apob, Atg7, Atp1a1, B4galnt1, Ccdc3, Cdk4, Ceacam1, Cerkl, Cers1, Cers2, Cers3, Cers4, Cers5, Cers6, Cftr, Cmtm2a, Creb1, Crebl2, Crh, Cyp11a1, Cyp11b1, Cyp11b2, Cyp17a1, Cyp27b1, Cyp39a1, Cyp7b1, Cyr…	TRUE
GO:0042391	GO_BiologicalProcess-GOA_29.08.2016_15h14	regulation of membrane potential	[3]	[None]	39	22.807	0.00319197	0.0176233	{}	{}	[Adora2a, Ank3, Atp1a4, Bco2, Best2, Bves, Cacna1a, Cacna1i, Cav3, Chrna4, Clcn1, Crtc1, Cux2, Fam19a4, Fxyd1, Glrb, Grid2, Grin2d, Kcna1, Kcne2, Kcnh2, Kcnj2, Lrrk2, Mapk8ip2, Mef2c, Met, Nps, P2rx4, Pank2, Park7, Ppp2r3c, Psen1, Rangrf, Rims3, Scn10a, Scn1b, Sez6, Stx1b, Tusc2]	[Adora1, Adora2a, Agrn, Ank2, Ank3, Ano1, Asic1, Asic2, Atp1a3, Atp1a4, Atxn1, Bad, Bax, Bcl2, Bco2, Bdnf, Best2, Bves, Cacna1a, Cacna1d, Cacna1g, Cacna1i, Cacnb4, Cacng2, Casp1, Casq2, Cav1, Cav3, Cdk5, Celf4, Cftr, Chrna1, Chrna3, Chrna4, Chrna6, Chrna7, Chrnb1, Chrnb2, Chrnb4, Chrnd, Chrne, Chrng, Clcn1, Cldn19, Clic1, Cln3, Cntnap1, Crtc1, Cux2, Cxadr, Dgki, Dld, Dlg1, Dmd, Dmpk, Dpp6, Drd1, …	TRUE
GO:0006464	GO_BiologicalProcess-GOA_29.08.2016_15h14	cellular protein modification process	[5, 6]	[None]	225	17.4149	0.0031793	0.0176778	{}	{}	[Ace, Adam8, Agbl2, Agtpbp1, Ahrr, Angpt1, Arid5a, Asph, Atat1, Atf3, Avpi1, Bcar3, Brca1, C1qtnf1, Camk4, Cav3, Ccnb1, Cd27, Cd4, Cdkn1a, Cnksr3, Crebl2, Csnk2a2, Ctdspl, Cth, Ctr9, Dab2ip, Ddr1, Ddr2, Dohh, Dok4, Dppa2, Dusp16, Dusp6, Dusp9, Dvl1, Dvl2, Eef2k, Egf, Egfr, Eif2ak4, Eif2s1, Ep300, Epha4, Epha7, Ezh1, Fam129a, Fam20c, Fbxl21, Fbxl7, Fgd2, Fgf23, Fkbp6, Flt3, Fry, Fxyd1, Gadd45b, Ga…	[1500015O10Rik, 1700016K19Rik, 2610042L04Rik, A4gnt, Aatk, Abca1, Abca7, Abcb1a, Abl1, Abl2, Ace, Acsl1, Acvr1, Acvr1b, Acvr2b, Adam10, Adam8, Adar, Adh5, Adipoq, Adprh, Adra1a, Adra1d, Adra2b, Adrbk1, Agbl1, Agbl2, Agbl3, Agbl4, Agbl5, Ager, Agrn, Agt, Agtpbp1, Ahrr, Aida, Aimp2, Airn, Ajuba, Akt1, Akt2, Alox12b, Angpt1, Ankrd26, Ankrd54, Anks1, Apc, Apip, Aplp2, Apoa1, App, Ar, Arid4a, Arid4b, …	TRUE
GO:0036211	GO_BiologicalProcess-GOA_29.08.2016_15h14	protein modification process	[4, 5]	[None]	225	17.4149	0.0031793	0.0176778	{}	{}	[Ace, Adam8, Agbl2, Agtpbp1, Ahrr, Angpt1, Arid5a, Asph, Atat1, Atf3, Avpi1, Bcar3, Brca1, C1qtnf1, Camk4, Cav3, Ccnb1, Cd27, Cd4, Cdkn1a, Cnksr3, Crebl2, Csnk2a2, Ctdspl, Cth, Ctr9, Dab2ip, Ddr1, Ddr2, Dohh, Dok4, Dppa2, Dusp16, Dusp6, Dusp9, Dvl1, Dvl2, Eef2k, Egf, Egfr, Eif2ak4, Eif2s1, Ep300, Epha4, Epha7, Ezh1, Fam129a, Fam20c, Fbxl21, Fbxl7, Fgd2, Fgf23, Fkbp6, Flt3, Fry, Fxyd1, Gadd45b, Ga…	[1500015O10Rik, 1700016K19Rik, 2610042L04Rik, A4gnt, Aatk, Abca1, Abca7, Abcb1a, Abl1, Abl2, Ace, Acsl1, Acvr1, Acvr1b, Acvr2b, Adam10, Adam8, Adar, Adh5, Adipoq, Adprh, Adra1a, Adra1d, Adra2b, Adrbk1, Agbl1, Agbl2, Agbl3, Agbl4, Agbl5, Ager, Agrn, Agt, Agtpbp1, Ahrr, Aida, Aimp2, Airn, Ajuba, Akt1, Akt2, Alox12b, Angpt1, Ankrd26, Ankrd54, Anks1, Apc, Apip, Aplp2, Apoa1, App, Ar, Arid4a, Arid4b, …	TRUE
GO:0045995	GO_BiologicalProcess-GOA_29.08.2016_15h14	regulation of embryonic development	[4, 5]	[None]	23	26.4368	0.00319123	0.0176815	{}	{}	[Cdx2, Dll1, Dvl1, Dvl2, E4f1, Gata1, Gata2, Gata3, Gpr161, Hes1, Hes7, Il10, Meg3, Otx2, Plcb1, Prkaca, Ptk7, Sfrp2, Six1, Sufu, Vangl2, Wnt2, Wnt2b]	[Amot, Ar, Bmp4, Bmp7, Bmpr1a, Cdx1, Cdx2, Celsr1, Ctnnb1, Cyp19a1, Dll1, Dmrt2, Dvl1, Dvl2, Dvl3, E4f1, Fgfr1, Foxa2, Fuz, Fzd1, Fzd2, Fzd3, Gata1, Gata2, Gata3, Gorab, Gpr161, Grhl3, Hes1, Hes7, Hnf1b, Hnf4a, Il10, Kdm1a, Lfng, Lhx1, Lrp6, Meg3, Mesp1, Mks1, Nfe2l2, Noct, Nodal, Notch1, Nr2c2, Nrarp, Nrk, Osr2, Otx2, Pafah1b1, Pak3, Pax3, Pdgfb, Phlda2, Pkn1, Plcb1, Prkaca, Prkacb, Ptk7, Rbm19,…	TRUE
GO:0045060	GO_ImmuneSystemProcess-GOA_29.08.2016_15h14	negative thymic T cell selection	[3, 6, 7, 9]	[None]	7	46.6667	0.00327849	0.0180375	{}	{}	[Aire, Ccr7, Cd28, Fas, Mink1, Ppp1r9b, Ptprc]	[Aire, Atg5, Ccr7, Cd28, Cd3e, Cd74, Dock2, Fas, Gli3, Mink1, Ppp1r9b, Ptprc, Shh, Spn, Zap70]	TRUE
GO:0007423	GO_BiologicalProcess-GOA_29.08.2016_15h14	sensory organ development	[3, 4, 5, 6]	[None]	99	19.1489	0.00330627	0.0180635	{}	{}	[Agtpbp1, Aldh1a3, Atoh1, Atp6v1b1, Bbs7, Bcar3, Bcl11b, Bmpr2, C1qb, Calb1, Cdh1, Cdh23, Chd3, Chrna9, Clcn2, Crb1, Cyp1b1, Ddr1, Dll1, Dvl1, Dvl2, Edn1, Egfr, Foxi1, Foxn4, Gata2, Gata3, Gbx2, Gdf11, Gli2, Grhl2, Grm6, Hand2, Hdac2, Hes1, Hey2, Hif1a, Hmx3, Hoxa1, Hpca, Ift88, Jun, Kera, Kif3a, Lamc3, Lhfpl5, Lhx2, Lrig3, Mab21l1, Mab21l2, Man2a1, Mapkapk2, Mcoln3, Meis1, Meis2, Mertk, Myf5, My…	[Abcb5, Abi2, Abr, Ache, Acvr2b, Acvrl1, Adgrv1, Agtpbp1, Ahi1, Ahr, Aldh1a1, Aldh1a2, Aldh1a3, Alg10b, Alms1, Anp32b, Apc, Aqp1, Aqp5, Arhgap35, Arhgef15, Arid1a, Arl6, Ascl1, Atg5, Atoh1, Atoh7, Atp2b2, Atp6v1b1, Atp8a2, Atp8b1, B9d1, Bak1, Bax, Bbs4, Bbs7, Bcar3, Bcl11b, Bcl2, Bcl2l11, Bcr, Bdnf, Bfsp1, Bfsp2, Bhlhe22, Bhlhe23, Bloc1s5, Bmp2, Bmp4, Bmp6, Bmp7, Bmper, Bmpr1b, Bmpr2, Bnc2, C1qb,…	TRUE
GO:0008593	GO_BiologicalProcess-GOA_29.08.2016_15h14	regulation of Notch signaling pathway	[4, 5, 6, 7]	[None]	14	31.8182	0.00329989	0.0180917	{}	{}	[Bend6, Dlk1, Dll1, Dlx1, Dlx2, Fbxw7, Hes1, Hey2, Il6st, Meg3, Notch4, Numb, Sox2, Stat3]	[Ascl1, Bcl6, Bend6, Bmp7, Cbfa2t2, Dlk1, Dlk2, Dll1, Dll4, Dlx1, Dlx2, Eya1, Fbxw7, Fgf10, Gdpd5, Gm14207, Gsx2, Hes1, Hes5, Hey2, Il6st, Jag1, Jag2, Lfng, Meg3, Mesp1, Mfng, Mmp14, Nepro, Nfkbia, Nod2, Notch1, Notch4, Nrarp, Numb, Poglut1, Postn, Rfng, Slc35c1, Slc35c2, Sox2, Stat3, Tcp1, Trp63]	TRUE
GO:0001501	GO_BiologicalProcess-GOA_29.08.2016_15h14	skeletal system development	[4, 5]	[None]	82	19.6643	0.00346777	0.0188147	{}	{}	[Abi1, Actn3, Acvr2a, Alpl, Arid5a, Barx2, Col11a2, Cst10, Cyr61, Dlk1, Dll3, Dlx1, Dlx2, Dnm3os, Edn1, Ep300, Etl4, Fam20c, Fam73b, Fli1, Gdf11, Gdf2, Gdf5, Gli2, Gpld1, Gpr68, Grhl2, Hand2, Hdac4, Hes7, Hif1a, Hoxa10, Hoxa3, Hoxa5, Hoxb1, Hoxb3, Hoxc8, Hoxd1, Hoxd3, Hspg2, Kit, Ltbp3, Mdfi, Mef2c, Meis1, Myf5, Nab2, Nfib, Nog, Phxr4, Pkd1, Ppargc1b, Prrx2, Psen1, Ptgfrn, Pth1r, Ptpn6, Rpl38, Rs…	[Abi1, Acan, Acd, Acer1, Acp2, Acp5, Actn3, Acvr2a, Acvr2b, Aes, Akap13, Alg10b, Alpl, Alx1, Alx3, Alx4, Amer1, Ankrd11, Ano6, Arid5a, Arid5b, Asxl1, Asxl2, Atp6ap1, Atp7a, Atp7b, Axin2, Barx2, Bbs1, Bbs2, Bbx, Bmi1, Bmp10, Bmp2, Bmp4, Bmp5, Bmp6, Bmp7, Bmpr1a, Bmpr1b, Cacna1s, Cadm1, Carm1, Cbs, Cdkn1c, Cdx1, Cer1, Chad, Chadl, Chrd, Chst11, Chsy1, Cited2, Cldn18, Clec3b, Col11a1, Col11a2, Col13…	TRUE
GO:0006986	GO_BiologicalProcess-GOA_29.08.2016_15h14	response to unfolded protein	[4, 5]	[None]	11	35.4839	0.00345837	0.0188289	{}	{}	[Aars, Atf3, Atf4, Bhlha15, Ddit3, Eif2ak4, Ep300, Nck1, Ppp1r15a, Ptpn2, Tmbim6]	[Aars, Atf3, Atf4, Bhlha15, Casp12, Ccnd1, Creb3l1, Ddit3, Derl1, Eif2ak2, Eif2ak3, Eif2ak4, Ep300, Ern1, Ern2, Herpud1, Hspa5, Ifng, Nck1, Nck2, Nfe2l2, Ppp1r15a, Ptpn1, Ptpn2, Rhbdd1, Serp1, Stc2, Stub1, Tmbim6, Wfs1, Xbp1]	TRUE
GO:0034620	GO_BiologicalProcess-GOA_29.08.2016_15h14	cellular response to unfolded protein	[5, 6]	[None]	11	35.4839	0.00345837	0.0188289	{}	{}	[Aars, Atf3, Atf4, Bhlha15, Ddit3, Eif2ak4, Ep300, Nck1, Ppp1r15a, Ptpn2, Tmbim6]	[Aars, Atf3, Atf4, Bhlha15, Casp12, Ccnd1, Creb3l1, Ddit3, Derl1, Eif2ak2, Eif2ak3, Eif2ak4, Ep300, Ern1, Ern2, Herpud1, Hspa5, Ifng, Nck1, Nck2, Nfe2l2, Ppp1r15a, Ptpn1, Ptpn2, Rhbdd1, Serp1, Stc2, Stub1, Tmbim6, Wfs1, Xbp1]	TRUE
GO:0021915	GO_BiologicalProcess-GOA_29.08.2016_15h14	neural tube development	[3, 4, 5, 6, 7]	[None]	41	22.4044	0.00357764	0.0193439	{}	{}	[Cobl, Dlc1, Dvl1, Dvl2, Enah, Foxa1, Gbx2, Gli2, Glmn, Gpr161, Grhl2, Hes1, Hif1a, Itpk1, Kat2a, Kif20b, Kif3a, Lhx2, Lmo4, Nf1, Nog, Pax6, Prkaca, Psen1, Ptk7, Sall1, Sall4, Setd2, Sfrp2, Sox11, Sox4, Spint2, Ssbp3, Stil, Sufu, Tcf7l2, Twist1, Vangl2, Zeb2, Zfp358, Zic5]	[Adm, Alg10b, Alx1, Ambra1, Apaf1, Arhgap35, Arid1a, Arl13b, Bbs4, Bcl10, Bmi1, Bmp4, Bmp5, Bmp7, C2cd3, Casp8, Cc2d2a, Cecr2, Celsr1, Cfl1, Cited2, Cluap1, Cobl, Coq7, Cthrc1, Dchs1, Deaf1, Dlc1, Dvl1, Dvl2, Dvl3, En1, Enah, Epha2, Fam212a, Ferd3l, Fgf8, Fkbp8, Folr1, Foxa1, Foxa2, Foxb1, Fuz, Fzd1, Fzd2, Fzd3, Fzd6, Gas1, Gatad2a, Gbx2, Gdf7, Gli2, Gli3, Glmn, Gorab, Gpr161, Grhl2, Grhl3, Gsc, …	TRUE
GO:0021543	GO_BiologicalProcess-GOA_29.08.2016_15h14	pallium development	[3, 4, 5, 6, 7, 8, 9, 10]	[None]	33	23.5714	0.0037063	0.0196999	{}	{}	[Atat1, Atoh1, Ccdc85c, Dab2ip, Dlx1, Dlx2, Egfr, Hdac2, Hif1a, Igf2bp1, Kcna1, Kif3a, Kirrel3, Lhx2, Lrp8, Mboat7, Mdga1, Nf1, Nf2, Nprl3, Nr2e1, Pax6, Plcb1, Prox1, Psen1, Ptprs, Sox2, Srgap2, Tacc1, Trp73, Uba2, Uba6, Zeb2]	[4933409K07Rik, Adgrg1, Arx, Ascl1, Aspm, Atat1, Atg7, Atoh1, B4galnt2, Bax, Bbs1, Bbs2, Bbs4, Bcan, Bhlhe22, Btbd3, Btg2, Ccdc141, Ccdc85c, Cdh2, Cdk5, Cdk5r1, Cdk5r2, Cdon, Cep120, Col3a1, Ctnnb1, Cul5, Cx3cr1, Dab1, Dab2ip, Dclk2, Dcx, Dear1, Dicer1, Disc1, Dixdc1, Dlx1, Dlx2, Dmrta2, Drd1, Egfr, Emx1, Emx2, Eomes, Epha5, Fat4, Fbxo45, Fezf2, Fgf13, Fgf8, Foxg1, Fut10, Gli3, Gm10093, Grin1, Hd…	TRUE
GO:0090207	GO_BiologicalProcess-GOA_29.08.2016_15h14	regulation of triglyceride metabolic process	[4, 5, 6, 7, 8]	[None]	8	42.1053	0.00367885	0.0197549	{}	{}	[Fbxw7, Gpld1, Ldlr, Sik1, Srebf1, Tcf7l2, Thrsp, Tom1l2]	[Aadac, Abhd5, Atg14, Ces1g, Fbxw7, Fitm2, Gpld1, Ldlr, Lmf1, Plin5, Pnpla2, Scarb1, Serpina12, Sik1, Srebf1, Tbl1xr1, Tcf7l2, Thrsp, Tom1l2]	TRUE
GO:0051174	GO_BiologicalProcess-GOA_29.08.2016_15h14	regulation of phosphorus metabolic process	[4, 5]	[None]	128	18.4438	0.00370497	0.0197598	{}	{}	[Ace, Actn3, Adam8, Adora2a, Angpt1, Atf3, Avpi1, Bcar3, C1qtnf1, Cav3, Cd27, Cd4, Cdkn1a, Cnksr3, Cox7a2l, Crebl2, Crhr1, Ctdspl, Dab2ip, Dusp16, Dusp6, Dusp9, Dvl1, Dvl2, Edn1, Eef2k, Egf, Egfr, Eif2ak4, Epha4, Epha7, Fam129a, Fam20c, Fgd2, Fgf23, Flt3, Fxyd1, Gadd45b, Gata1, Gata4, Gbp3, Gpr161, Gprc5b, Gstp1, Guca1a, Hdac4, Hes1, Hif1a, Hipk3, Igf1r, Inpp5k, Iqgap3, Isl1, Jun, Kit, Ksr1, Lamt…	[1500015O10Rik, 2610042L04Rik, Abca7, Abl1, Abl2, Ace, Acsl1, Actn3, Acvr1, Acvr2b, Adam8, Adar, Adcyap1, Adgrf5, Adipoq, Adora2a, Adora2b, Adra1a, Adra1d, Ager, Agrn, Agt, Aida, Aipl1, Ajuba, Akt2, Angpt1, Ankrd26, Ankrd54, Apc, Apip, Aplp2, Apoa1, App, Ar, Arr3, Arrb1, Arrb2, Ash1l, Atf3, Atg14, Atp6ap1, Atp7a, Atp7b, Atxn1, Atxn7, Avp, Avpi1, Axin1, Bad, Bag1, Bag4, Bak1, Bank1, Bax, Bcar3, Bc…	TRUE
GO:0045061	GO_ImmuneSystemProcess-GOA_29.08.2016_15h14	thymic T cell selection	[2, 5, 6, 8]	[None]	10	37.037	0.0036711	0.0197811	{}	{}	[Aire, Ccr7, Cd28, Cd3d, Fas, Gata3, Mink1, Ppp1r9b, Ptpn2, Ptprc]	[Aire, Atg5, Card11, Ccr7, Cd1d1, Cd28, Cd3d, Cd3e, Cd74, Dock2, Fas, Foxn1, Foxn2, Gata3, Gli3, H2-DMa, Itpkb, Mink1, Ppp1r9b, Ptpn2, Ptprc, Shh, Skint1, Spn, Srf, Stk11, Zap70]	TRUE
REACTOME:7099059	REACTOME_09.11.2015	Lipoprotein metabolism	[-1]	[None]	10	37.037	0.0036711	0.0197811	{}	{}	[Abcg1, Apoa2, Hspg2, Lcat, Ldlr, Lpl, Mttp, P4hb, Pltp, Sdc1]	[A2m, Abca1, Abcg1, Alb, Amn, Apoa1, Apoa2, Apoa4, Apoa5, Apob, Apoc2, Apoc3, Apoe, Bmp1, Cubn, Hspg2, Lcat, Ldlr, Ldlrap1, Lipc, Lpl, Mttp, P4hb, Pltp, Sar1b, Scarb1, Sdc1]	TRUE
GO:0043543	GO_BiologicalProcess-GOA_29.08.2016_15h14	protein acylation	[6, 7]	[None]	20	27.3973	0.00370073	0.0198046	{}	{}	[Arid5a, Atat1, Brca1, Ep300, Gata2, Gata3, Hhatl, Isl1, Kat2a, Klf15, Mboat4, Myocd, Nupr1, Per1, Smad4, Smarca4, Tcf3, Tcf7l1, Twist1, Zdhhc1]	[Arid5a, Atat1, Atg5, Atg7, Bmi1, Brca1, Brd4, Chd5, Chek1, Crtc2, Csrp2bp, Ctcf, Ep300, Fcor, Flcn, Foxp3, Gata2, Gata3, Hhat, Hhatl, Hnf1a, Irf4, Isl1, Kat2a, Kat2b, Kat6a, Kat6b, Klf15, Kmt2a, Ldb1, Map6d1, Mbd3, Mboat4, Mecp2, Mettl8, Msx3, Myocd, Myod1, Myog, Nap1l2, Ncoa1, Nfe2, Nmt1, Nos1, Nupr1, Paxip1, Pcgf2, Per1, Piwil2, Porcn, Ppm1a, Ppm1b, Selk, Sirt3, Smad4, Smarca4, Snai2, Taf1, Tc…	TRUE
GO:0060749	GO_BiologicalProcess-GOA_29.08.2016_15h14	mammary gland alveolus development	[3, 4, 6, 7, 8, 9]	[None]	9	39.1304	0.00377167	0.0199797	{}	{}	[Ddr1, Egf, Esr1, Hif1a, Hoxa5, Phb2, Prlr, Tnfsf11, Tph1]	[Agap2, Ar, Areg, Ccnd1, Chuk, Cyp19a1, Ddr1, Egf, Erbb4, Esr1, Foxb1, Foxf1, Hif1a, Hoxa5, Id2, Phb2, Prlr, Socs2, Tgfa, Tnfrsf11a, Tnfsf11, Tph1, Vegfa]	TRUE
GO:0061377	GO_BiologicalProcess-GOA_29.08.2016_15h14	mammary gland lobule development	[3, 5, 6, 7, 8]	[None]	9	39.1304	0.00377167	0.0199797	{}	{}	[Ddr1, Egf, Esr1, Hif1a, Hoxa5, Phb2, Prlr, Tnfsf11, Tph1]	[Agap2, Ar, Areg, Ccnd1, Chuk, Cyp19a1, Ddr1, Egf, Erbb4, Esr1, Foxb1, Foxf1, Hif1a, Hoxa5, Id2, Phb2, Prlr, Socs2, Tgfa, Tnfrsf11a, Tnfsf11, Tph1, Vegfa]	TRUE
GO:0048708	GO_BiologicalProcess-GOA_29.08.2016_15h14	astrocyte differentiation	[5, 6, 7, 8, 9]	[None]	16	29.6296	0.00389598	0.0205687	{}	{}	[Dll1, Epha4, Hes1, Hmga2, Il6st, Lamc3, Mt3, Nf1, Nfix, Nog, Nr2e1, Pax6, S100a8, Sox8, Stat3, Tspan2]	[Abl1, Abl2, Ager, Agt, Bmp2, Clcf1, Cntn2, Dab1, Dll1, Drd1, Epha4, Fgfr3, Gcm1, Gcm2, Gfap, Gpr37l1, Hes1, Hes5, Hmga2, Id2, Id4, Il6st, Kras, Lamb2, Lamc1, Lamc3, Lif, Map2k1, Mapk1, Mapk3, Mt3, Mycn, Nf1, Nfix, Nkx2-2, Nog, Notch1, Nr2e1, Pax6, Plp1, Pou3f2, Prpf19, Ptpn11, S100a8, S100a9, Shh, Smo, Sox8, Sox9, Stat3, Tal1, Tlr4, Tspan2, Vim]	TRUE
GO:0060485	GO_BiologicalProcess-GOA_29.08.2016_15h14	mesenchyme development	[4, 5, 6]	[None]	39	22.5434	0.0039495	0.0207118	{}	{}	[Bmpr2, Dand5, Dll3, Dppa2, Edn1, Edn3, Eng, Erg, Exoc4, Fgf15, Foxd1, Gata4, Gbx2, Hand2, Hes1, Hey2, Hif1a, Hoxa5, Isl1, Lama5, Mdm2, Mef2c, Nedd4, Nfatc1, Nog, Ptk7, Sfrp2, Six1, Smad4, Sox10, Sox11, Sox8, Tcf15, Twist1, Wnt11, Wnt2, Wnt7b, Wt1, Zeb2]	[Acvr1, Acvrl1, Adam15, Aldh1a1, Aldh1a2, Alx1, Amer1, Bcl2, Bmp2, Bmp4, Bmp5, Bmp7, Bmpr1a, Bmpr2, Bnc2, Cfl1, Cited2, Crb2, Ctnnb1, Cyp26a1, Cyp26c1, Dab2, Dact3, Dand5, Dicer1, Dll3, Dppa2, Dppa4, Edn1, Edn3, Ednra, Ednrb, Efna1, Efnb1, Ell3, Eng, Eomes, Epb41l5, Epha3, Erbb3, Erbb4, Erg, Exoc4, Fam101b, Fgf10, Fgf15, Fgf8, Fgf9, Fgfr1, Fgfr2, Flna, Folr1, Foxc1, Foxc2, Foxd1, Foxf1, Frzb, Fuz…	TRUE
GO:0043412	GO_BiologicalProcess-GOA_29.08.2016_15h14	macromolecule modification	[4]	[None]	232	17.2876	0.00396604	0.0207292	{}	{}	[Aars, Ace, Adam8, Agbl2, Agtpbp1, Ahrr, Angpt1, Arid5a, Asph, Atat1, Atf3, Avpi1, Bcar3, Brca1, C1qtnf1, Camk4, Cav3, Ccnb1, Cd27, Cd4, Cdkal1, Cdkn1a, Cnksr3, Crebl2, Csnk2a2, Ctdspl, Cth, Ctr9, Dab2ip, Ddr1, Ddr2, Dnmt3b, Dohh, Dok4, Dppa2, Dppa3, Dusp16, Dusp6, Dusp9, Dvl1, Dvl2, Eef2k, Egf, Egfr, Eif2ak4, Eif2s1, Ep300, Epha4, Epha7, Ezh1, Fam129a, Fam20c, Fbxl21, Fbxl7, Fgd2, Fgf23, Fkbp6, …	[1500015O10Rik, 1700016K19Rik, 2610042L04Rik, A1cf, A4gnt, Aars, Aatk, Abca1, Abca7, Abcb1a, Abl1, Abl2, Ace, Acsl1, Acvr1, Acvr1b, Acvr2b, Adam10, Adam8, Adar, Adarb1, Adh5, Adipoq, Adprh, Adra1a, Adra1d, Adra2b, Adrbk1, Agbl1, Agbl2, Agbl3, Agbl4, Agbl5, Ager, Agrn, Agt, Agtpbp1, Ahrr, Aida, Aimp2, Airn, Ajuba, Akt1, Akt2, Alkbh8, Alox12b, Angpt1, Ankrd26, Ankrd54, Anks1, Apc, Apip, Aplp2, Apoa…	TRUE
GO:0048839	GO_BiologicalProcess-GOA_29.08.2016_15h14	inner ear development	[3, 5, 6, 7, 8]	[None]	43	22.0513	0.00394878	0.0207775	{}	{}	[Aldh1a3, Atoh1, Atp6v1b1, C1qb, Cdh1, Cdh23, Chd3, Chrna9, Dll1, Dvl1, Dvl2, Foxi1, Gata2, Gata3, Gbx2, Gli2, Hes1, Hey2, Hmx3, Hoxa1, Hpca, Ift88, Kif3a, Lhfpl5, Lrig3, Mapkapk2, Mcoln3, Myo3a, Nprl3, Otx1, Otx2, Pcdh15, Prox1, Prrx2, Ptk7, Six1, Sod1, Sox2, Spry2, Strc, Tcap, Vangl2, Whrn]	[Abr, Adgrv1, Aldh1a3, Alg10b, Alms1, Anp32b, Atg5, Atoh1, Atp2b2, Atp6v1b1, Atp8a2, Atp8b1, Bcr, Bdnf, Bloc1s5, Bmp2, Bmp4, Bmper, C1qb, C1qtnf5, Ccm2, Cdh1, Cdh23, Cdkn1b, Cebpa, Cebpd, Cecr2, Celsr1, Chd3, Chd7, Chrna10, Chrna9, Clic5, Clrn1, Col11a1, Col2a1, Cthrc1, Cux1, Cxcl14, Cys1, Cytl1, Dchs1, Dfna5, Dicer1, Dll1, Dlx5, Dlx6, Duox1, Duox2, Dvl1, Dvl2, Dvl3, Ephb2, Eya1, Fat4, Fgf10, Fgf…	TRUE
GO:0042325	GO_BiologicalProcess-GOA_29.08.2016_15h14	regulation of phosphorylation	[6, 7]	[None]	119	18.5647	0.00404654	0.0210796	{}	{}	[Ace, Actn3, Adam8, Angpt1, Atf3, Avpi1, Bcar3, C1qtnf1, Cav3, Cd27, Cd4, Cdkn1a, Cnksr3, Cox7a2l, Crebl2, Ctdspl, Dab2ip, Dusp16, Dusp6, Dusp9, Dvl1, Dvl2, Eef2k, Egf, Egfr, Eif2ak4, Epha4, Epha7, Fam129a, Fgd2, Fgf23, Flt3, Fxyd1, Gadd45b, Gata1, Gata4, Gbp3, Gprc5b, Gstp1, Hdac4, Hes1, Hif1a, Hipk3, Igf1r, Inpp5k, Iqgap3, Isl1, Jun, Kit, Ksr1, Lamtor2, Lemd2, Lmo4, Lpar3, Lrp8, Lrrk2, Map2k2, …	[1500015O10Rik, 2610042L04Rik, Abca7, Abl1, Abl2, Ace, Acsl1, Actn3, Acvr1, Acvr2b, Adam8, Adar, Adipoq, Adra1a, Adra1d, Ager, Agrn, Agt, Aida, Ajuba, Akt2, Angpt1, Ankrd26, Ankrd54, Apc, Apip, Aplp2, Apoa1, App, Ar, Arr3, Arrb1, Arrb2, Ash1l, Atf3, Atg14, Atp6ap1, Atp7a, Atp7b, Atxn1, Atxn7, Avpi1, Axin1, Bad, Bag1, Bag4, Bak1, Bank1, Bax, Bcar3, Bcl2, Bdkrb2, Bdnf, Birc2, Birc3, Bmp10, Bmp4, Bm…	TRUE
GO:0070059	GO_BiologicalProcess-GOA_29.08.2016_15h14	intrinsic apoptotic signaling pathway in response to endoplasmic reticulum stress	[5, 6, 7, 8]	[None]	14	31.1111	0.00415075	0.0211999	{}	{}	[Atf4, Bag6, Bbc3, Cebpb, Dab2ip, Ddit3, Erp29, Fxyd1, Grina, Hyou1, Nck1, Park7, Ptpn2, Tmbim6]	[Aifm1, Apaf1, Atf4, Bag6, Bak1, Bax, Bbc3, Casp12, Cebpb, Creb3l1, Dab2ip, Ddit3, Eif2ak3, Ern1, Ern2, Erp29, Fxyd1, Grina, Gsk3b, Herpud1, Hyou1, Ikbkg, Ins2, Itpr1, Map3k5, Nck1, Nck2, Nkx3-1, Opa1, Park2, Park7, Pdhx, Pdx1, Pmaip1, Pml, Ptpn1, Ptpn2, Serinc3, Sirt1, Spop, Syvn1, Tmbim6, Trp53, Wfs1, Xbp1]	TRUE
GO:0051093	GO_BiologicalProcess-GOA_29.08.2016_15h14	negative regulation of developmental process	[2, 3, 4]	[None]	110	18.7394	0.00414928	0.0212616	{}	{}	[Adrb1, Bcl2l12, Bhlha15, Bmpr2, Ccr2, Cep97, Cit, Clec2d, Cul4a, Dab2ip, Ddit3, Dlk1, Dll1, Dll3, Dlx1, Dlx2, Eif2ak4, Eif4enif1, Elf5, Epha4, Epha7, Etv4, Fbxw7, Flt3, Foxj1, Foxp1, Fxyd1, Gabpa, Gata1, Gata2, Gata3, Gdf11, Gli2, Gpr161, Gpr171, Gpr68, Hand2, Hdac2, Hdac4, Hes1, Hhex, Hif1a, Hlx, Hmga2, Id3, Irx3, Isl1, Lgmn, Ltbp3, Mak, Meg3, Meis1, Meis2, Mt3, Myocd, Ncoa3, Ncor2, Nf1, Nfatc1…	[Aatk, Abca5, Abl1, Abr, Acer1, Acvrl1, Adcy6, Adgrg1, Adipoq, Adrb1, Adrb2, Adrb3, Ahsg, Alms1, Angpt2, Ankrd17, Ankrd2, Ankrd26, Ap1ar, Apbb1, Apc, App, Arhgef15, Arhgef2, Arntl, Asap1, Asmt, Aspm, Aspn, Asxl1, Atxn2, Axin1, Axin2, B2m, Bbs12, Bbs2, Bcl2, Bcl2l12, Bcl6, Bcr, Bdnf, Bhlha15, Bhlhe23, Bhlhe41, Bmp4, Bmp7, Bmpr1a, Bmpr2, Brinp1, C1ql4, Capn3, Casz1, Cav1, Ccdc85b, Ccl17, Ccl2, Ccl9…	TRUE
GO:0014033	GO_BiologicalProcess-GOA_29.08.2016_15h14	neural crest cell differentiation	[6, 7, 8]	[None]	17	28.8136	0.00409524	0.0212627	{}	{}	[Edn1, Edn3, Eng, Fgf15, Gbx2, Hand2, Hes1, Hif1a, Isl1, Lama5, Mef2c, Smad4, Sox10, Sox11, Sox8, Twist1, Zeb2]	[Acvr1, Aldh1a1, Aldh1a2, Bmpr1a, Cfl1, Cited2, Cyp26a1, Cyp26c1, Dicer1, Edn1, Edn3, Ednra, Ednrb, Efnb1, Eng, Erbb4, Fgf15, Folr1, Foxc1, Foxc2, Frzb, Gbx2, Hand2, Hes1, Hif1a, Htr2b, Isl1, Jag1, Kitl, Lama5, Lrp6, Mapk1, Mapk3, Mef2c, Nrp1, Nrp2, Ovol2, Pax3, Phactr4, Phox2b, Pitx2, Rdh10, Ret, Sema3a, Sema3c, Sema3f, Sfrp1, Shh, Smad4, Smo, Sox10, Sox11, Sox8, Sox9, Tbx1, Tfap2a, Twist1, Wnt1…	TRUE
GO:0048285	GO_BiologicalProcess-GOA_29.08.2016_15h14	organelle fission	[4]	[None]	44	21.8905	0.00412801	0.0212918	{}	{}	[Bag6, Calr, Cit, Cntd1, Dazl, Dmc1, Dmrt1, Fbxl7, Fbxo5, Fis1, Fkbp6, Ggnbp1, Gpr3, Igf1r, Kif11, Kif18a, Mad2l1, Mael, Mki67, Msh4, Osm, Pard3, Plcb1, Pttg1, Rad21l, Ranbp1, Rec8, Rgs14, Rgs16, Rps6, Rspo1, Smc2, Smc4, Spata22, Spo11, Sycp2, Tada2a, Tcf7l1, Tex11, Tex15, Ttk, Uba52, Ubb, Usp44]	[Actr2, Actr3, Ago4, Akap8, Apc, Aspm, Asz1, Atm, Aurka, Bag6, Brca2, Brdt, Bub1b, Bub3, Calr, Camk2b, Ccdc155, Ccdc79, Ccnb1ip1, Ccne1, Ccne2, Cdc20, Cdc25b, Cdc42, Cdca5, Cdk11b, Cdkn1b, Cdkn1c, Cenpe, Cep63, Chtf18, Cit, Cks2, Cntd1, Cox10, Cpeb1, Cyp26b1, Dazl, Ddhd2, Ddx4, Dmc1, Dmrt1, Dmrtc2, Dnm1l, Dpep3, E430025E21Rik, Ehmt2, Eif4g3, Epgn, Eps8, Ereg, Espl1, Fanca, Fancd2, Fbxl7, Fbxo43, …	TRUE
GO:0043085	GO_BiologicalProcess-GOA_29.08.2016_15h14	positive regulation of catalytic activity	[4]	[None]	62	20.462	0.00414178	0.0212928	{}	{}	[Ace, Adam8, Aim2, Arhgef19, Avpi1, Azin2, Bbc3, Bcas3, Crhr1, Ctsh, Cycs, Cyr61, Dab2ip, Dennd1b, Dnajc10, Dvl2, Edn2, Egf, Epha4, Fgd2, Foxj1, Fxyd1, Gadd45b, Gprc5b, Iqgap3, Itk, Kit, Lamtor2, Lmo4, Lpar3, Lrp8, Mapre3, Mas1, Mdfi, Mef2c, Met, Mt3, Nf1, Pde6h, Pik3r6, Pink1, Ppargc1b, Ppp2r3c, Psen1, Ptprc, Pxn, Rgs16, Sfrp2, Slc37a4, Sod1, Sorl1, Srgap2, Stat1, Stil, Strada, Tnfsf11, Trf, Tri…	[Abhd5, Ace, Acsl1, Acvr2b, Adam8, Adcyap1, Adipoq, Adora2b, Ager, Agrn, Agt, Agtr2, Aim2, Ajuba, Akt2, Antxr1, Apaf1, Apopt1, Arhgap24, Arhgap6, Arhgef19, Arhgef5, Arhgef7, Atp7a, Atp7b, Avpi1, Axin1, Azin2, Bad, Bak1, Bax, Bbc3, Bcas3, Bcl10, Bcl2, Bcl2l11, Bid, C1qtnf2, Cab39, Calca, Cartpt, Casp8, Casp8ap2, Casp9, Casr, Cav1, Ccdc88a, Ccl19, Ccs, Cdc25b, Cdc42, Cdk5, Cdk5r1, Cdk5r2, Cenpe, Ch…	TRUE
GO:0032879	GO_BiologicalProcess-GOA_29.08.2016_15h14	regulation of localization	[2, 3]	[None]	189	17.6142	0.00412616	0.0213525	{}	{}	[Abcg1, Abhd6, Adam8, Aim2, Alox15, Angpt1, Ank3, Anxa2, Apoa2, Atp13a2, Atp2c2, Azin2, Bbc3, Bcas3, Bmpr2, Bst2, Btbd9, Bves, Cacna1a, Cacng8, Calr, Camk4, Cav3, Ccl24, Ccr2, Ccr7, Cd276, Cdh1, Cdk16, Cdkn1a, Cenpf, Chd3, Chrna4, Cnksr3, Crebl2, Crhr1, Cry2, Ctsh, Cyp1b1, Cyr61, Dab2ip, Ddit3, Ddr2, Dll1, Ect2, Edar, Edn1, Edn3, Egf, Egfl7, Ehd2, Eng, Fbxw7, Ffar2, Flt3, Fxyd1, Gbp3, Gpld1, Gpr6…	[Abca1, Abca12, Abca7, Abcg1, Abcg4, Abhd2, Abhd5, Abhd6, Abl1, Abl2, Abr, Acacb, Acat2, Actn2, Actn4, Acvr1c, Ada, Adam17, Adam8, Adcyap1, Adgra2, Adgrg1, Adipoq, Adora1, Adora2b, Adora3, Adrb2, Agrn, Agt, Agtr1a, Ahcyl1, Ahi1, Aim2, Ajuba, Akt1, Akt2, Alkbh7, Alox15, Amigo1, Amotl1, Angpt1, Ank2, Ank3, Ano1, Ano6, Anxa1, Anxa2, Ap1ar, Apc, Apoa1, Apoa2, Apoa4, Aqp1, Arap3, Arf6, Arfgap1, Arfgap…	TRUE
GO:0031668	GO_BiologicalProcess-GOA_29.08.2016_15h14	cellular response to extracellular stimulus	[3, 4]	[None]	23	25.8427	0.00434156	0.0219599	{}	{}	[Aqp2, Atf3, Atf4, Bhlha15, Cdkn1a, Eif2ak4, Eif2s1, Itga6, Kif26a, Myh13, Myocd, Pck1, Pdk2, Scd4, Sfrp2, Slc1a2, Slc2a1, Srebf1, Tcf7l2, Tom1l2, Usf1, Usf2, Wnt2b]	[Adora2b, Aes, Aqp2, Arhgap35, Asgr1, Atf3, Atf4, Atg14, Atg4b, Atg5, Atg7, Axl, Bcl2, Becn1, Bhlha15, Cadps2, Cartpt, Cdkn1a, Comt, Dnajc15, Dsc2, Dspp, Eif2ak3, Eif2ak4, Eif2s1, Fbxo22, Fcor, Fnip1, Fos, Fosl1, Foxa2, Foxa3, Gas2l1, Gas6, Gba, Glul, Gsdmd, Higd1a, Impact, Inhbb, Itga6, Kif26a, Klf10, Ldha, Mbd4, Med1, Mtor, Mup1, Mup4, Myh13, Myocd, Myod1, Ncoa1, Nfe2l2, Nr4a2, P2rx7, Pck1, Pcs…	TRUE
GO:0031016	GO_BiologicalProcess-GOA_29.08.2016_15h14	pancreas development	[3, 4, 5, 6]	[None]	19	27.5362	0.00433121	0.0219785	{}	{}	[Dll1, Gdf11, Hes1, Hhex, Ift88, Igf1r, Insm1, Isl1, Myt1, Nkx6-1, Nprl3, Onecut2, Pax6, Pde3b, Prox1, Rfx3, Rfx6, Sidt2, Sox4]	[Acvr2b, Aldh1a1, Aldh1a2, Arntl, Bad, Bglap2, Cela1, Clock, Ctnnb1, D7Zem1, D7Zem2, D7Zem3, Dll1, Eif2ak3, Fgf10, Foxa2, Gata6, Gdf11, Gip, Gipr, Hes1, Hhex, Hnf1a, Ift88, Igf1, Igf1r, Igf2, Ihh, Il6, Ildr2, Insm1, Insr, Invs, Isl1, Mnx1, Myt1, Neurod1, Nkx2-2, Nkx3-2, Nkx6-1, Nkx6-2, Nprl3, Nr5a2, Onecut1, Onecut2, Pax2, Pax6, Pde3b, Pdhx, Pdpk1, Pdx1, Pkmyt1, Prox1, Ptf1a, Ptprv, Rbm4, Rfx3, R…	TRUE
GO:0001932	GO_BiologicalProcess-GOA_29.08.2016_15h14	regulation of protein phosphorylation	[6, 7, 8]	[None]	109	18.7285	0.00439134	0.0220693	{}	{}	[Ace, Adam8, Angpt1, Atf3, Avpi1, Bcar3, C1qtnf1, Cav3, Cd27, Cd4, Cdkn1a, Cnksr3, Crebl2, Ctdspl, Dab2ip, Dusp16, Dusp6, Dusp9, Dvl1, Dvl2, Eef2k, Egf, Egfr, Eif2ak4, Epha4, Epha7, Fam129a, Fgd2, Fgf23, Flt3, Fxyd1, Gadd45b, Gata1, Gata4, Gbp3, Gprc5b, Gstp1, Hes1, Hipk3, Igf1r, Inpp5k, Iqgap3, Isl1, Jun, Kit, Ksr1, Lamtor2, Lemd2, Lpar3, Lrp8, Lrrk2, Map2k2, Mapk8ip1, Mapre3, Mas1, Mdfi, Met, M…	[1500015O10Rik, 2610042L04Rik, Abca7, Abl1, Abl2, Ace, Acsl1, Acvr1, Acvr2b, Adam8, Adar, Adipoq, Adra1a, Adra1d, Ager, Agrn, Agt, Aida, Ajuba, Akt2, Angpt1, Ankrd26, Ankrd54, Apc, Apip, Aplp2, Apoa1, App, Ar, Arr3, Arrb1, Arrb2, Ash1l, Atf3, Atg14, Atp6ap1, Avpi1, Axin1, Bag1, Bag4, Bak1, Bank1, Bax, Bcar3, Bcl2, Bdkrb2, Bdnf, Bmp10, Bmp4, Bmp6, Bmp8b, Bnip2, Braf, Btn2a2, C1ql4, C1qtnf1, C1qtnf…	TRUE
KEGG:05412	KEGG_31.08.2016	Arrhythmogenic right ventricular cardiomyopathy (ARVC)	[-1]	[None]	20	27.027	0.00438217	0.022094	{}	{}	[Actn3, Cacna1c, Cacna2d2, Cacnb1, Cacng3, Cacng5, Cacng8, Ctnna2, Ctnna3, Itga10, Itga6, Itgb4, Itgb6, Jup, Lmna, Pkp2, Sgcd, Slc8a1, Tcf7l1, Tcf7l2]	[Actb, Actg1, Actn1, Actn2, Actn3, Actn4, Atp2a2, Cacna1c, Cacna1d, Cacna1f, Cacna1s, Cacna2d1, Cacna2d2, Cacna2d3, Cacna2d4, Cacnb1, Cacnb2, Cacnb3, Cacnb4, Cacng1, Cacng2, Cacng3, Cacng4, Cacng5, Cacng6, Cacng7, Cacng8, Cdh2, Ctnna1, Ctnna2, Ctnna3, Ctnnb1, Dag1, Des, Dmd, Dsc2, Dsg2, Dsp, Emd, Gja1, Itga1, Itga10, Itga11, Itga2, Itga2b, Itga3, Itga4, Itga5, Itga6, Itga7, Itga8, Itga9, Itgav, I…	TRUE
GO:0045637	GO_ImmuneSystemProcess-GOA_29.08.2016_15h14	regulation of myeloid cell differentiation	[3, 5]	[None]	28	24.3478	0.00444434	0.0222643	{}	{}	[Cd101, Cebpb, Clec2d, Csf3, Cul4a, Dll1, Fas, Gabpa, Gata1, Gata2, Gfi1b, Gpr171, Gpr68, Hif1a, Isg15, Mef2c, Meis1, Meis2, Nckap1l, Nf1, Ppargc1b, Ptpn2, Rbfox2, Rbm15, Rbp1, Rcor2, Tnfsf11, Trib1]	[Ankrd54, Apc, Asxl2, Atp6ap1, Cd101, Ceacam1, Cebpb, Cib1, Cldn18, Clec2d, Clec2g, Creb1, Csf1, Csf3, Csf3r, Ctnnb1, Cul4a, Dcstamp, Dll1, Eif6, Fas, Fbn1, Fgfr3, Fos, Fshb, Fshr, Gabpa, Gata1, Gata2, Gfi1b, Gnas, Gpr171, Gpr68, Hbb-b2, Hcls1, Hif1a, Hmgb1, Hmgb3, Hoxa9, Hoxb8, Id2, Ikzf1, Il20, Il3, Il4, Inpp4b, Inpp5d, Isg15, Itga9, Itpkb, Jag1, Kdm1a, Kitl, Klf10, Klf13, Ldb1, Lep, Lmo2, Lrrc…	TRUE
GO:0051338	GO_BiologicalProcess-GOA_29.08.2016_15h14	regulation of transferase activity	[4]	[None]	58	20.6406	0.00447209	0.0223319	{}	{}	[Ace, Adam8, Avpi1, Cav3, Cdkn1a, Dab2ip, Dusp16, Dusp9, Dvl2, Egf, Epha4, Fgd2, Gadd45b, Gprc5b, Gstp1, Hipk3, Inpp5k, Iqgap3, Kit, Lamtor2, Lmo4, Lpar3, Lrp8, Mapre3, Mas1, Mdfi, Met, Nf1, Nf2, Pde6h, Pik3r6, Pkig, Ppp2r3c, Psen1, Ptpn2, Ptpn6, Ptprc, Pxn, Rexo2, Rgs14, Rgs16, Sesn2, Sfrp2, Shb, Sod1, Sorl1, Spred1, Spred3, Spry2, Spry4, Stil, Strada, Tnfsf11, Trf, Trib3, Vangl2, Vldlr, Zeb2]	[1500015O10Rik, Ace, Acsl1, Acvr2b, Adam8, Adar, Adipoq, Ager, Agrn, Agt, Aida, Ajuba, Ankrd54, Aplp2, App, Avpi1, Axin1, Bad, C1qtnf2, Cab39, Cartpt, Casp3, Cav1, Cav3, Cbs, Ccdc88a, Ccl19, Ccnyl1, Cdc25b, Cdc37, Cdc42, Cdk5, Cdk5r1, Cdk5r2, Cdkn1a, Cdkn1b, Cdkn2a, Cdkn2c, Ceacam1, Cenpe, Chil1, Chordc1, Chrna3, Cib1, Cox11, Csf1, Csf1r, Cspg4, Ctnnb1, D7Zem1, D7Zem2, D7Zem3, Dab1, Dab2, Dab2ip,…	TRUE
GO:0019220	GO_BiologicalProcess-GOA_29.08.2016_15h14	regulation of phosphate metabolic process	[5, 6]	[None]	127	18.3526	0.00455448	0.0226712	{}	{}	[Ace, Actn3, Adam8, Adora2a, Angpt1, Atf3, Avpi1, Bcar3, C1qtnf1, Cav3, Cd27, Cd4, Cdkn1a, Cnksr3, Cox7a2l, Crebl2, Crhr1, Ctdspl, Dab2ip, Dusp16, Dusp6, Dusp9, Dvl1, Dvl2, Edn1, Eef2k, Egf, Egfr, Eif2ak4, Epha4, Epha7, Fam129a, Fgd2, Fgf23, Flt3, Fxyd1, Gadd45b, Gata1, Gata4, Gbp3, Gpr161, Gprc5b, Gstp1, Guca1a, Hdac4, Hes1, Hif1a, Hipk3, Igf1r, Inpp5k, Iqgap3, Isl1, Jun, Kit, Ksr1, Lamtor2, Lem…	[1500015O10Rik, 2610042L04Rik, Abca7, Abl1, Abl2, Ace, Acsl1, Actn3, Acvr1, Acvr2b, Adam8, Adar, Adcyap1, Adgrf5, Adipoq, Adora2a, Adora2b, Adra1a, Adra1d, Ager, Agrn, Agt, Aida, Aipl1, Ajuba, Akt2, Angpt1, Ankrd26, Ankrd54, Apc, Apip, Aplp2, Apoa1, App, Ar, Arr3, Arrb1, Arrb2, Ash1l, Atf3, Atg14, Atp6ap1, Atp7a, Atp7b, Atxn1, Atxn7, Avp, Avpi1, Axin1, Bad, Bag1, Bag4, Bak1, Bank1, Bax, Bcar3, Bc…	TRUE
KEGG:04066	KEGG_31.08.2016	HIF-1 signaling pathway	[-1]	[None]	27	24.5455	0.0045829	0.0227405	{}	{}	[Angpt1, Cdkn1a, Edn1, Egf, Egfr, Eif4e1b, Eno1, Ep300, Gapdh, Hif1a, Hk1, Hk2, Hkdc1, Igf1r, Map2k2, Mknk2, Nos2, Pik3cd, Pik3r2, Pik3r5, Plcg1, Rela, Rps6, Serpine1, Slc2a1, Stat3, Trf]	[1300017J02Rik, Akt1, Akt2, Akt3, Aldoa, Angpt1, Angpt2, Angpt4, Arnt, Bcl2, Camk2a, Camk2b, Camk2d, Camk2g, Cdkn1a, Cdkn1b, Crebbp, Cul2, Cybb, Edn1, Egf, Egfr, Egln1, Egln2, Egln3, Eif4e, Eif4e1b, Eif4e2, Eif4ebp1, Eno1, Eno1b, Eno2, Eno3, Ep300, Epo, Erbb2, Flt1, Gapdh, Gapdh-ps15, Gm9840, Hif1a, Hk1, Hk2, Hk3, Hkdc1, Hmox1, Ifng, Ifngr1, Ifngr2, Igf1, Igf1r, Il6, Il6ra, Ins1, Ins2, Insr, LOC1…	TRUE
GO:0043583	GO_BiologicalProcess-GOA_29.08.2016_15h14	ear development	[4, 5, 6, 7]	[None]	47	21.4612	0.00463734	0.022938	{}	{}	[Aldh1a3, Atoh1, Atp6v1b1, C1qb, Cdh1, Cdh23, Chd3, Chrna9, Ddr1, Dll1, Dvl1, Dvl2, Edn1, Foxi1, Gata2, Gata3, Gbx2, Gli2, Hes1, Hey2, Hmx3, Hoxa1, Hpca, Ift88, Kif3a, Lhfpl5, Lrig3, Mapkapk2, Mcoln3, Myo3a, Nprl3, Otx1, Otx2, Pcdh15, Prox1, Prrx2, Ptk7, Rpl38, Six1, Sod1, Sox2, Spry2, Strc, Tcap, Tcf15, Vangl2, Whrn]	[Abr, Adgrv1, Aldh1a3, Alg10b, Alms1, Anp32b, Atg5, Atoh1, Atp2b2, Atp6v1b1, Atp8a2, Atp8b1, Bcl2, Bcl2l11, Bcr, Bdnf, Bloc1s5, Bmp2, Bmp4, Bmper, C1qb, C1qtnf5, Ccm2, Cdh1, Cdh23, Cdkn1b, Cebpa, Cebpd, Cecr2, Celsr1, Chd3, Chd7, Chrna10, Chrna9, Clic5, Clrn1, Col11a1, Col2a1, Cthrc1, Cux1, Cxcl14, Cys1, Cytl1, Dchs1, Ddr1, Dfna5, Dicer1, Dll1, Dlx5, Dlx6, Duox1, Duox2, Dvl1, Dvl2, Dvl3, Edn1, Ep…	TRUE
GO:0030030	GO_BiologicalProcess-GOA_29.08.2016_15h14	cell projection organization	[3]	[None]	146	18.0247	0.00487662	0.0240457	{}	{}	[Abi1, Alcam, Ank3, Arhgef6, Arl3, Atoh1, Bbs9, Bcas3, Bcl11b, Bin3, Bmpr2, Cacna1a, Capg, Cck, Cdh23, Cdh4, Cdk16, Cep97, Chn1, Chodl, Cit, Cntnap2, Cobl, Col25a1, Ctnna2, Cux2, Dab2ip, Dbnl, Ddr1, Dvl1, Eif2ak4, Enah, Epb41l3, Epha4, Epha7, Etv1, Etv4, Fgd4, Foxd1, Foxj1, Foxp1, Gas7, Gata3, Gbx2, Gli2, Gprc5b, Grid2, Hdac2, Hes1, Hoxa1, Ift46, Ift88, Inppl1, Iqub, Isl1, Itga6, Itgb4, Jun, Kel,…	[2700049A03Rik, Aatk, Abi1, Abi2, Abl1, Abl2, Ablim1, Adcy1, Adcy6, Adgrb3, Adgrv1, Afg3l2, Ahi1, Aif1, Ajuba, Ak7, Akap4, Akt1, Alcam, Alkbh1, Alms1, Ank3, Ankrd27, Ano6, Apbb1, Apbb2, Apc, Apoa1, Apoe, App, Arf4, Arf6, Arhgap24, Arhgap35, Arhgef26, Arhgef28, Arhgef6, Arhgef7, Arid1b, Arl13b, Arl3, Arl6, Armc4, Artn, Arx, Asap1, Atcay, Atg3, Atg5, Atg7, Atmin, Atoh1, Atp2b2, Atp7a, Atp7b, Atp8a2…	TRUE
GO:0031175	GO_BiologicalProcess-GOA_29.08.2016_15h14	neuron projection development	[4, 5, 6, 7, 9, 10]	[None]	103	18.7956	0.0049543	0.0242761	{}	{}	[Abi1, Alcam, Ank3, Atoh1, Bcl11b, Bmpr2, Cacna1a, Cck, Cdh4, Cdk16, Chn1, Chodl, Cit, Cntnap2, Cobl, Col25a1, Ctnna2, Cux2, Dab2ip, Dbnl, Ddr1, Dvl1, Eif2ak4, Enah, Epb41l3, Epha4, Epha7, Etv1, Etv4, Foxd1, Foxp1, Gas7, Gata3, Gbx2, Gli2, Gprc5b, Grid2, Hdac2, Hoxa1, Isl1, Jun, Kel, Kif20b, Kirrel3, L1cam, Lamb1, Lhx2, Lhx3, Lpar3, Lrp8, Lrrk2, Map2k2, Mapk6, Mapk8ip2, Mapt, Mef2c, Meg3, Micall2…	[Aatk, Abi1, Abi2, Abl1, Abl2, Ablim1, Adcy1, Adcy6, Adgrb3, Afg3l2, Ahi1, Akt1, Alcam, Alkbh1, Ank3, Ankrd27, Apbb1, Apbb2, Apc, Apoa1, Apoe, App, Arf4, Arf6, Arhgap35, Arhgef28, Arid1b, Artn, Arx, Asap1, Atcay, Atg7, Atoh1, Atp7a, Atp7b, Atp8a2, Atxn2, Aurka, Avil, B2m, B4gat1, Baiap2, Barhl2, Bbs1, Bbs4, Bcl11b, Bcl2, Bdnf, Bhlhb9, Bhlhe22, Bloc1s6, Bmp7, Bmpr1b, Bmpr2, Boc, Braf, Brsk1, Brsk2…	TRUE
GO:0014013	GO_BiologicalProcess-GOA_29.08.2016_15h14	regulation of gliogenesis	[6, 7, 8, 9]	[None]	17	28.3333	0.00494412	0.0243021	{}	{}	[Dlx1, Dlx2, Epha4, Hdac2, Hes1, Hmga2, Il6st, Nf1, Nf2, Nkx6-1, Nog, Nr2e1, Slc45a3, Sox10, Sox11, Sox8, Tcf7l2]	[Atxn1, Bmp2, Cdh2, Clcf1, Cntn2, Ctnnb1, Cxcr4, Dab1, Dicer1, Dlx1, Dlx2, Drd3, Emx1, Epha4, Ezh2, Fgfr3, Gfap, Gm10093, Gpr37l1, Gsx2, Hdac1, Hdac2, Hes1, Hes5, Hmga2, Id2, Id4, Il6st, Lif, Lin28a, Lingo1, Mllt4, Mtor, Mycn, Nf1, Nf2, Nkx2-2, Nkx6-1, Nkx6-2, Nog, Notch1, Nr2e1, Olig2, P2ry12, Plag1, Prpf19, Ptprz1, Rheb, Rnf112, Shh, Slc45a3, Sox10, Sox11, Sox8, Stap1, Tcf7l2, Tenm4, Tnfrsf21, …	TRUE
GO:0043383	GO_ImmuneSystemProcess-GOA_29.08.2016_15h14	negative T cell selection	[2, 6, 8]	[None]	7	43.75	0.00509238	0.0247977	{}	{}	[Aire, Ccr7, Cd28, Fas, Mink1, Ppp1r9b, Ptprc]	[Aire, Atg5, Ccr7, Cd28, Cd3e, Cd74, Dock2, Fas, Gli3, Mink1, Ppp1r9b, Ptprc, Shh, Spn, Themis, Zap70]	TRUE
REACTOME:7098786	REACTOME_09.11.2015	RAF-independent MAPK1/3 activation	[-1]	[None]	7	43.75	0.00509238	0.0247977	{}	{}	[Dusp6, Dusp7, Dusp9, Il6st, Jak1, Map2k2, Pea15a]	[Cdk1, Dusp5, Dusp6, Dusp7, Dusp9, Il6, Il6ra, Il6st, Jak1, Jak2, Map2k1, Map2k2, Mapk1, Mapk3, Pea15a, Ptpn11]	TRUE
REACTOME:7099093	REACTOME_09.11.2015	Chylomicron-mediated lipid transport	[-1]	[None]	7	43.75	0.00509238	0.0247977	{}	{}	[Apoa2, Hspg2, Ldlr, Lpl, Mttp, P4hb, Sdc1]	[Apoa1, Apoa2, Apoa4, Apoa5, Apob, Apoc2, Apoc3, Apoe, Hspg2, Ldlr, Lipc, Lpl, Mttp, P4hb, Sar1b, Sdc1]	TRUE
KEGG:04010	KEGG_31.08.2016	MAPK signaling pathway	[-1]	[None]	53	20.8661	0.00508154	0.024822	{}	{}	[Atf2, Atf4, Cacna1a, Cacna1c, Cacna1h, Cacna1i, Cacna2d2, Cacnb1, Cacng3, Cacng5, Cacng8, Ddit3, Dusp16, Dusp4, Dusp6, Dusp7, Dusp9, Egf, Egfr, Elk1, Elk4, Fas, Fgf15, Fgf23, Gadd45b, Hspa8, Jun, Jund, Map2k2, Map3k12, Map3k6, Map3k8, Map4k1, Map4k4, Mapk13, Mapk8ip1, Mapk8ip2, Mapkapk2, Mapkapk3, Mapt, Mef2c, Mknk2, Mras, Nf1, Nfatc1, Pla2g4e, Ppp5c, Prkaca, Ptprr, Rasgrf2, Rela, Rps6ka3, Tnfrs…	[Akt1, Akt2, Akt3, Arrb1, Arrb2, Atf2, Atf4, Bdnf, Braf, Cacna1a, Cacna1b, Cacna1c, Cacna1d, Cacna1e, Cacna1f, Cacna1g, Cacna1h, Cacna1i, Cacna1s, Cacna2d1, Cacna2d2, Cacna2d3, Cacna2d4, Cacnb1, Cacnb2, Cacnb3, Cacnb4, Cacng1, Cacng2, Cacng3, Cacng4, Cacng5, Cacng6, Cacng7, Cacng8, Casp3, Cd14, Cdc25b, Cdc42, Chuk, Crk, Crkl, Daxx, Ddit3, Dusp1, Dusp10, Dusp16, Dusp2, Dusp3, Dusp4, Dusp5, Dusp6, …	TRUE
KEGG:02010	KEGG_31.08.2016	ABC transporters	[-1]	[None]	14	30.4348	0.00517118	0.0251034	{}	{}	[Abca4, Abca8a, Abca8b, Abca9, Abcb11, Abcb1b, Abcb8, Abcb9, Abcc1, Abcc3, Abcc9, Abcg1, Abcg3, Abcg5]	[Abca1, Abca12, Abca13, Abca17, Abca2, Abca3, Abca4, Abca5, Abca6, Abca7, Abca8a, Abca8b, Abca9, Abcb10, Abcb11, Abcb1a, Abcb1b, Abcb4, Abcb5, Abcb6, Abcb7, Abcb8, Abcb9, Abcc1, Abcc10, Abcc12, Abcc2, Abcc3, Abcc4, Abcc5, Abcc6, Abcc8, Abcc9, Abcd1, Abcd2, Abcd3, Abcd4, Abcg1, Abcg2, Abcg3, Abcg4, Abcg5, Abcg8, Cftr, Tap1, Tap2]	TRUE
GO:0014014	GO_BiologicalProcess-GOA_29.08.2016_15h14	negative regulation of gliogenesis	[5, 6, 7, 8, 9, 10]	[None]	9	37.5	0.00525481	0.0254307	{}	{}	[Dlx1, Dlx2, Hes1, Hmga2, Nf1, Nkx6-1, Nog, Nr2e1, Sox11]	[Ctnnb1, Dab1, Dicer1, Dlx1, Dlx2, Drd3, Fgfr3, Gpr37l1, Hes1, Hes5, Hmga2, Id2, Id4, Lin28a, Lingo1, Mycn, Nf1, Nkx6-1, Nkx6-2, Nog, Notch1, Nr2e1, Sox11, Stap1]	TRUE
GO:0043966	GO_BiologicalProcess-GOA_29.08.2016_15h14	histone H3 acetylation	[8, 9, 11, 12]	[None]	8	40	0.00534728	0.0256408	{}	{}	[Brca1, Gata3, Kat2a, Per1, Smad4, Smarca4, Tcf3, Tcf7l1]	[Brca1, Brd4, Chek1, Crtc2, Gata3, Irf4, Kat2a, Kat2b, Kat6a, Kmt2a, Ldb1, Myod1, Myog, Nap1l2, Per1, Piwil2, Smad4, Smarca4, Tcf3, Tcf7l1]	TRUE
GO:0061213	GO_BiologicalProcess-GOA_29.08.2016_15h14	positive regulation of mesonephros development	[4, 5, 6, 7, 8, 9, 10]	[None]	8	40	0.00534728	0.0256408	{}	{}	[Gata3, Lgr4, Nog, Sall1, Six1, Sox8, Wnt2b, Wt1]	[Agtr2, Gata3, Gdnf, Grem1, Hoxb7, Lgr4, Lhx1, Maged1, Nog, Pax2, Pax8, Sall1, Six1, Six4, Smo, Sox8, Sox9, Vegfa, Wnt2b, Wt1]	TRUE
KEGG:04390	KEGG_31.08.2016	Hippo signaling pathway	[-1]	[None]	35	22.7273	0.00533172	0.0256446	{}	{}	[Bbc3, Bmp8a, Bmpr2, Cdh1, Crb1, Ctnna2, Ctnna3, Dlg2, Dvl1, Dvl2, Fzd9, Gdf5, Gli2, Mob1a, Nf2, Pard3, Pard6a, Ppp2r2c, Ppp2r2d, Prkci, Prkcz, Serpine1, Smad4, Sox2, Tcf7l1, Tcf7l2, Trp73, Wnt11, Wnt2, Wnt2b, Wnt3, Wnt5b, Wnt7b, Wwc1, Ywhaq]	[Actb, Actg1, Afp, Ajuba, Amh, Amot, Apc, Apc2, Areg, Axin1, Axin2, Bbc3, Birc2, Birc5, Bmp2, Bmp4, Bmp5, Bmp6, Bmp7, Bmp8a, Bmp8b, Bmpr1a, Bmpr1b, Bmpr2, Btrc, Ccnd1, Ccnd2, Ccnd3, Cdh1, Crb1, Crb2, Csnk1d, Csnk1e, Ctgf, Ctnna1, Ctnna2, Ctnna3, Ctnnb1, Dlg1, Dlg2, Dlg3, Dlg4, Dvl1, Dvl2, Dvl3, Fbxw11, Fgf1, Frmd6, Fzd1, Fzd10, Fzd2, Fzd3, Fzd4, Fzd5, Fzd6, Fzd7, Fzd8, Fzd9, Gdf5, Gdf6, Gdf7, Gli…	TRUE
GO:0032387	GO_BiologicalProcess-GOA_29.08.2016_15h14	negative regulation of intracellular transport	[3, 4, 5, 6]	[None]	12	32.4324	0.00533	0.0257152	{}	{}	[Angpt1, Bst2, Dab2ip, Gbp3, Mapt, Nf1, Pkd1, Pkig, Sar1a, Sufu, Thra, Uaca]	[Angpt1, Bst2, Cd300a, Cd36, Cdk5, Dab2ip, Dmtn, Ei24, Fam89b, Fbxw11, Foxf1, Fzd1, Gbp3, Gbp4, Il13ra2, Litaf, Map1b, Mapk7, Mapt, Mdfic, Mrln, Mtor, Nf1, Nov, Pkd1, Pkia, Pkig, Rabgef1, Sar1a, Sri, Sufu, Tacc3, Tbc1d10c, Thra, Txn1, Uaca, Zc3h12a]	TRUE
GO:0060612	GO_BiologicalProcess-GOA_29.08.2016_15h14	adipose tissue development	[4, 5, 6]	[None]	12	32.4324	0.00533	0.0257152	{}	{}	[Arrdc3, Atf2, Ebf2, Hmga2, Nr1h4, Rorc, Sh3pxd2b, Slc25a25, Sox8, Uba52, Ubb, Umodl1]	[Adrm1, Amer1, Ap1s2, Arid5b, Arrdc3, Atf2, Bbs4, Cdk4, Creb5, Csf1, Dgat2, Ebf2, Fgl1, Fto, Hmga2, Id2, Lep, Nr1h4, Paxip1, Pik3ca, Ppard, Ppargc1a, Rorc, Rps27a, Selm, Sh3pxd2b, Sirt1, Slc25a25, Sox8, Spg20, Tbl1xr1, Uba52, Ubb, Ubc, Umodl1, Xbp1, Zfp516]	TRUE
GO:1901343	GO_BiologicalProcess-GOA_29.08.2016_15h14	negative regulation of vasculature development	[3, 4, 5, 6, 7, 8, 9]	[None]	12	32.4324	0.00533	0.0257152	{}	{}	[Ccr2, Dab2ip, Fxyd1, Hhex, Meg3, Nf1, Ngp, Serpine1, Serpinf1, Tcf4, Tcf7l2, Wt1]	[Angpt2, Ccl2, Ccr2, Cd59a, Col4a3, Crhr2, Cx3cr1, Dab2ip, Ecscr, Epha2, Foxc1, Fxyd1, Gpr4, Hhex, Hrg, Ism1, Krit1, Lect1, Meg3, Nf1, Ngp, Optc, Pml, Prl7d1, Sema3e, Sema4a, Serpine1, Serpinf1, Stard13, Tcf4, Tcf7l2, Thbs1, Thbs2, Tie1, Tnmd, Vash1, Wt1]	TRUE
GO:0006082	GO_BiologicalProcess-GOA_29.08.2016_15h14	organic acid metabolic process	[3, 4]	[None]	56	20.5882	0.00544019	0.0260068	{}	{}	[Aars, Aasdh, Acot7, Acsbg2, Actn3, Aldh1a3, Alox15, Ankrd23, Asl, Azin2, Bcat1, Cacna1a, Ces1f, Cyp1b1, Daglb, Dct, Edn2, Eno1, Fa2h, Fgf15, G6pc, Galk1, Ggt1, Got2, Gulo, Hadha, Hal, Hdac4, Hif1a, Ldhc, Lipe, Mlxipl, Mlycd, Mpo, Mtr, Nos2, Nr1h4, P4ha1, Park7, Pck1, Pdk2, Ptges, Rbp1, Scap, Scd1, Scd4, Sesn2, Slc37a4, Slc45a3, Slc7a7, Srebf1, Stat3, Tdh, Tom1l2, Trib3, Wdtc1]	[Aars, Aasdh, Aass, Abcd1, Abcd2, Acaca, Acacb, Acadl, Acadm, Acadvl, Acnat1, Acot1, Acot3, Acot4, Acot5, Acot7, Acox1, Acsbg2, Acsm1, Acsm3, Actn3, Adh1, Adh7, Adipoq, Adsl, Afmid, Agt, Agxt, Ahcy, Akr1a1, Aldh1a1, Aldh1a2, Aldh1a3, Aldh1a7, Aldh4a1, Aldh5a1, Aldh8a1, Alkbh7, Alox12, Alox12b, Alox12e, Alox15, Alox5, Alox5ap, Alox8, Aloxe3, Ankrd23, Ankrd26, Arv1, Asl, Atg7, Atp7a, Atp7b, Atp8b1,…	TRUE
GO:0018394	GO_BiologicalProcess-GOA_29.08.2016_15h14	peptidyl-lysine acetylation	[8, 9]	[None]	15	29.4118	0.00551545	0.0262864	{}	{}	[Arid5a, Atat1, Brca1, Gata2, Gata3, Isl1, Kat2a, Klf15, Myocd, Per1, Smad4, Smarca4, Tcf3, Tcf7l1, Twist1]	[Arid5a, Atat1, Atg5, Atg7, Bmi1, Brca1, Brd4, Chd5, Chek1, Crtc2, Csrp2bp, Ctcf, Flcn, Foxp3, Gata2, Gata3, Hnf1a, Irf4, Isl1, Kat2a, Kat2b, Kat6a, Kat6b, Klf15, Kmt2a, Ldb1, Mbd3, Mecp2, Mettl8, Msx3, Myocd, Myod1, Myog, Nap1l2, Ncoa1, Nfe2, Nos1, Paxip1, Pcgf2, Per1, Piwil2, Sirt3, Smad4, Smarca4, Snai2, Taf1, Tcf3, Tcf7l1, Tgfb1, Twist1, Wrb]	TRUE
GO:0071702	GO_BiologicalProcess-GOA_29.08.2016_15h14	organic substance transport	[4]	[None]	146	17.9582	0.0055871	0.0265472	{}	{}	[Abca4, Abcg1, Abcg5, Aim2, Angpt1, Ank3, Apba1, Apoa2, Arl3, Atp2c2, Atp8b3, Azin2, Bcas3, Cacna1a, Cacna1c, Cacnb1, Camk4, Ccr7, Cd276, Cdk16, Cdkn1a, Chrna4, Clip2, Crebl2, Crhr1, Crlf2, Cry2, Dab2ip, Derl2, Ect2, Edar, Edn1, Egf, Exoc3l, Fam3b, Ffar2, Flt3, Foxp1, Fxyd1, G6pc, Gata3, Gbp3, Ghsr, Gpld1, Gpr68, Hes1, Hif1a, Hk2, Hmga2, Il17rb, Inpp5k, Kif20b, Klf15, Lax1, Lca5, Ldlr, Lgr4, Lmna…	[Abca1, Abca12, Abca4, Abca5, Abca7, Abcb1a, Abcb4, Abcg1, Abcg4, Abcg5, Abcg8, Abl1, Abl2, Abra, Acat2, Ace2, Acvr1c, Acvr2b, Adipoq, Adora3, Agap3, Agt, Agtr1a, Agxt, Ahcyl1, Ahi1, Aim2, Akap5, Akt1, Akt2, Alyref2, Angpt1, Ank2, Ank3, Ano1, Anxa1, Ap3b1, Ap3d1, Apba1, Apoa1, Apoa2, Apoa4, Apob, Apobec1, Apoe, Apof, Apom, Aqp1, Aqp3, Aqp7, Arhgef7, Arl3, Arl6ip1, Arl6ip5, Arntl, Arrb1, Arv1, Asp…	TRUE
GO:0016331	GO_BiologicalProcess-GOA_29.08.2016_15h14	morphogenesis of embryonic epithelium	[4, 5, 6]	[None]	40	21.978	0.00562554	0.0266491	{}	{}	[Aldh1a3, Cobl, Dlc1, Dvl1, Dvl2, Enah, Gata3, Gli2, Glmn, Grhl2, Hhex, Hif1a, Irx3, Kat2a, Kif20b, Lama5, Lhx2, Lmo4, Nog, Prkaca, Ptk7, Sall1, Sall4, Setd2, Sfrp2, Six1, Sox11, Sox4, Sox8, Spint2, Stil, Sufu, Twist1, Vangl2, Vegfc, Wnt2, Wnt2b, Wnt7b, Zeb2, Zic5]	[Adm, Aldh1a1, Aldh1a2, Aldh1a3, Alg10b, Alx1, Apaf1, Ar, Arhgap35, Arid1a, Bbs4, Bcl10, Bmp4, Bmp5, Bmp7, Casp8, Cc2d2a, Cecr2, Celsr1, Cfl1, Cited2, Cluap1, Cobl, Coq7, Cthrc1, Ctnnb1, Cyp19a1, Deaf1, Dlc1, Dvl1, Dvl2, Dvl3, Enah, Epb41l5, Fgf10, Fgf8, Fgfr2, Folr1, Fuz, Fzd1, Fzd2, Fzd3, Fzd6, Gata3, Gatad2a, Gdf7, Gdnf, Gli2, Glmn, Grem1, Grhl2, Grhl3, Grsf1, Hand1, Hectd1, Hes5, Hhex, Hif1a,…	TRUE
GO:0021761	GO_BiologicalProcess-GOA_29.08.2016_15h14	limbic system development	[4, 5, 6, 7, 8, 9]	[None]	23	25.2747	0.00581828	0.0274791	{}	{}	[Aldh1a3, Atat1, Cntnap2, Dlx1, Dlx2, Gsx1, Hdac2, Kcna1, Kif3a, Kirrel3, Lrp8, Nf1, Nf2, Nprl3, Nr2e1, Prox1, Ptprs, Sox3, Trp73, Uba52, Uba6, Ubb, Zeb2]	[4933409K07Rik, Aldh1a3, Atat1, Bax, Bbs1, Bbs2, Bbs4, Bcan, Btg2, Cdk5, Cdk5r1, Cdk5r2, Cntnap2, Dclk2, Dcx, Dear1, Dlx1, Dlx2, Drd1, Emx2, Epha5, Fezf2, Fgf13, Fgfr1, Fgfr2, Foxb1, Gli3, Gm10093, Gsx1, Hap1, Hdac1, Hdac2, Id4, Kcna1, Kif14, Kif3a, Kirrel3, Lef1, Lhx5, Lmx1a, Lrp8, Mdk, Mfsd2a, Mkks, Neurod1, Neurod6, Nf1, Nf2, Nkx2-1, Nkx2-6, Nkx3-1, Nprl3, Nr2e1, Nr4a3, Nrp1, Nrp2, Ogdh, Otp, …	TRUE
GO:0001892	GO_BiologicalProcess-GOA_29.08.2016_15h14	embryonic placenta development	[3, 4, 5, 6, 7, 8]	[None]	27	24.1071	0.00593761	0.0276266	{}	{}	[Bptf, Cdx2, Cebpb, Cyr61, E2f8, Egfr, Esrrb, Fbxw8, Gata2, Grhl2, Hes1, Hey2, Hif1a, Il10, Junb, Krt19, Mdfi, Ncoa3, Pkd1, Plcd3, Rspo3, Setd2, Slc8a1, Spint2, Tfeb, Wnt2, Wnt7b]	[Adm, Akt1, Arnt, Ascl2, Birc6, Bmp5, Bmp7, Bptf, Cdkn1c, Cdx2, Cdx4, Cebpa, Cebpb, Cited1, Cited2, Csf2, Cts7, Cts8, Cyr61, Dnajb6, E2f7, E2f8, Egfr, Egln1, Eomes, Epas1, Erf, Esrrb, Esx1, Fbxw8, Fgfr2, Foxd3, Fzd5, Gab1, Gata2, Gcm1, Gcm2, Gjb5, Grb2, Grhl2, Hand1, Hectd1, Hes1, Hey1, Hey2, Hif1a, Hs6st1, Hsf1, Il10, Itga4, Junb, Krt19, Krt8, Lef1, Lif, Llgl2, Map2k1, Mapk1, Mbd4, Mdfi, Med1, N…	TRUE
GO:0021846	GO_BiologicalProcess-GOA_29.08.2016_15h14	cell proliferation in forebrain	[4, 5, 6, 7, 8, 9]	[None]	11	33.3333	0.00596602	0.0276767	{}	{}	[Dct, Dock7, Hhex, Hmga2, Igf2bp1, Ncor2, Numb, Tacc1, Uba2, Wnt7b, Zeb2]	[Arx, B4galnt2, Cep120, Dct, Disc1, Dixdc1, Dock7, Emx2, Fabp7, Fgf8, Fgfr1, Fgfr2, Gli3, Hhex, Hmga2, Hook3, Igf2bp1, Kif14, Lhx5, Ncor2, Numb, Numbl, Pcm1, Pou3f2, Pou3f3, Six3, Tacc1, Tacc2, Tacc3, Uba2, Wnt3a, Wnt7b, Zeb2]	TRUE
GO:0030282	GO_BiologicalProcess-GOA_29.08.2016_15h14	bone mineralization	[4, 5, 6, 7]	[None]	17	27.8689	0.0059314	0.0276798	{}	{}	[Actn3, Alox15, Ank, Cd276, Dnm3os, Fam20c, Fgf23, Gata1, Hif1a, Lgr4, Ltbp3, Mef2c, Pth1r, Rspo2, Tcf7l2, Tmem119, Wnt11]	[Actn3, Adrb2, Ahsg, Alox15, Ank, Ano6, Asxl2, Axin2, Bmp2, Bmp2k, Cd276, Dnm3os, Duox1, Duox2, Eif2ak3, Ercc2, Fam101a, Fam101b, Fam20c, Fbn2, Fgf23, Fgfr2, Fgfr3, Gata1, Gja1, Gla, Gpc3, Hif1a, Ibsp, Ifitm5, Klf10, Lgr4, Ltbp3, Matn1, Mef2c, Mepe, Mia3, Mmp13, Mtss1, Nbr1, Nfe2, Osr1, Osr2, Oxsr1, P2rx7, Phex, Phospho1, Pkdcc, Pth1r, Pthlh, Ptk2b, Ptn, Rspo2, S1pr1, Sbno2, Sox9, Tcf7l2, Tmem119…	TRUE
GO:0007049	GO_BiologicalProcess-GOA_29.08.2016_15h14	cell cycle	[3]	[None]	97	18.835	0.00590044	0.0277003	{}	{}	[Azin2, Bag6, Brca1, Calr, Ccnb1, Cdkn1a, Cenpf, Cep152, Cit, Cntd1, Csnk2a2, Ctdspl, Cul4a, Dazl, Dmc1, Dmrt1, E2f8, E4f1, Fbxl7, Fbxo5, Fignl1, Fkbp6, Foxa1, Fxyd1, Gadd45b, Gata3, Gpr3, Hes1, Hmga2, Hspa8, Igf1r, Il10, Iqgap3, Jun, Junb, Kif11, Kif18a, Kif20b, Mad2l1, Mael, Mapre3, Mdm2, Mepce, Mki67, Msh4, Myb, Nanos3, Nfatc1, Nprl3, Nr2e1, Nsun2, Nupr1, Osm, Pard3, Pax6, Pink1, Pkd1, Plcb1, …	[1500015O10Rik, AY074887, Aatf, Abl1, Actr2, Actr3, Adcyap1, Ago4, Ak1, Akap8, Anxa1, Apbb1, Apbb2, Apc, App, Arhgef2, Arntl, Ascl1, Aspm, Asz1, Atad5, Atf5, Atm, Atr, Atrx, Aurka, Axin2, Azi2, Azin2, Bad, Bag6, Bak1, Bax, Bcl2, Bcl2l1, Bcl2l11, Bcr, Bid, Birc5, Brca1, Brca2, Brdt, Brinp1, Brinp2, Brinp3, Brsk1, Btg4, Btn2a2, Btrc, Bub1, Bub1b, Bub3, C2cd3, Calm1, Calr, Camk2a, Camk2b, Camk2d, Ca…	TRUE
GO:0001525	GO_BiologicalProcess-GOA_29.08.2016_15h14	angiogenesis	[3, 4, 5, 7, 8, 9, 10]	[None]	49	21.03	0.0058829	0.0277008	{}	{}	[Adam8, Adipor2, Angpt1, Anxa2, Ccl24, Ccr2, Ctsh, Cx3cl1, Cyp1b1, Cyr61, Dab2ip, Dll1, E2f8, Edn1, Eng, Enpep, Fbxw7, Fxyd1, Gata2, Gata4, Gbx2, Gdf2, Hhex, Hif1a, Hpse, Isl1, Jam3, Jun, Meg3, Meis1, Nf1, Nfatc4, Ngp, Notch4, Nr2e1, Pecam1, Plcd3, Rbm15, Rspo3, Scg2, Serpine1, Serpinf1, Setd2, Sfrp2, Tcf4, Tcf7l2, Vegfc, Wasf2, Wnt7b]	[Acvr1, Acvrl1, Adam8, Adgra2, Adipor2, Adm, Adra2b, Ahr, Ang4, Angpt1, Angpt2, Anxa2, B4galt1, Bak1, Bax, Bmp4, C1galt1, C3, C3ar1, C5ar1, C6, Casp8, Cav1, Ccbe1, Ccl11, Ccl12, Ccl2, Ccl24, Ccr2, Ccr3, Cd59a, Ceacam1, Cela1, Cib1, Clic4, Col18a1, Col4a3, Crhr2, Ctgf, Ctnnb1, Ctsh, Cx3cl1, Cx3cr1, Cxcl12, Cxcr4, Cyp1b1, Cyr61, Dab2ip, Dicer1, Dll1, Dll4, E2f7, E2f8, Ecscr, Edn1, Ednra, Efna1, Egl…	TRUE
GO:0060840	GO_BiologicalProcess-GOA_29.08.2016_15h14	artery development	[4, 6, 7, 8, 9]	[None]	22	25.5814	0.00592612	0.0277378	{}	{}	[Bmpr2, Chd3, Dnm2, Efnb2, Eng, Hand2, Hes1, Hey2, Lrp2, Myocd, Nf1, Nog, Notch4, Nprl3, Prickle1, Prox1, Prrx2, Six1, Smarca4, Sox4, Sufu, Wnt11]	[Acvr2b, Acvrl1, Adamts6, Angptl3, Ap2b1, Apob, Apoe, Bmp4, Bmpr1a, Bmpr2, Chd3, Chd7, Cited2, Cntrl, Col3a1, Cxcr4, Dctn5, Dll4, Dnm2, Efnb2, Eng, Ephb4, Eya1, Fgf8, Folr1, Foxc1, Foxc2, Foxh1, Fuz, Gja5, Gli3, Gm14207, Hand2, Hectd1, Hes1, Hey1, Hey2, Hoxa13, Hpgd, Jag1, Kat6a, Kif7, Lox, Lrp1, Lrp2, Ltbp1, Luzp1, Myh10, Myocd, Ndst1, Nf1, Nkx3-1, Nog, Notch1, Notch3, Notch4, Nprl3, Nrp1, Pde2a…	TRUE
GO:0048812	GO_BiologicalProcess-GOA_29.08.2016_15h14	neuron projection morphogenesis	[5, 6, 7, 8, 10, 11]	[None]	78	19.403	0.00607219	0.0280861	{}	{}	[Abi1, Alcam, Ank3, Atoh1, Bcl11b, Bmpr2, Cacna1a, Cck, Cdh4, Chn1, Cit, Cobl, Col25a1, Ctnna2, Cux2, Dab2ip, Dbnl, Ddr1, Dvl1, Eif2ak4, Enah, Epb41l3, Epha4, Epha7, Etv1, Etv4, Foxd1, Foxp1, Gas7, Gata3, Gbx2, Gli2, Hoxa1, Isl1, Kel, Kif20b, Kirrel3, L1cam, Lhx2, Lhx3, Lpar3, Lrp8, Lrrk2, Map2k2, Mapk8ip2, Mapt, Meg3, Nbl1, Nedd4, Nfatc4, Nfib, Nkx6-1, Nog, Nr2e1, Numb, Pax6, Prkcz, Psen1, Rab3a…	[Aatk, Abi1, Abl1, Abl2, Ablim1, Adcy1, Adgrb3, Afg3l2, Alcam, Ank3, Ankrd27, Apbb1, Apbb2, Apc, App, Arhgap35, Arhgef28, Artn, Arx, Atg7, Atoh1, Atp7a, Atp7b, Atp8a2, Atxn2, Aurka, B4gat1, Barhl2, Bcl11b, Bcl2, Bdnf, Bhlhb9, Bhlhe22, Bmp7, Bmpr1b, Bmpr2, Boc, Braf, Brsk1, Brsk2, Btbd3, Cacna1a, Cacna1f, Camk2a, Caprin1, Caprin2, Cck, Cckar, Cdh11, Cdh4, Cdk5, Cdk5r1, Cdkl3, Celsr3, Chl1, Chn1, C…	TRUE
GO:0051216	GO_BiologicalProcess-GOA_29.08.2016_15h14	cartilage development	[4, 5, 6]	[None]	34	22.6667	0.00622985	0.0286464	{}	{}	[Arid5a, Barx2, Col11a2, Cst10, Cyr61, Dlx2, Edn1, Gdf2, Gdf5, Gli2, Gpld1, Hand2, Hif1a, Hoxa3, Hoxa5, Hoxb3, Hoxd3, Hspg2, Ltbp3, Mef2c, Myf5, Nfib, Nog, Pkd1, Prrx2, Pth1r, Rspo2, Scube2, Sfrp2, Sox6, Sulf2, Thra, Uncx, Wnt7b]	[Acan, Acer1, Arid5a, Atp7a, Atp7b, Axin2, Barx2, Bbs1, Bbs2, Bmp10, Bmp2, Bmp4, Bmpr1a, Bmpr1b, Carm1, Cbs, Cer1, Chadl, Chst11, Chsy1, Col11a1, Col11a2, Col1a1, Col27a1, Col2a1, Col9a1, Comp, Creb3l2, Csgalnact1, Cst10, Ctgf, Ctnnb1, Cyr61, Cytl1, Dicer1, Dlx2, Edn1, Eif2ak3, Fam101a, Fam101b, Fbxw4, Fgf18, Fgf4, Fgf6, Fgf9, Fgfr1, Fgfr3, Frzb, Gdf2, Gdf5, Glg1, Gli2, Gli3, Gnas, Gpld1, Hand1, …	TRUE
GO:0046661	GO_BiologicalProcess-GOA_29.08.2016_15h14	male sex differentiation	[4, 5]	[None]	29	23.5772	0.00622443	0.0287056	{}	{}	[Acvr2a, Asb1, Dhh, Dmrt1, Esr1, Fkbp4, Gata3, Gata4, Hmga2, Hoxa10, Kif18a, Lgr4, Nupr1, Rad21l, Rec8, Sfrp2, Smad4, Sox2, Sox3, Sox8, Sycp2, Tesc, Tex11, Tex15, Tmf1, Tsx, Uba52, Ubb, Wt1]	[Acvr2a, Adgrg1, Adrm1, Ago4, Akap9, Ar, Arid4a, Arid4b, Arid5b, Asb1, Asmt, Aspm, Atrx, Bax, Bcl2, Bcl2l1, Bcl2l11, Bcl2l2, Bik, Bmp5, Bmp6, Bmpr1a, Cited2, Col9a3, Ctnnb1, Cyp19a1, Dhcr24, Dhh, Dmrt1, Dmrt3, Eif2s2, Ercc1, Esr1, Fanca, Fgf10, Fgf8, Fgf9, Fkbp4, Fndc3a, Fshb, Fshr, Gata3, Gata4, Gm1153, H3f3a, Hmga2, Hmgb2, Hoxa10, Hoxa11, Hoxa13, Hoxa9, Hoxd13, Hsd17b4, Ing2, Insl3, Insl6, Insr…	TRUE
GO:0007163	GO_BiologicalProcess-GOA_29.08.2016_15h14	establishment or maintenance of cell polarity	[3]	[None]	25	24.5098	0.00634018	0.0289837	{}	{}	[Bcas3, Cdh5, Cdx2, Clasp2, Foxj1, Frmd4a, Gata3, Hes1, Jam3, Kif20b, Lhx2, Lmna, Nphp3, Pax6, Pkd1, Prkci, Ptk7, Spag5, Spint2, Spry2, Syne2, Tcf15, Vangl2, Wnt11, Wnt7b]	[Actr2, Actr3, Amot, Amotl1, Arf4, Arf6, Arhgef2, Atn1, Bcas3, Brsk1, Brsk2, Cdc42, Cdh5, Cdk5rap2, Cdx2, Cep290, Cfl1, Clasp2, Crb2, Ctnna1, Cyp26b1, Cyth1, Cyth3, Dlg3, Dlg5, Dock2, Dynlt1b, Ephb1, Eya1, Ezr, Fat1, Fgf10, Fgf13, Foxf1, Foxj1, Frmd4a, Frmd4b, Gata3, Gpsm2, Hes1, Hes5, Hey1, Igf1, Ilk, Insc, Jam3, Kif20b, Kif26b, Krit1, Lama1, Lhx2, Lims1, Llgl1, Llgl2, Lmna, Macf1, Map1b, Map2, …	TRUE
REACTOME:7098586	REACTOME_09.11.2015	Metabolism	[-1]	[None]	265	16.9329	0.00632694	0.0290077	{}	{}	[Abcb11, Abcc3, Abcg1, Abcg5, Acad10, Acot11, Acot7, Acox2, Acsbg2, Acsl6, Acsm2, Adcy3, Adcy9, Adh6a, Adpgk, Adra2a, Adss, Agk, Agpat3, Ak2, Ak5, Ak8, Akr1b7, Akr1c21, Akr1d1, Aldh18a1, Aldh1b1, Aldh2, Aldoart2, Alox15, Amy1, Apoa2, Aprt, Arg2, Arsa, Arsi, Atp5d, Atp5g1, Atp5g2, Atp5j2, Atp5o, Azin2, B3gnt2, Bcat1, Bckdhb, Bdh1, Bdh2, Blvra, Cacna1a, Cacna1c, Cacna2d2, Car6, Cds1, Ces1f, Ces2e, …	[1700029P11Rik, 1700080E11Rik, 9130409I23Rik, A2m, ATP6, Aaas, Aacs, Aadac, Aadat, Aanat, Aasdhppt, Aass, Abca1, Abcb11, Abcc3, Abcc5, Abcc8, Abcd1, Abcd4, Abcg1, Abcg5, Abcg8, Abhd10, Abhd14b, Abhd3, Abhd4, Acaa1a, Acaa1b, Acaca, Acacb, Acad10, Acad11, Acad12, Acad8, Acadl, Acadm, Acads, Acadsb, Acadvl, Acat1, Acer1, Acer2, Acer3, Ache, Acly, Aco2, Acot1, Acot10, Acot11, Acot12, Acot13, Acot2, A…	TRUE
GO:0009636	GO_BiologicalProcess-GOA_29.08.2016_15h14	response to toxic substance	[3]	[None]	14	29.7872	0.00638426	0.029016	{}	{}	[Cyp1a2, Cyp1b1, Ddc, Fancc, Fas, Fbln5, Mbp, Mpo, Mt2, Nupr1, Park7, Pink1, Sod1, Szt2]	[Abtb2, Ahr, Atp7a, Atp7b, Bak1, Bax, Bcl2, Blmh, Cd36, Cnp, Cyp1a1, Cyp1a2, Cyp1b1, Cyp2f2, Ddc, Dhfr, Ercc6, Fancc, Fas, Fbln5, Gjc2, Gpx1, Gucy2c, Htr1d, Mbp, Mpo, Mt1, Mt2, Mtnr1b, Nfe2l2, Nkx3-1, Nupr1, Park2, Park7, Pink1, Pon1, Prdx1, Prdx2, Scn8a, Scn9a, Slc18a2, Sod1, Sod2, Szt2, Ttpa, Wapl, Xpa]	TRUE
GO:0021517	GO_BiologicalProcess-GOA_29.08.2016_15h14	ventral spinal cord development	[3, 5, 6, 7, 8]	[None]	14	29.7872	0.00638426	0.029016	{}	{}	[Cacna1a, Foxn4, Foxp1, Gata2, Gli2, Isl1, Lhx3, Lmo4, Lrp8, Nkx6-1, Pax6, Sox4, Sufu, Vldlr]	[Abt1, Ascl1, Cacna1a, Cln8, Dab1, Dbx1, Dicer1, Dmrt3, Dync2h1, Evx1, Foxn4, Foxp1, Gata2, Gbx1, Gdpd5, Gigyf2, Gli2, Gli3, Hoxc10, Hoxd10, Ift172, Ighmbp2, Isl1, Isl2, Lbx1, Lhx1, Lhx3, Lhx4, Lmo4, Lrp8, Mnx1, Nkx2-2, Nkx6-1, Nkx6-2, Olig2, Olig3, Pax6, Phox2a, Ptch1, Reln, Shh, Sox1, Sox4, Sufu, Tbx20, Tctn1, Vldlr]	TRUE
GO:0048666	GO_BiologicalProcess-GOA_29.08.2016_15h14	neuron development	[4, 5, 6, 8, 9]	[None]	127	18.1688	0.00640652	0.029033	{}	{}	[Abi1, Alcam, Ank3, Arl3, Atoh1, Bcl11b, Bmpr2, Cacna1a, Cck, Cdh23, Cdh4, Cdk16, Chn1, Chodl, Cit, Cntnap2, Cobl, Col25a1, Crb1, Ctnna2, Cux2, Dab2ip, Dbnl, Ddr1, Dvl1, Eif2ak4, En2, Enah, Epb41l3, Epha4, Epha7, Etv1, Etv4, Foxd1, Foxp1, Gas7, Gata2, Gata3, Gbx2, Gli2, Gprc5b, Grid2, Hand2, Hdac2, Hes1, Hoxa1, Ift88, Insm1, Isl1, Jun, Kel, Kif20b, Kif3a, Kirrel3, L1cam, Lamb1, Lhfpl5, Lhx2, Lhx3…	[Aatk, Abi1, Abi2, Abl1, Abl2, Ablim1, Adcy1, Adcy6, Adgrb3, Adgrv1, Afg3l2, Ahi1, Akt1, Alcam, Alg10b, Alkbh1, Alms1, Ank3, Ankrd27, Anks1, Apbb1, Apbb2, Apc, Apoa1, Apoe, App, Arf4, Arf6, Arhgap35, Arhgef28, Arid1b, Arl3, Artn, Arx, Asap1, Ascl1, Atcay, Atf5, Atg7, Atoh1, Atp2b2, Atp7a, Atp7b, Atp8a2, Atp8b1, Atxn2, Aurka, Avil, B2m, B4gat1, Baiap2, Barhl2, Bbs1, Bbs4, Bcl11b, Bcl2, Bdnf, Becn1…	TRUE
GO:0019538	GO_BiologicalProcess-GOA_29.08.2016_15h14	protein metabolic process	[3, 4]	[None]	297	16.7797	0.00638108	0.0290858	{}	{}	[Aars, Ace, Adam8, Adamts2, Adamts7, Afg3l1, Agbl2, Agtpbp1, Ahrr, Aim2, Angpt1, Anxa2, Aplp1, Arid5a, Asph, Atat1, Atf3, Atp13a2, Avpi1, Azin2, Bag6, Bbc3, Bcar3, Brca1, C1qa, C1qtnf1, Camk4, Cav3, Ccdc47, Ccnb1, Ccr2, Cd27, Cd276, Cd28, Cd4, Cdh1, Cdkal1, Cdkn1a, Cebpb, Clec2i, Cnksr3, Cpxm1, Cpxm2, Crebl2, Csnk2a2, Ctdspl, Cth, Ctr9, Ctsh, Cul4a, Cycs, Cyr61, Dab2ip, Dazl, Ddr1, Ddr2, Dennd3, …	[1500015O10Rik, 1700016K19Rik, 2610042L04Rik, A4gnt, Aars, Aarsd1, Aatf, Aatk, Abca1, Abca7, Abcb1a, Abl1, Abl2, Acaca, Ace, Aco1, Acsl1, Acvr1, Acvr1b, Acvr2b, Adam10, Adam17, Adam19, Adam8, Adam9, Adamts13, Adamts2, Adamts20, Adamts3, Adamts4, Adamts7, Adamts9, Adar, Adh5, Adipoq, Adprh, Adra1a, Adra1d, Adra2b, Adrbk1, Afg3l1, Afg3l2, Aga, Agap3, Agbl1, Agbl2, Agbl3, Agbl4, Agbl5, Ager, Ago2, A…	TRUE
GO:0044093	GO_BiologicalProcess-GOA_29.08.2016_15h14	positive regulation of molecular function	[3]	[None]	83	19.1686	0.00657777	0.0297232	{}	{}	[Ace, Adam8, Aim2, Anxa2, Arhgef19, Avpi1, Azin2, Bbc3, Bcas3, Cnksr3, Crhr1, Crtc1, Cth, Ctsh, Cycs, Cyr61, Dab2ip, Dennd1b, Dnajc10, Dvl2, Ebf2, Edn2, Egf, Eno1, Ep300, Epb41, Epha4, Fgd2, Foxj1, Fxyd1, Gadd45b, Gata3, Gprc5b, Hdac2, Hes1, Iqgap3, Isl1, Itk, Kit, Lamtor2, Lmo4, Lpar3, Lrp8, Mapre3, Mas1, Mdfi, Mef2c, Met, Mt3, Myocd, Nf1, Park7, Pde6h, Pik3r6, Pink1, Pkd1, Plcl2, Ppargc1b, Ppp2…	[Abhd5, Abl2, Abra, Ace, Acsl1, Actn2, Acvr2b, Adam8, Adcyap1, Adipoq, Adora2b, Ager, Agrn, Agt, Agtr2, Aim2, Ajuba, Akt2, Ank2, Ankrd42, Antxr1, Anxa2, Apaf1, Apopt1, Arhgap24, Arhgap6, Arhgef19, Arhgef5, Arhgef7, Arid5b, Arrb1, Atp1b1, Atp7a, Atp7b, Avpi1, Axin1, Azin2, Bad, Bak1, Bax, Bbc3, Bcas3, Bcl10, Bcl2, Bcl2l11, Bid, Brd4, C1qtnf2, Cab39, Calca, Calm1, Capn3, Cartpt, Casp8, Casp8ap2, Ca…	TRUE
GO:0006811	GO_BiologicalProcess-GOA_29.08.2016_15h14	ion transport	[4]	[None]	94	18.8377	0.00662165	0.0298355	{}	{}	[Ank3, Apba1, Atox1, Atp1a4, Atp2c2, Atp6v1b1, Best2, Bhlha15, Cacna1a, Cacna1c, Cacnb1, Cacng8, Cav3, Ccdc109b, Chd3, Chrna4, Chrna9, Clcn1, Cnksr3, Ddit3, Edn3, Fth1, Fxyd1, Grin3b, Homer1, Kcna1, Kcne2, Kcnh2, Kcnj1, Kcnj2, Kel, Mapk8ip2, Mef2c, Mlc1, Mt3, Myb, Nedd4, Nf1, Nfatc1, Nipal1, P2rx3, P2rx4, P2ry6, Park7, Pde4d, Pdzk1, Per1, Pkd1, Pla2g5, Pln, Psen1, Ptpn6, Ptprc, Rangrf, Rasgrf2, R…	[Abcb1a, Abcb4, Abl1, Actn2, Adrb2, Agrn, Agxt, Ahcyl1, Akt1, Amigo1, Ank1, Ank2, Ank3, Ano1, Ano2, Ano6, Ano7, Anxa1, Anxa6, Apba1, Aqp1, Arl6ip1, Arl6ip5, Asic1, Asic2, Asic3, Asic5, Atg5, Atox1, Atp1a3, Atp1a4, Atp1b1, Atp2a2, Atp2b2, Atp2c2, Atp4a, Atp6v0a4, Atp6v1b1, Atp6v1e1, Atp6v1e2, Atp7a, Atp7b, Bak1, Bax, Bcl2, Bdnf, Best1, Best2, Best3, Bhlha15, Cacna1a, Cacna1b, Cacna1c, Cacna1d, Cac…	TRUE
GO:0045766	GO_BiologicalProcess-GOA_29.08.2016_15h14	positive regulation of angiogenesis	[4, 5, 6, 7, 8, 9, 10, 11, 12]	[None]	15	28.8462	0.0067154	0.0301712	{}	{}	[Ccl24, Ctsh, Cx3cl1, Cyp1b1, Dll1, Eng, Gata2, Gata4, Gdf2, Isl1, Notch4, Nr2e1, Serpine1, Sfrp2, Vegfc]	[Acvrl1, Adm, C3, C3ar1, C5ar1, C6, Ccbe1, Ccl11, Ccl24, Ccr3, Cela1, Cib1, Ctsh, Cx3cl1, Cyp1b1, Dll1, Eng, Erap1, Fgf2, Foxc2, Gata2, Gata4, Gdf2, Grem1, Hc, Hmgb1, Il1a, Il1b, Isl1, Kdr, Lrg1, Mydgf, Nodal, Nos3, Notch4, Nr2e1, Olfr48, Prkcb, Prl2c2, Psg22, Ptk2b, Ramp2, Rhob, Runx1, Sema5a, Serpine1, Sfrp2, Srpx2, Tgfbr2, Vash2, Vegfa, Vegfc]	TRUE
GO:0008284	GO_BiologicalProcess-GOA_29.08.2016_15h14	positive regulation of cell proliferation	[3, 4, 5]	[None]	87	18.9956	0.00702156	0.0308398	{}	{}	[Ccnb1, Ccr2, Cd276, Cd28, Cdkn1a, Cenpf, Ctsh, Cul4a, Dct, Ddr2, Dll1, Dppa2, Edn1, Edn3, Egf, Egfr, Esr1, Fosl2, Foxp1, Fxyd1, Gata1, Gata4, Gdf2, Gli1, Gli2, Gpr183, Grn, Hdac2, Hes1, Hey2, Hif1a, Hlx, Hmga2, Hoxa3, Hpse, Icmt, Il10, Il12a, Il15, Il6st, Insm1, Iqgap3, Isl1, Jun, Kif20b, Kif3a, Kit, Mab21l1, Mab21l2, Mef2c, Myocd, Nckap1l, Nf1, Nog, Nprl3, Nr2e1, Pard3, Pax6, Pold4, Ppp1r9b, Pr…	[Abl1, Acvrl1, Ada, Adgrg1, Adm, Agap2, Agtr1a, Aldh1a1, Aldh1a2, Alox12, Ang4, Arhgap5, Ascl1, Aspm, Atad5, Atxn1, Atxn1l, B4galt1, Bcl2, Bcl2l1, Bcl6, Birc6, Blm, Bmi1, Bmp10, Bmp2, Bmp4, Bmp6, Bmpr1a, Bnc1, Brk1, Btc, Btnl2, C330027C09Rik, Calcrl, Card11, Carm1, Cav2, Ccdc88b, Ccl19, Ccl5, Ccnb1, Ccnd1, Ccr2, Ccr3, Cd244, Cd248, Cd24a, Cd276, Cd28, Cd38, Cd3e, Cd40, Cd80, Cd86, Cdc42, Cdk2, Cd…	TRUE
GO:0071705	GO_BiologicalProcess-GOA_29.08.2016_15h14	nitrogen compound transport	[4]	[None]	57	20.2847	0.00698518	0.0308529	{}	{}	[Apba1, Azin2, Cacna1a, Cacna1c, Cdk16, Chrna4, Crhr1, Exoc3l, Fam3b, Ffar2, Ghsr, Gpld1, Gpr68, Hif1a, Hmga2, Myt1, Nf1, Nnat, Nr1h4, Park7, Pask, Pde3b, Pink1, Psen1, Rab11fip2, Rapgef4, Rasl10b, Rftn2, Rfx3, Rfx6, Rhd, S100a8, Sidt2, Slc17a8, Slc1a2, Slc1a5, Slc22a21, Slc22a5, Slc25a29, Slc25a33, Slc29a1, Slc29a2, Slc38a2, Slc5a7, Slc6a15, Slc6a7, Slc6a9, Slc7a10, Slc7a3, Slc7a5, Smpd3, Sox4, …	[Abca1, Abca12, Ace2, Acvr1c, Acvr2b, Adora3, Alyref2, Ano1, Apba1, Aqp1, Aqp3, Arhgef7, Arl6ip1, Arl6ip5, Arntl, Arrb1, Atg7, Azin1, Azin2, Bad, Bglap2, Birc5, Brsk2, C2cd2l, Cacna1a, Cacna1c, Cacna1e, Cacnb4, Cadps, Calhm1, Car2, Cd300a, Cdh17, Cdk16, Cftr, Chrm5, Chrna3, Chrna4, Chrna6, Chrna7, Chrnb2, Cln3, Cln8, Clock, Cplx1, Cplx3, Crhr1, Ctns, Cyb5r4, Ddx25, Disp1, Doc2b, Drd1, Drd2, Drd3,…	TRUE
GO:0006996	GO_BiologicalProcess-GOA_29.08.2016_15h14	organelle organization	[3]	[None]	223	17.1407	0.00700943	0.030873	{}	{}	[Afg3l1, Agtpbp1, Alox15, Ankrd23, Aqp11, Arid5a, Arl3, Atg13, Atg9a, Atp13a2, Bag6, Bbc3, Bbs9, Bcas3, Bhlha15, Brca1, Calr, Cav3, Ccdc47, Ccnb1, Cep152, Cep97, Cgn, Chd3, Cit, Clasp2, Clec2i, Cln6, Cntd1, Cobl, Cox7a2l, Ctr9, Dap3, Dazl, Dbnl, Ddhd1, Dlc1, Dmc1, Dmrt1, Dnmt3b, Dppa2, Dvl1, Dync1h1, Dysf, Ehd2, Enah, Evl, Ezh1, Fam73b, Fbxl7, Fbxo5, Fgd1, Fis1, Fkbp6, Foxa1, Foxj1, Foxp1, Fscn1,…	[2610042L04Rik, Abl1, Abl2, Abr, Acd, Acp2, Actc1, Actg1, Actl6a, Actn1, Actn4, Actr2, Actr3, Afg3l1, Afg3l2, Agfg1, Ago4, Agtpbp1, Ahi1, Aif1, Airn, Ak7, Akap13, Akap2, Akap4, Akap8, Akt1, Akt2, Alms1, Alox15, Als2, Amot, Ankrd23, Ap1ar, Apc, Apobec1, Apopt1, Aqp1, Aqp11, Arhgap10, Arhgap28, Arhgap35, Arhgap6, Arhgef2, Arhgef28, Arhgef5, Arid1a, Arid4a, Arid4b, Arid5a, Arl13b, Arl3, Arl6, Armc4,…	TRUE
GO:0031214	GO_BiologicalProcess-GOA_29.08.2016_15h14	biomineral tissue development	[4, 5, 6]	[None]	20	25.974	0.00707354	0.030895	{}	{}	[Actn3, Alox15, Ank, Cd276, Ddr2, Dmp1, Dnm3os, Fam20c, Fgf23, Gata1, Hif1a, Lgr4, Ltbp3, Mef2c, Pth1r, Rspo2, Tcf7l2, Tmem119, Wdr72, Wnt11]	[Actn3, Adrb2, Ahsg, Alox15, Amelx, Amtn, Ank, Ano6, Aspn, Asxl2, Atp2b2, Axin2, Bmp2, Bmp2k, Cd276, Cnnm4, Ddr2, Dicer1, Dmp1, Dmtf1, Dnm3os, Dspp, Duox1, Duox2, Eif2ak3, Enam, Ercc2, Fam101a, Fam101b, Fam20a, Fam20c, Fbn2, Fgf23, Fgfr2, Fgfr3, Gata1, Gja1, Gla, Gpc3, Hif1a, Ibsp, Ifitm5, Klf10, Lgr4, Ltbp3, Matn1, Mef2c, Mepe, Mia3, Mmp13, Msx2, Mtss1, Nbr1, Nfe2, Osr1, Osr2, Oxsr1, P2rx7, Phex…	TRUE
GO:0016569	GO_BiologicalProcess-GOA_29.08.2016_15h14	covalent chromatin modification	[5, 6]	[None]	38	21.9653	0.00689986	0.0309114	{}	{}	[Arid5a, Brca1, Ccnb1, Ctr9, Dnmt3b, Dppa2, Ezh1, Gata2, Gata3, Gfi1b, Hdac2, Hells, Hipk4, Hist1h1c, Hist1h1e, Isl1, Kat2a, Kdm4b, Map3k12, Myocd, Per1, Phf19, Pink1, Prmt2, Scml2, Setd2, Smad4, Smarca4, Smyd2, Srebf1, Tada2a, Tcf3, Tcf7l1, Tom1l2, Twist1, Uhrf1, Whsc1, Znhit1]	[Airn, Apobec1, Arid4a, Arid4b, Arid5a, Ash1l, Asxl2, Atg5, Atg7, Aurkb, Baz2a, Bcl6, Bmi1, Brca1, Brd4, Carm1, Cbx8, Ccnb1, Cdk9, Chd5, Chek1, Crtc2, Csrp2bp, Ctcf, Ctcfl, Ctr9, Dmrtc2, Dnmt3a, Dnmt3b, Dppa2, Eed, Ehmt2, Ezh1, Ezh2, Flcn, Fmr1, Foxp3, Gata2, Gata3, Gcg, Gfi1b, Gm10093, Hdac1, Hdac2, Hdac3, Hells, Hipk4, Hist1h1c, Hist1h1d, Hist1h1e, Hnf1a, Hopx, Hsf4, Ing2, Insl3, Irf4, Isl1, Ja…	TRUE
GO:0009895	GO_BiologicalProcess-GOA_29.08.2016_15h14	negative regulation of catabolic process	[3, 4, 5]	[None]	16	28.0702	0.00693931	0.0309115	{}	{}	[Actn3, Adra1b, Anxa2, Azin2, Bag6, Gpld1, Hdac4, Nos2, Park7, Pbk, Psen1, Rela, Smarcc1, Stat3, Sufu, Usp19]	[Acacb, Actn3, Adra1b, Anks1, Anxa2, Azin2, Bag6, Banp, Bscl2, Cdkn2a, Cidea, Clec16a, Crtc3, Ddit4, Dedd, Dffa, Fbxo43, Fyn, Gipc1, Gpld1, Grin2a, Grin2c, Hdac4, Hdac5, Ier3, Irak3, Klhl40, Lrpprc, Mettl20, Mtm1, Mycbp2, N4bp1, Nos2, Nrg1, Ophn1, Park7, Pbk, Plin5, Prkaa1, Prkcg, Psen1, Psen2, Rela, Sco1, Secisbp2, Senp1, Serpine2, Shh, Sirt6, Slirp, Smarcc1, Stat3, Sufu, Tigar, Trp53, Usp19, Wn…	TRUE
GO:0045787	GO_BiologicalProcess-GOA_29.08.2016_15h14	positive regulation of cell cycle	[3, 4, 5]	[None]	26	24.0741	0.00698131	0.0309229	{}	{}	[Calr, Ccnb1, Cenpf, Cul4a, Dazl, Dmrt1, E2f8, Fxyd1, Hes1, Igf1r, Il10, Kif20b, Mad2l1, Mapre3, Mdm2, Mepce, Nprl3, Nr2e1, Pard3, Plcb1, Prkaca, Prox1, Rab11fip4, Ranbp1, Shb, Stil]	[Abl1, Anxa1, App, Ascl1, Atrx, Bcl2l11, Brca2, Calr, Camk2b, Ccnb1, Cdk5r1, Cenpe, Cenpf, Cep120, Cited2, Cul4a, Cul4b, Dazl, Dmrt1, E2f7, E2f8, Eif4g3, Epgn, Ereg, Fap, Fgf10, Fgf8, Fgfr1, Fgfr2, Flt3l, Foxg1, Fxyd1, Gdpd5, Gja1, Gper1, Hes1, Hoxa13, Hspa2, Id2, Igf1r, Il10, Insr, Kif20b, Larp7, Mad2l1, Mapre3, Mbd4, Mdm2, Med1, Mepce, Msx1, Msx2, Mta3, Mtbp, Myog, Nanog, Neurog1, Npm1, Nprl3, …	TRUE
GO:0050790	GO_BiologicalProcess-GOA_29.08.2016_15h14	regulation of catalytic activity	[3]	[None]	97	18.7259	0.00696944	0.0309577	{}	{}	[Ace, Acvr2a, Adam8, Aim2, Apoa2, Arhgef19, Atp13a2, Avpi1, Azin2, Bbc3, Bcas3, Bves, Cav3, Cdh1, Cdkn1a, Chn1, Crhr1, Ctsh, Cycs, Cyr61, Dab2ip, Dennd1b, Dnajc10, Dusp16, Dusp9, Dvl2, Edn2, Egf, Epha4, Epha7, Fcmr, Fgd2, Foxj1, Fxyd1, Gadd45b, Gprc5b, Gstp1, Guca1a, Hif1a, Hipk3, Inpp5k, Iqgap3, Itk, Kit, Lamtor2, Lepr, Lmo4, Lpar3, Lrp8, Mapre3, Mas1, Mdfi, Mef2c, Met, Mt3, Nf1, Nf2, Nqo1, Pde6…	[1500015O10Rik, Abhd5, Acacb, Ace, Acsl1, Acvr2a, Acvr2b, Adam8, Adar, Adcyap1, Adipoq, Adora2b, Ager, Agrn, Agt, Agtr2, Aida, Aim2, Ajuba, Akt1, Akt2, Als2, Amot, Angptl3, Angptl4, Ankrd54, Antxr1, Apaf1, Aplp2, Apoa1, Apoa2, Apopt1, App, Ar, Arhgap1, Arhgap24, Arhgap6, Arhgef19, Arhgef5, Arhgef7, Arrb1, Atp13a2, Atp7a, Atp7b, Avpi1, Axin1, Azin2, Bad, Bag4, Bak1, Bax, Bbc3, Bbs4, Bcas3, Bcl10, …	TRUE
GO:0007067	GO_BiologicalProcess-GOA_29.08.2016_15h14	mitotic nuclear division	[4, 5, 6]	[None]	17	27.4194	0.00707282	0.0309782	{}	{}	[Cit, Dazl, Dmrt1, Fbxl7, Igf1r, Kif11, Kif18a, Mad2l1, Pard3, Pttg1, Ranbp1, Rgs14, Rgs16, Rps6, Tada2a, Tcf7l1, Usp44]	[Akap8, Apc, Aurka, Bub1b, Bub3, Cdc20, Cdc42, Cdca5, Cdk11b, Cdkn1b, Cdkn1c, Cenpe, Cit, Dazl, Dmrt1, Epgn, Eps8, Ereg, Espl1, Fbxl7, Fbxw5, Fgf8, Fgfr2, Fgfr3, Hoxa13, Igf1r, Insr, Khdc3, Kif11, Kif18a, Mad2l1, Map9, Mtbp, Mybl2, Ndel1, Nek2, Neurog1, Ofd1, Pard3, Pcid2, Pdgfrb, Phip, Ppp2r1a, Psmg2, Pttg1, Ranbp1, Rgs14, Rgs16, Rpl24, Rps6, Sh2b1, Sycp3, Tada2a, Tada3, Tcf7l1, Tex14, Tpx2, Tty…	TRUE
GO:0001890	GO_BiologicalProcess-GOA_29.08.2016_15h14	placenta development	[3, 4, 5, 6, 7]	[None]	36	22.2222	0.00693917	0.0309989	{}	{}	[Bmpr2, Bptf, Cdh1, Cdx2, Cebpb, Cyr61, E2f8, Egfr, Esrrb, Fbxw8, Gata2, Grhl2, Hes1, Hey2, Hif1a, Htra1, Il10, Junb, Krt19, Lhx3, Mdfi, Met, Ncoa3, Pbrm1, Pkd1, Plcd3, Rbm15, Rps6, Rspo3, Serpine1, Setd2, Slc8a1, Spint2, Tfeb, Wnt2, Wnt7b]	[Ada, Adm, Akt1, Alkbh1, Arid1a, Arnt, Ascl2, Birc2, Birc3, Birc6, Bmp5, Bmp7, Bmpr2, Bptf, Ccnf, Cdh1, Cdkn1b, Cdkn1c, Cdx2, Cdx4, Cebpa, Cebpb, Cited1, Cited2, Csf2, Cts7, Cts8, Ctsb, Ctsl, Cyr61, Dazap1, Dedd, Dlx3, Dnajb6, Dnmt3l, E2f7, E2f8, Egfr, Egln1, Eomes, Epas1, Epor, Erf, Esrrb, Esx1, Etnk2, Etv2, Fbxw8, Fgfr2, Fosl1, Foxd3, Fzd5, Fzr1, Gab1, Gata2, Gcm1, Gcm2, Gjb3, Gjb5, Golt1a, Grb…	TRUE
GO:1901564	GO_BiologicalProcess-GOA_29.08.2016_15h14	organonitrogen compound metabolic process	[3]	[None]	107	18.4801	0.00712908	0.0310511	{}	{}	[A4galt, Aars, Aasdh, Abhd12, Actn3, Adcy3, Adcy9, Adora2a, Adss, Agk, Aplp1, Aprt, Asl, Azin2, Bcat1, Bdh2, Btbd9, Cacna1a, Cdkal1, Cerkl, Cox7a2l, Crhr1, Crym, Cyp1a2, Cyr61, Dazl, Dct, Dio2, Edn1, Eef2, Eif2ak4, Eif2s1, Eif4ebp2, Eif4enif1, Eno1, Fam129a, Gal3st1, Galk1, Gapdh, Gata3, Ggt1, Gm2a, Gnb2l1, Got2, Gpd1l, Gpr161, Gstk1, Gstp1, Guca1a, Hal, Hand2, Hdac4, Hif1a, Ilf3, Insm1, Kit, Ldh…	[A3galt2, A4galt, Aars, Aarsd1, Aasdh, Aass, Abca7, Abhd12, Acadl, Acadm, Acer1, Aco1, Acox1, Acpp, Actn3, Ada, Adar, Adcy3, Adcy6, Adcy9, Adcyap1, Adk, Adora2a, Adora2b, Adsl, Adss, Adssl1, Afmid, Agk, Ago2, Ahcy, Aicda, Aipl1, Alad, Alas2, Aldh4a1, Aldh5a1, Aldh9a1, Alox12b, Aloxe3, Amd1, Amd2, Ampd2, Ampd3, Ank1, Aplp1, App, Aprt, Art2a-ps, Art2b, Asl, Asmt, Atg7, Atp2b2, Atp7a, Atp7b, Atpif1,…	TRUE
GO:0042308	GO_BiologicalProcess-GOA_29.08.2016_15h14	negative regulation of protein import into nucleus	[4, 5, 6, 7, 8, 9, 10, 11]	[None]	9	36	0.00715181	0.0310638	{}	{}	[Angpt1, Dab2ip, Gbp3, Nf1, Pkd1, Pkig, Sufu, Thra, Uaca]	[Angpt1, Cd36, Dab2ip, Ei24, Fam89b, Fbxw11, Fzd1, Gbp3, Gbp4, Litaf, Mapk7, Mdfic, Mtor, Nf1, Nov, Pkd1, Pkia, Pkig, Sri, Sufu, Tacc3, Tbc1d10c, Thra, Uaca, Zc3h12a]	TRUE
GO:0051899	GO_BiologicalProcess-GOA_29.08.2016_15h14	membrane depolarization	[4]	[None]	9	36	0.00715181	0.0310638	{}	{}	[Best2, Cacna1a, Cav3, Chrna4, Park7, Ppp2r3c, Rangrf, Scn10a, Scn1b]	[Best2, Cacna1a, Cacna1d, Cacna1g, Cacng2, Casp1, Cav1, Cav3, Cftr, Chrna4, Chrna6, Chrnb2, Gclc, Gclm, Gja1, Gja5, Grik1, Hsh2d, P2rx7, Park7, Ppp2r3c, Rangrf, Scn10a, Scn1b, Scn3b]	TRUE
GO:1904590	GO_BiologicalProcess-GOA_29.08.2016_15h14	negative regulation of protein import	[4, 5, 6, 7, 8]	[None]	9	36	0.00715181	0.0310638	{}	{}	[Angpt1, Dab2ip, Gbp3, Nf1, Pkd1, Pkig, Sufu, Thra, Uaca]	[Angpt1, Cd36, Dab2ip, Ei24, Fam89b, Fbxw11, Fzd1, Gbp3, Gbp4, Litaf, Mapk7, Mdfic, Mtor, Nf1, Nov, Pkd1, Pkia, Pkig, Sri, Sufu, Tacc3, Tbc1d10c, Thra, Uaca, Zc3h12a]	TRUE
GO:0071902	GO_BiologicalProcess-GOA_29.08.2016_15h14	positive regulation of protein serine/threonine kinase activity	[8, 9, 10, 11]	[None]	25	24.2718	0.00722662	0.031302	{}	{}	[Adam8, Avpi1, Dab2ip, Dvl2, Egf, Epha4, Fgd2, Iqgap3, Kit, Lpar3, Mapre3, Mas1, Mdfi, Met, Pde6h, Pik3r6, Psen1, Ptprc, Pxn, Sod1, Stil, Tnfsf11, Trf, Vangl2, Zeb2]	[Acsl1, Adam8, Adipoq, Ager, Agt, Ajuba, Avpi1, Axin1, C1qtnf2, Ccl19, Chil1, Cib1, Csf1r, Cspg4, Dab2, Dab2ip, Dusp19, Dvl2, Efna1, Egf, Epgn, Epha4, Ercc6, Ern1, Ern2, Fcer1a, Fgd2, Frs2, Fzd4, Fzd5, Fzd8, Gab1, Grm1, Hgf, Higd1a, Hspa2, Ighm, Ikbkg, Ins2, Iqgap3, Irak1, Irak2, Kit, Kitl, Lpar1, Lpar2, Lpar3, Madd, Maged1, Magi3, Map2k1, Map2k3, Map2k6, Map2k7, Map3k1, Map3k4, Map3k5, Mapk8ip3,…	TRUE
GO:0045686	GO_BiologicalProcess-GOA_29.08.2016_15h14	negative regulation of glial cell differentiation	[6, 7, 8, 9, 10, 11]	[None]	8	38.0952	0.0075359	0.0325517	{}	{}	[Dlx1, Dlx2, Hes1, Hmga2, Nf1, Nkx6-1, Nog, Nr2e1]	[Ctnnb1, Dab1, Dlx1, Dlx2, Drd3, Fgfr3, Gpr37l1, Hes1, Hes5, Hmga2, Id2, Id4, Lin28a, Lingo1, Mycn, Nf1, Nkx6-1, Nkx6-2, Nog, Notch1, Nr2e1]	TRUE
GO:0098754	GO_BiologicalProcess-GOA_29.08.2016_15h14	detoxification	[1, 4]	[None]	7	41.1765	0.00756691	0.0325959	{}	{}	[Fancc, Fbln5, Mpo, Mt2, Park7, Sod1, Szt2]	[Atp7a, Atp7b, Cd36, Dhfr, Fancc, Fbln5, Mpo, Mt1, Mt2, Mtnr1b, Nfe2l2, Park7, Prdx1, Prdx2, Sod1, Sod2, Szt2]	TRUE
GO:0060441	GO_BiologicalProcess-GOA_29.08.2016_15h14	epithelial tube branching involved in lung morphogenesis	[5, 6, 7, 8, 9]	[None]	11	32.3529	0.00766467	0.0329266	{}	{}	[Ctsh, Foxa1, Hhex, Hmga2, Hoxa5, Rspo2, Sox2, Spry2, Vangl2, Wnt2, Wnt2b]	[Bmp4, Celsr1, Ctnnb1, Ctsd, Ctsh, Ctsl, Ctsz, Dag1, Dlg5, Esrp1, Esrp2, Fgf10, Fgfr2, Foxa1, Foxa2, Foxf1, Hhex, Hhip, Hmga2, Hoxa5, Kras, Lama1, Rdh10, Rspo2, Shh, Sox2, Sox9, Spry1, Spry2, Tmtc3, Vangl2, Wnt2, Wnt2b, Yap1]	TRUE
GO:0006475	GO_BiologicalProcess-GOA_29.08.2016_15h14	internal protein amino acid acetylation	[8, 9]	[None]	14	29.1667	0.00781434	0.0334779	{}	{}	[Arid5a, Atat1, Brca1, Gata2, Gata3, Isl1, Kat2a, Myocd, Per1, Smad4, Smarca4, Tcf3, Tcf7l1, Twist1]	[Arid5a, Atat1, Atg5, Atg7, Bmi1, Brca1, Brd4, Chd5, Chek1, Crtc2, Csrp2bp, Ctcf, Flcn, Foxp3, Gata2, Gata3, Hnf1a, Irf4, Isl1, Kat2a, Kat2b, Kat6a, Kat6b, Kmt2a, Ldb1, Mbd3, Mecp2, Mettl8, Msx3, Myocd, Myod1, Myog, Nap1l2, Ncoa1, Nos1, Paxip1, Pcgf2, Per1, Piwil2, Smad4, Smarca4, Snai2, Taf1, Tcf3, Tcf7l1, Tgfb1, Twist1, Wrb]	TRUE
GO:0031589	GO_BiologicalProcess-GOA_29.08.2016_15h14	cell-substrate adhesion	[3]	[None]	31	22.7941	0.00802302	0.0342782	{}	{}	[Angpt1, Bcas3, Bves, Cyr61, Ddr1, Dlc1, Dmp1, Ecm2, Itga6, Jam3, Mertk, Micall2, Myf5, Myo1g, Net1, Nf1, Ninj1, Onecut2, Otoa, Pecam1, Pxn, Rhod, Sirpa, Spock2, Tnn, Triobp, Tyro3, Unc13d, Vegfc, Vit, Vwa2]	[Abi3bp, Abl1, Agt, Ajuba, Akip1, Angpt1, Angpt2, Ap1ar, Arhgap6, Arpc2, Atxn3, Axl, Bcas3, Bcl2, Bcl2l11, Bcl6, Braf, Bves, Ccdc80, Cdk5, Cib1, Col1a1, Col26a1, Col5a3, Col8a1, Csf1, Ctgf, Ctnnb1, Cyr61, Dab2, Ddr1, Dlc1, Dmd, Dmp1, Dmtf1, Dmtn, Ecm2, Eda, Edil3, Egfl6, Egflam, Emilin1, Emp2, Epb41l5, Fbln2, Fer, Fermt2, Fmn1, Fn1, Fndc3b, Foxf1, Frem1, Fzd4, Fzd7, Gas6, Gm9573, Gp5, Grem1, Hsd1…	TRUE
KEGG:04921	KEGG_31.08.2016	Oxytocin signaling pathway	[-1]	[None]	35	22.1519	0.00808732	0.0343656	{}	{}	[Adcy3, Adcy9, Cacna1c, Cacna2d2, Cacnb1, Cacng3, Cacng5, Cacng8, Camk4, Cdkn1a, Eef2, Eef2k, Egfr, Elk1, Gucy1b3, Jun, Kcnj2, Kcnj6, Map2k2, Mef2c, Myl6, Myl9, Mylk, Mylk3, Nfatc1, Nfatc4, Pik3cd, Pik3r2, Pik3r5, Pla2g4e, Plcb1, Plcb2, Prkab1, Prkaca, Prkag2]	[4930544G11Rik, Actb, Actg1, Adcy1, Adcy2, Adcy3, Adcy4, Adcy5, Adcy6, Adcy7, Adcy8, Adcy9, Cacna1c, Cacna1d, Cacna1f, Cacna1s, Cacna2d1, Cacna2d2, Cacna2d3, Cacna2d4, Cacnb1, Cacnb2, Cacnb3, Cacnb4, Cacng1, Cacng2, Cacng3, Cacng4, Cacng5, Cacng6, Cacng7, Cacng8, Calm1, Calm2, Calm3, Calm4, Calm5, Calml3, Camk1, Camk1d, Camk1g, Camk2a, Camk2b, Camk2d, Camk2g, Camk4, Camkk1, Camkk2, Ccnd1, Cd38, C…	TRUE
GO:0014032	GO_BiologicalProcess-GOA_29.08.2016_15h14	neural crest cell development	[5, 6, 7, 8, 9]	[None]	15	28.3019	0.0081158	0.0343934	{}	{}	[Edn1, Edn3, Eng, Fgf15, Gbx2, Hand2, Hes1, Hif1a, Isl1, Lama5, Sox10, Sox11, Sox8, Twist1, Zeb2]	[Acvr1, Aldh1a1, Aldh1a2, Bmpr1a, Cfl1, Cited2, Cyp26a1, Cyp26c1, Dicer1, Edn1, Edn3, Ednra, Ednrb, Efnb1, Eng, Erbb4, Fgf15, Folr1, Foxc1, Foxc2, Gbx2, Hand2, Hes1, Hif1a, Htr2b, Isl1, Jag1, Kitl, Lama5, Mapk1, Mapk3, Nrp1, Nrp2, Ovol2, Pax3, Phactr4, Phox2b, Pitx2, Rdh10, Ret, Sema3a, Sema3c, Sema3f, Shh, Smo, Sox10, Sox11, Sox8, Sox9, Tbx1, Tfap2a, Twist1, Zeb2]	TRUE
GO:0030177	GO_BiologicalProcess-GOA_29.08.2016_15h14	positive regulation of Wnt signaling pathway	[4, 5, 6, 7, 8, 9]	[None]	15	28.3019	0.0081158	0.0343934	{}	{}	[Ankrd6, Dvl1, Dvl2, Gprc5b, Hhex, Lgr4, Rspo1, Rspo2, Rspo3, Sfrp2, Smarca4, Sox4, Sulf2, Wnt3, Zeb2]	[Abl1, Abl2, Ankrd6, Arntl, Aspm, Atp6ap2, Bmp2, Csnk1d, Csnk1e, Ctdnep1, Disc1, Dixdc1, Dlx5, Dvl1, Dvl2, Eda, Fgf10, Fgf2, Fgf9, Fgfr2, Fgfr3, Gpc3, Gprc5b, Hhex, Lgr4, Lgr5, Macf1, Mbd2, Nkd1, Nle1, Rbpj, Ror2, Rspo1, Rspo2, Rspo3, Sfrp2, Shh, Smarca4, Sox4, Src, Sulf2, Tert, Vps35, Wls, Wnt1, Wnt10b, Wnt3, Wnt3a, Wnt5a, Wnt7a, Yap1, Zbed3, Zeb2]	TRUE
GO:0055007	GO_BiologicalProcess-GOA_29.08.2016_15h14	cardiac muscle cell differentiation	[5, 6, 7, 8, 9]	[None]	21	25.3012	0.00807408	0.0344026	{}	{}	[Bves, Cav3, Efnb2, Foxp1, Gata4, Hdac2, Hey2, Ift88, Lmna, Mef2a, Mef2c, Met, Myl2, Myocd, Nprl3, Prox1, Sik1, Slc8a1, Smad4, Sox6, Wt1]	[AW551984, Acadm, Actc1, Actn2, Akap13, Alpk3, Arid1a, Arrb2, Atg5, Atg7, Bmp10, Bmp2, Bmp4, Bves, Cav3, Cby1, Col14a1, Csrp3, Cxadr, Dicer1, Efnb2, Fhl2, Fhod3, Foxp1, Gata4, Gata6, Grem1, Gsk3a, Gsk3b, Hdac2, Hdac3, Hey2, Hnrnpu, Ift20, Ift88, Itgb1, Kdm6b, Lmna, Lrrc10, Maml1, Mef2a, Mef2c, Met, Mtor, Myh10, Myh6, Myl2, Myo18b, Myocd, Nkx2-5, Nkx2-6, Nox4, Nprl3, Nrg1, Pdgfra, Pdgfrb, Pi16, Pi…	TRUE
GO:0043408	GO_BiologicalProcess-GOA_29.08.2016_15h14	regulation of MAPK cascade	[5, 6, 7, 8, 9, 10]	[None]	58	20.0692	0.00821972	0.0346466	{}	{}	[Adam8, Atf3, Avpi1, C1qtnf1, Cav3, Cd27, Cnksr3, Dab2ip, Dusp16, Dusp9, Dvl2, Egf, Epha4, Fgd2, Fgf23, Gadd45b, Gata4, Gstp1, Hipk3, Igf1r, Iqgap3, Jun, Kit, Ksr1, Lamtor2, Lemd2, Lpar3, Mapk8ip1, Mdfi, Met, Mt3, Ndrg2, Nf1, Nf2, Pbk, Pde6h, Pik3ap1, Pik3r6, Psen1, Ptpn2, Ptpn6, Ptprc, Pxn, Rgs14, Rgs16, Rit2, Sfrp2, Smad4, Sod1, Sorl1, Spred1, Spred3, Spry2, Spry4, Tnfsf11, Trf, Vangl2, Zeb2]	[Abca7, Abl1, Abl2, Adam8, Adipoq, Adra1a, Adra1d, Ager, Agt, Aida, Ajuba, Ankrd26, Apc, Apip, Ar, Arrb1, Ash1l, Atf3, Atp6ap1, Avpi1, Axin1, Bank1, Bmp4, Bmp8b, Bnip2, Braf, Btn2a2, C1ql4, C1qtnf1, C1qtnf2, C1qtnf3, Card9, Cartpt, Cav1, Cav3, Cbs, Ccl19, Cd27, Cd36, Cd44, Cd74, Cd84, Cdc42, Cdh2, Cdk10, Cdon, Ceacam1, Cib1, Cnksr2, Cnksr3, Csf1r, Cspg4, Ctnnb1, Cyp19a1, Dab2, Dab2ip, Dact1, Dmd,…	TRUE
GO:0001843	GO_BiologicalProcess-GOA_29.08.2016_15h14	neural tube closure	[5, 6, 7, 8, 9, 10, 11]	[None]	25	24.0385	0.00821248	0.0347094	{}	{}	[Cobl, Dlc1, Dvl1, Dvl2, Enah, Glmn, Grhl2, Kat2a, Kif20b, Lhx2, Lmo4, Nog, Prkaca, Ptk7, Sall1, Sall4, Setd2, Sfrp2, Spint2, Stil, Sufu, Twist1, Vangl2, Zeb2, Zic5]	[Adm, Alg10b, Alx1, Apaf1, Arhgap35, Arid1a, Bbs4, Bcl10, Bmp4, Cc2d2a, Cecr2, Celsr1, Cited2, Cluap1, Cobl, Cthrc1, Deaf1, Dlc1, Dvl1, Dvl2, Dvl3, Enah, Folr1, Fuz, Fzd1, Fzd2, Fzd3, Fzd6, Gatad2a, Glmn, Grhl2, Grhl3, Hectd1, Ift122, Ift172, Ift57, Kat2a, Kdm2a, Kdm2b, Kdm6a, Kif20b, Lhx2, Lias, Lmo4, Lrp6, Med12, Mks1, Mthfd1, Mthfd1l, Nckap1, Nog, Opa1, Pax2, Pax3, Pfn1, Phactr4, Plxnb2, Prkac…	TRUE
GO:0035637	GO_BiologicalProcess-GOA_29.08.2016_15h14	multicellular organismal signaling	[3]	[None]	16	27.5862	0.00829909	0.0348873	{}	{}	[Ank3, Cacna1a, Cacna1i, Clcn1, Jam3, Kcna1, Kcnh2, Mef2a, Otoa, Pln, Prx, Scn10a, Scn1b, Scn5a, Sod1, Tnr]	[Ank2, Ank3, Cacna1a, Cacna1d, Cacna1e, Cacna1g, Cacna1i, Cacnb4, Cacng2, Cacng4, Cav1, Chrm5, Chrnb4, Clcn1, Cldn19, Cntnap1, Cxadr, Dmrt3, Dpp6, Drd1, Drd5, Ehd3, Fkbp1b, Gja1, Gja5, Gpr88, Grik2, Grm7, Hrc, Jam3, Kcna1, Kcnd2, Kcne1, Kcnh2, Kcnma1, Kcnq2, Mef2a, Nfasc, Nkx2-5, Nrcam, Nup155, Otoa, Pafah1b1, Pln, Prx, Rhox3a, Ryr2, Scn10a, Scn1a, Scn1b, Scn3b, Scn5a, Sod1, Sptbn4, Tdpx-ps1, Tme…	TRUE
GO:0018205	GO_BiologicalProcess-GOA_29.08.2016_15h14	peptidyl-lysine modification	[7, 8]	[None]	30	22.9008	0.00841361	0.0349009	{}	{}	[Ahrr, Arid5a, Atat1, Brca1, Ctr9, Dohh, Ezh1, Gata2, Gata3, Gfi1b, Hdac2, Hist1h1c, Hist1h1e, Isl1, Kat2a, Kdm4b, Klf15, Myocd, Per1, Phf19, Pias3, Pias4, Setd2, Smad4, Smarca4, Smyd2, Tcf3, Tcf7l1, Twist1, Whsc1]	[Ahrr, Airn, Arid4a, Arid4b, Arid5a, Arnt, Ash1l, Asxl2, Atat1, Atg5, Atg7, Atp7a, Atp7b, Baz2a, Bcl11a, Bmi1, Brca1, Brd4, Camkmt, Cbx4, Chd5, Chek1, Crtc2, Csrp2bp, Ctcf, Ctr9, Dhps, Dmrtc2, Dohh, Eed, Ehmt1, Ehmt2, Eya1, Ezh1, Ezh2, Flcn, Foxp3, Gata2, Gata3, Gcg, Gfi1b, Hdac2, Hist1h1c, Hist1h1d, Hist1h1e, Hmg20a, Hmg20b, Hnf1a, Insl3, Irf4, Isl1, Jarid2, Kat2a, Kat2b, Kat6a, Kat6b, Kdm1a, Kd…	TRUE
GO:0008285	GO_BiologicalProcess-GOA_29.08.2016_15h14	negative regulation of cell proliferation	[3, 4, 5]	[None]	67	19.5906	0.0083919	0.0349032	{}	{}	[Asph, Bcl11b, Bmpr2, Cd276, Cd9, Cdh1, Cdh5, Cdkn1a, Cebpb, Ctnnbip1, Cyp1b1, Dab2ip, Ddr1, Dll1, Eef1e1, Efnb2, Etv4, Fbxw7, Flt3, Foxj1, Fxyd1, Gata1, Gata2, Gata3, Gdf11, Gstp1, Hdac2, Hdac4, Hes1, Ift88, Il10, Inppl1, Irf6, Jun, Lmna, Mef2c, Ndrg1, Ndrg2, Nf1, Nf2, Nfatc1, Nfib, Nog, Nprl3, Nr2e1, Nupr1, Pax6, Phb2, Phf14, Plk5, Ppp1r9b, Prox1, Ptges, Pth1r, Ptpn6, Rexo2, Serpinf1, Slit3, Sm…	[4930503L19Rik, A4gnt, AY074887, Acer1, Acvrl1, Agt, Aimp2, Ambra1, Apc, Ar, Asph, Axin2, B4galt1, Bax, Bcl11b, Bcl2, Bcl6, Bdnf, Becn1, Bmp2, Bmp4, Bmp7, Bmpr2, Btg1, Btg2, Btla, Btn1a1, Btn2a2, C1ql4, Casp3, Cav1, Cav2, Cblb, Cd109, Cd24a, Cd274, Cd276, Cd37, Cd44, Cd9, Cdh1, Cdh5, Cdkn1a, Cdkn1b, Cdkn2a, Cdkn2c, Ceacam1, Ceacam2, Cebpa, Cebpb, Cend1, Cer1, Chd5, Clec4g, Clmn, Csf1r, Csk, Ctnna…	TRUE
GO:0055088	GO_BiologicalProcess-GOA_29.08.2016_15h14	lipid homeostasis	[5]	[None]	19	26.0274	0.00833328	0.0349374	{}	{}	[Apoa2, Cav3, Dgat1, Fbxw7, G6pc, Gm6484, Ldlr, Mttp, Nr1d2, Nr1h3, Nr1h4, Pla2g12b, Raly, Sesn2, Slc37a4, Srebf2, Stat3, Usf1, Usf2]	[Abca12, Abcg8, Acaca, Alms1, Ampd2, Angptl3, Angptl4, Apoa2, Apoa5, Apob, Apoe, Asgr2, Atg7, Cav1, Cav3, Cd24a, Cebpa, Col4a3bp, Dgat1, Dgat2, Ehd1, Ephx2, Fabp3, Fabp4, Fbxw7, Fgfr4, Fitm2, G6pc, Gm6484, Got1, Gpam, Gpihbp1, Gpr39, Hnf4a, Hpn, Il18, Ldlr, Ldlrap1, Lipc, Lyst, Malrd1, Med13, Mia2, Mttp, Mylip, Ncor1, Npc1, Npc1l1, Nr1d1, Nr1d2, Nr1h2, Nr1h3, Nr1h4, Nr5a2, Nus1, Pex2, Pex5l, Pla2…	TRUE
GO:0033554	GO_BiologicalProcess-GOA_29.08.2016_15h14	cellular response to stress	[3]	[None]	115	18.225	0.00836447	0.0349747	{}	{}	[Aars, Alox15, Anks4b, Aqp2, Arpp21, Atf3, Atf4, Atg13, Atp13a2, Bag6, Batf, Bbc3, Bcl2l12, Bhlha15, Brca1, Calr, Cav3, Ccdc47, Cd27, Cdkn1a, Cebpb, Cul4a, Cyp1b1, Dab2ip, Ddit3, Derl2, Dhx9, Dnajc10, Dvl2, Eef1e1, Eif2ak4, Eif2s1, Ep300, Epha4, Erp29, Fam129a, Fancc, Fbln5, Fbxw7, Fgd2, Fxyd1, Gata4, Gnb2l1, Grina, Gstp1, Hif1a, Hipk3, Hyou1, Jun, Lmna, Mael, Map2k2, Mapk8ip1, Mapk8ip2, Mapkapk2…	[1500015O10Rik, 9830147E19Rik, Aars, Abl1, Acd, Adnp2, Adprhl2, Agap3, Ager, Aida, Aifm1, Alox15, Anks4b, Ano1, Apaf1, Apbb1, Aplf, Apoa1, Apoe, Aptx, Aqp2, Arntl, Arpp21, Atf3, Atf4, Atg13, Atg14, Atg4b, Atg5, Atg7, Atm, Atp13a2, Atp2a2, Atp7a, Atp7b, Atr, Atrx, Atxn3, Axin1, Bad, Bag6, Bak1, Batf, Bax, Baz1b, Bbc3, Bccip, Bcl2, Bcl2l1, Bcl2l11, Bcl2l12, Bcl6, Bdkrb2, Becn1, Bhlha15, Blm, Bmpr1a…	TRUE
REACTOME:7098584	REACTOME_09.11.2015	Glucose metabolism	[-1]	[None]	18	26.4706	0.00839122	0.0349932	{}	{}	[Adpgk, Aldoart2, Eno1, Got2, Gys1, Gys2, Hk1, Hk2, Pck1, Pfkfb4, Pgam1, Pgm2, Phkg1, Pygm, Slc25a1, Slc25a11, Uba52, Ugp2]	[Adpgk, Agl, Aldoa, Aldoart1, Aldoart2, Aldob, Aldoc, Calm1, Calm2, Calm3, Eno1, Eno1b, Eno2, Eno3, Epm2a, Fbp1, Fbp2, Gaa, Gapdhs, Gbe1, Gck, Got1, Got2, Gpi1, Gyg, Gys1, Gys2, Hk1, Hk2, Hk3, LOC100042019, Mdh1, Mdh2, Nhlrc1, Pck1, Pck2, Pcx, Pfkfb1, Pfkfb2, Pfkfb3, Pfkfb4, Pfkl, Pfkm, Pfkp, Pgam1, Pgam2, Pgk1, Pgm1, Pgm2, Phka1, Phka2, Phkb, Phkg1, Phkg2, Pklr, Pkm, Ppp1r3c, Pygl, Pygm, Rps27a,…	TRUE
GO:0045137	GO_BiologicalProcess-GOA_29.08.2016_15h14	development of primary sexual characteristics	[3, 4, 5]	[None]	36	21.9512	0.00846971	0.0350409	{}	{}	[Acvr2a, Cebpb, Dach2, Dhh, Dmc1, Dmrt1, Dmrta1, Esr1, Gata3, Gata4, Gpr149, Hmga2, Hoxa10, Kif18a, Kit, Msh4, Nobox, Nos2, Nupr1, Rad21l, Rec8, Sfrp2, Smad4, Sod1, Sox3, Sox8, Spo11, Tesc, Tex11, Tmf1, Tsx, Uba52, Ubb, Umodl1, Wt1, Zfx]	[Acvr2a, Adamts1, Adgrg1, Adrm1, Afp, Ago4, Agt, Akap9, Ar, Arid4a, Arid4b, Arid5b, Asmt, Aspm, Atrx, Bax, Bcl2, Bcl2l1, Bcl2l11, Bcl2l2, Bik, Bmpr1b, Brca2, Ccdc182, Cebpb, Cga, Cited2, Col9a3, Cyp19a1, Dach1, Dach2, Dhh, Dmc1, Dmrt1, Dmrta1, Eif2s2, Ercc1, Esr1, Esr2, Fanca, Fancf, Fancg, Fgf9, Fndc3a, Foxc1, Foxl2, Foxo3, Fshb, Fshr, Fst, Fzd4, Gata3, Gata4, Gm1153, Gm21949, Gnrh1, Gpr149, H3f…	TRUE
GO:1902531	GO_BiologicalProcess-GOA_29.08.2016_15h14	regulation of intracellular signal transduction	[4, 5, 6]	[None]	112	18.2708	0.00851106	0.0351193	{}	{}	[Actn3, Adam8, Adgrg3, Angpt1, Atf3, Avpi1, Bcl2l12, C1qtnf1, Calr, Cav3, Cd27, Cd28, Cd4, Cnksr3, Cth, Cyp1b1, Dab2ip, Dusp16, Dusp9, Dvl2, Edar, Eef1e1, Egf, Epha4, Erp29, Fbxw7, Fgd2, Fgf23, Fignl1, Gadd45b, Gata4, Gprc5b, Grina, Gstp1, Hdac2, Hells, Hes1, Hif1a, Hipk3, Hipk4, Hpse, Hyou1, Icmt, Igf1r, Inpp5k, Iqgap3, Isl1, Itsn1, Jun, Kit, Ksr1, L1cam, Lamtor2, Lemd2, Lpar3, Lrrk2, Mapk8ip1, …	[AI464131, Abca7, Abl1, Abl2, Abra, Actn3, Ada, Adam8, Adgrg1, Adgrg3, Adgrv1, Adipoq, Adora3, Adra1a, Adra1d, Agap2, Ager, Ago1, Ago3, Agt, Aida, Ajuba, Amot, Angpt1, Ankrd2, Ankrd26, Ankrd54, Apc, Apip, Ar, Arap3, Arhgap24, Arhgap35, Arhgap42, Arhgef2, Arntl, Arrb1, Arrb2, Ash1l, Atf3, Atm, Atp6ap1, Avpi1, Axin1, Axl, Bag4, Bank1, Bax, Bcl2l10, Bcl2l12, Bcl6, Bdkrb2, Bmp4, Bmp8b, Bnip2, Braf, B…	TRUE
GO:0030048	GO_BiologicalProcess-GOA_29.08.2016_15h14	actin filament-based movement	[4]	[None]	10	33.3333	0.00860558	0.0354162	{}	{}	[Kcne2, Myh14, Myh2, Myh7b, Pard3, Pde4d, Pln, Scn5a, Syne2, Wasf2]	[Actc1, Ank2, Cav1, Epb41l5, Frmd6, Gja5, Kcne2, Myh14, Myh2, Myh6, Myh7b, Myo5a, Nup155, Pard3, Parva, Pde4b, Pde4d, Pln, Rock1, Ryr2, Scn3b, Scn5a, Sumo1, Sun2, Syne2, Tnnc1, Uty, Was, Wasf2, Wipf1]	TRUE
GO:0007186	GO_BiologicalProcess-GOA_29.08.2016_15h14	G-protein coupled receptor signaling pathway	[4, 5]	[None]	42	21.2121	0.0087863	0.0360653	{}	{}	[Abhd6, Adcy3, Adcy9, Adora2a, Adra2a, Adrb1, Arrdc3, Bhlha15, Cacna1a, Crhr1, Edn1, Ffar2, Ggta1, Gng2, Gpr161, Homer2, Inpp5k, Lpar3, Lrrk2, Mas1, Npy2r, Opn4, Oprd1, Oprm1, Pde6h, Pik3r6, Plcb1, Plcl2, Pld2, Pln, Ppp1r9b, Prlhr, Ptger2, Pth1r, Ptpru, Ramp1, Rgs16, Rgs7bp, Rs1, S1pr3, Tac4, Tmod2]	[Abhd6, Adcy3, Adcy4, Adcy5, Adcy6, Adcy9, Adcyap1, Adora2a, Adora2b, Adora3, Adra1a, Adra1d, Adra2a, Adra2b, Adra2c, Adrb1, Adrb2, Adrb3, Adrbk1, Adrm1, Agrp, Agtr2, Akap13, Ano1, Arrb1, Arrb2, Arrdc3, Atrnl1, Bcar1, Bdnf, Becn2, Bhlha15, Bicd1, Cacna1a, Cacna1d, Cacnb4, Calca, Calcr, Calcrl, Camk2b, Cartpt, Cav1, Chrm2, Chrm4, Cish, Cntn2, Crcp, Crhr1, Crhr2, Cry1, Dagla, Drd1, Drd2, Drd3, Drd4…	TRUE
GO:0055001	GO_BiologicalProcess-GOA_29.08.2016_15h14	muscle cell development	[4, 5, 6]	[None]	29	23.0159	0.00881592	0.0360923	{}	{}	[Actn3, Ankrd23, Bin3, Bves, Cacna2d2, Cav3, Eng, Foxp1, Hdac2, Hdac4, Hes1, Hey2, Homer1, Kel, Ldb3, Lmna, Mef2a, Mef2c, Meg3, Met, Myl2, Mylk3, Nfatc4, Nprl3, Prox1, Sepn1, Slc8a1, Smad4, Tmod1]	[AI464131, Acta1, Actc1, Actg1, Actn2, Actn3, Adm, Afg3l2, Akap13, Alpk3, Ank2, Ankrd23, Atg5, Atg7, Atp2a2, Bcl2, Bin3, Bmp10, Bves, Cacna1s, Cacna2d2, Cacnb4, Capn3, Capzb, Casq1, Casq2, Cav2, Cav3, Cfl2, Cflar, Col14a1, Csrp3, Cxadr, Dicer1, Dmd, Dner, Eng, Fbxo22, Fhl2, Fhod3, Flnc, Foxp1, Gpx1, Gsk3a, Hdac2, Hdac4, Hdac5, Hdac6, Hdac9, Hes1, Hey2, Hnrnpu, Homer1, Itgb1, Kdm1a, Kel, Klhl40, K…	TRUE
GO:0042692	GO_BiologicalProcess-GOA_29.08.2016_15h14	muscle cell differentiation	[4, 5]	[None]	59	19.9324	0.0089418	0.0365123	{}	{}	[Actn3, Ankrd23, Barx2, Bhlha15, Bin3, Bves, Cacna2d2, Cav3, Ddit3, Dll1, Dyrk1b, Efnb2, Ehd2, Eng, Foxp1, Gata4, Gdf15, Hdac2, Hdac4, Hes1, Hey2, Homer1, Id3, Ift88, Isl1, Kel, Ldb3, Lmna, Mef2a, Mef2c, Meg3, Met, Myl2, Mylk3, Myocd, Nfatc4, Nprl3, Plcb1, Prox1, Rbm38, Rest, Sdc1, Sepn1, Sik1, Six1, Slc8a1, Smad4, Smarca4, Sox6, Sox8, Stim1, Tanc1, Tcf7l2, Thra, Tmem204, Tmod1, Tshz3, Wnt7b, Wt1]	[AI464131, AW551984, Acadm, Acta1, Actc1, Actg1, Actn2, Actn3, Acvr1, Adm, Afg3l2, Agt, Akap13, Akt1, Alpk3, Ank2, Ankrd17, Ankrd2, Ankrd23, Arid1a, Arrb2, Asb2, Asf1a, Atg5, Atg7, Atp2a2, Barx2, Bcl2, Bcl9, Bhlha15, Bhlhe41, Bin1, Bin3, Bmp10, Bmp2, Bmp4, Bnip2, Boc, Bves, Cacna1s, Cacna2d2, Cacnb4, Capn2, Capn3, Capzb, Casq1, Casq2, Cav2, Cav3, Cby1, Ccl17, Ccl8, Ccl9, Cd53, Cdh2, Cdon, Cfl2, C…	TRUE
GO:0001541	GO_BiologicalProcess-GOA_29.08.2016_15h14	ovarian follicle development	[3, 4, 5, 6, 7, 8, 9]	[None]	13	29.5455	0.00907906	0.0367855	{}	{}	[Cebpb, Dmc1, Dmrta1, Esr1, Gpr149, Kit, Msh4, Nobox, Smad4, Sod1, Spo11, Umodl1, Zfx]	[Adrm1, Bax, Bcl2, Bcl2l1, Bmpr1b, Cebpb, Dmc1, Dmrta1, Esr1, Esr2, Fancf, Fancg, Foxc1, Foxl2, Foxo3, Fshb, Fshr, Gnrh1, Gpr149, Immp2l, Kdr, Kit, Kmt2b, Lfng, Lhcgr, Msh4, Nkx3-1, Nobox, Oas1d, Pcyt1b, Smad4, Sod1, Sohlh1, Sohlh2, Spo11, Stra8, Ube3a, Umodl1, Vegfa, Vgf, Zfa-ps, Zfp830, Zfx, Zp3]	TRUE
GO:0060428	GO_BiologicalProcess-GOA_29.08.2016_15h14	lung epithelium development	[4, 5, 6, 7, 8]	[None]	13	29.5455	0.00907906	0.0367855	{}	{}	[Foxa1, Foxp1, Grhl2, Hmga2, Hoxa5, Klf2, Map2k2, Ncor2, Nfib, Numb, Thra, Wnt2, Wnt7b]	[Adamtsl2, Agr2, Aimp2, Ascl1, Cdc42, Creb1, Errfi1, Eya1, Fgf10, Fgfr2, Fgfr3, Fgfr4, Fndc3b, Foxa1, Foxa2, Foxp1, Foxp2, Foxp4, Gata6, Gpsm2, Grhl2, Hmga2, Hoxa5, Igf1, Insc, Klf2, Map2k1, Map2k2, Ncor2, Nfib, Nkx2-1, Numa1, Numb, Ppp3r1, Rbpj, Sav1, Shh, Sox9, Spdef, Thra, Thrb, Wnt2, Wnt7b, Yap1]	TRUE
GO:0023056	GO_BiologicalProcess-GOA_29.08.2016_15h14	positive regulation of signaling	[2, 3, 4]	[None]	130	17.931	0.00907327	0.0368572	{}	{}	[Adam8, Adora2a, Angpt1, Ankrd6, Arrdc3, Avpi1, Bbc3, Bves, C1qtnf1, Calr, Ccr7, Cd27, Cd28, Cd4, Clstn1, Cth, Ctsh, Cux2, Cyp1b1, Dab2ip, Dll1, Dvl1, Dvl2, Edar, Eef1e1, Egf, Eif2ak4, Eif2s1, Epha4, Evc, Fas, Fbxw7, Fgd2, Fgf23, Foxa1, Foxd1, Fxyd1, Gadd45b, Gata4, Gdf2, Ghsr, Gpld1, Gpr68, Gprc5b, Hand2, Hes1, Hhex, Hif1a, Hpse, Ift88, Igf1r, Igf2bp1, Iqgap3, Isl1, Itm2c, Itsn1, Jun, Kit, Ksr1,…	[AI464131, Abca7, Abl1, Abl2, Abra, Acvr1, Acvrl1, Ada, Adam17, Adam8, Adamts20, Adgrg1, Adgrv1, Adipoq, Adora1, Adora2a, Adora3, Adra1a, Adra1d, Adrm1, Agap2, Ager, Ago1, Ago3, Agt, Ajuba, Alox8, Angpt1, Ankrd6, Ano1, Apaf1, Apopt1, Ar, Arhgef7, Arntl, Arrb1, Arrb2, Arrdc3, Ascl1, Aspm, Asxl1, Atg7, Atp6ap1, Atp6ap2, Atpif1, Avpi1, Axin1, Axl, Bad, Bag4, Bank1, Bax, Bbc3, Bcl10, Bglap2, Bid, Bmf…	TRUE
GO:0043436	GO_BiologicalProcess-GOA_29.08.2016_15h14	oxoacid metabolic process	[4, 5]	[None]	50	20.4918	0.00906054	0.0369011	{}	{}	[Aars, Aasdh, Acot7, Acsbg2, Actn3, Aldh1a3, Alox15, Ankrd23, Asl, Azin2, Ces1f, Cyp1b1, Daglb, Edn2, Eno1, Fa2h, Fgf15, Galk1, Got2, Gulo, Hadha, Hal, Hdac4, Hif1a, Ldhc, Lipe, Mlxipl, Mlycd, Mpo, Mtr, Nos2, Nr1h4, Park7, Pck1, Pdk2, Ptges, Rbp1, Scap, Scd1, Scd4, Sesn2, Slc37a4, Slc45a3, Slc7a7, Srebf1, Stat3, Tdh, Tom1l2, Trib3, Wdtc1]	[Aars, Aasdh, Aass, Abcd1, Abcd2, Acaca, Acacb, Acadl, Acadm, Acadvl, Acnat1, Acot1, Acot3, Acot4, Acot5, Acot7, Acox1, Acsbg2, Acsm1, Acsm3, Actn3, Adh1, Adh7, Adipoq, Adsl, Agt, Agxt, Akr1a1, Aldh1a1, Aldh1a2, Aldh1a3, Aldh1a7, Aldh4a1, Aldh5a1, Alkbh7, Alox12, Alox12b, Alox12e, Alox15, Alox5, Alox5ap, Alox8, Aloxe3, Ankrd23, Ankrd26, Arv1, Asl, Atg7, Atp8b1, Azin2, Baat, Bcat2, Bhmt, Btd, C1qt…	TRUE
GO:0050954	GO_BiologicalProcess-GOA_29.08.2016_15h14	sensory perception of mechanical stimulus	[5]	[None]	28	23.1405	0.00922889	0.0372961	{}	{}	[Atp6v1b1, Barhl1, Cdh1, Cdh23, Chd3, Chrna9, Col11a2, Dnm1, Grin2d, Homer2, Kcna1, Kit, Lhfpl5, Mbp, Myo3a, Otoa, Pcdh15, Rab3a, Rpl38, Six1, Slc9a3r2, Sod1, Sox2, Spry2, Strc, Tmprss3, Tshz3, Whrn]	[Adgrv1, Alg10b, Alms1, Ano1, Aqp4, Asic2, Asic3, Atp2b2, Atp6v1b1, Atp8b1, Axin1, Barhl1, Cacna1d, Casp3, Cdh1, Cdh23, Cdkn1b, Cdkn2d, Chd3, Chd7, Chrna10, Chrna9, Chrnb2, Clic5, Clrn1, Cntn5, Coch, Col11a2, Dfnb59, Dnm1, Eya4, Fam107b, Fbxo11, Fgfr1, Fyn, Fzd4, Fzr1, Gabra5, Gabrb2, Gabrb3, Gjb6, Gjc3, Gpx1, Grin2a, Grin2b, Grin2d, Grxcr1, Hexa, Hexb, Homer2, Hpn, Kcna1, Kcnk4, Kcnma1, Kcnq4, K…	TRUE
GO:0060606	GO_BiologicalProcess-GOA_29.08.2016_15h14	tube closure	[4, 5, 6, 7]	[None]	25	23.8095	0.00930573	0.03751	{}	{}	[Cobl, Dlc1, Dvl1, Dvl2, Enah, Glmn, Grhl2, Kat2a, Kif20b, Lhx2, Lmo4, Nog, Prkaca, Ptk7, Sall1, Sall4, Setd2, Sfrp2, Spint2, Stil, Sufu, Twist1, Vangl2, Zeb2, Zic5]	[Adm, Alg10b, Alx1, Apaf1, Arhgap35, Arid1a, Bbs4, Bcl10, Bmp4, Cc2d2a, Cecr2, Celsr1, Cited2, Cluap1, Cobl, Cthrc1, Deaf1, Dlc1, Dvl1, Dvl2, Dvl3, Enah, Fgf10, Folr1, Fuz, Fzd1, Fzd2, Fzd3, Fzd6, Gatad2a, Glmn, Grhl2, Grhl3, Hectd1, Ift122, Ift172, Ift57, Kat2a, Kdm2a, Kdm2b, Kdm6a, Kif20b, Lhx2, Lias, Lmo4, Lrp6, Med12, Mks1, Mthfd1, Mthfd1l, Nckap1, Nog, Opa1, Pax2, Pax3, Pfn1, Phactr4, Plxnb2…	TRUE
GO:0030029	GO_BiologicalProcess-GOA_29.08.2016_15h14	actin filament-based process	[3]	[None]	57	20	0.00937738	0.0377019	{}	{}	[Alox15, Ankrd23, Bcas3, Calr, Cav3, Clec2i, Cobl, Dbnl, Dlc1, Ehd2, Enah, Evl, Fmnl1, Foxj1, Foxp1, Fscn1, Gas7, Gsn, Hdac2, Jam3, Kcne2, Lcp1, Ldb3, Mef2a, Mef2c, Micall2, Mob2, Myh14, Myh2, Myh7b, Myl2, Mylk3, Nck1, Nckap1l, Nf1, Nisch, Nprl3, Pard3, Pcdh15, Pde4d, Pdlim3, Pfdn1, Pik3r2, Pln, Ppargc1b, Ppp1r9b, Prkci, Prox1, Rhod, Scn5a, Sirpa, Smad4, Syne2, Tmod1, Trf, Vangl2, Wasf2]	[Abl1, Abl2, Abr, Actc1, Actg1, Actn1, Actn4, Actr2, Aif1, Akap13, Akap2, Alox15, Amot, Ank2, Ankrd23, Ap1ar, Arhgap28, Arhgap35, Arhgap6, Arhgef2, Arhgef5, Arpc2, Bag4, Baiap2, Bbs4, Bcas3, Bcl2, Bcl6, Bcr, Braf, Brk1, Calr, Cap1, Capn10, Capn3, Capza1, Capzb, Casq1, Casq2, Cav1, Cav3, Ccdc155, Ccl27a, Cd2ap, Cdc42, Cdk5r1, Celsr1, Cfl1, Cfl2, Cflar, Clec2i, Cln3, Cobl, Coro1a, Crk, Cryaa, Csf1r…	TRUE
GO:0001945	GO_BiologicalProcess-GOA_29.08.2016_15h14	lymph vessel development	[3, 5, 6, 7, 8]	[None]	9	34.6154	0.00953053	0.0382196	{}	{}	[Bmpr2, Efnb2, Nfatc1, Ngp, Nprl3, Pkd1, Prox1, Tmem204, Vegfc]	[Acvr2b, Acvrl1, Bmpr2, Ccbe1, Efnb2, Epha2, Flt4, Foxc1, Foxc2, Heg1, Kdr, Nfatc1, Ngp, Nprl3, Nr2f2, Pdpn, Pkd1, Ppp3cb, Prox1, Ptpn14, Sox18, Syk, Tbx1, Tmem204, Vegfa, Vegfc]	TRUE
GO:1901983	GO_BiologicalProcess-GOA_29.08.2016_15h14	regulation of protein acetylation	[6, 7, 8, 9]	[None]	9	34.6154	0.00953053	0.0382196	{}	{}	[Arid5a, Brca1, Gata2, Gata3, Isl1, Klf15, Myocd, Smad4, Twist1]	[Arid5a, Atg5, Atg7, Brca1, Chek1, Ctcf, Flcn, Foxp3, Gata2, Gata3, Isl1, Klf15, Kmt2a, Mecp2, Msx3, Myocd, Nap1l2, Nfe2, Nos1, Paxip1, Piwil2, Sirt3, Smad4, Snai2, Tgfb1, Twist1]	TRUE
GO:2000756	GO_BiologicalProcess-GOA_29.08.2016_15h14	regulation of peptidyl-lysine acetylation	[7, 8, 9, 10]	[None]	9	34.6154	0.00953053	0.0382196	{}	{}	[Arid5a, Brca1, Gata2, Gata3, Isl1, Klf15, Myocd, Smad4, Twist1]	[Arid5a, Atg5, Atg7, Brca1, Chek1, Ctcf, Flcn, Foxp3, Gata2, Gata3, Isl1, Klf15, Kmt2a, Mecp2, Msx3, Myocd, Nap1l2, Nfe2, Nos1, Paxip1, Piwil2, Sirt3, Smad4, Snai2, Tgfb1, Twist1]	TRUE
GO:0035966	GO_BiologicalProcess-GOA_29.08.2016_15h14	response to topologically incorrect protein	[3, 4]	[None]	11	31.4286	0.0097167	0.0387679	{}	{}	[Aars, Atf3, Atf4, Bhlha15, Ddit3, Eif2ak4, Ep300, Nck1, Ppp1r15a, Ptpn2, Tmbim6]	[Aars, Atf3, Atf4, Atxn3, Bhlha15, Casp12, Ccnd1, Creb3l1, Ddit3, Derl1, Eif2ak2, Eif2ak3, Eif2ak4, Ep300, Ern1, Ern2, Hdac6, Herpud1, Hspa5, Ifng, Nck1, Nck2, Nfe2l2, Ppp1r15a, Ptpn1, Ptpn2, Rhbdd1, Serp1, Stc2, Stub1, Tmbim6, Tor1a, Ube2w, Wfs1, Xbp1]	TRUE
GO:0035967	GO_BiologicalProcess-GOA_29.08.2016_15h14	cellular response to topologically incorrect protein	[4, 5]	[None]	11	31.4286	0.0097167	0.0387679	{}	{}	[Aars, Atf3, Atf4, Bhlha15, Ddit3, Eif2ak4, Ep300, Nck1, Ppp1r15a, Ptpn2, Tmbim6]	[Aars, Atf3, Atf4, Atxn3, Bhlha15, Casp12, Ccnd1, Creb3l1, Ddit3, Derl1, Eif2ak2, Eif2ak3, Eif2ak4, Ep300, Ern1, Ern2, Hdac6, Herpud1, Hspa5, Ifng, Nck1, Nck2, Nfe2l2, Ppp1r15a, Ptpn1, Ptpn2, Rhbdd1, Serp1, Stc2, Stub1, Tmbim6, Tor1a, Ube2w, Wfs1, Xbp1]	TRUE
GO:0042177	GO_BiologicalProcess-GOA_29.08.2016_15h14	negative regulation of protein catabolic process	[4, 5, 6, 7]	[None]	11	31.4286	0.0097167	0.0387679	{}	{}	[Anxa2, Azin2, Bag6, Nos2, Park7, Pbk, Psen1, Rela, Smarcc1, Sufu, Usp19]	[Anks1, Anxa2, Azin2, Bag6, Banp, Cdkn2a, Clec16a, Dedd, Fbxo43, Fyn, Gipc1, Grin2a, Grin2c, Irak3, Klhl40, Mtm1, Mycbp2, N4bp1, Nos2, Nrg1, Ophn1, Park7, Pbk, Prkcg, Psen1, Psen2, Rela, Sco1, Senp1, Serpine2, Shh, Smarcc1, Sufu, Usp19, Wnt1]	TRUE
GO:0021872	GO_BiologicalProcess-GOA_29.08.2016_15h14	forebrain generation of neurons	[4, 5, 6, 7, 8, 9]	[None]	19	25.6757	0.00969821	0.0387928	{}	{}	[Bcl11b, Dct, Dlx1, Dlx2, Gata2, Gbx2, Ncoa3, Nprl3, Nr2e1, Numb, Pax6, Prox1, Sall1, Slc4a10, Sox2, Uba2, Uba52, Ubb, Uncx]	[Arx, Ascl1, Aspm, Atf5, Atg7, Atp7a, Atp7b, Bcl11b, Cntn2, Csf1r, Dclk2, Dct, Dcx, Dicer1, Dlx1, Dlx2, Drd1, Drd2, Erbb4, Fezf2, Fgfr1, Fgfr2, Foxg1, Gata2, Gbx2, Gli3, Gnaq, Gsx2, Lef1, Lhx5, Lhx6, Lhx8, Lrp6, Ncoa3, Nkx2-1, Nprl3, Nr2e1, Nrp1, Nrp2, Numb, Numbl, Ogdh, Otp, Pax6, Plxna3, Pou3f4, Prox1, Rac1, Rac3, Rapgef2, Rhoa, Robo1, Robo2, Rps27a, Sall1, Sall3, Satb2, Sema3a, Shank3, Slc4a10…	TRUE
GO:1902275	GO_BiologicalProcess-GOA_29.08.2016_15h14	regulation of chromatin organization	[5, 6, 7]	[None]	19	25.6757	0.00969821	0.0387928	{}	{}	[Arid5a, Brca1, Ctr9, Dppa2, Gata2, Gata3, Gfi1b, Isl1, Kdm4b, Mki67, Myocd, Phf19, Pink1, Smad4, Srebf1, Tada2a, Tom1l2, Twist1, Znhit1]	[Airn, Apobec1, Arid5a, Asxl2, Atg5, Atg7, Bcl6, Brca1, Cdk9, Chek1, Ctcf, Ctnnb1, Ctr9, Dmrtc2, Dppa2, Eed, Flcn, Fmr1, Foxp3, Gata2, Gata3, Gcg, Gfi1b, Ing2, Isl1, Jarid2, Jdp2, Kdm1a, Kdm2a, Kdm3a, Kdm4a, Kdm4b, Kdm4c, Kdm4d, Kdm5a, Kmt2a, Kmt2b, Lpin1, Mecp2, Men1, Mki67, Msx3, Mtf2, Myocd, Nap1l2, Ncor1, Nos1, Pax5, Pax7, Paxbp1, Paxip1, Phf19, Pink1, Piwil2, Prdm12, Pygo2, Rnf20, Rnf40, Rtf…	TRUE
GO:0007283	GO_BiologicalProcess-GOA_29.08.2016_15h14	spermatogenesis	[5, 6, 7]	[None]	63	19.6262	0.00995097	0.0396018	{}	{}	[Ace, Acvr2a, Adamts2, Atat1, Atp1a4, Bag6, Bmp8a, Ccdc63, Cdk16, Cit, Cntd1, Cxcl16, Dhh, Dmc1, Dmrt1, Fkbp6, Gal3st1, Gata4, Ggt1, Gli1, Gpx4, Gykl1, Hmga1, Hmga2, Hoxa10, Ift88, Jam3, Kit, Lgr4, Mael, Mast2, Mertk, Mns1, Msh4, Nanos3, Nsun2, Pank2, Pcsk4, Pdilt, Pebp1, Phc2, Prkaca, Rad21l, Rec8, S100a11, Sbf1, Scmh1, Smad4, Sod1, Sox3, Sox8, Spaca1, Spo11, Tex15, Tmem119, Tmf1, Ttll10, Tyro3,…	[A26c2, Ace, Acox1, Acvr2a, Adad1, Adamts2, Adig, Adrm1, Aff4, Agfg1, Ak7, Akap9, Alkbh5, Alms1, Apob, Ar, Arid4a, Arid4b, Arntl, Aspm, Asz1, Atat1, Atp1a4, Atrx, Axl, B4galnt1, Bag6, Bax, Bbs2, Bbs4, Bcap31, Bcl2l1, Bcl2l11, Bcl6, Bik, Bmp8a, Bmp8b, Brca2, Brdt, Bsph1, C330027C09Rik, Capza3, Catsper1, Catsper2, Catsper3, Catsper4, Catsperd, Ccdc155, Ccdc63, Ccnb1ip1, Ccnyl1, Ccr6, Cdk16, Celf1, …	TRUE
GO:0043588	GO_BiologicalProcess-GOA_29.08.2016_15h14	skin development	[4, 5, 6]	[None]	38	21.4689	0.0100811	0.0399169	{}	{}	[Aars, Adamts2, Arrdc3, Bcl11b, Cbx7, Col5a1, Dll1, Edar, Egfr, Fa2h, Fosl2, Gpr89, Grhl1, Hdac2, Hpse, Irf6, Jup, Krt84, Lama5, Lgr4, Lhx2, Pax6, Pou2f3, Psen1, Ptch2, Rela, Rexo2, Scd1, Smad4, Smarca4, Sox10, Sox21, Sufu, Tcf15, Tcf7l1, Tcf7l2, Tmprss13, Vangl2]	[Aars, Abca12, Acvr1b, Adamts2, Alox12, Alox12b, Alox8, Aloxe3, Apc, Arrdc3, Asprv1, Atp7a, Atp7b, Atp8a2, Bcl11b, Bcl2, Casp3, Cbx7, Cd109, Cdc42, Cela2a, Celsr1, Cldn1, Clic4, Col1a1, Col5a1, Col5a2, Corin, Ctnnb1, Ctnnd1, Ctsl, Cyp26b1, Dact2, Dbi, Dhcr24, Dicer1, Dkk1, Dkk4, Dll1, Dnase1l2, Dsg4, Dsp, Dspp, Eda, Edar, Edaradd, Egfr, Ercc2, Errfi1, Fa2h, Fgf10, Fgf7, Fgfr2, Flg, Flnb, Fosl2, F…	TRUE
GO:0002065	GO_BiologicalProcess-GOA_29.08.2016_15h14	columnar/cuboidal epithelial cell differentiation	[6]	[None]	26	23.4234	0.0100804	0.0400155	{}	{}	[Atoh1, Cdh1, Cdh23, Cdx2, Dll1, Fam20c, Foxa1, Foxp1, Hes1, Hey2, Hif1a, Hoxa5, Insm1, Lhfpl5, Mcoln3, Nprl3, Pax6, Pcdh15, Prox1, Rfx3, Rfx6, Sidt2, Sod1, Sox11, Sox4, Strc]	[Agr2, Alg10b, Arntl, Ascl1, Atoh1, Atp2b2, B9d1, Bad, Bmp2, C1galt1, Cbfa2t2, Cdh1, Cdh2, Cdh23, Cdx2, Clic5, Clock, Clrn1, Cux1, Dicer1, Dll1, Dlx3, Emx1, Enam, Fam20c, Fgf2, Fgf8, Fgfr1, Fgfr2, Foxa1, Foxp1, Foxp4, Fzr1, Gata6, Gfi1, Gpat4, Grxcr1, Gsdmc2, Hes1, Hes5, Hey1, Hey2, Hif1a, Hoxa5, Il31ra, Insm1, Jag1, Jag2, Kcnma1, Kdm2a, Klf5, Lhfpl5, Mcoln3, Mllt4, Mycl, Mycn, Myo6, Myo7a, Neuro…	TRUE
KEGG:04931	KEGG_31.08.2016	Insulin resistance	[-1]	[None]	26	23.4234	0.0100804	0.0400155	{}	{}	[G6pc, Gys1, Gys2, Mlxip, Mlxipl, Nr1h3, Pck1, Pik3cd, Pik3r2, Pik3r5, Ppargc1b, Ppp1r3b, Ppp2r4, Prkab1, Prkag2, Prkcz, Pygb, Pygm, Rela, Rps6ka3, Slc2a1, Slc2a2, Srebf1, Stat3, Tnfrsf1a, Trib3]	[Acacb, Akt1, Akt2, Akt3, Cd36, Cpt1a, Cpt1b, Creb1, Creb3, Creb3l1, Creb3l2, Creb3l3, Creb3l4, Creb5, Crtc2, Foxo1, G6pc, G6pc2, G6pc3, Gfpt1, Gfpt2, Gm5601, Gsk3b, Gys1, Gys2, Ikbkb, Il6, Ins1, Ins2, Insr, Irs1, Irs2, Mapk10, Mapk8, Mapk9, Mgea5, Mlx, Mlxip, Mlxipl, Mtor, Nfkb1, Nfkbia, Nos3, Nr1h2, Nr1h3, Ogt, Pck1, Pck2, Pdpk1, Pik3ca, Pik3cb, Pik3cd, Pik3cg, Pik3r1, Pik3r2, Pik3r3, Pik3r5, P…	TRUE
GO:0014020	GO_BiologicalProcess-GOA_29.08.2016_15h14	primary neural tube formation	[5, 6, 7, 8, 9, 10]	[None]	26	23.4234	0.0100804	0.0400155	{}	{}	[Cobl, Dlc1, Dvl1, Dvl2, Enah, Glmn, Grhl2, Hif1a, Kat2a, Kif20b, Lhx2, Lmo4, Nog, Prkaca, Ptk7, Sall1, Sall4, Setd2, Sfrp2, Spint2, Stil, Sufu, Twist1, Vangl2, Zeb2, Zic5]	[Adm, Alg10b, Alx1, Apaf1, Arhgap35, Arid1a, Bbs4, Bcl10, Bmp4, Bmp5, Bmp7, Cc2d2a, Cecr2, Celsr1, Cfl1, Cited2, Cluap1, Cobl, Cthrc1, Deaf1, Dlc1, Dvl1, Dvl2, Dvl3, Enah, Folr1, Fuz, Fzd1, Fzd2, Fzd3, Fzd6, Gatad2a, Glmn, Grhl2, Grhl3, Hectd1, Hif1a, Ift122, Ift172, Ift57, Kat2a, Kdm2a, Kdm2b, Kdm6a, Kif20b, Lhx2, Lias, Lmo4, Lrp6, Luzp1, Med12, Mks1, Mthfd1, Mthfd1l, Nckap1, Nodal, Nog, Opa1, O…	TRUE
GO:0090596	GO_BiologicalProcess-GOA_29.08.2016_15h14	sensory organ morphogenesis	[4, 5, 6, 7]	[None]	53	20.1521	0.0102844	0.0406193	{}	{}	[Agtpbp1, Aldh1a3, Atoh1, Atp6v1b1, Bcar3, Calb1, Cdh23, Chd3, Chrna9, Crb1, Dll1, Dvl1, Dvl2, Edn1, Foxi1, Foxn4, Gata2, Gata3, Gbx2, Gdf11, Gli2, Hdac2, Hif1a, Hmx3, Hoxa1, Lhfpl5, Lrig3, Man2a1, Meis1, Nf1, Nprl3, Otx1, Otx2, Pax6, Pcdh15, Pitx3, Prkci, Prox1, Prrx2, Ptk7, Rorb, Rpl38, Rs1, Six1, Sod1, Sox11, Sox2, Sox8, Spry2, Stat3, Strc, Tcap, Vangl2]	[Abr, Agtpbp1, Ahi1, Aldh1a1, Aldh1a3, Alms1, Aqp1, Aqp5, Arid1a, Arl6, Atoh1, Atp2b2, Atp6v1b1, Atp8a2, Bak1, Bax, Bbs4, Bcar3, Bcl2, Bcr, Bdnf, Bhlhe22, Bhlhe23, Bloc1s5, Bmp4, Bmp7, Cabp4, Calb1, Casz1, Ccdc66, Cdh23, Cdon, Celsr1, Chd3, Chd7, Chrna10, Chrna9, Cited2, Clic5, Clrn1, Cnga3, Cntf, Col11a1, Col2a1, Col8a1, Col8a2, Crb1, Cryaa, Crygb, Cthrc1, Ctnnb1, Cyp26b1, Dll1, Dlx5, Dlx6, Dsca…	TRUE
GO:0030856	GO_BiologicalProcess-GOA_29.08.2016_15h14	regulation of epithelial cell differentiation	[4, 5, 6]	[None]	22	24.4444	0.0103602	0.040714	{}	{}	[Atoh1, Dll1, Foxj1, Foxp1, Gata3, Gdf2, Grhl1, Hes1, Hey2, Krt84, Maff, Notch4, Numb, Pax6, Prlr, Ptch2, Rexo2, Rfx3, Sall1, Sox2, Xdh, Zeb2]	[Acvrl1, Adipoq, Ahi1, Alox8, Apc, Arntl, Ascl1, Atoh1, Bad, Bmp4, Bmp6, Bmpr1a, Cav1, Ccnd1, Cd109, Cdkn1b, Cdkn1c, Ceacam1, Clock, Ctnnb1, Dll1, Dmbt1, Errfi1, Etv2, Ezh2, Fat4, Foxe3, Foxj1, Foxp1, Foxp4, Frzb, Gata3, Gdf2, Gdnf, Grhl1, Hes1, Hes5, Hey1, Hey2, Kdf1, Kdr, Keap1, Krt36, Krt84, Lhx1, Maff, Mafg, Mesp1, Msx2, Mycl, Mycn, Nkx6-3, Nodal, Notch1, Notch4, Numb, Osr1, Ovol2, Oxsr1, Pax…	TRUE
GO:0003181	GO_BiologicalProcess-GOA_29.08.2016_15h14	atrioventricular valve morphogenesis	[4, 5, 6, 7, 8, 9, 10]	[None]	8	36.3636	0.0103351	0.0407171	{}	{}	[Bmpr2, Cyr61, Gata4, Hey2, Mdm2, Smad4, Sox4, Twist1]	[Acvr1, Bmp2, Bmpr1a, Bmpr2, Cyr61, Dchs1, Efna1, Gata4, Hey1, Hey2, Heyl, Mdm2, Mdm4, Notch1, Smad4, Smad6, Sox4, Tbx5, Tgfb2, Tgfbr2, Twist1, Zfpm1]	TRUE
GO:0043392	GO_BiologicalProcess-GOA_29.08.2016_15h14	negative regulation of DNA binding	[5]	[None]	8	36.3636	0.0103351	0.0407171	{}	{}	[Ankrd33, Ctnnbip1, Ddit3, Fbxw7, Hand2, Hey2, Lhx2, Mdfi]	[Ankrd33, Ctnnbip1, Ddit3, Fbxw7, Hand2, Hey2, Id1, Id2, Jak2, Lhx2, Mdfi, Msx1, Msx2, Nek2, Per2, Smo, Sri, Twist2, Wfikkn1, Wfikkn2, Zfp462, Zfp90]	TRUE
GO:0072520	GO_BiologicalProcess-GOA_29.08.2016_15h14	seminiferous tubule development	[4, 5, 6, 7, 8, 9]	[None]	8	36.3636	0.0103351	0.0407171	{}	{}	[Gata4, Kif18a, Rad21l, Rec8, Smad4, Uba52, Ubb, Wt1]	[Adgrg1, Adrm1, Ar, Atrx, Cyp19a1, Gata4, Ing2, Jmjd1c, Kif18a, Lhcgr, Rad21l, Rec8, Rnase10, Rps27a, Smad4, Spink2, Tbc1d20, Uba52, Ubb, Ubc, Wdr48, Wt1]	TRUE
REACTOME:7099883	REACTOME_09.11.2015	TNFs bind their physiological receptors	[-1]	[None]	8	36.3636	0.0103351	0.0407171	{}	{}	[Cd27, Edar, Tnfrsf11b, Tnfrsf13b, Tnfrsf18, Tnfrsf1a, Tnfsf11, Tnfsf18]	[Cd27, Cd70, Eda, Eda2r, Edar, Edaradd, Lta, Tnfrsf11b, Tnfrsf13b, Tnfrsf14, Tnfrsf17, Tnfrsf18, Tnfrsf1a, Tnfrsf1b, Tnfrsf25, Tnfrsf4, Tnfsf11, Tnfsf13, Tnfsf13b, Tnfsf15, Tnfsf18, Tnfsf4]	TRUE
GO:1901214	GO_BiologicalProcess-GOA_29.08.2016_15h14	regulation of neuron death	[4, 5]	[None]	34	21.9355	0.0104064	0.040793	{}	{}	[Aars, Adam8, Angpt1, Atf4, Barhl1, Bbc3, Cacna1a, Cebpb, Ddit3, Dlx1, En2, Epha7, Fbxw7, Gata3, Gnb2l1, Grid2, Hif1a, Hyou1, Isl1, Itsn1, Jun, Map3k12, Mef2c, Mt3, Nf1, Park7, Pink1, Sarm1, Six1, Sod1, Sorl1, Tbc1d24, Trp73, Tyro3]	[Aars, Abl1, Adam8, Adnp, Agrn, Agt, Akt1s1, Alkbh1, Ambra1, Angpt1, Ascl1, Atf4, Atm, Atp7a, Atp7b, Axl, Bag1, Barhl1, Bax, Bbc3, Bcl2, Bcl2l1, Bcl2l11, Bdnf, Bhlhb9, Birc5, Braf, Btbd10, Cacna1a, Casp9, Ccl3, Cebpb, Chl1, Cln3, Clu, Cntfr, Coro1a, Crlf1, Ctnnb1, Ddit3, Dlx1, Dnajc5, Draxin, Egln1, Egln3, En1, En2, Epha7, Erbb3, Faim2, Fam134b, Fbxw7, Fgf8, Fgfr3, Foxb1, Gabra5, Gabrb2, Gabrb3, …	TRUE
GO:0010647	GO_BiologicalProcess-GOA_29.08.2016_15h14	positive regulation of cell communication	[3, 4, 5]	[None]	129	17.867	0.0104502	0.0408626	{}	{}	[Adam8, Adora2a, Angpt1, Ankrd6, Arrdc3, Avpi1, Bbc3, C1qtnf1, Calr, Ccr7, Cd27, Cd28, Cd4, Clstn1, Cth, Ctsh, Cux2, Cyp1b1, Dab2ip, Dll1, Dvl1, Dvl2, Edar, Eef1e1, Egf, Eif2ak4, Eif2s1, Epha4, Evc, Fas, Fbxw7, Fgd2, Fgf23, Foxa1, Foxd1, Fxyd1, Gadd45b, Gata4, Gdf2, Ghsr, Gpld1, Gpr68, Gprc5b, Hand2, Hes1, Hhex, Hif1a, Hpse, Ift88, Igf1r, Igf2bp1, Iqgap3, Isl1, Itm2c, Itsn1, Jun, Kit, Ksr1, L1cam…	[AI464131, Abca7, Abl1, Abl2, Abra, Acvr1, Acvrl1, Ada, Adam17, Adam8, Adamts20, Adgrg1, Adgrv1, Adipoq, Adora1, Adora2a, Adora3, Adra1a, Adra1d, Adrm1, Agap2, Ager, Ago1, Ago3, Agt, Ajuba, Alox8, Angpt1, Ankrd6, Ano1, Apaf1, Apopt1, Ar, Arhgef7, Arntl, Arrb1, Arrb2, Arrdc3, Ascl1, Aspm, Asxl1, Atg7, Atp6ap1, Atp6ap2, Atpif1, Avpi1, Axin1, Axl, Bad, Bag4, Bank1, Bax, Bbc3, Bcl10, Bglap2, Bid, Bmf…	TRUE
GO:0003170	GO_BiologicalProcess-GOA_29.08.2016_15h14	heart valve development	[3, 4, 5, 6, 7, 8]	[None]	12	30	0.0105259	0.0410561	{}	{}	[Bmpr2, Cyr61, Erg, Gata3, Gata4, Hey2, Mdm2, Mef2c, Nfatc1, Smad4, Sox4, Twist1]	[Acvr1, Bmp2, Bmp4, Bmpr1a, Bmpr2, Cyr61, Dchs1, Efna1, Erg, Fgfrl1, Gata3, Gata4, Hectd1, Hey1, Hey2, Heyl, Matr3, Mdm2, Mdm4, Mef2c, Mtor, Nfatc1, Notch1, Pde2a, Pitx2, Prdm1, Scx, Shox2, Smad4, Smad6, Sox4, Sox9, Tbx20, Tbx5, Tgfb1, Tgfb2, Tgfbr2, Twist1, Zbtb14, Zfpm1]	TRUE
GO:0048232	GO_BiologicalProcess-GOA_29.08.2016_15h14	male gamete generation	[4, 5, 6]	[None]	63	19.5652	0.010637	0.0413867	{}	{}	[Ace, Acvr2a, Adamts2, Atat1, Atp1a4, Bag6, Bmp8a, Ccdc63, Cdk16, Cit, Cntd1, Cxcl16, Dhh, Dmc1, Dmrt1, Fkbp6, Gal3st1, Gata4, Ggt1, Gli1, Gpx4, Gykl1, Hmga1, Hmga2, Hoxa10, Ift88, Jam3, Kit, Lgr4, Mael, Mast2, Mertk, Mns1, Msh4, Nanos3, Nsun2, Pank2, Pcsk4, Pdilt, Pebp1, Phc2, Prkaca, Rad21l, Rec8, S100a11, Sbf1, Scmh1, Smad4, Sod1, Sox3, Sox8, Spaca1, Spo11, Tex15, Tmem119, Tmf1, Ttll10, Tyro3,…	[A26c2, Ace, Acox1, Acvr2a, Adad1, Adamts2, Adig, Adrm1, Aff4, Agfg1, Ak7, Akap9, Alkbh5, Alms1, Apob, Ar, Arid4a, Arid4b, Arntl, Aspm, Asz1, Atat1, Atp1a4, Atrx, Axl, B4galnt1, Bag6, Bax, Bbs2, Bbs4, Bcap31, Bcl2l1, Bcl2l11, Bcl6, Bik, Bmp8a, Bmp8b, Brca2, Brdt, Bsph1, C330027C09Rik, Capza3, Catsper1, Catsper2, Catsper3, Catsper4, Catsperd, Ccdc155, Ccdc63, Ccnb1ip1, Ccnyl1, Ccr6, Cdk16, Celf1, …	TRUE
GO:0060993	GO_BiologicalProcess-GOA_29.08.2016_15h14	kidney morphogenesis	[4, 5, 6, 7, 8]	[None]	21	24.7059	0.0106826	0.041461	{}	{}	[Calb1, Ctnnbip1, Foxd1, Gata3, Hes1, Irx3, Lama5, Lgr4, Lrrk2, Nog, Nphp3, Sall1, Six1, Smad4, Sox4, Sox8, Tshz3, Vangl2, Wnt2b, Wnt7b, Wt1]	[Adamts16, Agt, Agtr2, Ahr, Bcl2, Bmp2, Bmp4, Bmp7, Calb1, Cd44, Cited1, Cited2, Ctnnb1, Ctnnbip1, Dchs1, Dlg1, Eya1, Fat4, Fgf10, Fgf8, Fmn1, Foxd1, Fras1, Gata3, Gcnt1, Gcnt3, Gcnt4, Gdnf, Gli3, Gpc3, Grem1, Gzf1, Hes1, Hes5, Hey1, Hnf1b, Hoxa11, Hoxb7, Hoxd11, Hs2st1, Ilk, Irx1, Irx2, Irx3, Kif26b, Lama5, Lgr4, Lhx1, Lrrk2, Maged1, Myc, Nog, Nphp3, Npnt, Osr1, Oxsr1, Pax2, Pax8, Pbx1, Pgf, Psp…	TRUE
GO:0003215	GO_BiologicalProcess-GOA_29.08.2016_15h14	cardiac right ventricle morphogenesis	[5, 6, 7, 8, 9, 10, 11]	[None]	7	38.8889	0.0108276	0.04192	{}	{}	[Chd3, Gata3, Gata4, Hand2, Hey2, Isl1, Sox4]	[Bmp4, Bmpr1a, Chd3, Chd7, Foxh1, Gata3, Gata4, Hand2, Hey2, Isl1, Jag1, Notch1, Ppp1r13l, Sema3c, Smarcd3, Sox4, Tbx20, Tgfb2]	TRUE
GO:0035883	GO_BiologicalProcess-GOA_29.08.2016_15h14	enteroendocrine cell differentiation	[8]	[None]	7	38.8889	0.0108276	0.04192	{}	{}	[Dll1, Hes1, Insm1, Pax6, Rfx3, Rfx6, Sidt2]	[Arntl, Bad, Clock, Dll1, Gata6, Hes1, Insm1, Neurod1, Nkx2-2, Pax6, Pdpk1, Rbm4, Rfx3, Rfx6, Sidt2, Smo, Vhl, Wnt5a]	TRUE
GO:0055012	GO_BiologicalProcess-GOA_29.08.2016_15h14	ventricular cardiac muscle cell differentiation	[6, 7, 8, 9, 10]	[None]	7	38.8889	0.0108276	0.04192	{}	{}	[Hey2, Lmna, Mef2a, Mef2c, Myocd, Nprl3, Prox1]	[Atg5, Bmp10, Fhl2, Hey2, Lmna, Mef2a, Mef2c, Myh10, Myocd, Nkx2-5, Nkx2-6, Nprl3, Pitx2, Prox1, Rara, Rarb, Rxra, Rxrb]	TRUE
GO:0072574	GO_BiologicalProcess-GOA_29.08.2016_15h14	hepatocyte proliferation	[5, 7, 8, 9, 10]	[None]	7	38.8889	0.0108276	0.04192	{}	{}	[Cebpb, Fbxw7, Gli1, Mki67, Nprl3, Prox1, Sulf2]	[Ceacam1, Cebpb, Fbxw7, Gli1, Lims1, Lims2, Mbd4, Med1, Mki67, Notch2, Nprl3, Prox1, Rps6ka1, Sulf2, Tgfa, Tnfaip3, Wnt3a, Xbp1]	TRUE
GO:0072575	GO_BiologicalProcess-GOA_29.08.2016_15h14	epithelial cell proliferation involved in liver morphogenesis	[4, 6, 7, 8, 9]	[None]	7	38.8889	0.0108276	0.04192	{}	{}	[Cebpb, Fbxw7, Gli1, Mki67, Nprl3, Prox1, Sulf2]	[Ceacam1, Cebpb, Fbxw7, Gli1, Lims1, Lims2, Mbd4, Med1, Mki67, Notch2, Nprl3, Prox1, Rps6ka1, Sulf2, Tgfa, Tnfaip3, Wnt3a, Xbp1]	TRUE
GO:1905276	GO_BiologicalProcess-GOA_29.08.2016_15h14	regulation of epithelial tube formation	[4, 5, 6, 7, 8]	[None]	7	38.8889	0.0108276	0.04192	{}	{}	[Dvl1, Dvl2, Gata3, Ptk7, Sfrp2, Six1, Vangl2]	[Celsr1, Dvl1, Dvl2, Dvl3, Fzd1, Fzd2, Gata3, Grhl3, Lrp6, Ptk7, Sec24b, Sfrp1, Sfrp2, Sfrp5, Six1, Six4, Vangl2, Wnt5a]	TRUE
GO:0009914	GO_BiologicalProcess-GOA_29.08.2016_15h14	hormone transport	[4, 5]	[None]	35	21.7391	0.0108545	0.041921	{}	{}	[Cacna1c, Cdk16, Crhr1, Cry2, Exoc3l, Fam3b, Ffar2, Foxd1, Gata3, Ghsr, Gpld1, Gpr68, Hif1a, Hmga2, Myt1, Nnat, Nr1h4, Pask, Pde3b, Pomc, Rab11fip2, Rapgef4, Rasl10b, Rfx3, Rfx6, Sidt2, Smad4, Smpd3, Sox11, Sox4, Srebf1, Tcf7l2, Tmf1, Tnfsf11, Tom1l2]	[Acvr1c, Acvr2b, Adora3, Agt, Agtr1a, Ano1, Aqp1, Arhgef7, Arntl, Arrb1, Atg7, Bad, Bglap2, Birc5, Brsk2, C1qtnf3, C2cd2l, Cacna1c, Cacna1e, Cdk16, Cftr, Cga, Clock, Cplx1, Cplx3, Creb1, Crhr1, Cry1, Cry2, Cyb5r4, Cyp2j5, Doc2b, Drd2, Ear1, Efna5, Epha5, Exoc3l, Fam132a, Fam3b, Ffar1, Ffar2, Ffar3, Ffar4, Fgfr1, Fgfr4, Fkbp1b, Foxa2, Foxd1, Foxl2, Fzd4, Gata3, Gcg, Gck, Ghrh, Ghrhr, Ghrl, Ghsr, G…	TRUE
GO:0046879	GO_BiologicalProcess-GOA_29.08.2016_15h14	hormone secretion	[5, 6, 7, 8]	[None]	35	21.7391	0.0108545	0.041921	{}	{}	[Cacna1c, Cdk16, Crhr1, Cry2, Exoc3l, Fam3b, Ffar2, Foxd1, Gata3, Ghsr, Gpld1, Gpr68, Hif1a, Hmga2, Myt1, Nnat, Nr1h4, Pask, Pde3b, Pomc, Rab11fip2, Rapgef4, Rasl10b, Rfx3, Rfx6, Sidt2, Smad4, Smpd3, Sox11, Sox4, Srebf1, Tcf7l2, Tmf1, Tnfsf11, Tom1l2]	[Acvr1c, Acvr2b, Adora3, Agt, Agtr1a, Ano1, Aqp1, Arhgef7, Arntl, Arrb1, Atg7, Bad, Bglap2, Birc5, Brsk2, C1qtnf3, C2cd2l, Cacna1c, Cacna1e, Cdk16, Cftr, Cga, Clock, Cplx1, Cplx3, Creb1, Crhr1, Cry1, Cry2, Cyb5r4, Cyp2j5, Doc2b, Drd2, Ear1, Efna5, Epha5, Exoc3l, Fam132a, Fam3b, Ffar1, Ffar2, Ffar3, Ffar4, Fgfr1, Fgfr4, Fkbp1b, Foxa2, Foxd1, Foxl2, Fzd4, Gata3, Gcg, Gck, Ghrh, Ghrhr, Ghrl, Ghsr, G…	TRUE
KEGG:04973	KEGG_31.08.2016	Carbohydrate digestion and absorption	[-1]	[None]	13	28.8889	0.0110812	0.0425866	{}	{}	[Amy1, Atp1a4, G6pc, Hk1, Hk2, Hkdc1, Pik3cd, Pik3r2, Pik3r5, Plcb2, Slc2a2, Slc2a5, Slc37a4]	[Akt1, Akt2, Akt3, Amy1, Amy2a2, Amy2a3, Amy2a4, Amy2a5, Atp1a1, Atp1a2, Atp1a3, Atp1a4, Atp1b1, Atp1b2, Atp1b3, Atp1b4, Cacna1d, Fxyd2, G6pc, G6pc2, G6pc3, Gnat3, Hk1, Hk2, Hk3, Hkdc1, Lct, Mgam, Pik3ca, Pik3cb, Pik3cd, Pik3cg, Pik3r1, Pik3r2, Pik3r3, Pik3r5, Plcb2, Prkcb, Sis, Slc2a2, Slc2a5, Slc37a4, Slc5a1, Tas1r2, Tas1r3]	TRUE
GO:0045685	GO_BiologicalProcess-GOA_29.08.2016_15h14	regulation of glial cell differentiation	[6, 7, 8, 9, 10]	[None]	13	28.8889	0.0110812	0.0425866	{}	{}	[Dlx1, Dlx2, Epha4, Hdac2, Hes1, Hmga2, Il6st, Nf1, Nkx6-1, Nog, Nr2e1, Slc45a3, Tcf7l2]	[Bmp2, Clcf1, Cntn2, Ctnnb1, Cxcr4, Dab1, Dicer1, Dlx1, Dlx2, Drd3, Epha4, Fgfr3, Gm10093, Gpr37l1, Gsx2, Hdac1, Hdac2, Hes1, Hes5, Hmga2, Id2, Id4, Il6st, Lif, Lin28a, Lingo1, Mtor, Mycn, Nf1, Nkx2-2, Nkx6-1, Nkx6-2, Nog, Notch1, Nr2e1, Olig2, Prpf19, Rheb, Rnf112, Shh, Slc45a3, Tcf7l2, Tenm4, Tnfrsf21, Zfp488]	TRUE
GO:0097009	GO_BiologicalProcess-GOA_29.08.2016_15h14	energy homeostasis	[4, 5]	[None]	10	32.2581	0.0110566	0.0425966	{}	{}	[Crtc1, Dll1, Edn2, Lepr, Mrap2, Nr1d2, Pask, Stat3, Uba52, Ubb]	[Acacb, Ampd2, Ampd3, Bmp8b, Cd36, Ceacam2, Crtc1, Crtc3, Dll1, Edn2, Fcor, Flcn, Ghrl, Lepr, Metrnl, Mex3c, Mrap2, Nr1d2, Nr4a3, Pask, Pik3ca, Pm20d1, Ppargc1a, Prcp, Rps27a, Slc35d3, Stat3, Trpv4, Uba52, Ubb, Ubc]	TRUE
GO:0002521	GO_ImmuneSystemProcess-GOA_29.08.2016_15h14	leukocyte differentiation	[4]	[None]	78	18.932	0.0111465	0.0427328	{}	{}	[Adam8, Adgrg3, Aire, Azin2, Batf, Batf2, Bcl11b, Ccr7, Cd101, Cd28, Cd3d, Cd83, Cebpb, Clec2d, Clptm1, Cul4a, Dll1, Egr3, Ep300, Fam20c, Fas, Flt3, Foxj1, Foxp1, Fzd9, Gata1, Gata2, Gata3, Gfi1b, Gli2, Glo1, Gpr183, Gpr68, Hhex, Hlx, Il12a, Il15, Itk, Jun, Junb, Kit, L3mbtl3, Lepr, Lrrc8a, Mef2c, Mertk, Mink1, Myb, Nckap1l, Nf1, Nfatc1, Pik3r6, Plcl2, Ppargc1b, Ppp1r9b, Ppp2r3c, Prkcz, Psen1, Pt…	[5830411N06Rik, Abl1, Abl2, Ada, Adam17, Adam8, Adgrg3, Adrm1, Aire, Anxa1, Ap3b1, Ap3d1, Apc, Asxl2, Atg5, Atm, Atp11c, Atp6ap1, Atp7a, Atp7b, Axl, Azi2, Azin2, B2m, Bad, Bak1, Batf, Batf2, Batf3, Bax, Bcl11a, Bcl11b, Bcl2, Bcl2a1d, Bcl3, Bcl6, Blm, Bmi1, Braf, Btn2a2, Calcr, Card11, Casp8, Cbfb, Ccl19, Ccl20, Ccr6, Ccr7, Ccr9, Cd101, Cd109, Cd1d1, Cd24a, Cd28, Cd300lf, Cd3d, Cd3e, Cd40lg, Cd44,…	TRUE
[truncated: 2,074 more rows]
