# Supplementary material for: DNA methylation dynamics during embryonic development and postnatal maturation of the mouse auditory sensory epithelium
Source: Sci Rep. 2018 Nov 26;8:17348. doi: 10.1038/s41598-018-35587-x (PMC6255903; doi:10.1038/s41598-018-35587-x)
Supplement: Supplementary file 9 — Supplementary Table S8 [file 41598_2018_35587_MOESM9_ESM.xlsx]

## Sheet: 1. E16.5 tsUMRs
Table S8. GO enrichment analysis of time point-specific UMRs													DNA methylation dynamics during embryonic development and postnatal maturation of the mouse auditory sensory epithelium
													Yizhar-Barnea O*, Valensisi C*, Doni- Jayavelu N, Kishore K, Andrus C, Koffler-Brill T, Ushakov K, Perl K, Noy Y, Bhonker Y, Pelizzola M, Hawkins RD, Avraham KB.
Category
GOTERM_MF_DIRECT
GOTERM_MF_DIRECT	Term	Count	%	PValue	Genes	List Total	Pop Hits	Pop Total	Fold Enrichment	Bonferroni	Benjamini	FDR
GOTERM_MF_DIRECT	GO:0005515~protein binding	141	24.3945	1.24088e-08	269473, 18744, 19206, 12297, 19280, 16800, 11482, 56296, 18013, 93724, 14783, 20187, 216795, 110842, 14998, 78558, 231830, 64291, 238161, 208618, 19876, 75387, 434246, 20301, 66373, 14683, 66578, 54525, 15530, 14107, 225743, 12345, 56233, 14013, 242602, 228788, 26564, 18212, 18213, 380924, 93686, 16476, 217166, 15205, 333088, 18423, 16468, 18109, 14936, 16924, 21416, 21887, 21415, 114606, 21411, …	390	4092	17446	1.5414	7.43285e-06	7.43285e-06	1.83227e-05
UP_KEYWORDS	GO:0044212~transcription regulatory region DNA binding	22	3.80623	6.40265e-08	21416, 21414, 15376, 21415, 15377, 14284, 13654, 71702, 21411, 18504, 18673, 102423, 19130, 20678, 195733, 16476, 217166, 12418, 328977, 71371, 16842, 22411	390	233	17446	4.22375	3.83512e-05	1.91758e-05	9.45407e-05
UP_KEYWORDS	GO:0043565~sequence-specific DNA binding	38	6.57439	9.40327e-08	15371, 21416, 94187, 21414, 15376, 21415, 15377, 50796, 71702, 56296, 16372, 246792, 16371, 170936, 13048, 64379, 20204, 195733, 14236, 328977, 58208, 242523, 17268, 26380, 14241, 14284, 243937, 70673, 20849, 19130, 21388, 217166, 16476, 18612, 15205, 242620, 18423, 16842	390	633	17446	2.68541	5.6324e-05	1.8775e-05	0.000138847
UP_KEYWORDS	Developmental protein	48	8.3045	2.85767e-07	15903, 21744, 16468, 15371, 13590, 94187, 20539, 21887, 15376, 15377, 50796, 16449, 13642, 18013, 56320, 13608, 18504, 19120, 57749, 216795, 20204, 330319, 195733, 230126, 208618, 67784, 19876, 17268, 240025, 22691, 213575, 20564, 18193, 14013, 26564, 116904, 12162, 19130, 18212, 18213, 21388, 18111, 23937, 68235, 18423, 53883, 668158, 22411	492	976	22680	2.26709	8.31546e-05	8.31546e-05	0.000380096
GOTERM_BP_DIRECT	Phosphoprotein	215	37.1972	2.02452e-06	18744, 19206, 11482, 16800, 14783, 277414, 12332, 20187, 330319, 110842, 231830, 244416, 64291, 52808, 434246, 240025, 14683, 230857, 14284, 12345, 56233, 243937, 18212, 18213, 83813, 170760, 71371, 56330, 18109, 72736, 16924, 21416, 14073, 66141, 21411, 224997, 380785, 72536, 58208, 74039, 26401, 320790, 18717, 347722, 30060, 240354, 329910, 68275, 13824, 116904, 53416, 66922, 72333, 230775, 577…	492	7617	22680	1.30117	0.000588961	0.000294524	0.00269276
GOTERM_BP_DIRECT	Alternative splicing	146	25.2595	4.9706e-06	269473, 18744, 12297, 19281, 19280, 17179, 76183, 50796, 16800, 71897, 14783, 108013, 330319, 78558, 64291, 208618, 20301, 14683, 54525, 207495, 230857, 14284, 252974, 382034, 12345, 98970, 56233, 69863, 14013, 228788, 18212, 18213, 83813, 93686, 333088, 56747, 53883, 71371, 101513, 77627, 16468, 80906, 245596, 237979, 16924, 64074, 21416, 21887, 56222, 217340, 21411, 224997, 57749, 235283, 58208…	492	4779	22680	1.4083	0.0014454	0.000482033	0.00661116
GOTERM_BP_DIRECT	GO:0008285~negative regulation of cell proliferation	26	4.49827	6.05935e-06	16468, 14955, 13590, 26941, 19206, 434784, 15377, 11482, 66141, 18673, 18125, 216795, 18413, 58208, 17263, 19876, 20564, 57816, 170942, 19130, 12162, 26564, 21388, 16476, 269610, 56330	432	384	18082	2.83403	0.0131166	0.0131166	0.0105217
KEGG_PATHWAY	GO:0045893~positive regulation of transcription, DNA-templated	33	5.70934	8.8426e-06	18109, 21416, 94187, 19206, 15376, 56222, 11482, 18673, 18504, 12494, 18125, 64379, 14236, 17263, 68728, 12842, 13654, 14284, 18193, 57816, 70673, 102423, 14013, 26564, 19130, 12162, 21388, 217166, 16476, 18612, 15205, 16842, 22411	432	576	18082	2.39803	0.0190837	0.0095878	0.0153543
GOTERM_BP_DIRECT	GO:0071625~vocalization behavior	6	1.03806	1.26006e-05	71960, 66797, 210274, 58234, 76183, 18190	432	14	18082	17.9385	0.0270833	0.00911052	0.021879
UP_KEYWORDS	mmu05412:Arrhythmogenic right ventricular cardiomyopathy (ARVC)	10	1.7301	1.32867e-05	81905, 12297, 21416, 21414, 21415, 60595, 104099, 54377, 16842, 16416	160	71	7720	6.79577	0.00279959	0.00279959	0.0167982
GOTERM_CC_DIRECT	GO:0007275~multicellular organism development	48	8.3045	1.47426e-05	15903, 21744, 16468, 15371, 13590, 94187, 20539, 21887, 15376, 15377, 50796, 16449, 13642, 18013, 56320, 13608, 18504, 19120, 57749, 216795, 20204, 330319, 195733, 230126, 208618, 67784, 19876, 17268, 240025, 22691, 213575, 20564, 18193, 26564, 116904, 12162, 19130, 18212, 22768, 18213, 21388, 18111, 23937, 68235, 18423, 53883, 668158, 22411	432	1029	18082	1.95249	0.0316139	0.00799894	0.0255979
GOTERM_MF_DIRECT	Extracellular matrix	17	2.94118	5.88642e-05	12830, 246190, 12833, 12842, 77613, 64074, 12840, 15530, 21859, 216795, 17180, 269120, 72832, 23928, 20390, 22411, 16782	492	235	22680	3.33472	0.0169841	0.00427334	0.0782666
UP_KEYWORDS	GO:0030054~cell junction	34	5.88235	8.52828e-05	237979, 16498, 12767, 15376, 60595, 16800, 14299, 56320, 71529, 224997, 14027, 16520, 210274, 381605, 231830, 22157, 64099, 26401, 242667, 54525, 18717, 207495, 14107, 14807, 16416, 230959, 72393, 81905, 72333, 67513, 58234, 407831, 668158, 94245	442	718	19662	2.10649	0.0292436	0.0292436	0.116477
GOTERM_BP_DIRECT	GO:0003700~transcription factor activity, sequence-specific DNA binding	38	6.57439	0.0001766	15903, 18109, 21416, 21414, 15376, 21415, 15377, 50796, 56296, 21411, 170936, 18504, 20678, 195733, 14236, 328977, 242523, 26380, 22691, 193452, 14241, 14284, 13654, 102423, 14013, 20849, 19130, 22768, 14605, 21388, 18612, 217166, 16476, 15205, 242620, 22704, 18423, 16842	390	883	17446	1.9251	0.100389	0.0261015	0.260449
UP_KEYWORDS	Activator	29	5.0173	0.000252763	94187, 21416, 21414, 15376, 21415, 15377, 56222, 50796, 71702, 21411, 18013, 20678, 108013, 17268, 100862398, 68728, 13654, 18193, 70673, 102423, 20849, 19663, 22768, 16476, 217166, 18612, 71371, 16842, 66653	492	624	22680	2.14235	0.0709226	0.0146049	0.335676
UP_KEYWORDS	GO:0030154~cell differentiation	36	6.22837	0.000264098	16468, 21744, 94187, 21887, 20539, 17179, 15377, 50796, 71702, 13642, 18013, 56320, 13608, 18504, 19120, 57749, 227723, 330319, 230126, 17263, 19876, 22691, 20564, 57816, 70673, 13386, 14013, 14191, 72088, 26564, 12162, 18212, 83813, 18213, 217166, 269610	432	780	18082	1.93184	0.437602	0.108731	0.457623
GOTERM_CC_DIRECT	DNA-binding	57	9.86159	0.000278115	50796, 56296, 18013, 16372, 16371, 13048, 18504, 20678, 20204, 328977, 14236, 57434, 242523, 193452, 14241, 14284, 243937, 14013, 217166, 16476, 15205, 71726, 22704, 18423, 269610, 71371, 18109, 15371, 245596, 21416, 94187, 15376, 21414, 15377, 21415, 71702, 21411, 246792, 170936, 19120, 64379, 195733, 17268, 26380, 320790, 22691, 13654, 68275, 70673, 102423, 20849, 19130, 22768, 21388, 18612, 24…	492	1604	22680	1.63813	0.0777536	0.0133999	0.369288
GOTERM_BP_DIRECT	Cell junction	30	5.19031	0.000282292	237979, 12767, 16498, 60595, 16800, 14299, 56320, 71529, 224997, 14027, 16520, 210274, 381605, 231830, 22157, 64099, 54525, 242667, 18717, 207495, 14807, 16416, 230959, 72393, 81905, 72333, 58234, 407831, 668158, 94245	492	661	22680	2.09217	0.0788742	0.0116683	0.374824
GOTERM_CC_DIRECT	GO:0005578~proteinaceous extracellular matrix	19	3.2872	0.000302841	246190, 20564, 12833, 12842, 64074, 77613, 78286, 12840, 12810, 15530, 21859, 216795, 17180, 269120, 72832, 23928, 20390, 22411, 16782	442	316	19662	2.67468	0.10004	0.0513376	0.413044
GOTERM_BP_DIRECT	GO:0045892~negative regulation of transcription, DNA-templated	29	5.0173	0.000328245	16468, 15903, 15371, 94187, 56273, 19206, 21416, 21415, 13048, 18504, 18673, 12494, 64379, 20678, 17263, 56233, 70673, 102423, 14013, 19130, 12162, 16476, 217166, 93686, 15205, 12418, 71954, 16842, 22411	432	579	18082	2.09644	0.510986	0.112394	0.568478
GOTERM_BP_DIRECT	GO:0014069~postsynaptic density	16	2.76817	0.000345531	242667, 16498, 19206, 16800, 14299, 56320, 224997, 26414, 18125, 12495, 81905, 18212, 210274, 58234, 13821, 94245	442	239	19662	2.97802	0.113315	0.0392956	0.47114
UP_KEYWORDS	GO:0030335~positive regulation of cell migration	15	2.59516	0.000379297	277360, 12767, 12842, 109270, 60595, 16416, 14191, 26564, 66922, 18213, 16842, 20315, 22411, 16782, 27205	432	203	18082	3.09284	0.562485	0.111386	0.65662
GOTERM_BP_DIRECT	GO:0009791~post-embryonic development	11	1.90311	0.000399404	14013, 21416, 58250, 58208, 17263, 74244, 71371, 217325, 14683, 109901, 13386	432	114	18082	4.03878	0.581248	0.103099	0.691314
UP_KEYWORDS	Transcription regulation	61	10.5536	0.000549587	15903, 50796, 56296, 18013, 13048, 18504, 20678, 328977, 242523, 52808, 18602, 193452, 14241, 14284, 18193, 56233, 243937, 14013, 16476, 217166, 12418, 15205, 328365, 22704, 269610, 71371, 77627, 16468, 15371, 94187, 21416, 21887, 15376, 21414, 15377, 21415, 56222, 71702, 21411, 170936, 66953, 195733, 494448, 58208, 26380, 68728, 320790, 22691, 13654, 70673, 102423, 20849, 19663, 19130, 22768, 21…	492	1799	22680	1.56306	0.147834	0.0197981	0.728536
KEGG_PATHWAY	GO:0001666~response to hypoxia	14	2.42215	0.000717635	12767, 19309, 230857, 60595, 14284, 11482, 12954, 12334, 12494, 18125, 11610, 20657, 15484, 20315	432	192	18082	3.05204	0.790763	0.159543	1.2389
UP_KEYWORDS	Transcription	62	10.7266	0.00075262	15903, 50796, 56296, 18013, 13048, 18504, 20678, 328977, 242523, 52808, 18602, 193452, 14241, 14284, 18193, 56233, 243937, 14013, 16476, 217166, 12418, 328365, 15205, 22704, 269610, 71371, 77627, 16468, 15371, 94187, 21416, 21887, 15376, 21414, 15377, 21415, 56222, 71702, 21411, 170936, 66953, 195733, 494448, 58208, 17268, 26380, 68728, 320790, 22691, 13654, 70673, 102423, 20849, 19663, 19130, 22…	492	1859	22680	1.53741	0.196755	0.02405	0.996435
GOTERM_BP_DIRECT	mmu05217:Basal cell carcinoma	7	1.21107	0.000874582	19206, 21416, 216795, 21414, 21415, 16842, 22411	160	55	7720	6.14091	0.168578	0.0881764	1.10019
GOTERM_CC_DIRECT	Differentiation	28	4.84429	0.000924805	16468, 21744, 94187, 21887, 20539, 15377, 50796, 13642, 18013, 56320, 13608, 18504, 19120, 57749, 330319, 230126, 19876, 22691, 20564, 57816, 70673, 14013, 72088, 12162, 18212, 18213, 217166, 269610	492	646	22680	1.99804	0.236042	0.026565	1.2231
GOTERM_CC_DIRECT	GO:0006355~regulation of transcription, DNA-templated	78	13.4948	0.000929156	15903, 50796, 11482, 56296, 18013, 16372, 16371, 13048, 18673, 18504, 20678, 20204, 328977, 242523, 52808, 18602, 193452, 14241, 14284, 18193, 56233, 243937, 14013, 16476, 217166, 12418, 328365, 15205, 22704, 18423, 269610, 53883, 71371, 77627, 18109, 16468, 15371, 100043468, 94187, 21416, 21887, 237411, 15376, 21414, 15377, 21415, 56222, 71702, 21411, 246792, 170936, 64379, 18761, 66953, 236366,…	432	2279	18082	1.43256	0.868082	0.18336	1.6013
UP_KEYWORDS	GO:0005737~cytoplasm	181	31.3149	0.000984587	214931, 269473, 18744, 17179, 50796, 76183, 16800, 14783, 12332, 14027, 12334, 67525, 20187, 17883, 108013, 330319, 231830, 64291, 238161, 208618, 19876, 64099, 52808, 66373, 14683, 66578, 225743, 12345, 623781, 56233, 14013, 26564, 18212, 433809, 18213, 83813, 93686, 217166, 15205, 22704, 53883, 16204, 406217, 101513, 56330, 243369, 14936, 80906, 18386, 16924, 21416, 114606, 56222, 270669, 20923…	442	6631	19662	1.21424	0.290223	0.0821316	1.3371
GOTERM_BP_DIRECT	GO:0009986~cell surface	28	4.84429	0.00102734	19882, 246190, 12767, 19281, 11482, 66141, 29876, 18673, 12494, 12495, 20970, 14998, 19876, 74039, 22018, 545817, 230857, 252974, 30060, 16511, 16416, 12775, 21802, 20271, 66797, 26564, 18212, 64706	442	629	19662	1.98022	0.300717	0.0690409	1.39478
GOTERM_MF_DIRECT	Glycoprotein	110	19.0311	0.00110883	54411, 269473, 18162, 19206, 19281, 19280, 11482, 22270, 71897, 20187, 216795, 269120, 207683, 14998, 18413, 23928, 208618, 76792, 19876, 14683, 230857, 15530, 252974, 98970, 26564, 18212, 18213, 380924, 333088, 56747, 53883, 243369, 18386, 237979, 64074, 270669, 13608, 20657, 67784, 74039, 14411, 23908, 20564, 68796, 14807, 54403, 30060, 12775, 21802, 66797, 22269, 242721, 230775, 271970, 320709…	492	3815	22680	1.32916	0.275917	0.0289234	1.46484
GOTERM_CC_DIRECT	GO:0007155~cell adhesion	24	4.15225	0.00141512	18717, 237979, 12833, 19280, 279653, 18003, 104010, 13642, 16416, 93701, 230959, 66797, 94242, 20970, 380924, 207683, 104099, 15205, 23928, 64099, 53883, 16782, 27205, 243369	432	485	18082	2.07125	0.954303	0.244609	2.42914
GOTERM_BP_DIRECT	GO:0000977~RNA polymerase II regulatory region sequence-specific DNA binding	14	2.42215	0.00142673	16468, 15371, 20849, 22768, 21388, 217166, 60595, 50796, 14284, 18013, 71371, 16842, 13048, 22691	390	221	17446	2.83379	0.57481	0.157215	2.08612
GOTERM_BP_DIRECT	GO:0045211~postsynaptic membrane	14	2.42215	0.0015792	18386, 64009, 242667, 14807, 14299, 56320, 224997, 16520, 72393, 81905, 18212, 210274, 58234, 94245	442	222	19662	2.80531	0.423047	0.08759	2.13655
KEGG_PATHWAY	GO:0007605~sensory perception of sound	11	1.90311	0.0017533	246190, 269473, 72088, 71960, 12842, 26941, 78286, 12810, 252974, 20273, 320790	432	138	18082	3.33639	0.978155	0.27287	3.00137
GOTERM_MF_DIRECT	GO:0016055~Wnt signaling pathway	14	2.42215	0.00184017	21416, 26941, 21887, 21414, 21415, 20187, 26564, 77578, 216795, 27412, 16842, 53883, 22411, 109901	432	213	18082	2.75113	0.981929	0.265617	3.14784
GOTERM_BP_DIRECT	mmu04512:ECM-receptor interaction	8	1.38408	0.00216264	12830, 12842, 12833, 15530, 104099, 23928, 16416, 16782	160	88	7720	4.38636	0.3667	0.141244	2.70023
GOTERM_BP_DIRECT	GO:0008013~beta-catenin binding	8	1.38408	0.0026963	26941, 77578, 19281, 21416, 21414, 21415, 16842, 240025	390	84	17446	4.26032	0.801559	0.236272	3.90828
GOTERM_MF_DIRECT	GO:0048844~artery morphogenesis	5	0.865052	0.00270695	20204, 328365, 15205, 22411, 320790	432	25	18082	8.3713	0.997278	0.344193	4.598
UP_KEYWORDS	GO:0003382~epithelial cell morphogenesis	5	0.865052	0.00270695	72333, 14107, 58208, 26401, 240025	432	25	18082	8.3713	0.997278	0.344193	4.598
GOTERM_MF_DIRECT	GO:0051015~actin filament binding	10	1.7301	0.00283524	64009, 72088, 71960, 17883, 330319, 60595, 231830, 22157, 56320, 12345	390	132	17446	3.38889	0.817448	0.215697	4.10576
GOTERM_MF_DIRECT	Voltage-gated channel	10	1.7301	0.00287888	16520, 20271, 80906, 81905, 16498, 12297, 54377, 16511, 20273, 29876	492	136	22680	3.38953	0.567842	0.0675256	3.76211
GOTERM_CC_DIRECT	GO:0000978~RNA polymerase II core promoter proximal region sequence-specific DNA binding	18	3.11419	0.00301882	21416, 15376, 14284, 13654, 21411, 13048, 243937, 18504, 102423, 195733, 16476, 217166, 18612, 58208, 18423, 17268, 16842, 320790	390	359	17446	2.2429	0.836511	0.202582	4.36611
KEGG_PATHWAY	GO:0005244~voltage-gated ion channel activity	10	1.7301	0.0031364	16520, 20271, 80906, 81905, 16498, 12297, 54377, 16511, 20273, 29876	390	134	17446	3.33831	0.847662	0.188664	4.53251
GOTERM_BP_DIRECT	GO:0030426~growth cone	11	1.90311	0.0031976	269473, 277360, 71960, 12767, 18212, 72333, 210274, 72832, 56320, 100040531, 94245	442	159	19662	3.07752	0.671937	0.147192	4.28218
GOTERM_BP_DIRECT	mmu05200:Pathways in cancer	18	3.11419	0.0032213	12830, 12767, 19206, 21416, 21414, 21415, 26414, 21802, 14013, 216795, 14708, 16476, 23928, 16842, 20315, 22411, 16782, 14683	160	397	7720	2.18766	0.493784	0.156502	3.99743
GOTERM_BP_DIRECT	GO:0030538~embryonic genitalia morphogenesis	3	0.519031	0.00329452	26564, 21416, 21414	432	4	18082	31.3924	0.999246	0.380829	5.56937
KEGG_PATHWAY	GO:0007276~gamete generation	11	1.90311	0.00338548	100039574, 100042428, 100040911, 434960, 100040031, 100862314, 100039753, 70009, 100041223, 100040022, 100040786	432	151	18082	3.04915	0.999382	0.369878	5.7189
UP_TISSUE	GO:0008217~regulation of blood pressure	7	1.21107	0.00353024	18976, 93670, 18162, 53416, 11610, 230857, 11482	432	62	18082	4.72573	0.99955	0.364469	5.95644
UP_KEYWORDS	mmu04510:Focal adhesion	12	2.07612	0.00356156	12830, 26414, 12842, 12833, 60595, 16476, 104099, 23928, 64099, 16416, 16782, 12334	160	207	7720	2.7971	0.528969	0.139779	4.41096
GOTERM_MF_DIRECT	Fetal brain	17	2.94118	0.00365079	269473, 277360, 18717, 353211, 16565, 93724, 71529, 224997, 20273, 93701, 210274, 210789, 207683, 230126, 50817, 77627, 80890	474	353	22371	2.2729	0.440962	0.440962	4.31572
GOTERM_BP_DIRECT	EGF-like domain	13	2.24913	0.00368357	22018, 20564, 15530, 16449, 14107, 13386, 21802, 66797, 17180, 72832, 53883, 64706, 243369	492	224	22680	2.6753	0.658326	0.0792877	4.79002
KEGG_PATHWAY	GO:0000987~core promoter proximal region sequence-specific DNA binding	5	0.865052	0.00371867	18504, 50796, 56296, 242620, 242523	390	29	17446	7.71264	0.892647	0.200016	5.3526
UP_KEYWORDS	GO:0008045~motor neuron axon guidance	5	0.865052	0.00414188	12767, 18612, 225743, 13654, 20315	432	28	18082	7.47437	0.999882	0.394947	6.95382
GOTERM_BP_DIRECT	mmu04916:Melanogenesis	8	1.38408	0.00420292	18976, 21416, 216795, 21414, 21415, 16842, 22411, 14683	160	99	7720	3.89899	0.588804	0.137667	5.18597
GOTERM_BP_DIRECT	Calcium	31	5.36332	0.00422308	80906, 64074, 12297, 16449, 60595, 104010, 93724, 54377, 14299, 93701, 12334, 12495, 104099, 18602, 109901, 54525, 22018, 12842, 12751, 15530, 279653, 14107, 57816, 98970, 81905, 271970, 20390, 53883, 64706, 77627, 243369	492	827	22680	1.72796	0.708151	0.0842077	5.4735
UP_KEYWORDS	GO:0035019~somatic stem cell population maintenance	6	1.03806	0.00461382	170942, 77578, 21416, 21415, 15205, 70673	432	46	18082	5.45954	0.999958	0.411605	7.71657
UP_KEYWORDS	GO:0034765~regulation of ion transmembrane transport	10	1.7301	0.00509237	16520, 20271, 80906, 81905, 16498, 12297, 54377, 16511, 20273, 29876	432	135	18082	3.10048	0.999985	0.426634	8.48399
GOTERM_BP_DIRECT	Wnt signaling pathway	11	1.90311	0.00514381	20187, 26564, 26941, 77578, 21416, 216795, 21887, 21414, 21415, 16842, 22411	492	176	22680	2.8811	0.777029	0.0952056	6.62944
UP_KEYWORDS	Disulfide bond	89	15.3979	0.00540328	269473, 18162, 12767, 13590, 19281, 19280, 20539, 235402, 12810, 329942, 16449, 11482, 15465, 216795, 269120, 207683, 14998, 18413, 104099, 23928, 434246, 19876, 20301, 630294, 12751, 230857, 15530, 14107, 13382, 18190, 98970, 13386, 26564, 94242, 12162, 18212, 18213, 380924, 72832, 12260, 333088, 56747, 53883, 64706, 22411, 243369, 19882, 12830, 72736, 18386, 237979, 64074, 13642, 378937, 13608,…	492	3124	22680	1.31328	0.793327	0.0938392	6.95282
GOTERM_CC_DIRECT	GO:0033153~T cell receptor V(D)J recombination	3	0.519031	0.00540435	21414, 58208, 16842	432	5	18082	25.1139	0.999993	0.430096	8.98106
UP_KEYWORDS	Cell adhesion	20	3.46021	0.0056637	18717, 237979, 12833, 19280, 279653, 18003, 104010, 93724, 16416, 93701, 230959, 66797, 380924, 207683, 104099, 23928, 64099, 16782, 27205, 243369	492	459	22680	2.00861	0.808491	0.092648	7.27635
UP_KEYWORDS	GO:0043197~dendritic spine	10	1.7301	0.00626864	64009, 242667, 18125, 18212, 210274, 58234, 217166, 56320, 12345, 94245	442	148	19662	3.00569	0.887899	0.239321	8.23429
GOTERM_BP_DIRECT	Repressor	22	3.80623	0.00654494	16468, 15903, 15371, 94187, 21416, 21887, 21415, 50796, 18193, 170936, 56233, 70673, 102423, 225027, 19130, 494448, 217166, 15205, 12418, 71954, 58208, 77627	492	534	22680	1.89915	0.852043	0.100717	8.36345
UP_KEYWORDS	Cell projection	26	4.49827	0.00709645	19249, 16498, 26941, 74410, 16565, 56320, 224650, 18125, 210274, 231830, 19876, 14683, 213575, 17524, 18717, 252974, 70093, 57816, 16416, 72088, 14191, 66797, 72333, 58234, 217166, 27205	492	678	22680	1.76775	0.87412	0.103337	9.03778
UP_KEYWORDS	GO:0006351~transcription, DNA-templated	62	10.7266	0.00829231	15903, 50796, 56296, 18013, 13048, 18504, 20678, 328977, 242523, 52808, 18602, 193452, 14241, 14284, 18193, 56233, 243937, 14013, 16476, 217166, 12418, 328365, 15205, 22704, 269610, 71371, 77627, 16468, 15371, 94187, 21416, 21887, 15376, 21414, 15377, 21415, 56222, 71702, 21411, 170936, 66953, 195733, 494448, 58208, 17268, 26380, 68728, 320790, 22691, 13654, 70673, 102423, 20849, 19663, 19130, 22…	432	1885	18082	1.37671	1	0.561651	13.463
KEGG_PATHWAY	Nucleus	121	20.9343	0.0086664	76183, 50796, 56296, 18013, 12332, 13048, 20187, 108013, 100039550, 242523, 52808, 20301, 66373, 66578, 14284, 56233, 243937, 14013, 93686, 16476, 217166, 23937, 71726, 15205, 22704, 18423, 71371, 406217, 101513, 77627, 16468, 18109, 245596, 21416, 21887, 21414, 21415, 56222, 21411, 246792, 29876, 19120, 58208, 17268, 68728, 320790, 64009, 226101, 18003, 57816, 240354, 68275, 102423, 19130, 11690…	492	4534	22680	1.23022	0.920573	0.118954	10.9323
GOTERM_CC_DIRECT	Actin-binding	13	2.24913	0.00917563	64009, 71960, 72333, 17883, 330319, 58234, 60595, 668940, 64099, 56320, 12332, 12345, 13821	492	252	22680	2.37805	0.931603	0.119913	11.5389
GOTERM_BP_DIRECT	mmu05210:Colorectal cancer	6	1.03806	0.00998716	26414, 21416, 21414, 21415, 16476, 16842	160	64	7720	4.52344	0.879714	0.261072	11.9187
GOTERM_MF_DIRECT	GO:0005634~nucleus	159	27.5087	0.0100368	76183, 50796, 56296, 18013, 12332, 13048, 12334, 20187, 108013, 100039550, 64291, 238161, 52808, 242523, 20301, 66373, 14683, 66578, 14107, 225743, 14284, 56233, 243937, 14013, 93686, 16476, 217166, 23937, 380994, 71726, 15205, 22704, 18423, 71371, 406217, 101513, 56330, 77627, 16468, 18109, 245596, 21416, 21887, 21414, 627081, 21415, 114606, 56222, 66141, 21411, 246792, 29876, 57749, 19120, 2065…	442	6019	19662	1.17511	0.970117	0.322978	12.8769
GOTERM_BP_DIRECT	GO:0030513~positive regulation of BMP signaling pathway	5	0.865052	0.0102642	94187, 225743, 11482, 15205, 333088	432	36	18082	5.8134	1	0.62373	16.4029
GOTERM_BP_DIRECT	GO:0003677~DNA binding	57	9.86159	0.0106962	50796, 56296, 18013, 16372, 16371, 13048, 18504, 20678, 20204, 328977, 57434, 242523, 193452, 14241, 14284, 243937, 14013, 217166, 16476, 15205, 71726, 22704, 18423, 269610, 71371, 56330, 18109, 16468, 15371, 245596, 21416, 94187, 15376, 21414, 15377, 21415, 71702, 21411, 170936, 19120, 64379, 195733, 17268, 26380, 320790, 22691, 13654, 68275, 70673, 102423, 20849, 19130, 22768, 21388, 18612, 242…	390	1847	17446	1.38051	0.998406	0.443225	14.6824
GOTERM_BP_DIRECT	GO:0042297~vocal learning	3	0.519031	0.0109954	66797, 58234, 18190	432	7	18082	17.9385	1	0.633522	17.4689
GOTERM_CC_DIRECT	GO:0043588~skin development	6	1.03806	0.0122359	12842, 21416, 21415, 58208, 240025, 14683	432	58	18082	4.32998	1	0.658038	19.2482
GOTERM_BP_DIRECT	GO:0001656~metanephros development	5	0.865052	0.0123934	18504, 15903, 98711, 16372, 16371	432	38	18082	5.50743	1	0.648361	19.4715
UP_KEYWORDS	GO:0031528~microvillus membrane	4	0.692042	0.0125725	59020, 26941, 16416, 27205	442	22	19662	8.08803	0.987759	0.356155	15.8773
UP_KEYWORDS	GO:0030336~negative regulation of cell migration	8	1.38408	0.0134755	117600, 170942, 26941, 21388, 11482, 19876, 22411, 29876	432	106	18082	3.15898	1	0.665432	20.9901
GOTERM_BP_DIRECT	Postsynaptic cell membrane	10	1.7301	0.0147547	16520, 242667, 81905, 72393, 210274, 58234, 14299, 14807, 224997, 94245	492	176	22680	2.61918	0.986774	0.178496	17.9395
UP_KEYWORDS	Carbohydrate metabolism	7	1.21107	0.0149024	67880, 26384, 76969, 19309, 68947, 58250, 244416	492	92	22680	3.50742	0.987339	0.173013	18.103
UP_KEYWORDS	GO:0009887~organ morphogenesis	8	1.38408	0.0155169	98711, 12162, 20564, 12767, 19206, 16449, 13642, 22411	432	109	18082	3.07204	1	0.703888	23.7817
GOTERM_BP_DIRECT	SH3 domain	11	1.90311	0.0155929	117600, 207777, 17524, 14191, 12297, 210274, 71520, 83813, 17179, 58234, 18003	492	208	22680	2.43785	0.989676	0.173499	18.8633
GOTERM_MF_DIRECT	Proteoglycan	5	0.865052	0.0160574	12767, 20970, 12840, 15530, 14683	492	45	22680	5.12195	0.991001	0.171737	19.371
GOTERM_BP_DIRECT	GO:0000122~negative regulation of transcription from RNA polymerase II promoter	28	4.84429	0.0162261	16468, 15903, 15371, 13590, 21416, 19206, 21414, 50796, 13048, 18504, 18673, 494448, 109901, 18193, 56233, 243937, 70673, 26414, 102423, 19130, 14605, 16476, 217166, 15205, 12418, 71954, 71371, 16842	432	729	18082	1.60766	1	0.707471	24.7294
GOTERM_CC_DIRECT	GO:0000981~RNA polymerase II transcription factor activity, sequence-specific DNA binding	10	1.7301	0.0162762	18673, 19130, 20678, 15377, 14241, 16476, 18612, 71702, 15205, 170936	390	174	17446	2.57088	0.999946	0.559188	21.5187
GOTERM_CC_DIRECT	GO:0030326~embryonic limb morphogenesis	6	1.03806	0.0170532	12162, 19206, 20204, 21388, 58250, 16842	432	63	18082	3.98633	1	0.713299	25.8209
GOTERM_MF_DIRECT	GO:0042383~sarcolemma	8	1.38408	0.0171074	20271, 18125, 12833, 18761, 238161, 434246, 14683, 94245	442	118	19662	3.01588	0.997533	0.420679	21.0059
GOTERM_BP_DIRECT	GO:0001725~stress fiber	6	1.03806	0.0171891	19882, 71960, 72333, 60595, 53860, 231830	442	67	19662	3.98366	0.997604	0.395176	21.0956
GOTERM_BP_DIRECT	GO:0008092~cytoskeletal protein binding	6	1.03806	0.0177866	13824, 72333, 56320, 26401, 12334, 13821	390	68	17446	3.94706	0.999979	0.562609	23.2793
GOTERM_CC_DIRECT	GO:0008354~germ cell migration	3	0.519031	0.018264	12767, 50796, 20315	432	9	18082	13.9522	1	0.72628	27.3917
GOTERM_CC_DIRECT	GO:0001778~plasma membrane repair	3	0.519031	0.018264	54525, 226101, 434246	432	9	18082	13.9522	1	0.72628	27.3917
GOTERM_BP_DIRECT	GO:0042995~cell projection	26	4.49827	0.0185636	19249, 16498, 26941, 74410, 16565, 56320, 18125, 210274, 231830, 22157, 19876, 14683, 213575, 17524, 18717, 252974, 70093, 57816, 16416, 72088, 14191, 66797, 72333, 58234, 217166, 27205	442	712	19662	1.62442	0.998528	0.394442	22.5904
GOTERM_BP_DIRECT	GO:0030659~cytoplasmic vesicle membrane	8	1.38408	0.0185915	16520, 207495, 11610, 226101, 210789, 434246, 58176, 29876	442	120	19662	2.96561	0.998542	0.372795	22.6204
GOTERM_MF_DIRECT	GO:0051968~positive regulation of synaptic transmission, glutamatergic	4	0.692042	0.0187726	26564, 18212, 210274, 58234	432	24	18082	6.97608	1	0.724853	28.0422
UP_KEYWORDS	GO:0060070~canonical Wnt signaling pathway	7	1.21107	0.0195905	77578, 21416, 216795, 21414, 21415, 16842, 22411	432	89	18082	3.29208	1	0.729209	29.0767
GOTERM_CC_DIRECT	GO:0003779~actin binding	15	2.59516	0.0200268	64009, 12767, 60595, 56320, 12345, 12332, 71960, 72333, 17883, 58234, 330319, 17433, 668940, 64099, 13821	390	338	17446	1.98521	0.999995	0.579182	25.8228
KEGG_PATHWAY	Cytoplasm	115	19.8962	0.0200453	269473, 17179, 76183, 16800, 14783, 12332, 12334, 14027, 67525, 20187, 17883, 108013, 330319, 231830, 208618, 64099, 52808, 12345, 56233, 433809, 83813, 93686, 217166, 16204, 406217, 101513, 16924, 114606, 270669, 56222, 209239, 16565, 74244, 14299, 29876, 57749, 380785, 22157, 68728, 213575, 100040531, 64009, 18717, 192678, 347722, 18003, 57816, 240354, 329910, 13824, 53416, 72333, 66469, 30926,…	492	4404	22680	1.20373	0.99724	0.202786	23.6108
GOTERM_CC_DIRECT	GO:0001917~photoreceptor inner segment	5	0.865052	0.0208459	72088, 18125, 210274, 22157, 100040531	442	47	19662	4.73236	0.999345	0.3866	25.0144
GOTERM_BP_DIRECT	mmu05216:Thyroid cancer	4	0.692042	0.0211645	21416, 21414, 21415, 16842	160	29	7720	6.65517	0.989041	0.431187	23.698
GOTERM_BP_DIRECT	GO:0030018~Z disc	8	1.38408	0.0218265	20271, 18125, 72333, 19309, 30926, 60595, 12345, 20273	442	124	19662	2.86995	0.999538	0.381207	26.0341
GOTERM_BP_DIRECT	GO:0007416~synapse assembly	5	0.865052	0.0219787	237979, 210274, 58234, 67784, 18190	432	45	18082	4.65072	1	0.759319	32.0177
GOTERM_BP_DIRECT	GO:0045944~positive regulation of transcription from RNA polymerase II promoter	35	6.05536	0.0224667	18109, 21416, 15376, 15377, 50796, 16449, 16800, 11482, 21411, 18013, 18976, 18504, 18125, 77578, 20678, 195733, 18413, 58208, 17268, 26380, 320790, 109901, 13654, 14284, 14013, 20849, 19130, 12162, 21388, 18612, 16476, 328365, 15205, 18423, 16842	432	995	18082	1.47234	1	0.756993	32.6044
GOTERM_CC_DIRECT	GO:0046632~alpha-beta T cell differentiation	3	0.519031	0.0224739	21414, 58208, 16842	432	10	18082	12.5569	1	0.747366	32.6129
GOTERM_BP_DIRECT	GO:0050768~negative regulation of neurogenesis	4	0.692042	0.0232883	12162, 16800, 15205, 100040531	432	26	18082	6.43946	1	0.750354	33.5812
GOTERM_MF_DIRECT	GO:0048471~perinuclear region of cytoplasm	25	4.32526	0.0241276	277360, 64009, 26941, 19206, 230857, 14107, 60595, 71702, 56150, 14299, 56320, 240354, 16511, 29876, 21802, 18125, 433809, 380924, 17433, 53860, 238161, 11636, 101513, 16782, 14683	442	692	19662	1.60709	0.999796	0.393446	28.3767
KEGG_PATHWAY	GO:0043433~negative regulation of sequence-specific DNA binding transcription factor activity	6	1.03806	0.0243136	15903, 19130, 56273, 19206, 21416, 15376	432	69	18082	3.63969	1	0.756204	34.7817
GOTERM_BP_DIRECT	GO:0005509~calcium ion binding	25	4.32526	0.0243318	80906, 64074, 16449, 60595, 104010, 14299, 93724, 93701, 12334, 69301, 246104, 18602, 54525, 22018, 20564, 15530, 279653, 14107, 57816, 13386, 17180, 72832, 53883, 64706, 77627	390	699	17446	1.5999	1	0.626063	30.4917
GOTERM_BP_DIRECT	mmu04530:Tight junction	8	1.38408	0.0244508	71960, 66922, 18761, 17883, 60595, 668940, 217325, 13821	160	139	7720	2.77698	0.99461	0.440303	26.8745
UP_KEYWORDS	GO:0035264~multicellular organism growth	8	1.38408	0.0248803	21416, 57434, 17263, 71371, 217325, 14683, 109901, 29876	432	120	18082	2.79043	1	0.755292	35.4363
KEGG_PATHWAY	GO:0070830~bicellular tight junction assembly	4	0.692042	0.0257471	19249, 60595, 231830, 22411	432	27	18082	6.20096	1	0.758515	36.4258
GOTERM_BP_DIRECT	Ubl conjugation	45	7.78547	0.0261578	19882, 15903, 18386, 18744, 12767, 21416, 19206, 21887, 71702, 209239, 66141, 21411, 18013, 269023, 67525, 18125, 58208, 19876, 66743, 14683, 13654, 14284, 14807, 18193, 20273, 68275, 102423, 14013, 14191, 20271, 19130, 18212, 18612, 217166, 16476, 12418, 328365, 110310, 71954, 18423, 16842, 71371, 406217, 94245, 80890	492	1505	22680	1.37833	0.999553	0.248494	29.711
KEGG_PATHWAY	mmu04310:Wnt signaling pathway	8	1.38408	0.0261854	26414, 21416, 216795, 21414, 21415, 16476, 16842, 22411	160	141	7720	2.73759	0.996297	0.428719	28.5015
GOTERM_BP_DIRECT	GO:0001701~in utero embryonic development	14	2.42215	0.0274464	19206, 15376, 11482, 68275, 102423, 98711, 14013, 20678, 15205, 328365, 57434, 17263, 26380, 320790	432	299	18082	1.95984	1	0.77215	38.3241
GOTERM_MF_DIRECT	mmu05414:Dilated cardiomyopathy	6	1.03806	0.0279199	81905, 12297, 104099, 54377, 16416, 14683	160	83	7720	3.48795	0.997458	0.419097	30.0951
UP_KEYWORDS	GO:0042472~inner ear morphogenesis	6	1.03806	0.0285889	18504, 72088, 26564, 20204, 18423, 320790	432	72	18082	3.48804	1	0.777945	39.5702
GOTERM_BP_DIRECT	GO:0001228~transcriptional activator activity, RNA polymerase II transcription regulatory region sequence-specific binding	7	1.21107	0.0289274	20849, 64379, 15376, 21388, 50796, 18013, 16842	390	104	17446	3.0109	1	0.666777	35.1724
GOTERM_CC_DIRECT	Laminin EGF-like domain	4	0.692042	0.0289419	15530, 23928, 53883, 16782	492	31	22680	5.94807	0.999806	0.263045	32.3373
GOTERM_BP_DIRECT	GO:0048468~cell development	5	0.865052	0.0290371	12162, 13590, 15376, 71371, 16842	432	49	18082	4.27107	1	0.775353	40.0526
GOTERM_MF_DIRECT	GO:0030175~filopodium	6	1.03806	0.0293895	26941, 72333, 14107, 70093, 56320, 27205	442	77	19662	3.4663	0.999969	0.438259	33.4776
UP_TISSUE	GO:0010628~positive regulation of gene expression	17	2.94118	0.0302335	18109, 57816, 13608, 16416, 13048, 18673, 102423, 18212, 433809, 18213, 18612, 15205, 387236, 16842, 56330, 22411, 94245	432	399	18082	1.78336	1	0.781363	41.3224
GOTERM_BP_DIRECT	GO:0097110~scaffold protein binding	5	0.865052	0.0302554	20271, 242667, 18125, 58234, 16511	390	53	17446	4.22013	1	0.661259	36.4692
UP_KEYWORDS	Visual cortex	11	1.90311	0.0310031	54411, 242667, 72393, 21887, 14708, 18612, 230775, 18423, 18013, 16842, 101513	474	239	22371	2.17221	0.993313	0.918223	31.6055
GOTERM_CC_DIRECT	GO:0071542~dopaminergic neuron differentiation	4	0.692042	0.0310656	18504, 15376, 242620, 20315	432	29	18082	5.77331	1	0.783059	42.1907
GOTERM_BP_DIRECT	Secreted	49	8.47751	0.0312771	246190, 13590, 12810, 14780, 12332, 18976, 216795, 269120, 18413, 78558, 23928, 76792, 20301, 14683, 15530, 69638, 252974, 74359, 94242, 12162, 380924, 72832, 12260, 333088, 22411, 64706, 243369, 12830, 12833, 64074, 93670, 75718, 20657, 22157, 109901, 20564, 12842, 77613, 12840, 317653, 21859, 239759, 21802, 319909, 17180, 271970, 20390, 20315, 16782	492	1685	22680	1.34052	0.999904	0.273024	34.4698
GOTERM_MF_DIRECT	GO:0032993~protein-DNA complex	4	0.692042	0.03166	18504, 21416, 71702, 16842	442	31	19662	5.73989	0.999986	0.44526	35.5728
GOTERM_BP_DIRECT	GO:0007191~adenylate cyclase-activating dopamine receptor signaling pathway	3	0.519031	0.0319445	18386, 26941, 14683	432	12	18082	10.4641	1	0.785167	43.0945
GOTERM_MF_DIRECT	GO:0004714~transmembrane receptor protein tyrosine kinase activity	5	0.865052	0.0321208	19882, 20187, 26564, 18212, 18213	390	54	17446	4.14198	1	0.662589	38.25
GOTERM_CC_DIRECT	GO:0007169~transmembrane receptor protein tyrosine kinase signaling pathway	7	1.21107	0.0324219	14191, 26564, 18212, 19281, 18213, 83813, 17179	432	100	18082	2.92995	1	0.78304	43.5799
GOTERM_BP_DIRECT	GO:0045295~gamma-catenin binding	3	0.519031	0.0328843	19281, 21416, 16842	390	13	17446	10.3231	1	0.651512	38.9654
UP_KEYWORDS	GO:0043025~neuronal cell body	20	3.46021	0.0329131	269473, 54525, 242667, 16800, 11482, 56320, 12345, 20273, 16520, 26564, 12495, 18212, 72333, 380785, 210274, 217166, 56747, 19876, 14683, 94245	442	534	19662	1.66607	0.999991	0.441402	36.7029
UP_TISSUE	GO:0045880~positive regulation of smoothened signaling pathway	4	0.692042	0.033924	216795, 20204, 15376, 64706	432	30	18082	5.58086	1	0.791275	45.0817
GOTERM_CC_DIRECT	Chromatin regulator	12	2.07612	0.0340673	16468, 15376, 494448, 15377, 12418, 71954, 18193, 269610, 52808, 56233, 320790, 18602	492	270	22680	2.04878	0.999958	0.285529	36.9363
GOTERM_BP_DIRECT	Testicle	13	2.24913	0.0341716	434960, 70009, 93724, 100041223, 320997, 93701, 100040786, 100042428, 100039574, 100040911, 100040031, 76405, 100039753	474	312	22371	1.96651	0.996027	0.841621	34.2548
KEGG_PATHWAY	GO:0016324~apical plasma membrane	14	2.42215	0.0346024	246190, 12297, 26941, 20539, 16449, 22270, 16416, 230959, 67880, 59020, 22269, 53416, 210274, 27205	442	328	19662	1.89871	0.999995	0.442095	38.1971
UP_KEYWORDS	GO:0045665~negative regulation of neuron differentiation	6	1.03806	0.0349879	12162, 15376, 16449, 15205, 17268, 243937	432	76	18082	3.30446	1	0.794798	46.1225
GOTERM_BP_DIRECT	mmu04390:Hippo signaling pathway	8	1.38408	0.036125	12162, 21416, 216795, 21414, 21415, 217325, 16842, 22411	160	151	7720	2.55629	0.999575	0.476363	37.1998
GOTERM_BP_DIRECT	Tyrosine-protein kinase	7	1.21107	0.0363789	19882, 14191, 20187, 18212, 18213, 83813, 17179	492	113	22680	2.8556	0.999979	0.293802	38.9145
GOTERM_BP_DIRECT	GO:0030334~regulation of cell migration	6	1.03806	0.036715	12767, 20970, 67784, 26401, 20315, 16416	432	77	18082	3.26154	1	0.8041	47.7727
GOTERM_BP_DIRECT	GO:0060395~SMAD protein signal transduction	6	1.03806	0.036715	12162, 26564, 13590, 100049710, 16476, 17263	432	77	18082	3.26154	1	0.8041	47.7727
GOTERM_BP_DIRECT	GO:0045746~negative regulation of Notch signaling pathway	4	0.692042	0.036914	12162, 228368, 17263, 13386	432	31	18082	5.40084	1	0.799514	47.9597
GOTERM_BP_DIRECT	GO:0003334~keratinocyte development	3	0.519031	0.0371673	72333, 14284, 58208	432	13	18082	9.65919	1	0.795489	48.1969
GOTERM_BP_DIRECT	GO:0045745~positive regulation of G-protein coupled receptor protein signaling pathway	3	0.519031	0.0371673	18673, 230857, 317653	432	13	18082	9.65919	1	0.795489	48.1969
GOTERM_BP_DIRECT	GO:0001945~lymph vessel development	3	0.519031	0.0371673	19130, 407831, 13642	432	13	18082	9.65919	1	0.795489	48.1969
UP_KEYWORDS	GO:0022407~regulation of cell-cell adhesion	3	0.519031	0.0371673	53883, 16842, 27205	432	13	18082	9.65919	1	0.795489	48.1969
GOTERM_BP_DIRECT	GO:0060411~cardiac septum morphogenesis	3	0.519031	0.0371673	12162, 16449, 320790	432	13	18082	9.65919	1	0.795489	48.1969
GOTERM_CC_DIRECT	Collagen	6	1.03806	0.0372929	12830, 12842, 12833, 12840, 12260, 20390	492	85	22680	3.25395	0.999984	0.292217	39.6806
GOTERM_BP_DIRECT	GO:0043010~camera-type eye development	6	1.03806	0.0384936	18504, 16449, 23937, 12954, 26401, 320790	432	78	18082	3.21973	1	0.800882	49.4222
UP_KEYWORDS	GO:0005581~collagen trimer	6	1.03806	0.0388033	12830, 12842, 12833, 12840, 12260, 20390	442	83	19662	3.21572	0.999999	0.465286	41.7726
KEGG_PATHWAY	GO:0016477~cell migration	10	1.7301	0.0395676	117600, 12767, 20970, 72333, 17179, 14107, 15205, 13642, 16416, 27205	432	191	18082	2.19144	1	0.803888	50.3943
UP_TISSUE	Basement membrane	4	0.692042	0.0395713	64074, 15530, 23928, 16782	492	35	22680	5.26829	0.999992	0.299555	41.552
GOTERM_MF_DIRECT	mmu04722:Neurotrophin signaling pathway	7	1.21107	0.0398168	26414, 18212, 18213, 17179, 16476, 170936, 26401	160	122	7720	2.76844	0.999811	0.482878	40.1742
GOTERM_BP_DIRECT	Brain cortex	22	3.80623	0.0401827	54411, 72736, 16498, 16924, 26941, 235402, 279653, 16800, 16565, 56320, 224997, 81905, 66922, 380785, 104082, 210274, 108013, 668940, 71954, 235283, 240025, 13821	474	656	22371	1.5828	0.998528	0.804117	39.0239
GOTERM_BP_DIRECT	GO:0001227~transcriptional repressor activity, RNA polymerase II transcription regulatory region sequence-specific binding	5	0.865052	0.0402442	16468, 15371, 64379, 21414, 71371	390	58	17446	3.85632	1	0.707777	45.476
GOTERM_BP_DIRECT	GO:0007156~homophilic cell adhesion via plasma membrane adhesion molecules	9	1.55709	0.0418067	237979, 19281, 279653, 14107, 104010, 93724, 53883, 19876, 93701	432	163	18082	2.31109	1	0.815835	52.3648
UP_KEYWORDS	GO:0048704~embryonic skeletal system morphogenesis	5	0.865052	0.0418783	18109, 216795, 20204, 15530, 58250	432	55	18082	3.80513	1	0.810737	52.4265
GOTERM_BP_DIRECT	GO:0060548~negative regulation of cell death	6	1.03806	0.0422063	12162, 18213, 216795, 74244, 22411, 16416	432	80	18082	3.13924	1	0.807663	52.7085
GOTERM_CC_DIRECT	Hydroxylation	6	1.03806	0.0423017	12842, 12833, 12840, 12260, 20390, 53883	492	88	22680	3.14302	0.999997	0.30922	43.7238
GOTERM_BP_DIRECT	GO:2000737~negative regulation of stem cell differentiation	3	0.519031	0.0426911	16449, 15205, 69562	432	14	18082	8.96925	1	0.805845	53.1225
GOTERM_BP_DIRECT	GO:0032420~stereocilium	4	0.692042	0.043194	17524, 72088, 26941, 252974	442	35	19662	5.0839	1	0.487308	45.304
GOTERM_BP_DIRECT	GO:0071310~cellular response to organic substance	4	0.692042	0.0432838	20849, 13654, 21859, 13048	432	33	18082	5.07351	1	0.80489	53.6239
GOTERM_CC_DIRECT	GO:0071345~cellular response to cytokine stimulus	4	0.692042	0.0432838	12767, 238161, 16842, 12775	432	33	18082	5.07351	1	0.80489	53.6239
UP_KEYWORDS	GO:1900026~positive regulation of substrate adhesion-dependent cell spreading	4	0.692042	0.0432838	277360, 380924, 56320, 16416	432	33	18082	5.07351	1	0.80489	53.6239
GOTERM_MF_DIRECT	GO:0005662~DNA replication factor A complex	3	0.519031	0.0434638	54380, 71702, 68275	442	15	19662	8.89683	1	0.474987	45.5144
UP_KEYWORDS	Neurogenesis	11	1.90311	0.0435023	20564, 94187, 18212, 20539, 18213, 13642, 269610, 18013, 56320, 19876, 100040531	492	247	22680	2.05293	0.999998	0.309123	44.6551
GOTERM_CC_DIRECT	GO:0008134~transcription factor binding	14	2.42215	0.0438257	15903, 21416, 15376, 15377, 74244, 56233, 18504, 21388, 16476, 93686, 15205, 16842, 26380, 240025	390	342	17446	1.83119	1	0.721488	48.4043
GOTERM_BP_DIRECT	Zinc	58	10.0346	0.0445047	18744, 50796, 16800, 56296, 12954, 269023, 67525, 231830, 328977, 434246, 242523, 75387, 66743, 66578, 193452, 230857, 225743, 18193, 56233, 243937, 14013, 433809, 22380, 217166, 328365, 22704, 269610, 101513, 100043468, 16924, 94187, 237411, 270669, 217340, 21411, 170936, 225027, 18761, 236366, 50817, 20657, 58208, 26401, 26380, 22691, 347722, 72587, 13654, 21859, 30060, 68275, 70673, 102423, 22…	492	2099	22680	1.27378	0.999998	0.307881	45.4216
UP_KEYWORDS	GO:0045177~apical part of cell	7	1.21107	0.0450535	72088, 26941, 16449, 66141, 13608, 29876, 213575	442	115	19662	2.70773	1	0.473609	46.7388
GOTERM_CC_DIRECT	GO:0042127~regulation of cell proliferation	11	1.90311	0.0453929	16468, 14013, 14191, 19206, 83813, 21414, 66953, 17179, 58250, 16449, 109901	432	227	18082	2.02829	1	0.814946	55.3676
GOTERM_BP_DIRECT	Coiled coil	81	14.0138	0.0455212	19249, 78286, 16800, 75747, 18013, 269023, 13048, 14027, 18673, 66642, 67525, 227723, 71960, 20678, 17883, 381605, 23928, 64291, 100039550, 668940, 231830, 208618, 69351, 434246, 240025, 66743, 74015, 66578, 14683, 18193, 382034, 20273, 20271, 433809, 380924, 16476, 170760, 110310, 333088, 269610, 94245, 18109, 117600, 71240, 72201, 271887, 56273, 21887, 627081, 60595, 71702, 16565, 74244, 56320,…	492	3076	22680	1.21388	0.999999	0.30679	46.1888
GOTERM_BP_DIRECT	GO:0005576~extracellular region	51	8.82353	0.046322	246190, 13590, 19206, 12810, 14780, 12332, 18976, 216795, 269120, 18413, 78558, 23928, 76792, 20301, 14683, 15530, 69638, 252974, 74359, 12162, 94242, 666348, 380924, 72832, 12260, 333088, 64706, 22411, 243369, 12833, 64074, 93670, 75718, 20657, 22157, 109901, 20564, 12842, 12840, 317653, 21859, 30060, 239759, 21802, 319909, 17180, 271970, 20390, 110187, 20315, 16782	442	1753	19662	1.29418	1	0.46997	47.6975
UP_KEYWORDS	GO:0048863~stem cell differentiation	4	0.692042	0.0466608	18504, 16468, 21415, 18612	432	34	18082	4.92429	1	0.818578	56.386
GOTERM_BP_DIRECT	GO:0072272~proximal/distal pattern formation involved in metanephric nephron development	2	0.346021	0.0471049	16372, 16371	432	2	18082	41.8565	1	0.816542	56.7374
GOTERM_BP_DIRECT	Synapse	14	2.42215	0.0482472	242667, 54525, 237979, 16498, 14807, 14299, 224997, 16520, 72393, 81905, 210274, 58234, 22157, 94245	492	357	22680	1.80775	0.999999	0.315237	48.1974
GOTERM_BP_DIRECT	GO:0035909~aorta morphogenesis	3	0.519031	0.0484984	16449, 15205, 320790	432	15	18082	8.3713	1	0.820839	57.8231
UP_KEYWORDS	GO:0048665~neuron fate specification	3	0.519031	0.0484984	18213, 15376, 242620	432	15	18082	8.3713	1	0.820839	57.8231
GOTERM_BP_DIRECT	GO:1901379~regulation of potassium ion transmembrane transport	3	0.519031	0.0484984	80906, 16498, 16511	432	15	18082	8.3713	1	0.820839	57.8231
GOTERM_BP_DIRECT	Hearing	4	0.692042	0.0486633	246190, 72088, 12810, 252974	492	38	22680	4.85237	1	0.310808	48.4978
	GO:0031175~neuron projection development	8	1.38408	0.0490001	20187, 66797, 72333, 235402, 231830, 74244, 12345, 94245	432	139	18082	2.40901	1	0.819236	58.2076
	GO:0007389~pattern specification process	5	0.865052	0.0493241	12162, 19206, 15376, 21388, 15205	432	58	18082	3.60832	1	0.816523	58.4541

## Sheet: 2. P0 tsUMRs
Category	Term	Count	%	PValue	Genes	List Total	Pop Hits	Pop Total	Fold Enrichment	Bonferroni	Benjamini	FDR
UP_KEYWORDS	Phosphoprotein	282	38.3152	6.49882e-11	71795, 14688, 68955, 58220, 57344, 243362, 72022, 78255, 59091, 16907, 11733, 16600, 12013, 20779, 52563, 13713, 57340, 231830, 19205, 20813, 17999, 230857, 108115, 14183, 18534, 17898, 12345, 20238, 243937, 56741, 107260, 11477, 19359, 11495, 19216, 16001, 71371, 56395, 18109, 18481, 21418, 21416, 16924, 73804, 13602, 72042, 140579, 53605, 276829, 76408, 12702, 245688, 380785, 67996, 26409, 1928…	611	7617	22680	1.37425	1.85866e-08	1.85866e-08	8.62108e-08
GOTERM_MF_DIRECT	GO:0005515~protein binding	180	24.4565	1.31775e-10	58220, 75599, 12296, 59289, 93724, 59091, 56013, 107449, 16600, 12013, 20779, 70772, 231830, 19205, 238161, 75387, 66578, 19401, 17999, 14678, 14183, 14107, 225743, 11492, 17898, 12345, 233335, 20238, 228785, 11477, 14011, 21825, 13052, 19359, 11495, 69726, 16001, 18109, 14218, 94212, 21418, 52028, 16924, 21416, 21887, 225998, 72042, 225471, 74244, 53605, 12234, 18205, 237052, 63873, 93834, 12702…	499	4092	17446	1.53791	9.47463e-08	9.47463e-08	1.99437e-07
UP_KEYWORDS	Alternative splicing	195	26.4946	2.31809e-10	213402, 71795, 68955, 58220, 78255, 16907, 11733, 52563, 216892, 72947, 108115, 230857, 14183, 252972, 12345, 56741, 69928, 19212, 71371, 18481, 338371, 21418, 65945, 21416, 16924, 276920, 140579, 12234, 76408, 192897, 17268, 225326, 105559, 51795, 74440, 140780, 215772, 338369, 102626, 22004, 21804, 14360, 57752, 269252, 18514, 27395, 76626, 26941, 97130, 22379, 15251, 269023, 319945, 16373, 181…	611	4779	22680	1.51461	6.62973e-08	3.31487e-08	3.07508e-07
GOTERM_BP_DIRECT	GO:0000122~negative regulation of transcription from RNA polymerase II promoter	49	6.65761	1.17759e-07	69890, 21418, 332110, 21416, 109594, 16975, 15251, 17131, 13047, 13048, 16600, 18129, 12013, 228839, 63873, 18505, 245688, 404634, 12053, 19401, 380855, 11569, 56484, 17999, 11906, 14183, 13380, 20481, 319757, 20238, 70673, 68750, 243937, 19015, 17127, 74123, 238330, 212391, 14011, 52357, 83396, 14302, 30928, 12418, 71954, 16842, 71371, 22761, 71950	527	729	18082	2.30624	0.000309776	0.000309776	0.000208945
KEGG_PATHWAY	mmu04520:Adherens junction	13	1.7663	1.85264e-07	17127, 20779, 21416, 26409, 109711, 60595, 14360, 16001, 12540, 16842, 19263, 17126, 17356	195	72	7720	7.14815	4.20541e-05	4.20541e-05	0.000237018
GOTERM_MF_DIRECT	GO:0043565~sequence-specific DNA binding	43	5.84239	3.62792e-07	69890, 21418, 21416, 225998, 78284, 16873, 54352, 15251, 13047, 16371, 13048, 16373, 16600, 12013, 18505, 26424, 12053, 20472, 13713, 23871, 19205, 17268, 19401, 380855, 56484, 17425, 11906, 14842, 70673, 243937, 68750, 19015, 17127, 74123, 14011, 110648, 20689, 30928, 100072, 20668, 16842, 18514, 71950	499	633	17446	2.37498	0.000260814	0.000130415	0.000549073
GOTERM_CC_DIRECT	GO:0005737~cytoplasm	241	32.7446	3.62873e-07	71795, 65255, 58220, 57344, 243362, 380912, 78255, 11733, 16600, 12013, 20779, 13713, 231830, 19205, 64099, 20813, 17999, 14678, 14183, 18534, 225743, 12345, 20238, 107260, 21825, 19359, 16001, 18481, 21418, 338371, 16924, 21416, 73804, 72042, 225471, 140579, 53605, 12234, 12702, 380785, 26409, 21814, 192897, 320127, 105559, 71093, 74440, 98402, 14164, 215772, 19733, 11744, 63913, 102626, 22004, …	548	6631	19662	1.30402	0.000152758	0.000152758	0.000509903
UP_KEYWORDS	Ubl conjugation	74	10.0543	7.13587e-07	19285, 13591, 15251, 16500, 17131, 269023, 16907, 74747, 13047, 16600, 72512, 20779, 227867, 52563, 12053, 18577, 93897, 17345, 66743, 19401, 56484, 17999, 11906, 14183, 18534, 114301, 20238, 20273, 17126, 20271, 17127, 14011, 83397, 20687, 12418, 328365, 16001, 70527, 71371, 17463, 18481, 21418, 14254, 332110, 21416, 21887, 73804, 16975, 66356, 245688, 26409, 404634, 23871, 19275, 14367, 229279,…	611	1505	22680	1.82514	0.000204065	6.80263e-05	0.000946612
GOTERM_CC_DIRECT	GO:0014069~postsynaptic density	23	3.125	9.9636e-07	66860, 109624, 65945, 228357, 16975, 319757, 13631, 56013, 234214, 228785, 12323, 20779, 26409, 18693, 71994, 320127, 14360, 107831, 13175, 12006, 18053, 11928, 14799	548	239	19662	3.45284	0.00041938	0.000209712	0.00140007
UP_KEYWORDS	Activator	40	5.43478	1.10476e-06	21418, 13591, 21416, 13592, 225998, 78284, 15251, 18129, 16600, 12013, 20678, 12053, 13713, 19205, 17268, 100862398, 13180, 56484, 17425, 11906, 225207, 14842, 70673, 68750, 76199, 19015, 19663, 212391, 110648, 22767, 83396, 21804, 100072, 20687, 17977, 16842, 18514, 71371, 71950, 22761	611	624	22680	2.37945	0.000315911	7.89872e-05	0.00146552
GOTERM_CC_DIRECT	GO:0030018~Z disc	16	2.17391	1.87338e-06	319565, 19309, 109711, 60595, 74103, 59091, 12345, 233335, 11733, 20273, 16716, 20271, 234214, 14300, 170736, 118449	548	124	19662	4.62962	0.000788385	0.000262864	0.00263243
UP_KEYWORDS	Cytoplasm	166	22.5543	2.18946e-06	19285, 319565, 23853, 71795, 58220, 57344, 243362, 21371, 78255, 56013, 74747, 11733, 14027, 20779, 70772, 73738, 73121, 231830, 17909, 64099, 20813, 19401, 17999, 14678, 18534, 12345, 233335, 20238, 238021, 228785, 107260, 14300, 19359, 14302, 69726, 100072, 14218, 18481, 338371, 16924, 73804, 72042, 225471, 74103, 74244, 140579, 12234, 380785, 26409, 105559, 13437, 71093, 74440, 14164, 19733, 1…	611	4404	22680	1.39914	0.00062599	0.000125229	0.00290441
KEGG_PATHWAY	mmu04510:Focal adhesion	19	2.58152	4.02609e-06	18481, 232807, 14254, 109711, 60595, 17898, 12824, 18654, 228785, 20779, 21825, 226519, 192897, 170736, 104099, 14360, 12540, 16001, 64099	195	207	7720	3.63384	0.000913508	0.000456858	0.00515068
GOTERM_BP_DIRECT	GO:0045893~positive regulation of transcription, DNA-templated	38	5.16304	6.11081e-06	18109, 21418, 13591, 21416, 13592, 225998, 16873, 15251, 12234, 16600, 18505, 26424, 20779, 13713, 23871, 13180, 19401, 71093, 56484, 17425, 11906, 14164, 319757, 70673, 17126, 19015, 17127, 12162, 11477, 83396, 21804, 20687, 58172, 16001, 17977, 16842, 71950, 22411	527	576	18082	2.26359	0.015949	0.00800658	0.0108422
GOTERM_CC_DIRECT	GO:0005634~nucleus	216	29.3478	7.21858e-06	71795, 65255, 58220, 68955, 380912, 16907, 11733, 16600, 12013, 20779, 13713, 100039550, 19205, 20813, 17999, 14678, 14183, 225743, 384452, 20238, 243937, 107260, 19359, 69928, 16001, 71371, 56395, 18109, 17463, 21418, 338371, 65945, 21416, 73804, 72042, 53605, 12234, 245688, 67996, 192897, 320127, 17268, 105559, 71093, 140780, 74440, 98402, 14164, 19733, 11744, 100041346, 102626, 68275, 17873, 1…	548	6019	19662	1.28759	0.00303442	0.000759469	0.010143
GOTERM_BP_DIRECT	GO:0045944~positive regulation of transcription from RNA polymerase II promoter	55	7.47283	7.73864e-06	13591, 13592, 78284, 15251, 16600, 72512, 12013, 503692, 18505, 26424, 52850, 20678, 20472, 13713, 52906, 19205, 105590, 19401, 56484, 433586, 14183, 20481, 20238, 17126, 17127, 12162, 11477, 14011, 83396, 69726, 100072, 20687, 328365, 18109, 69890, 21418, 21416, 109594, 18205, 16878, 23871, 17268, 19275, 14367, 14164, 319757, 14842, 238330, 110648, 230738, 17977, 18514, 16842, 71950, 22761	527	995	18082	1.8966	0.0201546	0.00676384	0.0137302
KEGG_PATHWAY	mmu04550:Signaling pathways regulating pluripotency of stem cells	15	2.03804	8.57202e-06	14367, 11906, 14183, 16873, 16600, 17126, 17127, 11477, 16878, 16001, 12006, 93897, 17268, 22411, 71950	195	138	7720	4.30323	0.00194396	0.000648408	0.0109661
GOTERM_MF_DIRECT	GO:0003779~actin binding	25	3.39674	4.19659e-05	218194, 319565, 109711, 72042, 60595, 22379, 74103, 21954, 63873, 18693, 63986, 21961, 17909, 64099, 235431, 80297, 109624, 230872, 12345, 22004, 238021, 14300, 71994, 170736, 118449	499	338	17446	2.58594	0.0297234	0.0100076	0.0634952
UP_KEYWORDS	Developmental protein	49	6.65761	4.52003e-05	235472, 18481, 13591, 14254, 21887, 13592, 225998, 78284, 22379, 59091, 13047, 16373, 18129, 107449, 18505, 215690, 70772, 20346, 23966, 20472, 330096, 67784, 93897, 18053, 17268, 71093, 14367, 17425, 225207, 228357, 14164, 13380, 384452, 319757, 12778, 14842, 18654, 17873, 12162, 110648, 83396, 30928, 230738, 319998, 14360, 13175, 18514, 71950, 22411	611	976	22680	1.86358	0.0128444	0.00215228	0.0599443
GOTERM_CC_DIRECT	GO:0005911~cell-cell junction	18	2.44565	4.96951e-05	23853, 50918, 75599, 109711, 21873, 14107, 60595, 93724, 19273, 13052, 269608, 15451, 217866, 52906, 12540, 231830, 18053, 17356	548	201	19662	3.2131	0.0207048	0.00417569	0.0698083
GOTERM_BP_DIRECT	GO:0009880~embryonic pattern specification	7	0.951087	5.07053e-05	17127, 12162, 21418, 14183, 384452, 71950, 17126	527	24	18082	10.0074	0.124893	0.0328022	0.0899308
KEGG_PATHWAY	mmu05200:Pathways in cancer	25	3.39674	5.25431e-05	19401, 14688, 14367, 21416, 14678, 14164, 14183, 15251, 319757, 18654, 18796, 17126, 19015, 17127, 269608, 226519, 19216, 16001, 12540, 12006, 11512, 16842, 93897, 15519, 22411	195	397	7720	2.49306	0.0118568	0.00297746	0.0672004
UP_KEYWORDS	Cell adhesion	29	3.94022	5.53547e-05	65945, 75599, 233067, 353237, 93722, 104010, 93724, 68764, 330222, 20779, 226519, 114873, 192897, 93716, 104099, 23965, 64099, 93712, 12778, 19273, 93711, 12941, 107581, 21825, 11495, 13052, 170736, 117606, 17356	611	459	22680	2.34524	0.0157072	0.00225914	0.0734064
GOTERM_MF_DIRECT	GO:0000977~RNA polymerase II regulatory region sequence-specific DNA binding	19	2.58152	6.74431e-05	19401, 21418, 17425, 78284, 60595, 13047, 13048, 17127, 14011, 110648, 22767, 83396, 12053, 404634, 20687, 20668, 228880, 71371, 16842	499	221	17446	3.00578	0.0473362	0.0120501	0.102024
GOTERM_BP_DIRECT	GO:0007275~multicellular organism development	53	7.20109	7.60002e-05	13591, 13592, 78284, 22379, 59091, 13047, 16373, 18129, 107449, 18505, 70772, 20346, 23966, 20472, 93897, 18053, 13380, 384452, 12162, 83396, 22411, 18481, 69890, 235472, 14254, 21887, 225998, 215690, 18693, 330096, 67784, 17268, 71093, 14367, 17425, 225207, 228357, 14164, 319757, 12778, 14842, 18654, 68750, 17873, 110648, 22767, 30928, 230738, 319998, 14360, 13175, 18514, 71950	527	1029	18082	1.76724	0.18124	0.0392037	0.134765
UP_KEYWORDS	Nucleus	161	21.875	9.43823e-05	19285, 319565, 23853, 71795, 260315, 68955, 13047, 16907, 13048, 16600, 12013, 20779, 227867, 13713, 100039550, 19205, 66578, 17314, 19401, 384452, 20238, 243937, 19015, 14011, 14300, 19359, 14302, 69726, 100072, 69928, 71371, 18109, 21418, 338371, 65945, 21416, 21887, 73804, 225998, 72042, 16873, 108912, 53605, 12234, 237052, 245688, 67996, 432572, 17268, 105559, 71093, 140780, 74440, 98402, 225…	611	4534	22680	1.31809	0.0266335	0.00336864	0.125131
UP_KEYWORDS	Isopeptide bond	47	6.38587	0.000100723	17463, 19285, 21418, 13591, 21416, 66356, 15251, 16500, 17131, 269023, 13047, 16907, 53605, 16600, 14027, 72512, 245688, 227867, 26409, 404634, 52563, 18577, 23871, 17345, 66743, 19275, 19401, 11906, 229279, 51800, 114301, 238871, 68275, 20238, 12904, 68750, 22004, 14011, 83397, 20687, 12418, 328365, 16001, 71954, 17977, 16842, 71371	611	953	22680	1.83066	0.0283972	0.00319579	0.133532
UP_KEYWORDS	Cell junction	36	4.8913	0.000119352	218194, 14218, 66860, 65945, 58220, 109711, 60595, 233067, 16500, 56013, 71529, 330222, 14027, 63873, 16443, 269608, 114873, 192897, 18693, 217866, 246221, 52906, 231830, 64099, 14613, 19275, 21873, 19273, 233335, 234214, 13052, 21804, 170736, 14622, 14799, 17356	611	661	22680	2.02164	0.0335607	0.00340785	0.158212
GOTERM_CC_DIRECT	GO:0005654~nucleoplasm	82	11.1413	0.000122049	13591, 319565, 71795, 78286, 17131, 13047, 16600, 18129, 432508, 18505, 104831, 15465, 65112, 108679, 66071, 20472, 13713, 382090, 17314, 13180, 19401, 56484, 433586, 319594, 11906, 14678, 14183, 20481, 241311, 20238, 17127, 239985, 19359, 13052, 69382, 20687, 328365, 70527, 17444, 17356, 17463, 68938, 21418, 21416, 105522, 108912, 268970, 237052, 228839, 243634, 245688, 67996, 404634, 320127, 23…	548	1935	19662	1.52048	0.0500878	0.00852771	0.171365
GOTERM_MF_DIRECT	GO:0044212~transcription regulatory region DNA binding	19	2.58152	0.00013248	19401, 69890, 21418, 21416, 17131, 68750, 16600, 17127, 26424, 20678, 83396, 20689, 404634, 12418, 71371, 16842, 71950, 22411, 105590	499	233	17446	2.85097	0.0908627	0.0188715	0.200316
GOTERM_MF_DIRECT	GO:0008013~beta-catenin binding	11	1.49457	0.000136607	17127, 56484, 26941, 13052, 21416, 12006, 17131, 16842, 19273, 12234, 16600	499	84	17446	4.57835	0.0935569	0.0162379	0.20655
GOTERM_BP_DIRECT	GO:0003151~outflow tract morphogenesis	9	1.22283	0.000155801	21418, 21825, 17999, 21814, 15251, 67784, 14613, 22411, 22761	527	54	18082	5.71853	0.336312	0.0660421	0.276085
UP_KEYWORDS	Differentiation	35	4.75543	0.000167299	14254, 68955, 21887, 78284, 11790, 18129, 12323, 215690, 70772, 20346, 23966, 52906, 23965, 12540, 18053, 71093, 14367, 17425, 228357, 225207, 14164, 74614, 76633, 19273, 18654, 70673, 17873, 12162, 83396, 21804, 230738, 268420, 13175, 18514, 57754	611	646	22680	2.01112	0.0467246	0.00434068	0.221704
UP_KEYWORDS	Actin-binding	19	2.58152	0.000174768	80297, 218194, 319565, 109711, 72042, 60595, 74103, 21954, 12345, 238021, 22004, 14300, 18693, 170736, 71994, 17909, 64099, 118449, 235431	611	252	22680	2.79869	0.0487591	0.004157	0.231592
GOTERM_BP_DIRECT	GO:0060021~palate development	11	1.49457	0.000176254	21418, 215001, 21814, 101476, 20481, 12824, 71371, 16842, 22411, 17126, 70673	527	85	18082	4.44027	0.371089	0.0641053	0.312276
UP_KEYWORDS	DNA-binding	68	9.23913	0.000223732	13591, 13592, 78284, 15251, 54352, 17131, 16371, 13047, 13048, 16373, 16600, 12013, 18505, 26424, 20678, 12053, 20472, 13713, 16815, 17345, 17314, 19401, 230793, 11569, 56484, 11906, 384452, 20238, 243937, 17126, 19015, 17127, 74123, 212391, 14011, 83396, 20689, 20687, 69928, 71371, 18109, 338371, 21418, 21416, 225998, 16873, 228839, 404634, 23871, 17268, 71093, 17425, 225207, 14842, 68275, 70673…	611	1604	22680	1.57364	0.06199	0.00491057	0.296388
GOTERM_CC_DIRECT	GO:0030054~cell junction	38	5.16304	0.00025278	218194, 14218, 66860, 65945, 58220, 109711, 60595, 233067, 16500, 268970, 56013, 71529, 330222, 14027, 63873, 16443, 269608, 114873, 18693, 192897, 217866, 246221, 52906, 231830, 64099, 14613, 19275, 21873, 14107, 19273, 233335, 234214, 13052, 21804, 170736, 14622, 14799, 17356	548	718	19662	1.89892	0.100966	0.0150898	0.354618
GOTERM_BP_DIRECT	GO:0030336~negative regulation of cell migration	12	1.63043	0.000261211	117600, 77574, 170942, 54608, 26941, 240725, 52662, 19273, 109934, 22411, 106952, 16600	527	106	18082	3.88429	0.497086	0.0823295	0.462467
UP_KEYWORDS	Transcription	76	10.3261	0.000272848	19285, 13591, 13592, 78284, 15251, 54352, 17131, 13047, 13048, 16373, 18129, 16600, 12013, 18505, 26424, 227867, 20678, 12053, 13713, 16815, 13180, 19401, 11569, 56484, 319594, 11906, 384452, 20238, 243937, 17126, 19015, 17127, 74123, 26399, 212391, 14011, 83396, 20689, 100072, 20687, 12418, 328365, 71371, 21418, 21416, 21887, 225998, 16873, 237052, 228839, 245688, 26409, 23871, 17268, 19275, 710…	611	1859	22680	1.51753	0.0750772	0.00555914	0.361344
GOTERM_BP_DIRECT	GO:0007156~homophilic cell adhesion via plasma membrane adhesion molecules	15	2.03804	0.000299893	65945, 75599, 14107, 353237, 93722, 104010, 93724, 93712, 68764, 12941, 93711, 330222, 114873, 93716, 23965	527	163	18082	3.15747	0.545763	0.0839478	0.530781
KEGG_PATHWAY	mmu04015:Rap1 signaling pathway	16	2.17391	0.000304102	14254, 58220, 14164, 14678, 14183, 18654, 18796, 20779, 21825, 26399, 12540, 16001, 11512, 18053, 106952, 17356	195	214	7720	2.95998	0.0667122	0.0137134	0.388357
GOTERM_BP_DIRECT	GO:0030154~cell differentiation	41	5.57065	0.00038796	14254, 68955, 21887, 78284, 11790, 15251, 18129, 16600, 12323, 215690, 70772, 20346, 23966, 13713, 23965, 12540, 23871, 18053, 67603, 71093, 14367, 17425, 225207, 228357, 14164, 74614, 76633, 19273, 18654, 70673, 19015, 17873, 12162, 14011, 83396, 14302, 21804, 230738, 268420, 13175, 18514	527	780	18082	1.80354	0.639737	0.0970537	0.686146
KEGG_PATHWAY	mmu04390:Hippo signaling pathway	13	1.7663	0.000398711	14367, 21416, 58220, 14164, 12234, 17126, 17127, 12162, 12006, 93897, 16842, 73246, 22411	195	151	7720	3.40839	0.0865489	0.0149743	0.508895
UP_KEYWORDS	Cytoskeleton	49	6.65761	0.000406973	319565, 23853, 73804, 109711, 72042, 21371, 56013, 71529, 11733, 14027, 16716, 104831, 12323, 20779, 215690, 73738, 24052, 18693, 52906, 20975, 12540, 382090, 73121, 231830, 213522, 17909, 64099, 67971, 78933, 235431, 106952, 16319, 230872, 14678, 11744, 12345, 238871, 233335, 22004, 238021, 234214, 26399, 21804, 83397, 170736, 53860, 57752, 434130, 212307	611	1073	22680	1.69511	0.109897	0.00773116	0.538529
UP_KEYWORDS	Transcription regulation	73	9.91848	0.000445302	19285, 13591, 13592, 78284, 15251, 17131, 13047, 13048, 16373, 18129, 16600, 12013, 18505, 26424, 227867, 20678, 12053, 13713, 16815, 13180, 19401, 11569, 56484, 319594, 11906, 384452, 20238, 243937, 17126, 19015, 17127, 74123, 26399, 212391, 14011, 83396, 20689, 100072, 20687, 12418, 328365, 71371, 21418, 21416, 21887, 225998, 16873, 237052, 228839, 245688, 26409, 23871, 19275, 71093, 17425, 225…	611	1799	22680	1.50624	0.119605	0.00792993	0.589109
GOTERM_BP_DIRECT	GO:1900182~positive regulation of protein localization to nucleus	6	0.815217	0.000445337	16878, 20779, 83396, 14360, 93679, 18053	527	23	18082	8.95075	0.690235	0.101061	0.787244
UP_KEYWORDS	Calcium	40	5.43478	0.000532584	546729, 65945, 75599, 12296, 240725, 13602, 109711, 16975, 60595, 353237, 93722, 104010, 93724, 21954, 68764, 18796, 243634, 63873, 16443, 19023, 18693, 93716, 104099, 20203, 230971, 228357, 19733, 14107, 11744, 17898, 12824, 252972, 93712, 13631, 381812, 12941, 93711, 21825, 66793, 12286	611	827	22680	1.79538	0.141321	0.00892229	0.704202
GOTERM_CC_DIRECT	GO:0005856~cytoskeleton	51	6.92935	0.000584969	319565, 23853, 109272, 73804, 109711, 72042, 21371, 56013, 71529, 11733, 14027, 16716, 104831, 12323, 20779, 215690, 73738, 24052, 18693, 52906, 20975, 12540, 382090, 73121, 231830, 213522, 17909, 64099, 67971, 78933, 235431, 106952, 16319, 230872, 14678, 11744, 12345, 238871, 233335, 22004, 238021, 234214, 26399, 21804, 83397, 170736, 230738, 53860, 57752, 434130, 212307	548	1113	19662	1.64408	0.218347	0.0303237	0.818861
UP_KEYWORDS	Repressor	29	3.94022	0.000658562	21416, 21887, 13047, 16373, 12013, 245688, 67996, 12053, 13713, 19205, 68036, 11569, 17425, 225207, 11906, 217946, 20238, 68750, 70673, 76199, 74123, 14011, 212391, 83396, 30928, 12418, 71954, 71950, 22761	611	534	22680	2.01585	0.171726	0.0104127	0.870103
GOTERM_MF_DIRECT	GO:0019904~protein domain specific binding	20	2.71739	0.000672326	19401, 26941, 225207, 12296, 109711, 21873, 11640, 20481, 21954, 56013, 234214, 20271, 14011, 20779, 18693, 67784, 57752, 70527, 14799, 11928	499	289	17446	2.41951	0.383418	0.0667486	1.01272
GOTERM_CC_DIRECT	GO:0043005~neuron projection	25	3.39674	0.00075477	20512, 60595, 16500, 13047, 56013, 11733, 53605, 16443, 20779, 18693, 23966, 246221, 12540, 23965, 231830, 17909, 18053, 19401, 268860, 229279, 13052, 16001, 17977, 15519, 14799	548	420	19662	2.13569	0.272309	0.0347033	1.05539
GOTERM_BP_DIRECT	GO:0021987~cerebral cortex development	9	1.22283	0.000775984	52028, 30928, 16975, 15251, 57752, 319757, 74244, 17977, 17356	527	68	18082	4.54119	0.870284	0.156504	1.36796
KEGG_PATHWAY	mmu04310:Wnt signaling pathway	12	1.63043	0.000811125	19015, 12323, 14367, 21416, 26409, 13380, 12006, 93897, 16842, 18796, 12234, 22411	195	141	7720	3.36934	0.168231	0.0259711	1.03277
KEGG_PATHWAY	mmu04916:Melanogenesis	10	1.3587	0.000816706	12323, 14367, 21416, 14678, 78284, 11512, 93897, 16842, 18796, 22411	195	99	7720	3.99896	0.169285	0.0229168	1.03984
GOTERM_BP_DIRECT	GO:0009968~negative regulation of signal transduction	8	1.08696	0.000819154	11477, 12702, 65112, 378425, 74136, 50780, 52662, 74747	527	53	18082	5.17905	0.884222	0.152829	1.44354
GOTERM_BP_DIRECT	GO:0060325~face morphogenesis	7	0.951087	0.000974939	21418, 21416, 101476, 13380, 20481, 71371, 16842	527	40	18082	6.00446	0.923182	0.167488	1.71583
UP_KEYWORDS	Wnt signaling pathway	14	1.90217	0.000988715	14367, 21416, 26941, 21887, 228357, 13380, 12234, 84035, 21804, 319998, 12006, 93897, 16842, 22411	611	176	22680	2.95269	0.246414	0.0147798	1.30367
GOTERM_MF_DIRECT	GO:0003677~DNA binding	76	10.3261	0.00106287	13591, 13592, 78284, 380912, 15251, 54352, 17131, 16371, 13047, 13048, 16373, 16600, 12013, 18505, 26424, 20678, 12053, 13713, 20472, 16815, 17345, 105590, 17314, 19401, 230793, 11569, 56484, 11906, 384452, 20238, 243937, 17126, 19015, 17127, 74123, 212391, 14011, 239985, 83396, 69382, 20689, 100072, 20687, 69928, 71371, 18109, 69890, 338371, 21418, 21416, 225998, 16873, 228839, 404634, 23871, 17…	499	1847	17446	1.43861	0.534484	0.0911509	1.59659
GOTERM_CC_DIRECT	GO:0043025~neuronal cell body	29	3.94022	0.00108257	66860, 20512, 11815, 16975, 16500, 56013, 380785, 320127, 12540, 20203, 17909, 19275, 80297, 19401, 109624, 228357, 319757, 12345, 20273, 234214, 228785, 15451, 71994, 16001, 12286, 74002, 15519, 117606, 14799	548	534	19662	1.94852	0.366192	0.0445769	1.51052
GOTERM_BP_DIRECT	GO:0060070~canonical Wnt signaling pathway	10	1.3587	0.00112366	17127, 14367, 21416, 12540, 17309, 93897, 16842, 19273, 22411, 16600	527	89	18082	3.85519	0.948078	0.178975	1.97513
GOTERM_MF_DIRECT	GO:0051015~actin filament binding	12	1.63043	0.00142391	238021, 63873, 319565, 14300, 12296, 18693, 109711, 60595, 231830, 17909, 12345, 235431	499	132	17446	3.17836	0.64103	0.107595	2.13348
GOTERM_BP_DIRECT	GO:0006355~regulation of transcription, DNA-templated	91	12.3641	0.00145019	19285, 13591, 13592, 78284, 15251, 54352, 17131, 16371, 13047, 13048, 16373, 16600, 18129, 12013, 18505, 26424, 227867, 20678, 12053, 13713, 20472, 73610, 16815, 69732, 13180, 19401, 11569, 56484, 319594, 192651, 11906, 384452, 20238, 17126, 243937, 665211, 19015, 17127, 74123, 26399, 212391, 14011, 83396, 20689, 100072, 20687, 12418, 328365, 228880, 71371, 18109, 69890, 21418, 21416, 21887, 2259…	527	2279	18082	1.37004	0.978033	0.2123	2.54213
GOTERM_BP_DIRECT	GO:0001822~kidney development	12	1.63043	0.00146466	12162, 21418, 228357, 83396, 240725, 20472, 19733, 246221, 71371, 13047, 22411, 16373	527	130	18082	3.16719	0.978855	0.202955	2.5672
UP_KEYWORDS	SH3 domain	15	2.03804	0.00155966	117600, 14218, 223435, 98402, 12296, 21873, 74103, 234214, 20779, 16443, 77669, 14302, 52906, 14360, 17444	611	208	22680	2.67689	0.360079	0.0220732	2.0493
GOTERM_CC_DIRECT	GO:0042995~cell projection	35	4.75543	0.00165041	14218, 23853, 65945, 26941, 20512, 109711, 233067, 16500, 56013, 11302, 104831, 63873, 16443, 269608, 23966, 52906, 23965, 12540, 20975, 231830, 11512, 213522, 17909, 14613, 106952, 78933, 19275, 114301, 319757, 242669, 238021, 234214, 170736, 12286, 14799	548	712	19662	1.76374	0.501124	0.0612612	2.29433
GOTERM_BP_DIRECT	GO:0045892~negative regulation of transcription, DNA-templated	31	4.21196	0.00167202	69890, 21418, 21416, 225998, 13048, 12234, 16600, 245688, 20779, 20678, 12053, 13713, 240672, 68036, 71093, 19401, 380855, 17425, 319757, 20238, 68750, 17126, 70673, 12162, 83396, 30928, 20687, 12418, 71954, 16842, 22411	527	579	18082	1.83704	0.987756	0.216981	2.92558
KEGG_PATHWAY	mmu05412:Arrhythmogenic right ventricular cardiomyopathy (ARVC)	8	1.08696	0.00193962	21416, 12296, 192897, 24052, 109711, 60595, 104099, 16842	195	71	7720	4.46082	0.356428	0.0477893	2.45327
UP_KEYWORDS	Coiled coil	109	14.8098	0.00202611	66374, 19285, 23853, 319565, 14688, 260315, 73884, 21371, 56013, 16907, 13047, 11733, 13048, 14027, 12013, 100039550, 231830, 17909, 66578, 433586, 252972, 382034, 233335, 239985, 228880, 17463, 18109, 100042055, 14218, 66860, 21887, 73804, 225998, 276920, 74244, 276829, 53605, 18796, 380785, 26409, 432572, 93679, 232784, 109624, 68077, 215772, 22004, 52357, 20668, 100862359, 71954, 57752, 74694,…	611	3076	22680	1.31535	0.440132	0.0272437	2.65461
GOTERM_BP_DIRECT	GO:0006351~transcription, DNA-templated	77	10.462	0.00204083	19285, 13591, 13592, 78284, 15251, 54352, 17131, 13047, 13048, 16373, 18129, 16600, 12013, 18505, 26424, 227867, 20678, 12053, 13713, 16815, 13180, 19401, 11569, 56484, 319594, 11906, 20481, 384452, 20238, 243937, 17126, 19015, 17127, 74123, 26399, 212391, 14011, 83396, 20689, 100072, 20687, 12418, 328365, 71371, 69890, 21418, 21416, 21887, 225998, 16873, 237052, 228839, 245688, 26409, 23871, 172…	527	1885	18082	1.40157	0.995369	0.246397	3.55993
GOTERM_CC_DIRECT	GO:0016020~membrane	228	30.9783	0.00215022	58220, 243362, 93722, 72022, 78255, 93724, 59091, 16907, 11733, 20779, 93716, 57340, 231830, 19205, 64099, 19746, 102032, 216892, 17999, 14678, 230857, 108115, 14183, 11492, 252972, 56496, 12345, 56741, 11477, 11495, 75712, 19216, 16001, 56395, 17463, 235472, 65945, 73804, 225471, 140579, 28042, 53605, 76408, 380785, 21814, 114873, 26409, 192897, 330096, 67784, 225326, 98402, 14367, 109624, 11744…	548	6998	19662	1.16898	0.59595	0.0727371	2.97943
UP_TISSUE	Hypothalamus	24	3.26087	0.00225673	235472, 16924, 21416, 11906, 75747, 140579, 215819, 269023, 77318, 77574, 63873, 15465, 74007, 108679, 66793, 52563, 231510, 319998, 100038743, 14613, 217143, 212307, 51795, 13437	597	449	22371	2.00298	0.317381	0.317381	2.71597
GOTERM_BP_DIRECT	GO:0030326~embryonic limb morphogenesis	8	1.08696	0.0022919	12162, 228357, 13380, 20481, 18514, 16842, 14613, 18129	527	63	18082	4.35698	0.997611	0.260547	3.98953
GOTERM_MF_DIRECT	GO:0044325~ion channel binding	11	1.49457	0.00231204	77574, 20271, 20779, 109711, 60595, 66240, 14360, 238161, 16500, 15519, 238871	499	120	17446	3.20484	0.810673	0.153316	3.44259
GOTERM_BP_DIRECT	GO:0061003~positive regulation of dendritic spine morphogenesis	5	0.679348	0.00236712	18481, 12323, 16975, 13631, 13048	527	20	18082	8.5778	0.998041	0.256895	4.11789
KEGG_PATHWAY	mmu05217:Basal cell carcinoma	7	0.951087	0.00242668	14367, 21416, 12006, 319757, 93897, 16842, 22411	195	55	7720	5.03869	0.423929	0.0536592	3.06054
GOTERM_BP_DIRECT	GO:0086067~AV node cell to bundle of His cell communication	3	0.407609	0.00248499	20271, 13052, 14613	527	3	18082	34.3112	0.998564	0.257366	4.31869
GOTERM_BP_DIRECT	GO:0048730~epidermis morphogenesis	4	0.543478	0.00252115	21418, 14183, 12540, 16600	527	10	18082	13.7245	0.998695	0.250809	4.38022
GOTERM_BP_DIRECT	GO:0030335~positive regulation of cell migration	15	2.03804	0.00253982	319565, 50918, 21418, 14254, 14164, 60595, 70834, 18205, 17127, 11477, 21825, 23871, 16001, 16842, 22411	527	203	18082	2.53531	0.998758	0.243295	4.41197
GOTERM_MF_DIRECT	GO:0003700~transcription factor activity, sequence-specific DNA binding	41	5.57065	0.00271264	18109, 69890, 21418, 13591, 21416, 225998, 78284, 15251, 17131, 628709, 16600, 195531, 12013, 18505, 26424, 20678, 12053, 20472, 13713, 73610, 23871, 105590, 19401, 71093, 56484, 17425, 192651, 68750, 17126, 19015, 17127, 74123, 14011, 212391, 22767, 83396, 20689, 20687, 16842, 18514, 71950	499	883	17446	1.62337	0.858158	0.16268	4.02772
GOTERM_CC_DIRECT	GO:0030425~dendrite	26	3.53261	0.00282833	19401, 66860, 109624, 14688, 11815, 228357, 14678, 233067, 16975, 114301, 16500, 319757, 242669, 56013, 20273, 11302, 234214, 228785, 12323, 380785, 20346, 18693, 71994, 12286, 74002, 14799	548	490	19662	1.90381	0.696512	0.0876432	3.90181
GOTERM_BP_DIRECT	GO:0030036~actin cytoskeleton organization	12	1.63043	0.00294608	238021, 18481, 26941, 12053, 217866, 207212, 30794, 432572, 22379, 12345, 109934, 235431	527	142	18082	2.89954	0.999575	0.266922	5.10042
UP_KEYWORDS	Kinase	33	4.4837	0.00306765	223435, 18481, 18557, 14254, 332110, 233328, 11790, 11302, 12323, 20779, 26409, 18693, 217866, 320127, 238161, 225326, 140780, 14183, 18534, 104418, 102626, 13631, 18770, 228785, 11477, 26399, 14302, 83397, 216019, 228880, 16001, 14360, 13175	611	707	22680	1.73259	0.584676	0.0391537	3.99374
GOTERM_MF_DIRECT	GO:0070411~I-SMAD binding	4	0.543478	0.00321491	21804, 12006, 17131, 17126	499	11	17446	12.7134	0.901258	0.175466	4.75665
GOTERM_MF_DIRECT	GO:0005509~calcium ion binding	34	4.61957	0.00329327	65945, 75599, 240725, 13602, 109711, 16975, 60595, 353237, 93722, 104010, 93724, 68764, 18796, 18129, 16443, 19023, 93716, 20203, 17314, 230971, 228357, 19733, 14107, 11744, 17898, 93712, 13631, 381812, 12941, 93711, 226243, 21825, 74777, 66793	499	699	17446	1.70058	0.906684	0.166768	4.8699
GOTERM_BP_DIRECT	GO:0060394~negative regulation of pathway-restricted SMAD protein phosphorylation	4	0.543478	0.00339213	65112, 13380, 52662, 17131	527	11	18082	12.4768	0.999869	0.290959	5.85091
GOTERM_MF_DIRECT	GO:0019901~protein kinase binding	24	3.26087	0.00341457	232807, 56484, 14367, 21416, 12296, 15251, 11640, 20481, 21954, 56013, 72512, 104831, 63873, 20271, 17127, 12323, 20779, 26399, 12540, 12006, 11512, 15519, 11928, 14799	499	434	17446	1.93338	0.914503	0.161099	5.04497
GOTERM_MF_DIRECT	GO:0019899~enzyme binding	22	2.98913	0.00351863	19401, 223435, 65255, 11906, 72042, 15251, 11733, 18129, 74257, 20271, 17127, 108645, 20779, 18693, 14719, 12418, 14360, 110948, 71954, 12006, 17977, 238161	499	384	17446	2.00303	0.920687	0.155455	5.19492
GOTERM_MF_DIRECT	GO:0000978~RNA polymerase II core promoter proximal region sequence-specific DNA binding	21	2.85326	0.00354615	11569, 69890, 21418, 13591, 21416, 13592, 380912, 20481, 14842, 13048, 243937, 17126, 17127, 74123, 14011, 26424, 20472, 13713, 16842, 17268, 18514	499	359	17446	2.04513	0.922247	0.147548	5.23454
GOTERM_BP_DIRECT	GO:0031532~actin cytoskeleton reorganization	7	0.951087	0.00385679	218194, 63873, 13052, 217866, 170736, 231830, 64099	527	52	18082	4.61881	0.999962	0.313775	6.62675
UP_KEYWORDS	Homeobox	17	2.30978	0.00394367	11906, 16873, 54352, 384452, 13047, 16371, 14842, 13048, 16373, 18505, 228839, 110648, 20472, 17268, 18514, 16815, 71950	611	280	22680	2.25368	0.677006	0.0479481	5.10685
GOTERM_BP_DIRECT	GO:0016477~cell migration	14	1.90217	0.00398457	117600, 14254, 14107, 22379, 140579, 19261, 238021, 234214, 18505, 20779, 21825, 226519, 217866, 20472	527	191	18082	2.51496	0.999973	0.312817	6.83904
KEGG_PATHWAY	mmu04261:Adrenergic signaling in cardiomyocytes	11	1.49457	0.00442442	22004, 20271, 12323, 12296, 14678, 26931, 78284, 11512, 21954, 11928, 18796	195	150	7720	2.90325	0.63453	0.0874446	5.51504
GOTERM_BP_DIRECT	GO:0021953~central nervous system neuron differentiation	4	0.543478	0.00442586	110648, 20678, 12286, 319757	527	12	18082	11.4371	0.999991	0.331303	7.5687
GOTERM_MF_DIRECT	GO:0070412~R-SMAD binding	5	0.679348	0.00442746	17127, 65112, 223332, 52662, 17126	499	24	17446	7.28373	0.958845	0.171113	6.49516
GOTERM_MF_DIRECT	GO:0035257~nuclear hormone receptor binding	5	0.679348	0.00442746	21416, 60595, 15251, 57752, 17977	499	24	17446	7.28373	0.958845	0.171113	6.49516
GOTERM_BP_DIRECT	GO:0001525~angiogenesis	16	2.17391	0.00447769	14367, 14254, 14164, 14183, 22379, 15251, 12778, 19263, 18654, 107449, 26409, 13713, 230738, 67784, 17268, 14613	527	239	18082	2.29698	0.999993	0.32536	7.65405
GOTERM_BP_DIRECT	GO:0043065~positive regulation of apoptotic process	20	2.71739	0.00449074	56484, 21416, 51800, 15251, 74244, 18129, 18205, 17873, 12162, 20779, 26399, 12053, 20203, 71954, 17977, 18053, 21664, 22411, 73246, 67603	527	335	18082	2.04843	0.999993	0.317499	7.67553
UP_TISSUE	Cerebellum	66	8.96739	0.00456553	213402, 225058, 13591, 13592, 72022, 74747, 13048, 11733, 16716, 16443, 15465, 227867, 19205, 11981, 230793, 56484, 72014, 26931, 268860, 272790, 207592, 243937, 268515, 26399, 56709, 217125, 29809, 228880, 223435, 338371, 20512, 270192, 16873, 212190, 58244, 77318, 215819, 140579, 28042, 19261, 93834, 12323, 12702, 215690, 245688, 404634, 24052, 74136, 100038417, 235431, 68036, 98402, 225207, 20…	597	1758	22371	1.40681	0.538532	0.320685	5.4244
GOTERM_BP_DIRECT	GO:0060412~ventricular septum morphogenesis	6	0.815217	0.00464315	11477, 21814, 17131, 14613, 22411, 22761	527	38	18082	5.41756	0.999995	0.317944	7.926
GOTERM_BP_DIRECT	GO:0030512~negative regulation of transforming growth factor beta receptor signaling pathway	7	0.951087	0.0046604	65112, 21814, 21804, 52662, 20481, 17131, 70673	527	54	18082	4.44775	0.999995	0.310942	7.95431
GOTERM_MF_DIRECT	GO:0070851~growth factor receptor binding	3	0.407609	0.00469642	20779, 26941, 14360	499	4	17446	26.2214	0.966112	0.171417	6.87674
GOTERM_MF_DIRECT	GO:0001077~transcriptional activator activity, RNA polymerase II core promoter proximal region sequence-specific binding	17	2.30978	0.00484518	21418, 13591, 21416, 13592, 15251, 14842, 17126, 16600, 14011, 26424, 83396, 20472, 13713, 100072, 17268, 18514, 16842	499	270	17446	2.20131	0.969565	0.167896	7.08717
GOTERM_BP_DIRECT	GO:0051902~negative regulation of mitochondrial depolarization	3	0.407609	0.00487418	20779, 51800, 18053	527	4	18082	25.7334	0.999997	0.314836	8.30446
KEGG_PATHWAY	mmu05205:Proteoglycans in cancer	13	1.7663	0.00499605	232807, 12323, 20779, 14367, 21825, 16001, 12540, 15251, 319757, 93897, 71950, 22411, 11733	195	203	7720	2.5353	0.679203	0.0903956	6.20676
GOTERM_MF_DIRECT	GO:0005089~Rho guanyl-nucleotide exchange factor activity	8	1.08696	0.00512553	223435, 16443, 269608, 77669, 207212, 213522, 109934, 102075	499	74	17446	3.77967	0.975146	0.168677	7.48253
GOTERM_BP_DIRECT	GO:0048701~embryonic cranial skeleton morphogenesis	6	0.815217	0.00520107	17127, 21418, 14183, 20472, 54352, 17126	527	39	18082	5.27865	0.999999	0.324291	8.83745
GOTERM_BP_DIRECT	GO:0008283~cell proliferation	15	2.03804	0.00520513	14688, 21416, 14164, 14678, 51800, 74747, 19015, 18505, 20779, 20472, 110948, 57752, 12006, 17345, 71950	527	220	18082	2.3394	0.999999	0.317097	8.84405
GOTERM_BP_DIRECT	GO:0021766~hippocampus development	8	1.08696	0.00526772	19401, 52028, 110648, 30928, 16975, 16873, 17977, 16842	527	73	18082	3.76013	0.999999	0.313101	8.94576
GOTERM_CC_DIRECT	GO:0016529~sarcoplasmic reticulum	7	0.951087	0.00536456	319565, 12323, 21825, 19309, 238161, 59091, 11733	548	58	19662	4.33029	0.896124	0.14935	7.27992
GOTERM_BP_DIRECT	GO:0048593~camera-type eye morphogenesis	5	0.679348	0.00551033	12162, 14107, 23965, 15251, 20481	527	25	18082	6.86224	1	0.317896	9.33899
UP_KEYWORDS	Cell projection	31	4.21196	0.00555938	14218, 23853, 65945, 26941, 109711, 233067, 16500, 56013, 11302, 104831, 63873, 16443, 269608, 23966, 52906, 23965, 20975, 231830, 213522, 17909, 11512, 106952, 78933, 19275, 114301, 319757, 242669, 238021, 234214, 170736, 14799	611	678	22680	1.6972	0.796974	0.0642755	7.12859
GOTERM_CC_DIRECT	GO:0030175~filopodium	8	1.08696	0.0055668	63873, 23853, 26941, 13052, 14107, 12540, 17909, 56013	548	77	19662	3.72775	0.904647	0.145021	7.54449
GOTERM_BP_DIRECT	GO:0021675~nerve development	4	0.543478	0.00563043	20346, 18188, 18053, 18205	527	13	18082	10.5573	1	0.316761	9.53307
GOTERM_BP_DIRECT	GO:0040037~negative regulation of fibroblast growth factor receptor signaling pathway	4	0.543478	0.00563043	21825, 21416, 240725, 18053	527	13	18082	10.5573	1	0.316761	9.53307
UP_TISSUE	Brain cortex	30	4.07609	0.00569553	21763, 14218, 16924, 26941, 20512, 212190, 16500, 56013, 237761, 12323, 16443, 20779, 380785, 26409, 57340, 107831, 235283, 11928, 74901, 319594, 229279, 104001, 234214, 217125, 66793, 69726, 12286, 71954, 13175, 70527	597	656	22371	1.71368	0.61913	0.275132	6.7246
UP_KEYWORDS	ANK repeat	15	2.03804	0.00570479	232807, 66860, 65255, 233328, 104418, 105522, 77318, 11733, 237761, 18129, 63873, 74007, 100072, 320127, 78088	611	240	22680	2.31997	0.805289	0.0633538	7.30856
GOTERM_CC_DIRECT	GO:0030027~lamellipodium	12	1.63043	0.00628154	234214, 63873, 16443, 269608, 170736, 104418, 14107, 17909, 67784, 56013, 12345, 106952	548	164	19662	2.62533	0.929551	0.152788	8.47388
GOTERM_MF_DIRECT	GO:0016301~kinase activity	32	4.34783	0.00634804	223435, 18481, 18557, 14254, 332110, 233328, 11790, 11302, 12323, 20779, 26409, 18693, 217866, 238161, 225326, 140780, 14183, 18534, 104418, 102626, 13631, 18770, 228785, 11477, 26399, 14302, 83397, 216019, 228880, 16001, 14360, 13175	499	674	17446	1.65991	0.989733	0.195905	9.18827
GOTERM_BP_DIRECT	GO:0010508~positive regulation of autophagy	6	0.815217	0.00645625	98402, 230738, 15251, 93679, 252972, 74244	527	41	18082	5.02115	1	0.346908	10.857
GOTERM_BP_DIRECT	GO:0050885~neuromuscular process controlling balance	7	0.951087	0.00662753	64378, 12323, 20512, 100072, 57340, 12286, 109934	527	58	18082	4.14101	1	0.347347	11.1292
UP_KEYWORDS	Proto-oncogene	9	1.22283	0.00665226	18109, 56484, 20779, 225207, 14183, 14360, 23871, 20481, 17268	611	103	22680	3.24345	0.851757	0.0707889	8.47344
GOTERM_BP_DIRECT	GO:0035556~intracellular signal transduction	22	2.98913	0.00694973	94212, 65255, 14794, 14678, 104418, 17131, 109934, 18796, 17126, 20779, 16443, 12702, 107607, 21814, 18693, 217866, 320127, 21961, 13175, 11512, 238161, 381175	527	400	18082	1.88712	1	0.353945	11.6393
GOTERM_BP_DIRECT	GO:0060413~atrial septum morphogenesis	4	0.543478	0.00701281	319757, 14613, 22761, 18129	527	14	18082	9.8032	1	0.34988	11.7388
KEGG_PATHWAY	mmu04151:PI3K-Akt signaling pathway	18	2.44565	0.00703837	56484, 14254, 14688, 14164, 14183, 78284, 26931, 18534, 12824, 74747, 18654, 21825, 226519, 192897, 104099, 16001, 18053, 15519	195	351	7720	2.03024	0.798781	0.116033	8.64015
GOTERM_BP_DIRECT	GO:0035023~regulation of Rho protein signal transduction	8	1.08696	0.00704346	223435, 16443, 269608, 77669, 207212, 213522, 109934, 102075	527	77	18082	3.5648	1	0.344697	11.7872
GOTERM_CC_DIRECT	GO:0005622~intracellular	62	8.42391	0.00734329	71795, 70359, 16500, 78255, 17131, 74747, 11733, 52850, 16443, 241134, 52563, 73610, 21961, 69732, 380855, 192651, 258153, 217887, 17126, 665211, 20271, 17127, 80981, 26399, 83397, 223332, 29809, 67671, 94212, 243300, 11815, 270192, 109711, 72042, 60595, 58244, 72306, 66808, 628709, 109934, 18796, 195531, 12702, 328778, 26409, 236366, 217866, 63986, 12540, 11512, 225326, 215772, 104418, 20088, 13…	548	1599	19662	1.3912	0.955083	0.166837	9.83852
GOTERM_BP_DIRECT	GO:0048813~dendrite morphogenesis	6	0.815217	0.00790971	228357, 20346, 16975, 12286, 14360, 13175	527	43	18082	4.78761	1	0.371421	13.1427
GOTERM_CC_DIRECT	GO:0005667~transcription factor complex	16	2.17391	0.00809238	21418, 21416, 11906, 15251, 20481, 17131, 17126, 16600, 18505, 17127, 83396, 23871, 17268, 18514, 16842, 22761	548	267	19662	2.15009	0.967312	0.173075	10.7899
GOTERM_BP_DIRECT	GO:0007155~cell adhesion	25	3.39674	0.00828283	65945, 240725, 233067, 104010, 68764, 330222, 20779, 226519, 114873, 192897, 93716, 23965, 104099, 64099, 12778, 93712, 19273, 234214, 107581, 21825, 11495, 13052, 170736, 117606, 17356	527	485	18082	1.76862	1	0.378559	13.7205
GOTERM_CC_DIRECT	GO:0043197~dendritic spine	11	1.49457	0.00852453	228785, 109624, 20512, 71994, 109711, 320127, 114301, 228880, 17898, 12345, 14799	548	148	19662	2.66672	0.972791	0.172789	11.3345
GOTERM_BP_DIRECT	GO:0021854~hypothalamus development	4	0.543478	0.0085789	23871, 17977, 16842, 14842	527	15	18082	9.14965	1	0.382643	14.1764
KEGG_PATHWAY	mmu05202:Transcriptional misregulation in cancer	11	1.49457	0.00890364	18109, 19401, 140780, 68938, 14011, 14254, 12053, 16001, 18053, 18514, 17268	195	166	7720	2.62342	0.868688	0.134989	10.8116
GOTERM_BP_DIRECT	GO:0008285~negative regulation of cell proliferation	21	2.85326	0.00902303	19401, 98402, 21418, 14367, 26941, 14183, 26931, 20481, 246179, 19273, 18129, 17126, 16600, 170942, 17127, 16878, 12162, 238011, 108679, 12053, 12006	527	384	18082	1.87639	1	0.391537	14.856
UP_TISSUE	Vein	9	1.22283	0.00923932	20216, 234214, 212391, 74901, 233067, 276920, 71954, 243219, 212307	597	110	22371	3.06592	0.791685	0.324415	10.6965
GOTERM_BP_DIRECT	GO:0002040~sprouting angiogenesis	5	0.679348	0.00944257	21825, 14254, 12540, 16842, 18654	527	29	18082	5.91572	1	0.399154	15.4934
GOTERM_BP_DIRECT	GO:0016055~Wnt signaling pathway	14	1.90217	0.00969776	14367, 21416, 26941, 21887, 228357, 13380, 12234, 84035, 21804, 319998, 12006, 93897, 16842, 22411	527	213	18082	2.2552	1	0.401175	15.8788
GOTERM_BP_DIRECT	GO:0007517~muscle organ development	7	0.951087	0.009857	16716, 18505, 14300, 17425, 11906, 24052, 20273	527	63	18082	3.81236	1	0.400121	16.1185
GOTERM_CC_DIRECT	GO:0005901~caveola	8	1.08696	0.0100604	19285, 20271, 20779, 16975, 16001, 238161, 319757, 11928	548	86	19662	3.33763	0.985834	0.191718	13.2451
UP_TISSUE	Aorta and vein	13	1.7663	0.010257	13591, 20512, 15251, 28042, 12905, 19663, 21366, 21825, 24052, 19205, 64099, 22411, 51795	597	208	22371	2.34202	0.824898	0.294238	11.8081
GOTERM_BP_DIRECT	GO:0086004~regulation of cardiac muscle cell contraction	4	0.543478	0.0103336	20271, 238161, 238871, 11928	527	16	18082	8.5778	1	0.408777	16.8321
GOTERM_BP_DIRECT	GO:0006468~protein phosphorylation	28	3.80435	0.0104811	19401, 18481, 223435, 18557, 140780, 14254, 332110, 233328, 14183, 11790, 13631, 102626, 17126, 11302, 228785, 12323, 11477, 26399, 20779, 26409, 18693, 14302, 217866, 14360, 16001, 13175, 225326, 22411	527	576	18082	1.66791	1	0.407287	17.0517
GOTERM_BP_DIRECT	GO:0014068~positive regulation of phosphatidylinositol 3-kinase signaling	7	0.951087	0.010617	19401, 19015, 14254, 17999, 14360, 16001, 107449	527	64	18082	3.75279	1	0.405509	17.2536
GOTERM_BP_DIRECT	GO:0001666~response to hypoxia	13	1.7663	0.0106385	18770, 17127, 14254, 21814, 19309, 230857, 268860, 60595, 268420, 23871, 15251, 74747, 18654	527	192	18082	2.32315	1	0.400485	17.2856
KEGG_PATHWAY	mmu04024:cAMP signaling pathway	12	1.63043	0.0107067	381853, 12323, 14678, 78284, 18577, 11512, 21954, 238871, 11928, 14799, 106952, 17356	195	197	7720	2.41156	0.913146	0.150326	12.8653
GOTERM_MF_DIRECT	GO:0030507~spectrin binding	5	0.679348	0.0112078	19275, 80297, 14688, 17909, 11733	499	31	17446	5.63902	0.999698	0.308131	15.6827
GOTERM_BP_DIRECT	GO:0060708~spongiotrophoblast differentiation	3	0.407609	0.0117219	16878, 12702, 14622	527	6	18082	17.1556	1	0.425338	18.878
GOTERM_BP_DIRECT	GO:0051271~negative regulation of cellular component movement	3	0.407609	0.0117219	21814, 109711, 60595	527	6	18082	17.1556	1	0.425338	18.878
GOTERM_MF_DIRECT	GO:0001078~transcriptional repressor activity, RNA polymerase II core promoter proximal region sequence-specific binding	10	1.3587	0.0117267	12013, 11569, 69890, 74123, 21418, 20687, 20481, 22761, 13048, 243937	499	129	17446	2.71023	0.999793	0.308404	16.35
GOTERM_BP_DIRECT	GO:0001837~epithelial to mesenchymal transition	5	0.679348	0.0119526	21814, 14183, 15251, 16842, 22411	527	31	18082	5.53406	1	0.425945	19.2133
GOTERM_BP_DIRECT	GO:0048596~embryonic camera-type eye morphogenesis	4	0.543478	0.012281	12162, 21418, 14367, 20687	527	17	18082	8.07322	1	0.429099	19.6884
GOTERM_BP_DIRECT	GO:0001657~ureteric bud development	6	0.815217	0.0125045	19401, 17127, 12162, 14183, 17131, 17126	527	48	18082	4.2889	1	0.429437	20.0103
GOTERM_BP_DIRECT	GO:0010942~positive regulation of cell death	6	0.815217	0.0125045	18109, 12162, 107607, 230738, 12006, 67603	527	48	18082	4.2889	1	0.429437	20.0103
GOTERM_BP_DIRECT	GO:0006357~regulation of transcription from RNA polymerase II promoter	21	2.85326	0.012726	56484, 232784, 21418, 17425, 21416, 380912, 18129, 237052, 16600, 76199, 18505, 17127, 212391, 227867, 83396, 12053, 13713, 23871, 71371, 17268, 16842	527	397	18082	1.81495	1	0.429714	20.3281
GOTERM_MF_DIRECT	GO:0042803~protein homodimerization activity	35	4.75543	0.0129576	17463, 19267, 109711, 60595, 74244, 14934, 72512, 243634, 12323, 114873, 23966, 100503041, 14719, 23965, 110948, 20203, 93679, 18053, 21355, 26357, 228357, 319594, 230857, 14183, 268860, 51800, 18654, 17126, 17127, 11477, 74123, 19663, 107607, 71954, 15519	499	798	17446	1.53342	0.999915	0.323433	17.913
GOTERM_BP_DIRECT	GO:0010628~positive regulation of gene expression	21	2.85326	0.0132799	18109, 19401, 21418, 14183, 15251, 319757, 13048, 17126, 16600, 19015, 63873, 228785, 17127, 16878, 20779, 15451, 230738, 52906, 12540, 16842, 22411	527	399	18082	1.80585	1	0.438202	21.1174
GOTERM_CC_DIRECT	GO:0014704~intercalated disc	6	0.815217	0.0134196	20271, 13052, 238161, 12345, 14613, 11928	548	51	19662	4.22112	0.996613	0.237271	17.2914
GOTERM_BP_DIRECT	GO:0001755~neural crest cell migration	6	0.815217	0.0136016	18505, 11477, 15251, 18188, 319757, 16842	527	49	18082	4.20137	1	0.440746	21.5726
GOTERM_BP_DIRECT	GO:0051149~positive regulation of muscle cell differentiation	4	0.543478	0.014424	26399, 12540, 70834, 117606	527	18	18082	7.62471	1	0.454887	22.7248
UP_KEYWORDS	LIM domain	7	0.951087	0.0146182	110648, 21804, 109594, 30794, 16873, 231830, 74103	611	74	22680	3.5113	0.985178	0.14443	17.7453
GOTERM_BP_DIRECT	GO:0021549~cerebellum development	6	0.815217	0.0147617	110648, 268860, 30928, 16873, 17977, 57754	527	50	18082	4.11734	1	0.457392	23.1932
GOTERM_CC_DIRECT	GO:0045121~membrane raft	15	2.03804	0.0154093	19285, 50918, 94212, 26941, 17999, 237847, 240725, 14678, 107449, 13052, 14360, 20975, 11512, 18053, 11928	548	262	19662	2.05417	0.998552	0.257086	19.6048
GOTERM_BP_DIRECT	GO:0042593~glucose homeostasis	10	1.3587	0.0157876	63873, 56484, 68938, 21416, 14527, 18534, 15251, 75747, 16500, 18053	527	133	18082	2.57979	1	0.474881	24.5999
GOTERM_BP_DIRECT	GO:0060501~positive regulation of epithelial cell proliferation involved in lung morphogenesis	3	0.407609	0.0160967	67996, 14183, 12540	527	7	18082	14.7048	1	0.47633	25.019
GOTERM_BP_DIRECT	GO:0060373~regulation of ventricular cardiac muscle cell membrane depolarization	3	0.407609	0.0160967	20271, 17131, 14613	527	7	18082	14.7048	1	0.47633	25.019
GOTERM_BP_DIRECT	GO:0040036~regulation of fibroblast growth factor receptor signaling pathway	3	0.407609	0.0160967	240725, 14183, 67603	527	7	18082	14.7048	1	0.47633	25.019
UP_KEYWORDS	Transferase	60	8.15217	0.0161651	19309, 57344, 319945, 108672, 20779, 14719, 238161, 75387, 72947, 17314, 234155, 17999, 223267, 14183, 18534, 268860, 13631, 228785, 18113, 18770, 11477, 26399, 83397, 14302, 69726, 16001, 228880, 211666, 17309, 18481, 223435, 18557, 14254, 332110, 233328, 11790, 209186, 28042, 246179, 11302, 12323, 26409, 18693, 217866, 231510, 246221, 320127, 225326, 56522, 140780, 70511, 104418, 102626, 214290…	611	1654	22680	1.34653	0.990543	0.153346	19.4419
GOTERM_BP_DIRECT	GO:0010718~positive regulation of epithelial to mesenchymal transition	5	0.679348	0.016457	17127, 21804, 12006, 16842, 17126	527	34	18082	5.04576	1	0.478799	25.5047
UP_TISSUE	Embryonic tail	20	2.71739	0.0167983	21763, 75767, 230971, 232784, 74901, 233328, 240725, 97130, 22379, 252972, 269023, 13047, 268970, 212391, 239985, 58172, 20975, 382090, 53860, 67784	597	417	22371	1.79724	0.942904	0.379464	18.655
UP_TISSUE	Cortex	13	1.7663	0.0168356	19275, 328778, 74007, 93716, 11744, 353237, 19205, 13175, 93724, 68764, 56395, 93711, 12941	597	223	22371	2.18449	0.943269	0.336296	18.6926
GOTERM_MF_DIRECT	GO:0046332~SMAD binding	6	0.815217	0.0173105	17127, 11477, 21814, 20481, 17126, 70673	499	53	17446	3.95795	0.999996	0.394808	23.2243
UP_KEYWORDS	Angiogenesis	9	1.22283	0.0173892	14367, 14254, 14164, 230738, 22379, 67784, 19263, 18654, 107449	611	122	22680	2.73832	0.993376	0.158864	20.7614
GOTERM_MF_DIRECT	GO:0005096~GTPase activator activity	14	1.90217	0.0177052	117600, 52850, 243362, 50780, 29809, 12006, 213522, 74694, 268970, 207592, 22411, 109934, 66691, 106952	499	235	17446	2.08284	0.999997	0.389821	23.6897
KEGG_PATHWAY	mmu05414:Dilated cardiomyopathy	7	0.951087	0.0177578	22004, 12296, 192897, 24052, 104099, 11512, 21954	195	83	7720	3.33889	0.982875	0.224465	20.4851
GOTERM_BP_DIRECT	GO:0001707~mesoderm formation	5	0.679348	0.0181643	17127, 12162, 11477, 13380, 17126	527	35	18082	4.9016	1	0.507992	27.7662
GOTERM_BP_DIRECT	GO:0048514~blood vessel morphogenesis	5	0.679348	0.0181643	21825, 14254, 17999, 15251, 17268	527	35	18082	4.9016	1	0.507992	27.7662
GOTERM_BP_DIRECT	GO:0051017~actin filament bundle assembly	5	0.679348	0.0181643	238021, 109624, 109711, 60595, 12540	527	35	18082	4.9016	1	0.507992	27.7662
GOTERM_CC_DIRECT	GO:0005912~adherens junction	6	0.815217	0.0181662	80297, 63873, 13052, 52906, 233335, 17356	548	55	19662	3.91413	0.999555	0.285075	22.7109
UP_KEYWORDS	Sarcoplasmic reticulum	5	0.679348	0.0185575	319565, 12323, 21825, 59091, 11733	611	38	22680	4.88414	0.995286	0.16354	22.0021
GOTERM_BP_DIRECT	GO:0043401~steroid hormone mediated signaling pathway	6	0.815217	0.0186341	19401, 19015, 12162, 54608, 26424, 225998	527	53	18082	3.88429	1	0.511898	28.377
GOTERM_BP_DIRECT	GO:0043524~negative regulation of neuron apoptotic process	11	1.49457	0.0187696	21418, 16443, 12804, 51800, 12286, 14360, 15251, 70527, 18053, 107449, 18205	527	160	18082	2.35889	1	0.509424	28.5522
KEGG_PATHWAY	mmu04810:Regulation of actin cytoskeleton	12	1.63043	0.018873	18481, 228785, 232807, 20779, 14164, 192897, 14183, 109711, 60595, 104099, 12540, 17898	195	214	7720	2.21999	0.986768	0.224633	21.6325
GOTERM_CC_DIRECT	GO:0048471~perinuclear region of cytoplasm	30	4.07609	0.0193777	68938, 23853, 26941, 11815, 60595, 58244, 11302, 72512, 20779, 269608, 108679, 18693, 320127, 18577, 20975, 20203, 238161, 11981, 19401, 14367, 17999, 319594, 230857, 14107, 70834, 12778, 242669, 234214, 53860, 15519	548	692	19662	1.55547	0.999736	0.290541	24.0402
GOTERM_MF_DIRECT	GO:0008134~transcription factor binding	18	2.44565	0.0194214	71093, 19401, 19275, 21418, 21416, 225998, 15251, 74244, 17126, 16600, 19015, 72512, 17127, 212391, 20472, 17977, 16842, 22761	499	342	17446	1.8401	0.999999	0.406829	25.6829
GOTERM_BP_DIRECT	GO:0007605~sensory perception of sound	10	1.3587	0.0196133	80297, 21418, 26941, 20512, 68955, 78286, 15451, 12824, 67671, 20273	527	138	18082	2.48632	1	0.520023	29.6344
UP_KEYWORDS	Alternative promoter usage	6	0.815217	0.0196818	19267, 225998, 78284, 11790, 17909, 11733	611	58	22680	3.83995	0.996604	0.167558	23.1792
KEGG_PATHWAY	mmu04350:TGF-beta signaling pathway	7	0.951087	0.0197527	17127, 228839, 12162, 11477, 21825, 17131, 17126	195	85	7720	3.26033	0.989206	0.222441	22.5266
GOTERM_MF_DIRECT	GO:0016791~phosphatase activity	9	1.22283	0.0198595	19275, 19267, 104831, 240672, 11650, 19263, 19273, 11928, 67603	499	118	17446	2.66659	0.999999	0.402557	26.1838
UP_TISSUE	Brain	261	35.462	0.0199716	225058, 71795, 14688, 65255, 68955, 75599, 93722, 93724, 78255, 623796, 16907, 11733, 20779, 226025, 52563, 13713, 93716, 57340, 231830, 64099, 231332, 17999, 230857, 14678, 14183, 252972, 623169, 12345, 20238, 243937, 56741, 11477, 21825, 19359, 69928, 19216, 103213, 18481, 338371, 65945, 21416, 16924, 13602, 140579, 28042, 53605, 12234, 76408, 12702, 117591, 380785, 21814, 114873, 51795, 74440,…	597	8829	22371	1.10775	0.966938	0.346995	21.7977
GOTERM_BP_DIRECT	GO:0030513~positive regulation of BMP signaling pathway	5	0.679348	0.0199778	21814, 240725, 225743, 17126, 18129	527	36	18082	4.76544	1	0.521649	30.0972
GOTERM_BP_DIRECT	GO:1902533~positive regulation of intracellular signal transduction	3	0.407609	0.0210526	20779, 233328, 14164	527	8	18082	12.8667	1	0.535531	31.4451
GOTERM_BP_DIRECT	GO:0007179~transforming growth factor beta receptor signaling pathway	7	0.951087	0.0218826	17127, 11477, 20779, 21814, 26409, 17131, 17126	527	75	18082	3.20238	1	0.544634	32.4691
UP_KEYWORDS	Signal transduction inhibitor	5	0.679348	0.0220355	12702, 65112, 74136, 50780, 52662	611	40	22680	4.63993	0.998292	0.180569	25.5902
GOTERM_BP_DIRECT	GO:0048870~cell motility	4	0.543478	0.0220475	218194, 192897, 23871, 17909	527	21	18082	6.53547	1	0.542546	32.6708
GOTERM_MF_DIRECT	GO:0004713~protein tyrosine kinase activity	9	1.22283	0.0227111	11302, 20779, 14254, 26399, 14302, 14183, 14360, 16001, 15519	499	121	17446	2.60047	1	0.434232	29.3681
KEGG_PATHWAY	mmu04144:Endocytosis	14	1.90217	0.0227324	75767, 14254, 58220, 17999, 14183, 12345, 17126, 17127, 20779, 12540, 16001, 74002, 70527, 106952	195	278	7720	1.99373	0.994592	0.24022	25.4861
GOTERM_BP_DIRECT	GO:0031100~organ regeneration	6	0.815217	0.0231216	18113, 16878, 21814, 17345, 19273, 18654	527	56	18082	3.6762	1	0.555067	33.971
UP_TISSUE	Eye	64	8.69565	0.0231615	19285, 218194, 226252, 319565, 71795, 93722, 16500, 623796, 93724, 13047, 77574, 104831, 52850, 93716, 14719, 52906, 18053, 102032, 66578, 73713, 192651, 231503, 12824, 104001, 243937, 80981, 26399, 217125, 75712, 83397, 268420, 228880, 212307, 50918, 14254, 16924, 215001, 240725, 353237, 74244, 140579, 268970, 53605, 19261, 243634, 19023, 215690, 404634, 105559, 235431, 13437, 237847, 229279, 93…	597	1837	22371	1.30552	0.980943	0.355988	24.8441
GOTERM_BP_DIRECT	GO:0045665~negative regulation of neuron differentiation	7	0.951087	0.0231957	56484, 12162, 110648, 18514, 17268, 243937, 16373	527	76	18082	3.16024	1	0.551527	34.0597
KEGG_PATHWAY	mmu04725:Cholinergic synapse	8	1.08696	0.0234215	12323, 14688, 14678, 78284, 12286, 14360, 11512, 18796	195	113	7720	2.80281	0.995392	0.235855	26.1555
KEGG_PATHWAY	mmu04530:Tight junction	9	1.22283	0.0236197	20779, 58220, 14678, 21873, 109711, 60595, 12540, 17898, 17356	195	139	7720	2.56336	0.995599	0.227699	26.347
GOTERM_BP_DIRECT	GO:0035264~multicellular organism growth	9	1.22283	0.0240083	19401, 21416, 101476, 14183, 12540, 319757, 71371, 238871, 18129	527	120	18082	2.57334	1	0.559435	35.0263
GOTERM_BP_DIRECT	GO:0007420~brain development	13	1.7663	0.0245726	11302, 110648, 11815, 114873, 11906, 404634, 51800, 16001, 104010, 13175, 74747, 109934, 18205	527	216	18082	2.06503	1	0.563333	35.6897
GOTERM_MF_DIRECT	GO:0004708~MAP kinase kinase activity	3	0.407609	0.0256308	18481, 26399, 26409	499	9	17446	11.654	1	0.463288	32.4952
GOTERM_BP_DIRECT	GO:0009749~response to glucose	7	0.951087	0.0259783	19275, 381853, 19015, 18770, 21825, 21416, 17126	527	78	18082	3.07921	1	0.579224	37.3144
GOTERM_BP_DIRECT	GO:0045595~regulation of cell differentiation	5	0.679348	0.0260692	16878, 21418, 12702, 71950, 16600	527	39	18082	4.39887	1	0.57599	37.4182
GOTERM_BP_DIRECT	GO:0060314~regulation of ryanodine-sensitive calcium-release channel activity	3	0.407609	0.0265524	74777, 57340, 238871	527	9	18082	11.4371	1	0.578298	37.9667
GOTERM_BP_DIRECT	GO:0038092~nodal signaling pathway	3	0.407609	0.0265524	17127, 228839, 17126	527	9	18082	11.4371	1	0.578298	37.9667
GOTERM_BP_DIRECT	GO:0007169~transmembrane receptor protein tyrosine kinase signaling pathway	8	1.08696	0.0266797	94212, 14254, 14302, 52906, 14360, 16001, 18188, 18205	527	100	18082	2.7449	1	0.575652	38.1106
GOTERM_MF_DIRECT	GO:0003682~chromatin binding	22	2.98913	0.0267832	21418, 21416, 13592, 20481, 13047, 68275, 20238, 268515, 17126, 18505, 17127, 26424, 12053, 230738, 20687, 69928, 228880, 12418, 17977, 17268, 16842, 71950	499	466	17446	1.65056	1	0.467231	33.6935
GOTERM_MF_DIRECT	GO:0051018~protein kinase A binding	4	0.543478	0.0267922	19401, 83397, 238161, 14799	499	23	17446	6.08033	1	0.456756	33.7027
GOTERM_BP_DIRECT	GO:0008284~positive regulation of cell proliferation	25	3.39674	0.0278438	18109, 15251, 18205, 18129, 18505, 16878, 21814, 23871, 20203, 19401, 12804, 14164, 14678, 14183, 217946, 319757, 13615, 68275, 18654, 19015, 21825, 16842, 18514, 16157, 71950	527	542	18082	1.58262	1	0.587071	39.4109
GOTERM_BP_DIRECT	GO:0070509~calcium ion import	4	0.543478	0.0281325	63873, 15465, 12296, 12286	527	23	18082	5.96716	1	0.586569	39.7293
UP_TISSUE	Fetal brain	17	2.30978	0.0283685	433586, 225207, 11906, 93724, 71529, 243219, 20273, 268515, 93711, 104831, 238330, 20346, 74136, 93716, 217866, 117606, 105559	597	353	22371	1.80462	0.992277	0.385139	29.5837
GOTERM_CC_DIRECT	GO:0009986~cell surface	27	3.66848	0.029106	65945, 20512, 240725, 233067, 18129, 63873, 21814, 114873, 192897, 14719, 18053, 93897, 14367, 228357, 237847, 230857, 14183, 21873, 12778, 20271, 21825, 11495, 13052, 15451, 15519, 117606, 14799	548	629	19662	1.54014	0.999996	0.391903	33.9703
GOTERM_BP_DIRECT	GO:0007411~axon guidance	10	1.3587	0.0303133	12162, 20779, 110648, 226519, 20346, 14360, 18053, 117606, 107449, 18205	527	149	18082	2.30276	1	0.610044	42.0845
GOTERM_BP_DIRECT	GO:0010595~positive regulation of endothelial cell migration	5	0.679348	0.0306845	71093, 21825, 14164, 230738, 23871	527	41	18082	4.18429	1	0.610339	42.4766
GOTERM_BP_DIRECT	GO:0038083~peptidyl-tyrosine autophosphorylation	5	0.679348	0.0306845	11302, 20779, 14302, 14360, 16001	527	41	18082	4.18429	1	0.610339	42.4766
GOTERM_BP_DIRECT	GO:0045666~positive regulation of neuron differentiation	8	1.08696	0.030699	19401, 228839, 12162, 12053, 17977, 70834, 18053, 16373	527	103	18082	2.66495	1	0.606319	42.4919
GOTERM_BP_DIRECT	GO:0071456~cellular response to hypoxia	8	1.08696	0.030699	19015, 56484, 20779, 14688, 18534, 20203, 15251, 75387	527	103	18082	2.66495	1	0.606319	42.4919
GOTERM_BP_DIRECT	GO:0043410~positive regulation of MAPK cascade	8	1.08696	0.0321244	93834, 16878, 14254, 14183, 16001, 12540, 70834, 18053	527	104	18082	2.63932	1	0.619109	43.974
GOTERM_BP_DIRECT	GO:0060670~branching involved in labyrinthine layer morphogenesis	3	0.407609	0.0325602	14367, 12702, 14183	527	10	18082	10.2934	1	0.620038	44.42
GOTERM_BP_DIRECT	GO:0007628~adult walking behavior	5	0.679348	0.0331611	80297, 12286, 74244, 57754, 20273	527	42	18082	4.08467	1	0.622813	45.0293
UP_KEYWORDS	Metal-binding	109	14.8098	0.0331789	16600, 73610, 30794, 231830, 75387, 320717, 66578, 17314, 19401, 192651, 230857, 14678, 268860, 18534, 225743, 11492, 17898, 243937, 665211, 19015, 11477, 69726, 228880, 19212, 18481, 338371, 16924, 13602, 225998, 16873, 11650, 74103, 628709, 28042, 18796, 19023, 26409, 93679, 11928, 105559, 13437, 232784, 225207, 19733, 104418, 68275, 110648, 635253, 66793, 21804, 30928, 14360, 13591, 13592, 104…	611	3395	22680	1.19176	0.999936	0.253552	36.0843
GOTERM_CC_DIRECT	GO:0043235~receptor complex	9	1.22283	0.0338559	17127, 14254, 21814, 192897, 16975, 16001, 229714, 19263, 18129	548	134	19662	2.40982	0.999999	0.427475	38.3674
GOTERM_BP_DIRECT	GO:0007015~actin filament organization	7	0.951087	0.0338797	238021, 234214, 63873, 109711, 14107, 12540, 19261	527	83	18082	2.89372	1	0.626814	45.7498
GOTERM_BP_DIRECT	GO:0001947~heart looping	6	0.815217	0.0340562	17127, 52906, 15251, 384452, 319757, 18129	527	62	18082	3.32044	1	0.624783	45.9254
GOTERM_MF_DIRECT	GO:0003713~transcription coactivator activity	11	1.49457	0.0341046	19401, 19015, 19663, 21418, 433586, 21804, 58172, 17977, 71371, 13180, 70673	499	180	17446	2.13656	1	0.530475	40.8545
KEGG_PATHWAY	mmu04971:Gastric acid secretion	6	0.815217	0.0343245	228785, 12323, 14678, 11512, 11928, 18796	195	72	7720	3.29915	0.99964	0.302594	36.0357
UP_KEYWORDS	Manganese	11	1.49457	0.0343368	11477, 56522, 19023, 233328, 18534, 14360, 11512, 225326, 28042, 320717, 214290	611	191	22680	2.13777	0.999954	0.254655	37.0924
GOTERM_BP_DIRECT	GO:0048844~artery morphogenesis	4	0.543478	0.0350154	328365, 17131, 14613, 22411	527	25	18082	5.48979	1	0.631247	46.8703
GOTERM_BP_DIRECT	GO:0048010~vascular endothelial growth factor receptor signaling pathway	4	0.543478	0.0350154	20779, 14254, 240725, 18654	527	25	18082	5.48979	1	0.631247	46.8703
GOTERM_BP_DIRECT	GO:0033137~negative regulation of peptidyl-serine phosphorylation	4	0.543478	0.0350154	13380, 17131, 238871, 74747	527	25	18082	5.48979	1	0.631247	46.8703
GOTERM_BP_DIRECT	GO:0016310~phosphorylation	27	3.66848	0.0352096	18481, 223435, 18557, 140780, 14254, 332110, 233328, 14183, 104418, 11790, 13631, 102626, 11302, 228785, 18770, 12323, 11477, 26399, 20779, 26409, 14302, 217866, 216019, 14360, 16001, 13175, 225326	527	612	18082	1.51373	1	0.629425	47.0596
GOTERM_MF_DIRECT	GO:0017134~fibroblast growth factor binding	4	0.543478	0.0369498	20271, 21825, 21814, 14183	499	26	17446	5.37876	1	0.548951	43.437
GOTERM_MF_DIRECT	GO:0048185~activin binding	3	0.407609	0.0377139	11477, 21814, 17131	499	11	17446	9.53507	1	0.546037	44.1125
GOTERM_MF_DIRECT	GO:0031406~carboxylic acid binding	3	0.407609	0.0377139	319594, 18534, 14719	499	11	17446	9.53507	1	0.546037	44.1125
GOTERM_MF_DIRECT	GO:0031490~chromatin DNA binding	6	0.815217	0.0378603	19401, 17127, 56484, 404634, 12053, 60595	499	65	17446	3.22725	1	0.537376	44.241
UP_TISSUE	Cecum	14	1.90217	0.0383815	71093, 108115, 215772, 78255, 623169, 102626, 12905, 117591, 77669, 14719, 246221, 78088, 381175, 320717	597	280	22371	1.87362	0.998659	0.451898	37.9355
GOTERM_BP_DIRECT	GO:0060174~limb bud formation	3	0.407609	0.039042	69890, 14183, 12824	527	11	18082	9.3576	1	0.664268	50.6694
GOTERM_BP_DIRECT	GO:0042312~regulation of vasodilation	3	0.407609	0.039042	230857, 11512, 14613	527	11	18082	9.3576	1	0.664268	50.6694
GOTERM_BP_DIRECT	GO:0051272~positive regulation of cellular component movement	3	0.407609	0.039042	12053, 60595, 23871	527	11	18082	9.3576	1	0.664268	50.6694
GOTERM_BP_DIRECT	GO:0048617~embryonic foregut morphogenesis	3	0.407609	0.039042	17127, 74123, 17126	527	11	18082	9.3576	1	0.664268	50.6694
GOTERM_MF_DIRECT	GO:0046982~protein heterodimerization activity	23	3.125	0.0395903	19401, 51800, 15251, 225471, 16500, 18654, 17126, 19015, 243634, 17127, 74123, 18969, 20678, 74007, 69382, 23966, 404634, 100503041, 69928, 23965, 17268, 18514, 21355	499	514	17446	1.56444	1	0.54387	45.7393
UP_TISSUE	Inner ear	14	1.90217	0.0396948	17463, 433586, 78286, 14678, 229389, 11733, 107449, 72512, 215690, 378425, 100038693, 21804, 50780, 110948	597	282	22371	1.86033	0.998935	0.43472	38.9607
GOTERM_BP_DIRECT	GO:0016311~dephosphorylation	8	1.08696	0.0399138	19275, 19267, 104831, 20975, 240672, 19263, 19273, 67603	527	109	18082	2.51825	1	0.668725	51.4575
GOTERM_CC_DIRECT	GO:0005884~actin filament	6	0.815217	0.0407413	20779, 109624, 109711, 14360, 59289, 12345	548	68	19662	3.16584	1	0.477205	44.2605
GOTERM_MF_DIRECT	GO:0032947~protein complex scaffold	5	0.679348	0.0417088	16443, 26941, 52357, 11640, 238161	499	46	17446	3.80021	1	0.553406	47.5228
GOTERM_BP_DIRECT	GO:0046777~protein autophosphorylation	11	1.49457	0.0418054	11302, 228785, 12323, 20779, 14254, 332110, 14183, 14360, 16001, 13631, 102626	527	183	18082	2.06242	1	0.682247	53.1268
GOTERM_MF_DIRECT	GO:0000979~RNA polymerase II core promoter sequence-specific DNA binding	6	0.815217	0.0422989	21418, 21416, 69726, 20687, 22761, 68750	499	67	17446	3.13092	1	0.549227	48.0097
GOTERM_BP_DIRECT	GO:0030325~adrenal gland development	4	0.543478	0.0426836	16001, 71371, 18514, 22411	527	27	18082	5.08314	1	0.686285	53.8833
GOTERM_BP_DIRECT	GO:0050806~positive regulation of synaptic transmission	4	0.543478	0.0426836	65945, 20512, 20203, 14799	527	27	18082	5.08314	1	0.686285	53.8833
GOTERM_BP_DIRECT	GO:0007163~establishment or maintenance of cell polarity	4	0.543478	0.0426836	238021, 319565, 14107, 12540	527	27	18082	5.08314	1	0.686285	53.8833
GOTERM_CC_DIRECT	GO:0055037~recycling endosome	8	1.08696	0.0433671	11302, 75767, 231830, 59289, 58244, 12778, 11981, 14799	548	116	19662	2.47445	1	0.486558	46.3666
KEGG_PATHWAY	mmu04360:Axon guidance	8	1.08696	0.0435671	117600, 18481, 20346, 14678, 50780, 14360, 12540, 107449	195	129	7720	2.45518	0.999959	0.355729	43.4409
GOTERM_BP_DIRECT	GO:0030514~negative regulation of BMP signaling pathway	5	0.679348	0.0442033	21416, 13380, 20481, 17131, 71950	527	46	18082	3.72948	1	0.695619	55.1651
GOTERM_BP_DIRECT	GO:0035019~somatic stem cell population maintenance	5	0.679348	0.0442033	170942, 21416, 20481, 71950, 70673	527	46	18082	3.72948	1	0.695619	55.1651
GOTERM_MF_DIRECT	GO:0031994~insulin-like growth factor I binding	3	0.407609	0.0444174	16012, 192897, 16001	499	12	17446	8.74048	1	0.558103	49.7234
GOTERM_MF_DIRECT	GO:0044548~S100 protein binding	3	0.407609	0.0444174	14164, 11744, 20203	499	12	17446	8.74048	1	0.558103	49.7234
GOTERM_BP_DIRECT	GO:0030855~epithelial cell differentiation	6	0.815217	0.0452615	12162, 26424, 21804, 14183, 71994, 19212	527	67	18082	3.07264	1	0.700774	56.0378
GOTERM_BP_DIRECT	GO:0090263~positive regulation of canonical Wnt signaling pathway	6	0.815217	0.0452615	20779, 110648, 233328, 14183, 319998, 66743	527	67	18082	3.07264	1	0.700774	56.0378
KEGG_PATHWAY	mmu04921:Oxytocin signaling pathway	9	1.22283	0.045378	228785, 232807, 12323, 20779, 12296, 14678, 11512, 13631, 18796	195	158	7720	2.25511	0.999974	0.355476	44.7957
GOTERM_BP_DIRECT	GO:0010801~negative regulation of peptidyl-threonine phosphorylation	3	0.407609	0.0459652	19023, 17131, 74747	527	12	18082	8.5778	1	0.702917	56.6092
GOTERM_BP_DIRECT	GO:0014067~negative regulation of phosphatidylinositol 3-kinase signaling	3	0.407609	0.0459652	26941, 70527, 16600	527	12	18082	8.5778	1	0.702917	56.6092
GOTERM_CC_DIRECT	GO:0005886~plasma membrane	154	20.9239	0.0467622	19285, 319565, 23853, 14688, 58220, 12296, 239283, 93722, 59289, 78255, 93724, 59091, 56013, 11733, 107449, 20779, 70772, 73738, 93716, 57340, 14719, 69354, 231830, 17909, 64099, 14613, 381853, 17999, 26357, 258153, 14678, 230857, 108115, 14183, 14107, 229714, 252972, 56741, 21366, 13052, 14302, 19216, 14622, 16001, 94212, 50918, 66860, 65945, 233067, 225471, 11650, 109934, 18796, 63873, 117591, …	548	4874	19662	1.13366	1	0.501047	48.9803
GOTERM_BP_DIRECT	GO:0007205~protein kinase C-activating G-protein coupled receptor signaling pathway	4	0.543478	0.0468063	18693, 104418, 320127, 13615	527	28	18082	4.9016	1	0.706093	57.283
GOTERM_BP_DIRECT	GO:0086010~membrane depolarization during action potential	4	0.543478	0.0468063	20271, 12286, 252972, 20273	527	28	18082	4.9016	1	0.706093	57.283
GOTERM_BP_DIRECT	GO:0055010~ventricular cardiac muscle tissue morphogenesis	4	0.543478	0.0468063	21814, 14183, 17131, 21954	527	28	18082	4.9016	1	0.706093	57.283
GOTERM_BP_DIRECT	GO:0086091~regulation of heart rate by cardiac conduction	4	0.543478	0.0468063	20271, 12296, 66240, 14613	527	28	18082	4.9016	1	0.706093	57.283
GOTERM_CC_DIRECT	GO:0042383~sarcolemma	8	1.08696	0.0468216	20271, 24052, 11512, 238161, 16500, 11928, 233335, 11733	548	118	19662	2.43251	1	0.489795	49.0249
GOTERM_CC_DIRECT	GO:0005925~focal adhesion	18	2.44565	0.0473861	319565, 14254, 109711, 14107, 60595, 56013, 227720, 234214, 63873, 83397, 21804, 170736, 71994, 21961, 12540, 64099, 118449, 67671	548	391	19662	1.65174	1	0.482776	49.4475
KEGG_PATHWAY	mmu05410:Hypertrophic cardiomyopathy (HCM)	6	0.815217	0.0481454	22004, 12296, 192897, 24052, 104099, 21954	195	79	7720	3.00682	0.999986	0.361117	46.8085
GOTERM_BP_DIRECT	GO:0006366~transcription from RNA polymerase II promoter	9	1.22283	0.0486806	76199, 17127, 69890, 212391, 20689, 15251, 16842, 243937, 16600	527	138	18082	2.23769	1	0.717058	58.7491
GOTERM_MF_DIRECT	GO:0000987~core promoter proximal region sequence-specific DNA binding	4	0.543478	0.0487965	17127, 21418, 20687, 16600	499	29	17446	4.82233	1	0.584099	53.0997
GOTERM_MF_DIRECT	GO:0051020~GTPase binding	4	0.543478	0.0487965	19275, 18481, 14688, 15519	499	29	17446	4.82233	1	0.584099	53.0997
UP_TISSUE	Activated spleen	27	3.66848	0.0491689	14688, 233328, 268860, 72042, 51800, 59289, 74244, 59091, 12345, 12234, 74257, 17079, 228839, 16878, 14011, 19359, 56709, 117591, 15451, 100041621, 50780, 21961, 19205, 100043424, 19746, 17444, 216892	597	690	22371	1.46631	0.999801	0.480789	45.9083
GOTERM_CC_DIRECT	GO:0031513~nonmotile primary cilium	4	0.543478	0.0498866	243634, 83396, 52906, 53860	548	30	19662	4.78394	1	0.489955	51.2805

## Sheet: 3. P22 tsUMR
Category	Term	Count	%	PValue	Genes	List Total	Pop Hits	Pop Total	Fold Enrichment	Bonferroni	Benjamini	FDR
GOTERM_MF_DIRECT	GO:0003700~transcription factor activity, sequence-specific DNA binding	39	8.21053	4.54414e-07	15370, 58805, 118445, 21413, 13496, 30051, 628709, 20181, 170936, 17134, 18019, 24132, 12013, 22632, 246086, 108961, 18032, 628308, 21676, 54123, 319535, 239719, 21425, 626848, 21685, 56501, 23849, 235320, 18027, 20465, 17933, 14011, 18029, 22768, 20689, 18046, 210503, 57080, 240038	312	883	17446	2.46971	0.000233087	0.000233087	0.000656734
UP_KEYWORDS	Activator	30	6.31579	3.92203e-06	21413, 13496, 30051, 11859, 18019, 12013, 22632, 18676, 246086, 108961, 18032, 21676, 100862398, 54123, 100182, 239719, 21425, 21685, 21429, 320209, 56501, 23849, 216799, 18027, 56805, 18029, 22768, 18046, 17979, 22761	411	624	22680	2.653	0.000983946	0.000983946	0.00509817
GOTERM_BP_DIRECT	GO:0007276~gamete generation	14	2.94737	7.31143e-06	434960, 20611, 70009, 100041223, 100040786, 22417, 100042428, 100039574, 100040911, 100040031, 100862314, 100039753, 100040022, 434935	349	151	18082	4.80366	0.0124031	0.0124031	0.0123374
GOTERM_BP_DIRECT	GO:0045944~positive regulation of transcription from RNA polymerase II promoter	40	8.42105	1.99593e-05	15370, 58805, 12454, 21413, 13496, 30051, 11859, 24136, 20181, 18019, 12013, 22632, 246086, 108961, 18032, 21676, 54123, 100182, 239528, 239719, 12487, 21425, 433586, 21685, 56480, 56501, 11820, 23849, 20481, 216799, 75736, 18027, 13805, 17933, 14011, 18029, 18046, 328365, 17979, 22761	349	995	18082	2.08285	0.0334969	0.0168911	0.0336761
UP_KEYWORDS	DNA-binding	51	10.7368	0.000117586	118445, 13496, 15354, 20181, 24136, 17134, 16373, 18019, 12013, 22632, 246086, 108961, 21676, 21425, 21429, 53325, 225182, 56501, 320209, 23849, 66408, 18027, 18029, 77622, 14011, 20689, 15370, 58805, 21847, 16873, 21413, 30051, 170936, 11859, 51796, 18032, 214763, 54123, 100182, 319535, 21685, 320158, 20465, 17933, 236663, 56805, 56626, 22768, 18046, 57080, 22761	411	1604	22680	1.75456	0.0290845	0.0146496	0.152744
GOTERM_MF_DIRECT	GO:0005515~protein binding	102	21.4737	0.000160743	11737, 18744, 331461, 14813, 59091, 20181, 12013, 18019, 231633, 101490, 215061, 70450, 12018, 64291, 239719, 100689, 21429, 218035, 260305, 216799, 242687, 14011, 19158, 58805, 68082, 14357, 213236, 21413, 66712, 53602, 74244, 232334, 26409, 56360, 93679, 22157, 26401, 239528, 26403, 21685, 235320, 20465, 66797, 17933, 56805, 382301, 11938, 65099, 104445, 330171, 66233, 13496, 22365, 24132, 2981…	312	4092	17446	1.39382	0.0791587	0.0403952	0.23206
UP_KEYWORDS	Transcription regulation	55	11.5789	0.000163096	11737, 118445, 66233, 13496, 15354, 20181, 24136, 17134, 16373, 18019, 12013, 22632, 18676, 246086, 108961, 21676, 239719, 21425, 21429, 53325, 320209, 56501, 23849, 216799, 18027, 18029, 14011, 20689, 328365, 15370, 58805, 12454, 16873, 21847, 21413, 30051, 170936, 11859, 232334, 26409, 18032, 54123, 100182, 319535, 239528, 21685, 20465, 17933, 56805, 22768, 18046, 17979, 57080, 22761, 65099	411	1799	22680	1.68707	0.0401136	0.0135541	0.211802
GOTERM_BP_DIRECT	GO:0006355~regulation of transcription, DNA-templated	68	14.3158	0.000238499	11737, 118445, 66233, 13496, 15354, 20181, 24136, 17134, 16373, 12013, 24132, 18019, 22632, 18676, 246086, 108961, 628308, 21676, 69732, 239719, 21425, 21429, 53325, 56501, 23849, 216799, 18027, 13805, 18029, 14011, 20689, 328365, 240038, 58805, 15370, 12454, 16873, 21847, 21413, 30051, 11859, 628709, 170936, 232334, 26409, 18032, 54123, 100182, 319535, 239528, 331188, 626848, 21685, 235320, 2046…	349	2279	18082	1.54592	0.334466	0.126915	0.401708
GOTERM_MF_DIRECT	GO:0003677~DNA binding	54	11.3684	0.000324063	118445, 13496, 15354, 20181, 24136, 17134, 16373, 18019, 12013, 22632, 246086, 108961, 237029, 21676, 21425, 21429, 53325, 225182, 320209, 56501, 11820, 23849, 66408, 18027, 18029, 77622, 14011, 20689, 15370, 58805, 16873, 21847, 21413, 30051, 170936, 11859, 51796, 18032, 214763, 54123, 100182, 319535, 21685, 320158, 235320, 20465, 17933, 236663, 56805, 56626, 22768, 18046, 57080, 22761	312	1847	17446	1.63481	0.153184	0.0539159	0.467329
GOTERM_MF_DIRECT	GO:0001077~transcriptional activator activity, RNA polymerase II core promoter proximal region sequence-specific binding	15	3.15789	0.000362897	21425, 15370, 21685, 56501, 21413, 18027, 11859, 18019, 14011, 18029, 246086, 18046, 21676, 100182, 17979	312	270	17446	3.10648	0.169892	0.0454832	0.523194
UP_KEYWORDS	Transcription	55	11.5789	0.00036646	11737, 118445, 66233, 13496, 15354, 20181, 24136, 17134, 16373, 18019, 12013, 22632, 18676, 246086, 108961, 21676, 239719, 21425, 21429, 53325, 320209, 56501, 23849, 216799, 18027, 18029, 14011, 20689, 328365, 15370, 58805, 12454, 16873, 21847, 21413, 30051, 170936, 11859, 232334, 26409, 18032, 54123, 100182, 319535, 239528, 21685, 20465, 17933, 56805, 22768, 18046, 17979, 57080, 22761, 65099	411	1859	22680	1.63262	0.0878932	0.0227371	0.475319
GOTERM_CC_DIRECT	GO:0005737~cytoplasm	150	31.5789	0.000759898	71720, 216233, 18744, 11737, 331461, 15354, 12332, 12013, 18019, 101490, 109135, 20778, 231633, 215061, 70450, 100273, 64291, 68545, 239719, 21425, 241275, 260305, 23849, 216799, 15958, 242687, 18948, 14011, 16866, 77622, 93843, 236915, 434729, 100502861, 19158, 58805, 68082, 14357, 109299, 213236, 66715, 108911, 74244, 76479, 140579, 277432, 50877, 69640, 68001, 26409, 93679, 22157, 56758, 26401…	357	6631	19662	1.24587	0.208747	0.208747	1.01473
UP_KEYWORDS	Phosphoprotein	168	35.3684	0.0013495	71720, 216233, 18744, 11737, 14813, 59091, 20181, 12332, 12013, 18019, 72692, 101490, 231633, 70450, 108961, 69354, 100273, 64291, 73225, 68545, 76719, 239719, 12487, 21425, 21429, 260305, 225182, 320209, 66408, 18027, 242687, 73341, 14011, 81905, 18029, 93843, 236915, 100502861, 58805, 320782, 12454, 217344, 21413, 234595, 108911, 74244, 140579, 76479, 20363, 50877, 51796, 69640, 226178, 26409, …	411	7617	22680	1.2171	0.287484	0.0655439	1.7401
UP_TISSUE	Olfactory brain	14	2.94737	0.00151533	22305, 100042653, 73061, 15354, 66995, 12332, 228662, 17933, 331474, 100042781, 100042894, 625353, 100042891, 12308	385	288	22371	2.82462	0.188828	0.188828	1.76895
UP_TISSUE	Vomeronasal organ	6	1.26316	0.00163158	100042781, 22305, 100042653, 100042894, 625353, 100042891	385	50	22371	6.97278	0.201757	0.106555	1.90346
GOTERM_BP_DIRECT	GO:0006351~transcription, DNA-templated	55	11.5789	0.00188433	11737, 118445, 66233, 13496, 15354, 20181, 24136, 17134, 16373, 18019, 12013, 22632, 18676, 246086, 108961, 21676, 239719, 21425, 21429, 53325, 56501, 23849, 20481, 216799, 18027, 18029, 14011, 20689, 328365, 58805, 15370, 12454, 16873, 21847, 21413, 30051, 170936, 11859, 232334, 26409, 18032, 54123, 100182, 319535, 239528, 21685, 20465, 17933, 56805, 22768, 18046, 17979, 57080, 22761, 65099	349	1885	18082	1.51172	0.960028	0.552866	3.13271
GOTERM_MF_DIRECT	GO:0000978~RNA polymerase II core promoter proximal region sequence-specific DNA binding	16	3.36842	0.00206188	21425, 58805, 118445, 21685, 56501, 21413, 20481, 18027, 18019, 14011, 22632, 18029, 18046, 108961, 21676, 100182	312	359	17446	2.49211	0.653141	0.190847	2.93893
BIOCARTA	m_egfr_smrtePathway:Map Kinase Inactivation of SMRT Corepressor	4	0.842105	0.00260915	235320, 26401, 20181, 13645	36	11	1289	13.0202	0.225882	0.225882	2.84741
GOTERM_MF_DIRECT	GO:0046872~metal ion binding	81	17.0526	0.00279977	18744, 12561, 118445, 93721, 18789, 104010, 16506, 20181, 24136, 100705, 24132, 22632, 215061, 18676, 75547, 12018, 628308, 12308, 12550, 100689, 218035, 65970, 320209, 259300, 11820, 66408, 23849, 53324, 69581, 72061, 77622, 20689, 328365, 235574, 240038, 271697, 22031, 56640, 15370, 214854, 14357, 240725, 16873, 21847, 53602, 66715, 628709, 170936, 11796, 108653, 26409, 93679, 214763, 67045, 56…	312	3355	17446	1.35	0.762668	0.213149	3.97101
UP_KEYWORDS	Metal-binding	82	17.2632	0.00481341	18744, 12561, 118445, 93721, 18789, 104010, 16506, 20181, 24136, 100705, 24132, 22632, 215061, 18676, 75547, 12018, 628308, 12308, 12550, 100689, 218035, 65970, 320209, 259300, 11820, 66408, 23849, 53324, 69581, 72061, 77622, 20689, 434729, 328365, 235574, 240038, 271697, 22031, 56640, 15370, 214854, 14357, 240725, 16873, 21847, 53602, 66715, 628709, 170936, 11796, 108653, 26409, 93679, 214763, 6…	411	3395	22680	1.33283	0.702126	0.18278	6.07947
GOTERM_CC_DIRECT	GO:0005829~cytosol	48	10.1053	0.00596364	58805, 14219, 71720, 14357, 11737, 66333, 66715, 74244, 140579, 228662, 18019, 29810, 12013, 69640, 109135, 12323, 68001, 75547, 23969, 246086, 12018, 12540, 214763, 93679, 625249, 22157, 237221, 68545, 12306, 26401, 239528, 12308, 56480, 259300, 66522, 235320, 216799, 69368, 66460, 331487, 12315, 320722, 15452, 227737, 230904, 19736, 269437, 76055	357	1784	19662	1.48186	0.841548	0.601939	7.71159
GOTERM_BP_DIRECT	GO:0043507~positive regulation of JUN kinase activity	5	1.05263	0.00713948	68082, 26409, 24136, 70097, 26403	349	40	18082	6.47636	0.999995	0.913375	11.3888
GOTERM_BP_DIRECT	GO:0006915~apoptotic process	21	4.42105	0.00734554	15370, 11800, 56462, 240725, 53380, 11820, 15958, 140579, 75736, 76479, 170936, 29810, 11796, 72244, 26409, 229595, 12018, 13135, 18053, 68545, 22031	349	570	18082	1.90882	0.999997	0.877239	11.6986
GOTERM_MF_DIRECT	GO:0031435~mitogen-activated protein kinase kinase kinase binding	4	0.842105	0.00762866	68082, 12540, 70097, 26403	312	23	17446	9.72464	0.980327	0.429485	10.477
UP_TISSUE	Testicle	13	2.73684	0.0080167	434960, 70009, 100041223, 18948, 100040786, 100039574, 100042428, 100040911, 100040031, 242594, 100039753, 74271, 434935	385	312	22371	2.4211	0.670693	0.309441	9.0382
UP_KEYWORDS	Apoptosis	18	3.78947	0.00815939	11800, 240725, 56462, 53380, 11820, 15958, 140579, 76479, 170936, 29810, 11796, 26409, 229595, 12018, 13135, 18053, 68545, 22031	411	489	22680	2.03126	0.872087	0.254554	10.1025
UP_KEYWORDS	Isopeptide bond	29	6.10526	0.00836505	18789, 13496, 20181, 24136, 17134, 29810, 51796, 22632, 68001, 26409, 214763, 245474, 67952, 12306, 54123, 239719, 56480, 225182, 11820, 17120, 238871, 14011, 56805, 12315, 15452, 328365, 11938, 57080, 22031	411	953	22680	1.67922	0.878575	0.231687	10.3445
GOTERM_MF_DIRECT	GO:0001078~transcriptional repressor activity, RNA polymerase II core promoter proximal region sequence-specific binding	8	1.68421	0.00841503	18019, 12013, 58805, 22632, 118445, 108961, 20481, 22761	312	129	17446	3.4677	0.9869	0.418356	11.4968
UP_KEYWORDS	Nucleus	103	21.6842	0.00861327	71720, 11737, 15354, 12332, 20181, 12013, 18019, 246086, 108961, 100039550, 76719, 239719, 21425, 21429, 225182, 320209, 66408, 23849, 216799, 18027, 18029, 77622, 14011, 93843, 58805, 14357, 213236, 12454, 16873, 21413, 108911, 30051, 76479, 11859, 51796, 69640, 232334, 22256, 100182, 56758, 239528, 105559, 98402, 21685, 20465, 17933, 56626, 56805, 236663, 68510, 69745, 65099, 76055, 330171, 118…	411	4534	22680	1.25359	0.88597	0.214359	10.6358
KEGG_PATHWAY	mmu04925:Aldosterone synthesis and secretion	6	1.26316	0.00964176	15370, 20778, 269060, 12323, 12315, 12326	118	86	7720	4.56445	0.839768	0.839768	11.3355
GOTERM_CC_DIRECT	GO:0005667~transcription factor complex	12	2.52632	0.00970853	18019, 58805, 21425, 15370, 22632, 246086, 18046, 108961, 21413, 20481, 21676, 22761	357	267	19662	2.47531	0.950453	0.632713	12.2688
UP_TISSUE	Inner ear	12	2.52632	0.00986852	15450, 20778, 433586, 215690, 75547, 17528, 74770, 54645, 237858, 381059, 320365, 329540	385	282	22371	2.47262	0.745542	0.289762	11.0167
UP_TISSUE	Testis	94	19.7895	0.0102954	216233, 630022, 67416, 382243, 18789, 66333, 20181, 24136, 100039934, 29810, 72692, 20778, 18676, 75547, 75140, 69354, 64291, 78625, 100039550, 625249, 237029, 114673, 100038993, 434935, 76719, 21425, 12550, 100043595, 330513, 65970, 260305, 69347, 100041223, 434866, 100043911, 71069, 100042428, 329366, 14011, 100040031, 668171, 380994, 73447, 74675, 235574, 100042159, 68082, 100042055, 240411, 4…	385	4330	22371	1.26143	0.760242	0.248456	11.4671
KEGG_PATHWAY	mmu04722:Neurotrophin signaling pathway	7	1.47368	0.0103629	12323, 12315, 12326, 12540, 18053, 170936, 26401	118	122	7720	3.75382	0.860376	0.626337	12.1338
GOTERM_MF_DIRECT	GO:0003690~double-stranded DNA binding	8	1.68421	0.0110707	18029, 21685, 320209, 235320, 21413, 66408, 23849, 20181	312	136	17446	3.28922	0.996691	0.469827	14.8615
GOTERM_CC_DIRECT	GO:0043235~receptor complex	8	1.68421	0.0111429	80910, 239530, 11820, 57249, 20181, 13645, 13805, 17773	357	134	19662	3.2881	0.968295	0.578029	13.9584
GOTERM_CC_DIRECT	GO:0005911~cell-cell junction	10	2.10526	0.0112241	73341, 12550, 71740, 260305, 11820, 12540, 18053, 242687, 12306, 18439	357	201	19662	2.74008	0.969087	0.501082	14.0531
GOTERM_BP_DIRECT	GO:0033137~negative regulation of peptidyl-serine phosphorylation	4	0.842105	0.0118765	58805, 101490, 12018, 238871	349	25	18082	8.28974	1	0.945715	18.2592
UP_KEYWORDS	Taste	6	1.26316	0.0128605	100043083, 387343, 620537, 667259, 100043019, 667292	411	77	22680	4.29993	0.961184	0.277396	15.4866
GOTERM_MF_DIRECT	GO:0000981~RNA polymerase II transcription factor activity, sequence-specific DNA binding	9	1.89474	0.0129106	18019, 18029, 56501, 30051, 237029, 18027, 170936, 57080, 20465	312	174	17446	2.89224	0.998727	0.486562	17.1223
GOTERM_BP_DIRECT	GO:0043065~positive regulation of apoptotic process	14	2.94737	0.0133246	15370, 11787, 229595, 71839, 56462, 12018, 235320, 30051, 74244, 15958, 18053, 20181, 18439, 26403	349	335	18082	2.16523	1	0.94286	20.2574
BIOCARTA	m_CaCaMPathway:Ca++/ Calmodulin-dependent Protein Kinase Activation	3	0.631579	0.0138127	12323, 12315, 12326	36	7	1289	15.3452	0.744129	0.494163	14.2551
KEGG_PATHWAY	mmu03410:Base excision repair	4	0.842105	0.0156077	77622, 56626, 22256, 69745	118	35	7720	7.477	0.948857	0.62881	17.7447
UP_KEYWORDS	Calcium	25	5.26316	0.0159211	12550, 269060, 100689, 100384868, 12561, 212989, 240725, 14813, 259300, 53602, 104010, 53324, 13645, 12943, 241324, 11889, 81905, 12315, 93843, 12326, 235574, 11938, 12306, 269437, 12308	411	827	22680	1.66815	0.982197	0.306646	18.8301
KEGG_PATHWAY	mmu04713:Circadian entrainment	6	1.26316	0.0163057	12323, 12315, 14813, 14708, 14702, 17773	118	98	7720	4.00553	0.955273	0.540121	18.4659
UP_KEYWORDS	Repressor	18	3.78947	0.0178085	58805, 11737, 53325, 66233, 21847, 170936, 24136, 17134, 16373, 16210, 12013, 14011, 22632, 56805, 18032, 108961, 239528, 22761	411	534	22680	1.86008	0.989004	0.313295	20.8306
GOTERM_BP_DIRECT	GO:0032060~bleb assembly	3	0.631579	0.0181107	13732, 18858, 18439	349	11	18082	14.1302	1	0.968773	26.5394
GOTERM_BP_DIRECT	GO:0031175~neuron projection development	8	1.68421	0.0181327	12550, 66797, 11820, 72313, 74244, 320365, 26913, 239719	349	139	18082	2.98192	1	0.956004	26.5672
KEGG_PATHWAY	mmu04622:RIG-I-like receptor signaling pathway	5	1.05263	0.0193964	26409, 56480, 26401, 54123, 22031	118	68	7720	4.81057	0.975324	0.523071	21.5906
UP_KEYWORDS	Cell adhesion	16	3.36842	0.0206238	14219, 12550, 100689, 100384868, 12561, 71740, 70417, 11820, 241175, 104010, 12943, 13805, 230959, 29862, 66797, 107581	411	459	22680	1.92357	0.99465	0.331261	23.7303
KEGG_PATHWAY	mmu04520:Adherens junction	5	1.05263	0.0234064	12550, 26409, 71740, 12540, 242687	118	72	7720	4.54331	0.988626	0.525772	25.4806
GOTERM_BP_DIRECT	GO:0050909~sensory perception of taste	6	1.26316	0.0240736	100043083, 387343, 620537, 667259, 100043019, 667292	349	85	18082	3.65724	1	0.977211	33.7155
GOTERM_BP_DIRECT	GO:0040037~negative regulation of fibroblast growth factor receptor signaling pathway	3	0.631579	0.0250428	22417, 240725, 18053	349	13	18082	11.9564	1	0.972886	34.8177
GOTERM_BP_DIRECT	GO:0010524~positive regulation of calcium ion transport into cytosol	3	0.631579	0.0250428	12018, 18439, 76055	349	13	18082	11.9564	1	0.972886	34.8177
GOTERM_BP_DIRECT	GO:0048515~spermatid differentiation	4	0.842105	0.0251763	231633, 382301, 75140, 75533	349	33	18082	6.28011	1	0.964851	34.9681
UP_KEYWORDS	Zinc	51	10.7368	0.0269404	18744, 118445, 93721, 16506, 20181, 24136, 76768, 24132, 22632, 215061, 75547, 18676, 12018, 628308, 218035, 65970, 11820, 23849, 66408, 72061, 20689, 328365, 22031, 240038, 56640, 15370, 214854, 14357, 21847, 16873, 628709, 170936, 11796, 93679, 214763, 26401, 56758, 105559, 319535, 626848, 320158, 69368, 66995, 17933, 56805, 13929, 22768, 210503, 100504263, 100043387, 22761	411	2099	22680	1.34078	0.998946	0.387146	29.883
UP_KEYWORDS	Zinc-finger	40	8.42105	0.0269416	15370, 214854, 18744, 14357, 118445, 21847, 24136, 170936, 20181, 628709, 24132, 11796, 22632, 215061, 75547, 18676, 628308, 93679, 26401, 56758, 105559, 319535, 626848, 218035, 320158, 66408, 23849, 66995, 69368, 17933, 56805, 22768, 20689, 210503, 328365, 100504263, 100043387, 240038, 22761, 22031	411	1565	22680	1.41041	0.998946	0.366824	29.8841
GOTERM_BP_DIRECT	GO:0007254~JNK cascade	4	0.842105	0.0272291	68082, 26409, 26401, 26403	349	34	18082	6.0954	1	0.965474	37.2408
GOTERM_MF_DIRECT	GO:0098641~cadherin binding involved in cell-cell adhesion	11	2.31579	0.0281292	29810, 12550, 104445, 65970, 71994, 227737, 53860, 242687, 12332, 12306, 239719	312	279	17446	2.2046	1	0.735693	33.7914
UP_KEYWORDS	Magnesium	17	3.57895	0.0284712	14813, 18789, 76768, 69581, 545276, 77622, 108653, 26409, 15452, 214763, 235574, 67045, 26401, 70021, 11938, 239528, 271697	411	521	22680	1.80058	0.99929	0.364361	31.3035
GOTERM_CC_DIRECT	GO:0005634~nucleus	127	26.7368	0.0287361	71720, 11737, 15354, 12332, 20181, 12013, 18019, 72692, 246086, 108961, 100039550, 64291, 237029, 76719, 239719, 21425, 433586, 21429, 225182, 320209, 66408, 23849, 216799, 18027, 14011, 18029, 77622, 93843, 380994, 58805, 14357, 109299, 213236, 12454, 16873, 21413, 30051, 108911, 76479, 11859, 51796, 69640, 68001, 232334, 22256, 93679, 56758, 100182, 239528, 105559, 98402, 21685, 68270, 235320, …	357	6019	19662	1.16209	0.999874	0.776138	32.3748
UP_KEYWORDS	DNA replication	6	1.26316	0.029079	56626, 18029, 18032, 320209, 18027, 69745	411	95	22680	3.48521	0.999393	0.353194	31.86
GOTERM_CC_DIRECT	GO:0005913~cell-cell adherens junction	12	2.52632	0.0296509	29810, 12550, 104445, 65970, 71740, 71994, 227737, 53860, 242687, 12332, 12306, 239719	357	316	19662	2.09148	0.999906	0.734031	33.2244
KEGG_PATHWAY	mmu05100:Bacterial invasion of epithelial cells	5	1.05263	0.0303045	12550, 53860, 12540, 140579, 242687	118	78	7720	4.19383	0.997021	0.564332	31.7597
GOTERM_BP_DIRECT	GO:0098609~cell-cell adhesion	9	1.89474	0.030318	29810, 104445, 65970, 71994, 227737, 140579, 242687, 12332, 239719	349	189	18082	2.46719	1	0.96991	40.5203
GOTERM_CC_DIRECT	GO:0015629~actin cytoskeleton	9	1.89474	0.0303864	18019, 12550, 104445, 65970, 75547, 71994, 227737, 17120, 53860	357	201	19662	2.46607	0.999925	0.695175	33.9003
GOTERM_BP_DIRECT	GO:0010629~negative regulation of gene expression	11	2.31579	0.0331055	14219, 12487, 22417, 22632, 56480, 12018, 21413, 12540, 20181, 100705, 13805	349	265	18082	2.15064	1	0.972449	43.3408
GOTERM_MF_DIRECT	GO:0008092~cytoskeletal protein binding	5	1.05263	0.0331155	545622, 12550, 23969, 26401, 12306	312	68	17446	4.11152	1	0.762992	38.535
GOTERM_BP_DIRECT	GO:0008219~cell death	4	0.842105	0.0339056	13732, 12006, 18858, 26403	349	37	18082	5.60118	1	0.968682	44.1267
UP_TISSUE	Myocardium	2	0.421053	0.0340363	72692, 625249	385	2	22371	58.1065	0.991594	0.549081	33.4726
GOTERM_MF_DIRECT	GO:0004706~JUN kinase kinase kinase activity	2	0.421053	0.0353361	26401, 26403	312	2	17446	55.9167	1	0.758201	40.5439
GOTERM_MF_DIRECT	GO:0043565~sequence-specific DNA binding	19	4	0.0355384	58805, 15370, 21685, 56501, 16873, 216799, 30051, 170936, 20181, 11859, 17134, 16373, 12013, 18019, 14011, 22632, 56805, 20689, 237029	312	633	17446	1.67838	1	0.734445	40.7239
GOTERM_CC_DIRECT	GO:0030427~site of polarized growth	2	0.421053	0.0358851	72313, 320365	357	2	19662	55.0756	0.999987	0.713679	38.7562
KEGG_PATHWAY	mmu04514:Cell adhesion molecules (CAMs)	7	1.47368	0.0361688	12487, 68481, 12550, 66797, 14991, 12561, 17528	118	162	7720	2.82695	0.999053	0.581184	36.7111
UP_KEYWORDS	Ubl conjugation	38	8	0.0362517	18744, 14357, 70417, 21847, 13496, 18789, 24136, 20181, 17134, 51796, 18019, 29810, 11796, 22632, 215061, 26409, 245474, 54123, 12306, 67952, 239719, 21425, 12550, 225182, 56480, 11820, 17120, 216799, 238871, 19716, 14011, 56805, 12315, 15452, 328365, 12006, 57080, 22031	411	1505	22680	1.39331	0.999906	0.40244	38.1213
UP_KEYWORDS	Neurogenesis	10	2.10526	0.036551	19716, 17933, 12323, 215690, 21413, 12540, 18053, 228662, 20465, 16210	411	247	22680	2.23411	0.999913	0.388538	38.3706
GOTERM_CC_DIRECT	GO:0030424~axon	13	2.73684	0.0376311	12550, 101490, 71960, 331461, 11820, 11423, 234595, 20975, 74244, 20181, 18948, 16373, 15507	357	370	19662	1.93509	0.999993	0.693154	40.2277
KEGG_PATHWAY	mmu05200:Pathways in cancer	12	2.52632	0.0377926	22417, 12550, 11796, 14708, 76551, 235320, 12540, 12006, 14702, 20181, 13645, 22031	118	397	7720	1.97754	0.999312	0.55471	38.0225
KEGG_PATHWAY	mmu04010:MAPK signaling pathway	9	1.89474	0.0379244	15370, 225028, 81905, 26409, 12540, 26401, 13645, 26403, 15507	118	253	7720	2.32733	0.999329	0.518436	38.1278
GOTERM_BP_DIRECT	GO:1903056~regulation of melanosome organization	2	0.421053	0.038122	24136, 18241	349	2	18082	51.8109	1	0.974927	48.1023
UP_TISSUE	Embryonic germ cell	6	1.26316	0.0399143	72692, 12540, 625249, 73225, 17979, 57080	385	109	22371	3.19852	0.996379	0.552024	38.0841
GOTERM_BP_DIRECT		3	0.631579	0.0415213	71960, 11787, 242687	349	17	18082	9.1431	1	0.977852	51.112
GOTERM_BP_DIRECT	GO:0051607~defense response to virus	8	1.68421	0.0430354	100689, 70450, 56480, 668208, 214763, 216799, 15958, 74244	349	167	18082	2.48196	1	0.976587	52.399
GOTERM_BP_DIRECT	GO:0010508~positive regulation of autophagy	4	0.842105	0.043999	21425, 98402, 93679, 74244	349	41	18082	5.05472	1	0.974205	53.2014
GOTERM_BP_DIRECT	GO:0000122~negative regulation of transcription from RNA polymerase II promoter	22	4.63158	0.0440142	58805, 118445, 53380, 66233, 235320, 21413, 20481, 30051, 18027, 24136, 20181, 20465, 16210, 12013, 18019, 14011, 22632, 18029, 18032, 108961, 66959, 22761	349	729	18082	1.56357	1	0.969576	53.214
KEGG_PATHWAY	mmu04912:GnRH signaling pathway	5	1.05263	0.0442173	12323, 16866, 12315, 12540, 26401	118	88	7720	3.71726	0.999806	0.540236	42.9699
GOTERM_MF_DIRECT	GO:0031434~mitogen-activated protein kinase kinase binding	3	0.631579	0.0443693	68082, 26401, 26403	312	19	17446	8.82895	1	0.788202	48.1027
GOTERM_CC_DIRECT	GO:0051233~spindle midzone	3	0.631579	0.045641	12323, 11820, 12540	357	19	19662	8.69615	0.999999	0.729648	46.5682
GOTERM_BP_DIRECT	GO:0046330~positive regulation of JNK cascade	5	1.05263	0.045911	14219, 68082, 26409, 12540, 26403	349	70	18082	3.70078	1	0.969441	54.7561
GOTERM_CC_DIRECT	GO:0005938~cell cortex	7	1.47368	0.0473149	14219, 75547, 236915, 72313, 12006, 320365, 12306	357	144	19662	2.67729	1	0.711796	47.8119
GOTERM_MF_DIRECT	GO:0042803~protein homodimerization activity	22	4.63158	0.0483473	12487, 15370, 14991, 21685, 71740, 235320, 21413, 13496, 74244, 76768, 13805, 11889, 20778, 101490, 12323, 15452, 12018, 108961, 11423, 93679, 18053, 26403	312	798	17446	1.54156	1	0.795842	51.1389
GOTERM_BP_DIRECT	GO:0007155~cell adhesion	16	3.36842	0.0486039	14219, 12550, 100689, 12561, 71740, 240725, 70417, 11820, 241175, 104010, 13805, 230959, 29862, 66797, 107581, 11423	349	485	18082	1.70923	1	0.971096	56.8634
UP_KEYWORDS	Phagocytosis	3	0.631579	0.0499896	70417, 22157, 140579	411	20	22680	8.27737	0.999997	0.474599	48.6562
