# Supplementary material for: DNA methylation dynamics during embryonic development and postnatal maturation of the mouse auditory sensory epithelium
Source: Sci Rep. 2018 Nov 26;8:17348. doi: 10.1038/s41598-018-35587-x (PMC6255903; doi:10.1038/s41598-018-35587-x)
Supplement: Supplementary file 10 — Supplementary Table S9 [file 41598_2018_35587_MOESM10_ESM.xlsx]

## Sheet: SUMMARY
Table S9. GO enrichment analysis of time point-specific LMRs				DNA methylation dynamics during embryonic development and postnatal maturation of the mouse auditory sensory epithelium
				Yizhar-Barnea O*, Valensisi C*, Doni- Jayavelu N, Kishore K, Andrus C, Koffler-Brill T, Ushakov K, Perl K, Noy Y, Bhonker Y, Pelizzola M, Hawkins RD, Avraham KB.
Age
E16.5
P0	# Ontology	ID	Desc	BinomRank	BinomP	BinomBonfP	BinomFdrQ	RegionFoldEnrich	ExpRegions	ObsRegions	GenomeFrac	SetCov	HyperRank	HyperP	HyperBonfP	HyperFdrQ	GeneFoldEnrich	ExpGenes	ObsGenes	TotalGenes	GeneSetCov	TermCov	Regions	Genes
E16.5	Mouse Phenotype	MP:0002184	abnormal innervation	419	1.0936e-09	8.67119e-06	2.0695e-08	1.43787	210.032	302	0.0152717	0.0219588	139	5.73914e-15	4.55056e-11	3.27379e-13	1.89115	60.2808	114	210	0.0181327	0.542857	24,25,100,101,102,104,111,122,123,124,150,151,152,168,169,173,244,245,526,610,618,619,628,664,665,666,668,669,754,755,1004,1005,1387,1537,1615,1831,1847,1992,2115,2116,2125,2303,2352,2368,2369,2370,2371,2372,2373,2374,2375,2540,2541,2577,2660,2719,2832,2833,2852,2920,2950,3008,3009,3012,3210,3281,3344,3603,3604,3728,3729,3730,3731,3777,3778,3779,3974,3975,4000,4001,4002,4003,4004,4005,4158,4159,4…	Adcy3,Aga,Alcam,Aldh1a2,Atp2b2,Bcl11a,Bdnf,Braf,Cacng2,Cbln1,Chat,Chd7,Chl1,Chn1,Chrna1,Dner,Dok7,Ebf2,Ebf3,Eef1a2,Efna5,Efna5,Efnb3,Egfr,Egln3,Egr2,Egr3,En1,Epg5,Epha4,Epha5,Ephb2,Ephb3,Erbb4,Esr1,Esr2,Etv1,Fgf10,Fgfr3,Gabra5,Gars,Gas1,Gata3,Gdnf,Gfra1,Gfra3,Gli3,Gnaq,Hif1a,Hmx1,Hoxb13,Igf1,Isl1,Isl2,Itgb1,Kcnma1,Klf7,Lama5,Lmnb1,Lmx1b,Mapt,Met,Mnx1,Ndn,Neurod1,Nfatc2,Ngfr,Nos1,Nos3,Nppc,Nptx1,N…
P0	Mouse Phenotype	MP:0002184	abnormal innervation	318	5.63345e-38	4.46676e-34	1.40464e-36	1.39839	1148.47	1606	0.0152717	0.0213558	219	2.44012e-13	1.93477e-09	8.83456e-12	1.37445	128.779	177	210	0.0131785	0.842857	435,437,438,439,440,441,442,443,444,445,446,447,1449,1450,1482,1483,1484,1485,1585,1586,1587,1588,1589,1590,1591,1592,1593,1594,1595,1596,1597,1599,1600,1601,1602,1603,1604,1605,1606,1607,1608,1609,1610,1611,1612,1613,1614,1615,1616,1617,1618,1619,1669,1670,1671,1672,1673,1674,1675,1676,1677,1678,1679,1680,1681,1682,1683,1684,1794,1795,1796,1797,1798,1799,1800,1801,1802,1803,1804,1805,1806,1807,2…
P22	MSigDB Pathway	KEGG_ADHERENS_JUNCTION	Adherens junction	32	6.2583e-10	8.25469e-07	2.57959e-08	1.87204	61.4303	115	0.00446668	0.00836181	41	7.86402e-06	0.0103726	0.000252991	1.86115	20.9548	39	73	0.00620328	0.534247	402,1082,1309,1310,1311,1460,1461,1462,1529,1692,1900,2352,3027,3028,3411,3412,3413,3414,3415,3416,3601,3971,4977,5222,5852,5978,6126,6472,6473,6634,6635,6828,6837,6838,6840,6994,6995,7148,7149,7150,7151,7152,7277,7278,7424,7425,7426,7427,7428,7669,7670,7671,7672,7891,7892,7893,8193,8194,8391,8452,8453,8456,8457,8458,8459,9010,9011,9012,9077,9078,9079,9472,9473,9861,9862,9863,9864,9865,9910,9989,…	Actn1,Actn2,Crebbp,Ctnna1,Ctnna3,Ctnnb1,Egfr,Fer,Fgfr1,Fyn,Igf1r,Insr,Lef1,Lmo7,Map3k7,Met,Mllt4,Pard3,Ptpn1,Ptprb,Ptprf,Ptprj,Ptprm,Pvrl1,Pvrl3,Pvrl4,Rac2,Smad2,Smad3,Snai1,Src,Ssx2ip,Tcf7,Tcf7l1,Tcf7l2,Tgfbr1,Tgfbr2,Tjp1,Wasf2
E16.5	MSigDB Pathway	KEGG_ADHERENS_JUNCTION	Adherens junction	5	1.35371e-30	1.78554e-27	3.57108e-28	1.68501	335.903	566	0.00446668	0.0075264	9	5.03017e-10	6.63479e-07	7.37199e-08	1.51901	44.7659	68	73	0.00506291	0.931507	2853,2854,2855,5081,7283,7284,7285,7286,7287,7288,7289,7290,7291,7292,7293,7357,7358,7359,8041,8042,8043,8044,8045,8046,8047,8048,9938,9939,9942,9943,9944,9945,9946,9947,9948,10961,10962,10963,10964,10965,10966,10967,10968,10969,12099,12100,12101,12102,13260,13261,13262,13263,14182,14183,15389,15390,15391,15392,15393,15394,15395,15422,15423,15424,16313,17790,17791,17792,17793,17794,19610,19612,19…	Acp1,Actb,Actg1,Actn1,Actn2,Actn3,Actn4,Baiap2,Cdc42,Cdh1,Crebbp,Csnk2a1,Csnk2a2,Ctnna1,Ctnna2,Ctnna3,Ctnnb1,Ctnnd1,Egfr,Ep300,Erbb2,Farp2,Fer,Fgfr1,Fyn,Igf1r,Insr,Iqgap1,Lef1,Lmo7,Map3k7,Mapk1,Mapk3,Met,Mllt4,Nlk,Pard3,Ptpn1,Ptprb,Ptprf,Ptprj,Ptprm,Pvrl1,Pvrl3,Pvrl4,Rac1,Rac2,Smad2,Smad3,Smad4,Snai1,Snai2,Sorbs1,Src,Ssx2ip,Tcf7,Tcf7l1,Tcf7l2,Tgfbr1,Tgfbr2,Tjp1,Vcl,Was,Wasf1,Wasf2,Wasf3,Wasl,Yes1
P0	MSigDB Pathway	KEGG_ADHERENS_JUNCTION	Adherens junction	99	8.40614e-12	1.10877e-08	1.11997e-10	1.60832	145.493	234	0.00446668	0.00718386	13	1.23552e-07	0.000162965	1.25358e-05	1.65174	33.9036	56	73	0.00550531	0.767123	1834,2737,2905,2906,3335,3676,3677,3678,3871,4307,4514,4515,4516,4517,4772,5031,5236,5539,5540,5541,5649,5650,5651,5652,6149,6373,6665,7163,7992,8431,9308,10951,10952,11497,11498,13174,13175,13263,13268,13526,13527,13528,13529,13846,13847,13848,13938,14180,14181,14182,14616,14617,15043,15044,15078,15079,15422,15423,15424,15850,15851,15885,15886,15887,16599,16600,16601,16602,16641,16643,16644,1664…	Actn1,Actn2,Actn4,Baiap2,Cdc42,Cdh1,Crebbp,Csnk2a1,Ctnna1,Ctnna2,Ctnna3,Ctnnb1,Ctnnd1,Egfr,Erbb2,Farp2,Fer,Fyn,Igf1r,Insr,Iqgap1,Lef1,Lmo7,Map3k7,Mapk1,Mapk3,Met,Mllt4,Nlk,Pard3,Ptpn1,Ptprb,Ptprf,Ptprj,Ptprm,Pvrl1,Pvrl3,Rac1,Smad2,Smad3,Smad4,Snai1,Snai2,Sorbs1,Src,Ssx2ip,Tcf7,Tcf7l1,Tcf7l2,Tgfbr1,Tgfbr2,Tjp1,Vcl,Wasf2,Wasf3,Wasl
P22	MSigDB Pathway	KEGG_AXON_GUIDANCE	Axon guidance	9	1.59906e-13	2.10916e-10	2.34351e-11	1.70036	130.561	222	0.00949326	0.0161419	9	3.1618e-10	4.17041e-07	4.63379e-08	1.91738	37.0296	71	129	0.0112931	0.550388	44,45,150,151,152,266,267,498,570,664,665,666,668,669,773,774,1082,1142,1143,1144,1263,1264,1265,1460,1461,1462,1634,1639,1640,1641,1642,1852,1853,1854,1855,1856,1857,1858,1979,1980,1981,1982,1983,1992,2403,2404,2405,2406,2407,2408,2409,2410,2535,2540,2541,3744,3746,3747,3748,4107,4131,4399,4448,4774,4775,5100,5101,5222,5324,5426,5427,5428,5429,5509,5747,5749,5750,5803,5804,5827,5828,5829,5830,58…	Ablim1,Ablim2,Ablim3,Arhgef12,Chp2,Cxcl12,Cxcr4,Dcc,Dpysl5,Efna1,Efna5,Efna5,Efnb1,Efnb2,Efnb3,Epha2,Epha3,Epha4,Epha5,Epha7,Ephb1,Ephb2,Ephb3,Ephb4,Fyn,Gnai2,Gsk3b,Itgb1,Kras,Lrrc4c,Met,Nck2,Nfatc1,Nfatc2,Nrp1,Ntn1,Ntn4,Pak1,Pak2,Pak3,Pak6,Pak7,Plxna1,Plxna2,Plxnc1,Ppp3cb,Ptk2,Rac2,Rgs3,Rnd1,Robo1,Robo2,Sema3c,Sema3d,Sema3g,Sema4c,Sema4d,Sema4f,Sema5a,Sema5b,Sema6a,Sema6b,Sema6d,Sema7a,Slit3,Srg…
E16.5	MSigDB Pathway	KEGG_AXON_GUIDANCE	Axon guidance	26	5.11507e-20	6.74678e-17	2.59492e-18	1.35731	713.912	969	0.00949326	0.0128853	16	7.74031e-08	0.000102095	6.38092e-06	1.3526	79.1069	107	129	0.00796664	0.829457	746,747,748,749,750,751,1077,1078,1079,1080,1081,1082,1083,1084,1085,1086,1087,1088,1089,1090,1091,1092,1093,2118,2119,2120,2121,2122,2123,2124,2125,2126,2128,2129,2130,2131,2132,2133,2134,2135,2136,2137,2138,2139,2140,2141,2142,2143,2144,2145,2146,2147,2148,2150,2151,2152,2155,2156,2157,2158,2159,2160,2161,2162,2489,2490,3471,3472,3473,3476,3477,3478,3479,3480,3481,3482,3483,3484,3485,3486,3487,…	Abl1,Ablim1,Ablim2,Ablim3,Arhgef12,Cdc42,Chp2,Cxcl12,Cxcr4,Dcc,Dpysl2,Dpysl5,Efna1,Efna2,Efna5,Efna5,Efnb1,Efnb2,Efnb3,Epha2,Epha3,Epha4,Epha5,Epha6,Epha7,Epha8,Ephb1,Ephb2,Ephb3,Ephb4,Ephb6,Fyn,Gnai1,Gnai3,Gsk3b,Itgb1,Kras,L1cam,Limk1,Limk2,Lrrc4c,Mapk1,Mapk3,Met,Nck1,Nck2,Nfat5,Nfatc1,Nfatc2,Nfatc3,Nfatc4,Ngef,Nrp1,Ntn1,Ntn4,Ntng1,Ntng1,Pak1,Pak3,Pak6,Pak7,Plxna1,Plxna2,Plxnc1,Ppp3ca,Ppp3cc,Ppp…
P0	MSigDB Pathway	KEGG_AXON_GUIDANCE	Axon guidance	158	5.11709e-09	6.74944e-06	4.2718e-08	1.34207	309.224	415	0.00949326	0.0127406	31	2.71457e-06	0.00358052	0.0001155	1.43544	59.9118	86	129	0.00845458	0.666667	172,173,240,241,242,243,245,246,247,439,440,442,734,735,736,737,756,757,758,1280,1281,1434,1435,1503,1504,1505,1506,1507,1508,1692,1693,1694,1695,1696,1697,1970,1971,1972,1991,1992,1993,1994,1995,2488,2489,2737,2871,2872,2873,2874,2875,2876,3178,3179,3180,3181,3207,3208,3405,3406,3676,3677,3678,3835,3836,3838,3839,4169,4170,4171,4172,4186,4382,4383,4384,4385,4386,4387,4388,4635,4636,4637,4638,463…	Ablim1,Ablim2,Ablim3,Arhgef12,Cdc42,Cxcl12,Cxcr4,Dcc,Dpysl2,Efna5,Efna5,Efnb1,Efnb2,Epha1,Epha2,Epha3,Epha4,Epha5,Epha6,Epha7,Epha8,Ephb1,Ephb2,Ephb3,Ephb6,Fyn,Gnai1,Gnai2,Gnai3,Gsk3b,Lrrc4c,Mapk1,Mapk3,Met,Nck2,Nfatc1,Nfatc2,Nfatc3,Nrp1,Ntn1,Ntn4,Ntng1,Pak2,Pak3,Pak7,Plxna1,Plxna2,Plxnb1,Plxnc1,Ppp3ca,Ppp3cc,Ppp3r1,Ptk2,Rac1,Rasa1,Rgs3,Robo1,Robo2,Rock1,Rock2,Sema3a,Sema3b,Sema3c,Sema3d,Sema3e,S…
P22	MSigDB Pathway	KEGG_CALCIUM_SIGNALING_PATHWAY	Calcium signaling pathway	101	3.46585e-06	0.00457146	4.52619e-05	1.40512	138.778	195	0.0100907	0.0141787	7	2.50851e-11	3.30873e-08	4.72676e-09	1.84431	48.7987	90	170	0.0143152	0.529412	122,123,124,268,269,287,288,341,438,628,780,1121,1224,1279,1280,1400,1497,1654,1727,1728,1729,1790,1794,1795,1876,1901,1951,2103,2104,2105,2352,2432,2553,2583,2649,2852,3033,3102,3103,3104,3210,3419,3485,3595,3599,3600,3734,3735,3736,3811,3812,3969,4125,4126,4202,4203,4204,4205,4399,4560,4648,4649,4894,4895,4926,4927,5240,5241,5492,5560,5561,5692,5693,5713,5820,5821,5823,5979,5998,5999,6097,6312,…	Adcy1,Adcy2,Adcy3,Adcy7,Adcy8,Adcy9,Adora2b,Adra1a,Adra1b,Adra1d,Adrb1,Adrb2,Atp2b1,Atp2b2,Atp2b4,Avpr1a,Avpr1b,Bst1,Cacna1a,Cacna1c,Cacna1e,Cacna1g,Cacna1h,Cacna1i,Calm1,Calm2,Camk2a,Camk2b,Camk2d,Camk4,Cckar,Cd38,Chp2,Chrm1,Chrm2,Chrm3,Chrna7,Cysltr2,Drd5,Ednra,Ednrb,Egfr,Erbb4,Gna11,Gnal,Gnaq,Gnas,Grin2a,Grin2d,Grm1,Grpr,Hrh1,Hrh2,Htr2c,Htr5a,Itpka,Itpkb,Itpr1,Itpr2,Itpr3,Lhcgr,Mylk,Nos1,Nos2,…
P0	MSigDB Pathway	KEGG_CALCIUM_SIGNALING_PATHWAY	Calcium signaling pathway	197	2.67741e-08	3.53151e-05	1.79264e-07	1.20315	758.842	913	0.0100907	0.0121406	8	2.16373e-10	2.85396e-07	3.56745e-08	1.36212	104.249	142	170	0.0105726	0.835294	1794,1795,1796,1797,1798,1799,1800,1801,1802,1803,1804,1805,1806,1807,3585,3586,3587,3713,3714,3715,3716,3717,3857,3858,4362,4363,4364,4365,4366,4367,4369,4370,4371,4372,4373,4374,4375,4376,5422,5423,6437,6438,6439,6440,6441,7661,7662,7663,7664,7665,7666,7999,8001,8442,8443,9451,9452,9453,9454,9455,9456,9457,9458,9459,9460,9461,9462,9463,9464,9465,9466,9467,10277,10278,10279,10280,10282,10283,102…	Adcy1,Adcy2,Adcy3,Adcy7,Adcy8,Adcy9,Adora2a,Adora2b,Adra1a,Adra1b,Adra1d,Adrb1,Adrb2,Adrb3,Atp2a1,Atp2a2,Atp2a3,Atp2b1,Atp2b2,Atp2b3,Atp2b4,Avpr1a,Avpr1b,Bdkrb1,Bdkrb2,Bst1,Cacna1a,Cacna1b,Cacna1c,Cacna1d,Cacna1e,Cacna1g,Cacna1h,Cacna1i,Cacna1s,Calm1,Calm2,Calm3,Calml3,Camk2b,Camk2d,Camk2g,Camk4,Cckar,Cckbr,Cd38,Chp2,Chrm1,Chrm2,Chrm3,Chrna7,Cysltr1,Cysltr2,Drd5,Ednra,Ednrb,Egfr,Erbb2,Erbb3,Erbb4…
E16.5	MSigDB Pathway	KEGG_CALCIUM_SIGNALING_PATHWAY	Calcium signaling pathway	226	1.3534e-07	0.000178513	7.89881e-07	1.29607	328.685	426	0.0100907	0.0130783	28	2.44115e-06	0.00321988	0.000114996	1.38056	78.9535	109	170	0.0107157	0.641177	809,912,913,914,915,1637,1638,2146,2366,2559,2808,2809,2810,3232,3233,3234,3235,3236,3531,3768,3769,3854,3970,4217,4218,4219,4220,4221,4389,4390,4391,4392,4473,4474,4475,4514,4515,4516,4517,4686,4687,4688,4689,4773,4856,4857,4966,5236,5386,5387,5388,5389,5390,5391,5392,5393,5394,5482,5600,5606,5607,5608,5609,5610,5649,5650,5651,5652,5655,5815,5816,5817,5888,6090,6151,6310,6311,6312,6313,6373,6508…	Adcy1,Adcy2,Adcy3,Adcy7,Adcy8,Adcy9,Adora2a,Adora2b,Adra1a,Adra1b,Adrb1,Adrb2,Adrb3,Atp2a1,Atp2a2,Atp2a3,Atp2b1,Atp2b2,Avpr1a,Cacna1a,Cacna1b,Cacna1c,Cacna1d,Cacna1e,Cacna1g,Cacna1i,Cacna1s,Calm1,Calml3,Camk2b,Camk2d,Camk2g,Camk4,Cd38,Chrm2,Chrm3,Chrna7,Cysltr1,Cysltr2,Drd5,Ednra,Ednrb,Egfr,Erbb2,Erbb4,F2r,Gna14,Gnal,Gnaq,Gnas,Grin2a,Grm1,Grm5,Grpr,Hrh1,Hrh2,Htr2a,Htr2c,Htr4,Htr5a,Htr6,Htr7,Itpkb…
P0	MSigDB Pathway	KEGG_CELL_ADHESION_MOLECULES_CAMS	Cell adhesion molecules (CAMs)	203	4.0316e-08	5.31768e-05	2.61955e-07	1.25018	495.93	620	0.00659465	0.00824446	22	2.29755e-07	0.000303047	1.37749e-05	1.37162	65.6158	90	107	0.00670092	0.841121	1514,1515,1516,1517,1518,1519,1520,1521,1522,1523,1524,1525,1526,1527,1528,1529,1530,1531,1532,1533,1534,1535,1536,1538,1539,1540,1541,1542,1543,1544,1545,1546,1547,1548,1549,2866,2867,2868,2869,2870,2871,2872,3645,3646,3648,3650,3651,3652,3653,3654,3655,3656,3657,3658,3659,3961,3962,3963,4732,4733,4735,4801,4803,4804,4805,4806,4807,5066,5067,5071,5086,5162,5163,6164,6165,6168,6169,6170,6171,6172…	Alcam,Cadm1,Cadm3,Cd2,Cd22,Cd226,Cd274,Cd28,Cd34,Cd40,Cd40lg,Cd6,Cd80,Cd8a,Cdh1,Cdh15,Cdh2,Cdh3,Cdh4,Cdh5,Cldn1,Cldn10,Cldn11,Cldn14,Cldn17,Cldn18,Cldn19,Cldn2,Cldn20,Cldn22,Cldn23,Cldn3,Cldn4,Cldn5,Cldn7,Cldn8,Cldn9,Cntn1,Cntn2,Cntnap2,Ctla4,F11r,Icam2,Icos,Itga4,Itga6,Itga8,Itga9,Itgal,Itgam,Itgav,Itgb1,Itgb2,Itgb7,Itgb8,Jam2,Jam3,L1cam,Mpz,Mpzl1,Ncam1,Ncam2,Negr1,Neo1,Nfasc,Nlgn1,Nlgn3,Nrcam,N…
P22	GO Biological Process	GO:0030154	cell differentiation	13	9.86809e-85	9.9352e-81	7.64246e-82	1.45048	1811.81	2628	0.131739	0.191086	9	1.76443e-49	1.77643e-45	1.97381e-46	1.45212	716.193	1040	2495	0.165421	0.416834	6,8,10,11,32,39,40,41,42,44,45,91,92,100,101,102,104,111,112,113,114,115,122,123,124,127,131,132,133,150,151,152,153,154,155,160,161,162,163,168,169,173,175,195,196,207,208,209,212,213,214,224,227,228,238,239,240,241,242,244,245,266,267,302,303,304,305,348,356,357,358,359,360,361,376,380,385,386,387,388,389,391,392,438,446,447,452,453,458,459,460,461,479,480,481,496,499,509,517,527,534,539,540,54…	1110008J03Rik,1700112E06Rik,4930506M07Rik,Aacs,Abca12,Abhd5,Ablim1,Acadm,Acin1,Acsl4,Acvr2b,Acvrl1,Adam18,Adam22,Adam9,Adcy1,Adcyap1r1,Adm,Adnp2,Adra2b,Adra2c,Adrb1,Adrb2,Agfg1,Ago2,Agt,Agtpbp1,Ahi1,Ahr,Akt1,Alcam,Aldh1a2,Alk,Ambra1,Amer1,Amot,Angpt1,Angpt2,Ank2,Ank3,Ankrd2,Ankrd33,Anks1,Antxr1,Apbb2,Apc,App,Ar,Arhgap22,Arhgap24,Arhgef28,Arid5a,Arid5b,Arl6,Artn,Arx,Ascl1,Astn1,Atf3,Atg7,Atoh1,Ato…
E16.5	GO Biological Process	GO:0030154	cell differentiation	16	2.67266e-268	2.69083e-264	1.68177e-265	1.34187	9907.06	13294	0.131739	0.176777	6	2.38982e-58	2.40607e-54	4.01011e-55	1.23398	1530.01	1888	2495	0.14057	0.756713	14,15,16,17,18,19,20,21,22,23,24,153,154,155,156,157,158,161,162,163,164,165,166,167,168,169,170,171,172,184,185,186,187,188,189,190,191,192,193,194,195,196,197,198,228,229,230,231,232,233,234,235,236,237,238,239,241,242,243,244,245,247,248,249,250,253,254,255,256,257,258,259,260,299,300,301,302,303,304,305,306,307,308,309,361,362,363,364,365,366,367,368,369,394,395,490,491,493,494,641,642,643,64…
P0	GO Biological Process	GO:0030154	cell differentiation	49	2.4749e-81	2.49173e-77	5.08516e-79	1.28124	4291.14	5498	0.131739	0.16879	14	1.26101e-38	1.26958e-34	9.06846e-36	1.26256	1158.76	1463	2495	0.143826	0.586373	5,7,37,38,39,43,49,50,57,67,68,69,77,101,137,139,140,141,142,143,144,145,146,147,148,166,167,168,170,172,173,174,232,233,234,235,236,277,278,279,299,308,309,324,327,331,332,333,334,335,336,337,339,343,344,345,346,347,348,349,350,351,352,353,360,361,362,363,364,365,366,368,371,389,391,400,401,424,439,440,442,443,444,448,449,458,461,462,465,479,480,481,492,493,510,515,543,544,545,563,564,565,566,56…	1700112E06Rik,2510003E04Rik,4930506M07Rik,A2m,Aacs,Aatk,Abca12,Abhd5,Abi1,Abl2,Ablim1,Abt1,Acan,Acsl4,Acsl6,Acta1,Acvr1,Acvr1c,Acvr2b,Acvrl1,Adam17,Adam24,Adam25,Adcy1,Adcyap1,Adcyap1r1,Add1,Adipoq,Adm,Adnp2,Adora2a,Adra2b,Adra2c,Adrb1,Adrb2,Adrb3,Agfg1,Ago2,Agtpbp1,Ahi1,Ahr,Alcam,Aldh1a2,Alk,Alx1,Amot,Angpt1,Angpt2,Ank1,Ank2,Ank3,Ankrd1,Ankrd33,Anks1,Anpep,Antxr1,Anxa1,Apbb2,Apc,Apcdd1,Apod,App,…
P22	MSigDB Pathway	KEGG_FOCAL_ADHESION	Focal adhesion	28	1.00526e-10	1.32594e-07	4.73549e-09	1.59066	136.422	217	0.0099194	0.0157784	6	1.60609e-11	2.11843e-08	3.53071e-09	1.79572	55.688	100	194	0.0159058	0.515464	128,227,228,335,358,574,635,636,637,721,739,839,840,865,914,915,1082,1189,1190,1325,1452,1460,1461,1462,1566,1615,1891,2111,2195,2331,2352,2658,2720,2931,2938,2939,2961,2962,2963,3027,3028,3180,3295,3336,3337,3411,3412,3413,3414,3415,3416,3562,3601,3906,3907,3909,3910,3971,4246,4291,4292,4295,4296,4350,4351,4352,4353,4354,4355,4459,4700,4701,4784,4785,5222,5238,5318,5368,5509,5584,5803,5804,5820,…	Actn1,Actn2,Akt1,Akt3,Arhgap5,Bcl2,Braf,Cav2,Ccnd1,Ccnd2,Ccnd3,Col11a1,Col1a2,Col2a1,Col4a2,Col4a6,Col5a1,Col5a2,Col6a1,Col6a3,Col6a6,Ctnnb1,Dock1,Egf,Egfr,Figf,Flnb,Flt1,Flt4,Fn1,Fyn,Gsk3b,Hgf,Ibsp,Igf1,Igf1r,Itga1,Itga11,Itga2,Itga3,Itga4,Itga5,Itga8,Itga9,Itgb1,Itgb3,Itgb5,Itgb6,Jun,Kdr,Lama1,Lama2,Lama5,Lamb1,Lamc1,Lamc2,Mapk10,Mapk8,Met,Myl10,Myl7,Myl9,Mylk,Pak1,Pak2,Pak3,Pak6,Pak7,Parvb,Pdg…
E16.5	MSigDB Pathway	KEGG_FOCAL_ADHESION	Focal adhesion	10	1.26362e-25	1.66671e-22	1.66671e-23	1.40222	745.959	1046	0.0099194	0.0139092	7	1.1899e-10	1.56947e-07	2.2421e-08	1.34491	118.967	160	194	0.0119127	0.824742	1119,1120,1121,1122,1123,1125,1868,1869,1870,1871,1872,1873,1874,1875,1876,1877,1878,1879,1880,1881,1882,1883,1885,2304,2305,2716,2717,2718,2719,3053,3054,3055,3056,3057,3058,3060,3061,3062,3063,3064,3065,3066,3067,4295,4296,4300,4301,4302,4303,4304,4305,4306,4307,4308,4309,4310,4311,4312,4313,4568,4569,4570,4571,4582,4583,5275,5276,5277,5278,5279,5280,5281,5282,5283,5284,5569,5570,5571,7052,7053…	Actb,Actg1,Actn1,Actn2,Actn3,Actn4,Akt2,Akt3,Arhgap5,Bcar1,Bcl2,Birc3,Braf,Capn2,Cav1,Cav2,Cav3,Ccnd1,Ccnd2,Ccnd3,Cdc42,Col11a1,Col11a2,Col1a1,Col1a2,Col2a1,Col3a1,Col4a1,Col4a2,Col4a4,Col4a6,Col5a1,Col5a2,Col5a3,Col6a1,Col6a2,Col6a3,Col6a6,Crk,Ctnnb1,Dock1,Egf,Egfr,Erbb2,Figf,Flnb,Flnc,Flt1,Flt4,Fn1,Fyn,Gsk3b,Hgf,Ibsp,Igf1,Igf1r,Itga1,Itga11,Itga2,Itga2b,Itga4,Itga5,Itga6,Itga7,Itga8,Itga9,Itgav…
P0	MSigDB Pathway	KEGG_FOCAL_ADHESION	Focal adhesion	15	5.20793e-22	6.86926e-19	4.57951e-20	1.57534	323.105	509	0.0099194	0.0156264	5	6.72237e-12	8.8668e-09	1.77336e-09	1.52053	90.0999	137	194	0.0134683	0.706186	252,253,393,475,476,549,628,890,891,892,894,895,896,897,898,899,900,901,902,903,957,1116,1168,1512,1646,1647,1648,1729,1878,2126,2127,2130,2131,2132,2133,2134,2135,2136,2137,2341,2393,2394,2694,2696,2735,2737,3031,3032,3033,3034,3131,3132,3133,3276,3277,3278,3279,3280,3365,3366,3637,3672,3673,3676,3677,3678,3984,3985,3986,4113,4258,4330,4331,4332,4514,4515,4516,4517,5175,5176,5177,5236,5299,5325,…	Actn1,Actn2,Actn4,Akt3,Arhgap5,Bcar1,Bcl2,Birc2,Braf,Capn2,Cav1,Cav2,Cav3,Ccnd1,Ccnd2,Ccnd3,Cdc42,Col11a1,Col1a1,Col1a2,Col2a1,Col4a1,Col4a2,Col4a4,Col4a6,Col5a1,Col5a2,Col5a3,Col6a1,Col6a2,Col6a3,Col6a6,Ctnnb1,Dock1,Egf,Egfr,Erbb2,Figf,Flna,Flnb,Flnc,Flt1,Flt4,Fn1,Fyn,Grb2,Gsk3b,Hgf,Igf1,Igf1r,Itga1,Itga2,Itga2b,Itga3,Itga4,Itga6,Itga8,Itga9,Itgav,Itgb3,Itgb5,Itgb6,Itgb8,Jun,Kdr,Lama1,Lama2,Lama…
P22	Human Phenotype	HP:0011389	Functional abnormality of the inner ear	158	3.33779e-08	0.000203471	1.28779e-06	1.3392	276.284	370	0.020089	0.0269032	112	6.02146e-06	0.0367068	0.00032774	1.33927	125.442	168	437	0.0267218	0.384439	10,11,39,40,41,142,153,154,155,499,539,540,569,670,967,1062,1063,1121,1125,1126,1141,1159,1248,1254,1267,1268,1401,1407,1440,1441,1497,1499,1516,1528,1615,1624,1625,1655,1656,1657,1668,1779,1825,1826,1957,2087,2164,2265,2508,2639,2699,2881,2882,2946,3068,3069,3092,3333,3334,3386,3456,3479,3599,3600,3601,3732,3844,3906,3907,3909,3910,3924,3969,3971,4233,4291,4292,4295,4296,4316,4349,4364,4368,4396…	2610301B20Rik,Abca4,Abhd5,Acox1,Actn2,Adk,Ank,Ascl1,Atp6v0a4,Atp6v1b1,BC027072,Bag3,Bcor,Bdnf,Braf,Bsnd,Btrc,Cacna1a,Casq2,Ccbe1,Cdh23,Cerkl,Chd7,Chn1,Chsy1,Cib2,Coch,Col11a1,Col2a1,Col4a6,Col9a2,Cryab,Csrp3,Des,Dfna5,Diablo,Diap3,Dmd,Dnase1l3,Dnmt1,Dspp,Dusp6,Ece1,Edn3,Ednrb,Efnb1,Epg5,Ercc8,Esrrb,Eya1,Eya4,Fam161a,Fbxw4,Fgf10,Fgf8,Fgfr1,Fgfr2,Fgfr3,Fhl2,Fkbp14,Flnb,Flrt3,Fto,Gata3,Gdf6,Gdnf,Gja…
E16.5	Human Phenotype	HP:0011389	Functional abnormality of the inner ear	57	1.27879e-25	7.7955e-22	1.36763e-23	1.2762	1510.73	1928	0.020089	0.0256376	65	5.41816e-06	0.0330291	0.00050814	1.16426	267.982	312	437	0.0232298	0.713959	14,15,16,114,115,116,118,119,228,229,230,231,232,233,234,235,236,237,238,239,241,242,243,244,245,247,248,249,250,253,254,255,256,257,258,259,260,477,478,480,481,482,483,484,485,486,487,488,489,624,625,626,697,698,699,700,701,702,703,704,705,706,707,708,709,710,711,712,713,714,715,716,717,719,720,721,722,790,791,1072,1073,1074,1075,1076,1119,1120,1121,1122,1123,1430,2041,2042,2043,2163,2164,2165,2…
P0	Human Phenotype	HP:0011389	Functional abnormality of the inner ear	195	2.56699e-09	1.56484e-05	8.0248e-08	1.2348	654.36	808	0.020089	0.0248058	205	0.000821042	1	0.024415	1.16281	202.957	236	437	0.0232009	0.540046	5,49,50,97,98,99,100,166,167,168,428,429,430,443,444,477,569,833,834,983,1078,1079,1234,1288,1289,1318,1319,1320,1360,1363,1364,1425,1426,1428,1502,1679,1680,1681,1698,1699,1730,2050,2074,2223,2257,2313,2314,2448,2449,2450,2561,2562,2563,2564,2565,2566,2584,2659,2660,2661,2662,2663,2664,2665,2712,2735,2808,2809,2810,2821,2866,2868,2902,2903,3043,3131,3132,3133,3147,3194,3195,3196,3197,3198,3240,3…	2610301B20Rik,Abca4,Abcc9,Abhd12,Abhd5,Actn2,Acvr1,Adk,Aipl1,Ank,Atrx,Bag3,Bcor,Bdnf,Bean1,Bmp4,Braf,Bsnd,Btd,Btk,Btrc,Cacna1a,Cask,Casq2,Ccbe1,Cdh23,Cdhr1,Chd7,Chsy1,Cisd2,Clcnka,Coch,Col11a1,Col2a1,Col4a3,Col4a5,Col4a6,Col9a1,Coq2,Crb1,Crx,Des,Diap1,Diap3,Dmd,Dmp1,Dnase1l3,Dnmt1,Dspp,Dusp6,Ece1,Edn3,Ednrb,Efnb1,Epg5,Ercc2,Ercc3,Ercc6,Ercc8,Esrrb,Eya1,Eya4,Fam161a,Fbxw4,Fgf10,Fgf8,Fgfr2,Fgfr3,Fh…
P22	MSigDB Pathway	KEGG_MAPK_SIGNALING_PATHWAY	MAPK signaling pathway	26	5.11261e-11	6.74353e-08	2.59366e-09	1.53519	168.709	259	0.0122671	0.0188322	8	2.79081e-10	3.68108e-07	4.60135e-08	1.64018	73.7722	121	257	0.0192461	0.470817	65,262,341,458,459,564,565,914,915,950,951,958,1009,1010,1045,1325,1390,1391,1655,1656,1657,1970,2063,2103,2104,2105,2186,2208,2221,2352,2393,2394,2395,2502,2523,2649,2700,2709,2719,2736,2737,2738,2739,3016,3061,3062,3063,3180,3385,3450,3562,3717,3718,3777,3778,3779,3846,3933,4108,4109,4110,4111,4112,4158,4159,4160,4161,4162,4163,4237,4329,4330,4331,4332,4364,4399,4439,4440,4441,4442,4443,4444,44…	Akt1,Akt3,Bdnf,Braf,Cacna1a,Cacna1c,Cacna1e,Cacna1g,Cacna1h,Cacna1i,Cacna2d1,Cacna2d2,Cacna2d3,Cacna2d4,Cacnb2,Cacnb4,Cacng1,Cacng2,Cacng3,Cacng4,Cacng5,Casp3,Chp2,Dusp10,Dusp14,Dusp16,Dusp3,Dusp4,Dusp5,Dusp6,Dusp7,Dusp8,Egf,Egfr,Fgf1,Fgf10,Fgf12,Fgf16,Fgf18,Fgf20,Fgf4,Fgf5,Fgf8,Fgf9,Fgfr1,Fgfr2,Fgfr3,Flnb,Fos,Gadd45g,Gna12,Hspa8,Ikbkb,Il1b,Il1r1,Il1r2,Jun,Kras,Map2k3,Map2k4,Map2k6,Map3k1,Map3k13…
E16.5	MSigDB Pathway	KEGG_MAPK_SIGNALING_PATHWAY	MAPK signaling pathway	4	6.69165e-33	8.82629e-30	2.20657e-30	1.41354	922.508	1304	0.0122671	0.01734	23	2.30719e-07	0.000304319	1.32313e-05	1.24365	157.601	196	257	0.0145931	0.762646	926,927,930,931,932,933,934,935,936,937,938,939,940,941,3567,3568,3569,3570,3857,3858,4150,4151,4152,4153,4154,4155,4156,4157,4158,4362,4363,4364,4365,4366,4367,4369,4370,4371,4372,4373,4374,4375,4376,5275,5276,5277,5278,5279,5280,5281,5282,5283,5284,5644,5645,5646,5647,5648,5649,5650,5651,5759,5760,5761,5762,5763,5764,5765,5766,5767,5768,5769,5770,5771,5773,5774,5775,5776,5777,5778,5779,5780,578…	Akt2,Akt3,Arrb1,Bdnf,Braf,Cacna1a,Cacna1b,Cacna1c,Cacna1d,Cacna1e,Cacna1g,Cacna1h,Cacna1i,Cacna1s,Cacna2d1,Cacna2d2,Cacna2d3,Cacna2d4,Cacnb2,Cacnb3,Cacnb4,Cacng1,Cacng2,Cacng3,Cacng4,Cacng5,Cacng6,Cacng7,Cacng8,Casp3,Cdc42,Chp2,Crk,Daxx,Dusp1,Dusp10,Dusp14,Dusp16,Dusp2,Dusp3,Dusp4,Dusp5,Dusp6,Dusp7,Dusp8,Dusp9,Egf,Egfr,Fas,Fgf1,Fgf10,Fgf12,Fgf13,Fgf14,Fgf16,Fgf18,Fgf2,Fgf20,Fgf23,Fgf3,Fgf4,Fgf5,F…
P0	MSigDB Pathway	KEGG_MAPK_SIGNALING_PATHWAY	MAPK signaling pathway	2	1.34464e-35	1.77358e-32	8.86791e-33	1.67678	399.575	670	0.0122671	0.0205692	9	1.37283e-09	1.81077e-06	2.01196e-07	1.39914	119.359	167	257	0.0164176	0.649805	217,218,219,220,221,750,766,767,809,856,912,913,914,915,1116,1189,1190,1191,1192,1193,1214,1215,1216,1217,1218,1219,1220,1221,1474,1475,1476,1477,1478,1479,1480,1481,1482,1483,1485,1983,1984,2001,2002,2094,2095,2096,2146,2341,2414,2415,2432,2433,2434,2435,2436,2437,2438,2439,2527,2528,2530,2531,2532,2533,2534,2632,2633,2850,3240,3241,3242,3333,3334,3365,3366,3504,3505,3506,3507,3509,3574,3808,422…	Akt3,Arrb1,Bdnf,Braf,Cacna1a,Cacna1b,Cacna1c,Cacna1d,Cacna1e,Cacna1g,Cacna1i,Cacna1s,Cacna2d1,Cacna2d2,Cacna2d3,Cacna2d4,Cacnb2,Cacnb4,Cacng1,Cacng2,Cacng3,Cacng4,Cacng5,Cacng7,Casp3,Cdc42,Dusp1,Dusp10,Dusp16,Dusp4,Dusp5,Dusp6,Dusp7,Egf,Egfr,Elk4,Fgf1,Fgf10,Fgf12,Fgf13,Fgf14,Fgf16,Fgf18,Fgf2,Fgf20,Fgf5,Fgf6,Fgf7,Fgf8,Fgf9,Fgfr2,Fgfr3,Fgfr4,Flna,Flnb,Flnc,Fos,Gadd45a,Gadd45g,Gna12,Grb2,Hspa8,Hspb1…
P22	GO Biological Process	GO:0002009	morphogenesis of an epithelium	174	7.11181e-21	7.16017e-17	4.11504e-19	1.53122	347.435	532	0.0252625	0.0386825	49	1.77554e-23	1.78761e-19	3.64819e-21	1.83686	110.515	203	385	0.0322889	0.527273	10,11,44,45,115,153,154,155,227,228,239,240,241,391,392,429,430,431,432,433,446,447,510,511,517,650,670,739,748,773,774,896,897,919,920,921,938,1004,1005,1053,1061,1125,1126,1178,1179,1253,1387,1411,1427,1428,1437,1438,1439,1499,1615,1621,1622,1623,1804,1931,1932,1933,1934,1979,1980,1981,1982,1983,2062,2066,2067,2068,2069,2070,2074,2087,2125,2164,2167,2168,2175,2238,2239,2281,2334,2352,2535,2603,…	1600029D21Rik,Acvrl1,Adm,Agt,Ahi1,Ahr,Aldh1a1,Aldh1a2,Aldh1a3,Angpt1,Apaf1,Ar,Arhgap24,Bak1,Bcl10,Bcl2,Bmp2,Bmp7,Btrc,Car2,Ccl11,Ccm2,Cd44,Cecr2,Cited2,Clic4,Cobl,Col5a1,Csf1,Ctnnb1,Ctnnbip1,Ctsh,Cxcl12,Cxcr4,Cyp7b1,Cyr61,Dicer1,Dlc1,Dlg1,Dlg3,Dll1,Ednra,Egf,Egfr,Enah,Epha2,Esr1,Esr2,Eya1,Fat4,Fem1b,Fgf1,Fgf10,Fgf8,Fgfr1,Fgfr2,Fgfr3,Flt1,Foxa1,Foxa2,Foxd1,Foxf1,Foxf2,Fzd3,Fzd5,Fzd6,Gata3,Gcm1,Gdn…
E16.5	GO Biological Process	GO:0002009	morphogenesis of an epithelium	127	4.56643e-98	4.59748e-94	3.62006e-96	1.51069	1899.79	2870	0.0252625	0.0381639	78	1.6042e-19	1.61511e-15	2.07065e-17	1.34268	236.094	317	385	0.0236021	0.823377	17,18,19,20,21,22,23,24,213,214,215,216,217,218,219,228,229,230,231,232,233,234,235,236,237,238,239,241,242,243,244,245,247,248,249,250,253,254,255,256,257,258,259,260,299,300,301,302,303,304,305,306,307,308,309,624,625,626,666,668,746,747,748,749,750,751,1434,1435,1706,1707,1708,1709,1710,1711,1712,2012,2013,2014,2028,2163,2164,2165,2166,2167,2168,2169,2170,2171,2172,2173,2174,2175,2176,2177,217…	1600029D21Rik,Acvr1,Acvrl1,Adm,Agt,Ahi1,Ahr,Aldh1a1,Aldh1a2,Aldh1a3,Alx1,Angpt1,Apaf1,Ar,Areg,Arhgap24,Arid1a,B4galt1,Bak1,Bcl10,Bcl2,Bmp2,Bmp4,Bmp7,Btrc,Car2,Casp8,Ccdc39,Ccm2,Cd44,Cecr2,Celsr1,Cfc1,Cited2,Clic4,Cobl,Col5a1,Crygs,Csf1,Ctnnb1,Ctnnbip1,Ctnnd1,Ctsh,Ctsz,Cxcl12,Cxcr4,Cyp7b1,Cyr61,Dag1,Dchs1,Ddr1,Dicer1,Dlc1,Dlg1,Dlg3,Dll1,Dll4,Dnaaf1,Edn1,Ednra,Egf,Egfr,Enah,Epb4.1l5,Epha2,Esr1,Esr2…
P0	GO Biological Process	GO:0002009	morphogenesis of an epithelium	251	3.71632e-21	3.74159e-17	1.49067e-19	1.33921	822.875	1102	0.0252625	0.0338317	72	3.06455e-19	3.08539e-15	4.28527e-17	1.48205	178.806	265	385	0.0260519	0.688312	7,49,50,57,172,173,324,368,424,443,444,628,629,674,675,676,677,678,679,680,681,682,683,734,735,736,737,1036,1037,1038,1039,1040,1041,1042,1043,1044,1070,1125,1126,1127,1128,1129,1160,1161,1162,1163,1318,1319,1320,1323,1434,1435,1574,1622,1698,1699,1878,1920,1921,1970,1971,1972,1982,2267,2268,2269,2270,2271,2272,2273,2274,2275,2276,2350,2351,2352,2353,2384,2385,2386,2387,2388,2511,2607,2608,2609,2…	1600029D21Rik,Acvr1,Acvrl1,Adam17,Adm,Ahi1,Ahr,Aldh1a2,Aldh1a3,Alx1,Angpt1,Apaf1,Ar,Arhgap24,Arid1a,B4galt1,Bak1,Bcl10,Bcl2,Bmp2,Bmp4,Bmp7,Btrc,Car2,Casp8,Ccdc39,Ccm2,Cd44,Cecr2,Celsr1,Cited2,Clic4,Cobl,Col5a1,Crygs,Csf1,Cthrc1,Ctnnb1,Ctnnbip1,Ctnnd1,Ctsh,Cxcl12,Cxcr4,Cyp7b1,Dag1,Ddr1,Dicer1,Dlg1,Dlg3,Edn1,Ednra,Egf,Egfr,Enah,Epha2,Esr1,Eya1,Fat4,Fem1b,Fgf1,Fgf10,Fgf2,Fgf7,Fgf8,Fgfr2,Fgfr3,Flt1,F…
P22	MSigDB Pathway	KEGG_NEUROTROPHIN_SIGNALING_PATHWAY	Neurotrophin signaling pathway	77	5.04189e-07	0.000665025	8.63669e-06	1.62607	73.1826	119	0.00532121	0.00865266	100	0.000261459	0.344865	0.00344865	1.53519	33.8721	52	118	0.00827103	0.440678	227,228,262,739,914,915,1045,1093,1094,1095,1243,1325,1473,1790,2115,2116,2660,2916,2938,2939,3102,3103,3104,3180,3349,3485,3562,3777,3778,3779,3906,3907,3909,3910,3933,4158,4159,4160,4161,4162,4163,4291,4292,4295,4296,4329,4330,4331,4332,4459,4784,4785,5836,6266,6267,6343,6595,6596,6597,6701,6931,6932,6983,6984,7270,7361,8001,8247,8620,8621,8622,8758,8824,9458,9836,9837,9838,10162,10456,10721,10…	Akt1,Akt3,Bcl2,Bdnf,Braf,Calm1,Calm2,Camk2a,Camk2b,Camk2d,Camk4,Foxo3,Gab1,Gsk3b,Ikbkb,Irs2,Irs4,Jun,Kidins220,Kras,Maged1,Map3k1,Map3k5,Mapk10,Mapk13,Mapk14,Mapk8,Mapkapk2,Nfkbia,Ngfr,Ngfrap1,Ntf3,Ntrk2,Ntrk3,Pdk1,Pik3cb,Pik3cd,Pik3cg,Pik3r1,Plcg2,Prdm4,Ptpn11,Raf1,Rap1b,Rapgef1,Rps6ka1,Rps6ka2,Rps6ka3,Rps6ka6,Sh2b2,Traf6,Ywhah
E16.5	MSigDB Pathway	KEGG_NEUROTROPHIN_SIGNALING_PATHWAY	Neurotrophin signaling pathway	89	4.58246e-12	6.04426e-09	6.7913e-11	1.35944	400.165	544	0.00532121	0.00723385	102	0.000835667	1	0.0108063	1.22994	72.3613	89	118	0.00662646	0.754237	3053,3054,3055,3056,3057,3058,3060,3061,3062,3063,3064,3065,3066,3067,3567,3568,3569,3570,5275,5276,5277,5278,5279,5280,5281,5282,5283,5284,6724,6725,6726,7415,7416,7417,7418,7419,7420,7421,7422,7423,7424,7425,7426,7427,7428,9984,9985,9986,9988,9989,9990,10024,10025,10028,10029,10030,10031,10032,10033,10034,10035,10036,10037,10038,10039,10131,10712,10713,10714,10715,10716,10718,10719,10720,11993,…	Abl1,Akt2,Akt3,Arhgdib,Bcl2,Bdnf,Braf,Calm1,Calm2,Calm3,Calml3,Camk2b,Camk2d,Camk2g,Camk4,Cdc42,Crk,Csk,Foxo3,Frs2,Gab1,Gsk3b,Ikbkb,Irak2,Irak3,Irs2,Irs4,Jun,Kidins220,Kras,Maged1,Map2k5,Map3k1,Map3k5,Mapk1,Mapk10,Mapk13,Mapk14,Mapk3,Mapk8,Mapk9,Mapkapk2,Nfkb1,Nfkbia,Ngf,Ngfr,Ngfrap1,Ntf3,Ntrk1,Ntrk2,Ntrk3,Pdk1,Pik3ca,Pik3cb,Pik3cd,Pik3cg,Pik3r1,Pik3r3,Pik3r5,Plcg1,Plcg2,Prkcd,Psen1,Ptpn11,Rac1,R…
P0	MSigDB Pathway	KEGG_NEUROTROPHIN_SIGNALING_PATHWAY	Neurotrophin signaling pathway	28	2.53007e-18	3.33716e-15	1.19184e-16	1.72506	173.328	299	0.00532121	0.00917938	48	2.83919e-05	0.0374489	0.000780186	1.40503	54.803	77	118	0.0075698	0.652542	628,750,1116,1878,1983,1984,2341,2632,2633,2760,2761,2762,3348,3349,3350,3365,3366,3386,3574,3704,3705,3706,3707,3708,3709,3710,4318,4319,4330,4331,4332,4473,4474,4475,5186,5336,5600,6046,6122,6123,6330,6331,6472,6594,6595,6819,6820,6821,6832,6833,6993,7050,7202,7329,7333,7687,7737,8039,8165,8166,8170,8171,8390,8716,8808,8809,8810,8811,8812,8813,9101,9102,9103,9104,9105,9106,9191,9192,9193,9195,9…	Akt3,Bcl2,Bdnf,Braf,Calm1,Calml3,Camk2b,Camk2d,Camk2g,Camk4,Cdc42,Foxo3,Frs2,Gab1,Grb2,Gsk3b,Irak1,Irak2,Irak3,Irs2,Irs4,Jun,Kidins220,Maged1,Map2k5,Map3k1,Map3k3,Map3k5,Mapk1,Mapk10,Mapk13,Mapk14,Mapk3,Mapk8,Mapkapk2,Nfkb1,Nfkbia,Nfkbie,Ngf,Ngfr,Ngfrap1,Ntf3,Ntrk2,Ntrk3,Pik3ca,Pik3cg,Pik3r1,Pik3r5,Plcg1,Plcg2,Prkcd,Psen1,Ptpn11,Rac1,Raf1,Rap1a,Rap1b,Rapgef1,Ripk2,Rps6ka1,Rps6ka2,Rps6ka3,Rps6ka5,…
P22	MSigDB Pathway	KEGG_TGF_BETA_SIGNALING_PATHWAY	TGF-beta signaling pathway	246	0.000436363	0.575563	0.00233969	1.42109	71.7761	102	0.00521894	0.00741656	163	0.00191474	1	0.0154941	1.53449	24.1123	37	84	0.00588516	0.440476	242,458,459,958,1328,1898,1899,2087,2639,2917,3761,3762,3763,4089,4090,4140,4246,5164,5166,5167,5168,5169,5170,5345,5483,5484,5485,5486,5978,6298,6494,6495,6645,6646,6873,6874,7134,7135,7136,7137,7138,7139,7140,7141,7148,7149,7150,7151,7152,7411,7412,7413,7414,7415,7424,7425,7426,7427,7428,8063,8263,8328,8329,8330,8331,8683,8940,8941,9126,9127,9128,9466,9496,9848,10052,10157,10273,10529,10530,105…	Acvr2a,Acvr2b,Acvrl1,Bmp2,Bmp5,Bmp7,Bmp8b,Bmpr1b,Cdkn2b,Crebbp,Cul1,Gdf6,Id2,Id4,Ifng,Inhbb,Ltbp1,Myc,Nog,Pitx2,Ppp2ca,Ppp2cb,Ppp2r1b,Rbl2,Smad1,Smad2,Smad3,Smad5,Smad6,Smad7,Tgfb1,Tgfb2,Tgfbr1,Tgfbr2,Thbs1,Thbs2,Thbs4
P0	MSigDB Pathway	KEGG_TGF_BETA_SIGNALING_PATHWAY	TGF-beta signaling pathway	14	5.47614e-24	7.22303e-21	5.1593e-22	1.5466	392.475	607	0.00521894	0.00807159	41	1.00302e-05	0.0132299	0.000322681	1.35892	51.5115	70	84	0.00521182	0.833333	1482,1483,1484,1485,3208,3209,3210,3211,3212,3213,3214,3215,3216,3217,3218,3219,3220,3221,5472,5759,5760,5761,5762,5763,5764,5765,5766,5767,5768,5769,5770,5771,5773,5774,5775,5776,5777,5778,5779,5780,5781,5782,5783,5784,7939,9419,9420,9421,9422,9423,9424,9425,9426,9427,9428,9429,9430,9431,9433,9434,10049,10050,10052,10053,10054,10055,10056,10057,10058,10059,10060,10481,10482,10483,12093,12094,137…	Acvr1,Acvr1c,Acvr2a,Acvr2b,Acvrl1,Amhr2,Bmp2,Bmp4,Bmp5,Bmp6,Bmp7,Bmp8a,Bmp8b,Bmpr1a,Bmpr1b,Bmpr2,Cdkn2b,Crebbp,Cul1,Dcn,E2f5,Ep300,Fst,Gdf6,Gdf7,Id1,Id2,Id3,Id4,Ifng,Inhba,Inhbb,Inhbc,Inhbe,Lefty2,Ltbp1,Mapk1,Mapk3,Myc,Nodal,Nog,Pitx2,Ppp2ca,Ppp2cb,Ppp2r1a,Ppp2r1b,Rbl1,Rbl2,Rock1,Rock2,Smad1,Smad2,Smad3,Smad4,Smad5,Smad6,Smad7,Smad9,Smurf1,Smurf2,Sp1,Tfdp1,Tgfb2,Tgfb3,Tgfbr1,Tgfbr2,Thbs1,Thbs2,Th…
P22	MSigDB Pathway	KEGG_TGF_BETA_SIGNALING_PATHWAY	TGF-beta signaling pathway	77	8.3845e-13	1.10591e-09	1.43625e-11	1.58827	169.997	270	0.00521894	0.00828907	125	0.000734378	0.968644	0.00774915	1.38418	39.0123	54	84	0.00530869	0.642857	331,332,333,334,335,1214,1215,1216,1217,1218,1219,1220,1221,1582,2432,2433,2434,2435,2436,2437,2438,2439,3226,4209,4210,4333,4334,4335,4767,5347,5348,5349,5885,6484,6485,6784,6785,6834,6835,6836,6837,7230,7643,7644,7688,8065,8066,8068,8446,8576,8577,8578,8579,8685,8686,8687,8788,9001,9227,9228,9320,9321,9322,9472,9473,9583,9584,9585,9586,9667,10353,10410,11139,11140,11937,11938,11939,12371,12716,…	Acvr1,Acvr1c,Acvr2a,Acvr2b,Acvrl1,Bmp2,Bmp4,Bmp5,Bmp6,Bmp7,Bmp8a,Bmp8b,Bmpr1a,Bmpr1b,Bmpr2,Cdkn2b,Crebbp,Cul1,Dcn,Fst,Gdf6,Id2,Id3,Id4,Ifng,Inhba,Ltbp1,Mapk1,Mapk3,Myc,Pitx2,Ppp2ca,Ppp2r1b,Rbx1,Rock1,Rock2,Smad1,Smad2,Smad3,Smad4,Smad5,Smad6,Smad7,Smad9,Smurf1,Smurf2,Tgfb2,Tgfb3,Tgfbr1,Tgfbr2,Thbs1,Thbs2,Thbs4,Zfyve9
E16.5	MSigDB Pathway	KEGG_TIGHT_JUNCTION	Tight junction	42	2.59024e-15	3.41653e-12	8.1346e-14	1.3923	445.306	620	0.00592147	0.00824446	29	5.71614e-07	0.000753959	2.59986e-05	1.33304	77.2672	103	126	0.00766883	0.81746	5086,5275,5276,5277,5278,5279,5280,5281,5282,5283,5284,8041,8042,8043,8044,8045,8046,8047,8048,8739,10702,10703,10704,12093,12094,12489,12741,12743,12744,12747,12748,12750,12751,12752,12818,12819,12820,12821,12890,14676,14677,14678,14679,14680,14681,14682,14683,14684,14685,14686,14687,14688,14689,14690,14691,14692,14693,14694,14695,14696,14697,14699,14700,14701,15090,15422,15423,15424,17487,17488…	Actb,Actg1,Actn1,Actn2,Actn3,Actn4,Akt2,Akt3,Amotl1,Cask,Cdc42,Cgn,Cldn1,Cldn10,Cldn11,Cldn14,Cldn17,Cldn18,Cldn19,Cldn2,Cldn20,Cldn22,Cldn23,Cldn3,Cldn4,Cldn5,Cldn7,Cldn8,Cldn9,Csnk2a1,Csnk2a2,Ctnna1,Ctnna2,Ctnna3,Ctnnb1,Cttn,Exoc4,F11r,Gnai1,Gnai3,Hcls1,Igsf5,Inadl,Jam2,Jam3,Kras,Llgl1,Llgl2,Magi1,Magi2,Magi2,Magi2,Magi3,Mllt4,Mpdz,Mpp5,Mras,Myh10,Myh11,Myh13,Myh14,Myh15,Myh2,Myh3,Myh6,Myh7,Myh…
P0	MSigDB Pathway	KEGG_TIGHT_JUNCTION	Tight junction	237	1.69031e-07	0.000222952	9.40726e-07	1.38947	192.88	268	0.00592147	0.00822767	63	8.37362e-05	0.110448	0.00175314	1.36709	58.5185	80	126	0.00786473	0.634921	1116,2341,2905,2906,3871,4767,4905,4920,5386,5387,5388,5389,5390,5391,5392,5393,5394,5885,6032,6049,6050,6051,6508,6509,6510,6511,6512,6513,7101,7102,7104,7149,7163,7925,7926,7927,7928,7977,7992,8431,9094,9095,9308,9980,9981,10605,10606,10607,10828,10829,10830,10831,11036,11336,11337,11338,11339,11558,12050,12052,12053,12054,12825,12827,12828,12829,12830,13284,13337,13687,13733,13799,13930,14190,…	Actn1,Actn2,Actn4,Akt3,Amotl1,Cask,Cdc42,Cldn1,Cldn10,Cldn11,Cldn14,Cldn17,Cldn18,Cldn19,Cldn2,Cldn20,Cldn23,Cldn3,Cldn5,Cldn9,Csnk2a1,Ctnna1,Ctnna2,Ctnna3,Ctnnb1,Cttn,Gnai1,Gnai2,Gnai3,Inadl,Jam2,Jam3,Magi1,Magi2,Magi2,Magi2,Magi3,Mllt4,Mpdz,Mpp5,Mras,Myh10,Myh11,Myh13,Myh14,Myh15,Myh7b,Myh9,Myl10,Myl12a,Myl12b,Myl2,Myl9,Ocln,Pard3,Pard6b,Pard6g,Ppp2ca,Ppp2r1b,Ppp2r2a,Ppp2r2b,Ppp2r2c,Ppp2r2d,Prk…
P22	MGI Expression: Detected	5911	TS22_inner ear	275	1.36528e-34	1.2809e-30	4.65783e-33	1.39873	973.028	1361	0.0707502	0.0989602	125	9.39473e-35	8.81413e-31	7.05131e-33	1.54144	371.732	573	1295	0.0911404	0.442471	6,26,35,39,40,41,42,55,56,57,150,151,152,171,239,240,241,273,333,348,373,385,386,387,388,389,443,458,459,498,537,539,540,555,556,582,604,605,625,664,665,666,668,669,673,674,735,748,784,798,799,800,801,802,836,837,838,840,849,850,855,877,880,881,882,892,893,894,895,898,935,936,950,951,958,1002,1004,1005,1006,1009,1010,1045,1050,1051,1052,1054,1055,1056,1072,1082,1121,1125,1126,1134,1168,1187,1189,…	1110004E09Rik,2610018G03Rik,AI593442,Abcc4,Abcc5,Acaa2,Acaca,Acadm,Acadsb,Aco1,Acox1,Acsl1,Acsl4,Acsl5,Adamts1,Adar,Adarb2,Adcy1,Adcy2,Adcy3,Adcy5,Adcy7,Adcy8,Adcy9,Adk,Aff3,Agpat3,Agps,Ak4,Akr1b3,Aldh18a1,Aldh1a1,Aldh1a2,Aldh1a3,Aldh3a2,Aldh7a1,Amer1,Amer2,Amer3,Ano3,Anp32a,Anxa11,App,Arhgap5,Arid1b,Arid5a,Arsi,Asb4,Atf7ip,Atoh1,Atp1a1,Atp1b1,Atp2b1,Atp5g3,Atp5j,Atp5o,Atp8a1,Auts2,B3gat2,B3gnt7,…
E16.5	MGI Expression: Detected	5911	TS22_inner ear	174	7.6609e-137	7.18745e-133	4.13072e-135	1.34478	5320.56	7155	0.0707502	0.0951437	102	5.702e-38	5.34962e-34	5.24472e-36	1.26553	794.135	1005	1295	0.0748269	0.776062	27,28,29,30,31,93,95,96,97,98,99,100,153,154,155,156,157,158,161,162,163,164,165,166,167,168,169,170,171,172,278,279,280,281,282,283,284,285,286,287,288,463,464,465,466,467,468,469,614,615,616,617,618,620,621,622,623,670,671,697,698,699,700,701,702,703,704,705,706,707,708,709,710,711,712,713,714,715,716,717,719,720,721,722,728,843,844,845,846,847,848,849,850,851,852,853,854,855,856,857,858,859,86…
P0	MGI Expression: Detected	5911	TS22_inner ear	216	1.01252e-49	9.49951e-46	4.39792e-48	1.31002	2304.55	3019	0.0707502	0.0926841	98	8.01209e-35	7.51694e-31	7.67035e-33	1.35508	601.44	815	1295	0.0801219	0.629344	37,38,39,91,132,166,167,168,170,194,195,198,199,212,213,232,233,234,235,236,276,327,377,424,439,440,442,446,452,453,454,559,560,593,594,617,618,636,674,675,676,677,678,679,680,681,682,683,732,733,795,828,829,830,856,885,886,887,888,894,895,896,897,898,899,900,901,902,903,936,937,985,1020,1021,1022,1023,1025,1031,1033,1034,1057,1070,1117,1118,1153,1154,1155,1189,1190,1191,1192,1193,1214,1215,1216,…	1110004E09Rik,2610018G03Rik,AI593442,Aass,Abcc4,Abcc5,Abcd3,Abcg1,Abt1,Acaa2,Acaca,Acadsb,Acly,Aco1,Acot2,Acsl1,Acsl3,Acsl4,Acsl5,Acsl6,Acss1,Adamts1,Adar,Adarb2,Adcy1,Adcy2,Adcy3,Adcy5,Adcy7,Adcy8,Adcy9,Adk,Adsl,Aff3,Agk,Agpat3,Ak2,Ak3,Ak4,Akr1b8,Aldh18a1,Aldh1a2,Aldh1a3,Aldh7a1,Aldoa,Amd1,Amd2,Amer2,Amer3,Ano1,Ano3,Anp32a,Anxa11,Ap2b1,Apba2,Apobec3,App,Arf3,Arhgap5,Arid1a,Arid1b,Arid5a,Arsi,Ars…
P22	MSigDB Pathway	KEGG_WNT_SIGNALING_PATHWAY	Wnt signaling pathway	34	1.64078e-09	2.16418e-06	6.36524e-08	1.59563	116.569	186	0.00847587	0.0135243	12	1.27649e-09	1.68369e-06	1.40307e-07	1.83998	40.7613	75	142	0.0119294	0.528169	115,359,604,605,987,1349,1790,1844,1898,1899,1900,2210,2211,2740,3000,3380,4399,4432,4434,4435,4436,4437,4438,4459,4555,4763,4764,4784,4785,5164,5166,5167,5168,5169,5170,5222,5234,5266,5267,5291,5292,5445,5446,5483,5484,5485,5486,5613,5614,5755,5756,5836,5978,6420,6694,6695,6696,6795,6951,6952,6988,7148,7149,7150,7151,7152,7176,7179,7180,7219,7361,7424,7425,7426,7427,7428,7452,7454,7455,7580,7581…	Apc,Axin2,Btrc,Cacybp,Camk2a,Camk2b,Camk2d,Ccnd1,Ccnd2,Ccnd3,Cer1,Chp2,Crebbp,Csnk1e,Ctbp2,Ctnnb1,Ctnnbip1,Cul1,Cxxc4,Daam1,Daam2,Dkk1,Dkk2,Fbxw11,Frat2,Fzd1,Fzd10,Fzd3,Fzd4,Fzd5,Fzd6,Fzd7,Fzd8,Gsk3b,Jun,Lef1,Map3k7,Mapk10,Mapk8,Myc,Nfatc1,Nfatc2,Plcb1,Plcb4,Ppard,Ppp2ca,Ppp2cb,Ppp2r1b,Ppp2r5a,Ppp3cb,Prickle1,Prkacb,Prkcb,Rac2,Ruvbl1,Senp2,Sfrp1,Sfrp2,Sfrp5,Smad2,Smad3,Tbl1xr1,Tcf7,Tcf7l1,Tcf7l2,…
E16.5	MSigDB Pathway	KEGG_WNT_SIGNALING_PATHWAY	Wnt signaling pathway	3	1.75691e-41	2.31737e-38	7.72456e-39	1.57514	637.402	1004	0.00847587	0.0133507	14	4.17915e-09	5.5123e-06	3.93736e-07	1.36658	87.0789	119	142	0.0088601	0.838028	17,18,19,20,21,22,23,24,1461,1462,1463,1464,1465,1466,1467,1468,1469,1472,1706,1707,1708,1709,1710,1711,1712,2012,2013,2014,2016,2017,2018,2019,4585,4587,4588,4589,4590,4591,5107,6020,6021,6022,6023,6024,6025,6026,10208,10209,10210,10211,10212,10213,10214,10215,10216,10218,10220,10712,10713,10714,10715,10716,10718,10719,10720,10973,11405,11406,11408,11409,11410,11411,11413,11414,11415,11993,11995…	Apc,Axin1,Axin2,Btrc,Cacybp,Camk2b,Camk2d,Camk2g,Ccnd1,Ccnd2,Ccnd3,Cer1,Chd8,Chp2,Crebbp,Csnk1a1,Csnk1e,Csnk2a1,Csnk2a2,Ctbp2,Ctnnb1,Ctnnbip1,Cul1,Cxxc4,Daam1,Daam2,Dkk1,Dkk2,Dkk4,Ep300,Fbxw11,Frat2,Fzd1,Fzd10,Fzd3,Fzd4,Fzd5,Fzd6,Fzd7,Fzd8,Fzd9,Gsk3b,Jun,Lef1,Lrp5,Lrp6,Map3k7,Mapk10,Mapk8,Mapk9,Myc,Nfat5,Nfatc1,Nfatc2,Nfatc3,Nfatc4,Nkd1,Nkd2,Nlk,Plcb1,Plcb4,Porcn,Ppard,Ppp2ca,Ppp2cb,Ppp2r1a,Ppp2r…
P0	MSigDB Pathway	KEGG_WNT_SIGNALING_PATHWAY	Wnt signaling pathway	10	1.24001e-24	1.63557e-21	1.63557e-22	1.66978	276.084	461	0.00847587	0.0141528	8	6.87662e-10	9.07026e-07	1.13378e-07	1.54664	65.9494	102	142	0.0100275	0.71831	7,327,368,424,959,960,1070,1576,1577,1578,1622,2474,4370,4473,4474,4475,4613,4614,4615,4616,4767,4772,4821,5031,5315,5316,5317,5318,5386,5387,5388,5389,5390,5391,5392,5393,5394,5398,5399,5400,5401,5600,5655,5748,5749,5750,5751,5752,5885,6149,6437,6453,6454,6508,6509,6510,6511,6512,6513,6517,6518,6519,6520,6521,6784,6785,7081,7082,7083,7084,7085,7086,7117,7118,7119,7120,7121,7122,7202,7439,7440,76…	Apc,Axin2,Btrc,Cacybp,Camk2b,Camk2d,Camk2g,Ccnd1,Ccnd2,Ccnd3,Cer1,Crebbp,Csnk1a1,Csnk1e,Csnk2a1,Ctbp1,Ctbp2,Ctnnb1,Ctnnbip1,Cul1,Cxxc4,Daam1,Dkk1,Dkk2,Fbxw11,Fzd1,Fzd10,Fzd2,Fzd3,Fzd4,Fzd5,Fzd6,Fzd7,Fzd9,Gsk3b,Jun,Lef1,Lrp5,Lrp6,Map3k7,Mapk10,Mapk8,Myc,Nfatc1,Nfatc2,Nfatc3,Nkd1,Nlk,Plcb1,Plcb4,Porcn,Ppard,Ppp2ca,Ppp2r1b,Ppp2r5a,Ppp2r5c,Ppp2r5d,Ppp2r5e,Ppp3ca,Ppp3cc,Ppp3r1,Prickle1,Prickle2,Prkca,…
E16.5	Mouse Phenotype	MP:0000026	abnormal inner ear morphology	418	1.0488e-09	8.3159e-06	1.98945e-08	1.42328	224.13	319	0.0162968	0.0231949	156	1.46489e-13	1.16151e-09	7.44556e-12	1.7625	72.624	128	253	0.0203595	0.505929	10,11,153,154,155,210,211,385,386,387,388,389,458,459,670,877,894,895,958,967,1098,1099,1141,1184,1253,1364,1365,1366,1452,1476,1516,1556,1615,1621,1622,1623,1655,1656,1657,1668,1748,1749,1750,1751,1979,1980,1981,1982,1983,2021,2022,2087,2115,2116,2126,2364,2535,2567,2568,2639,2660,2912,2913,3012,3068,3069,3273,3322,3386,3456,3603,3604,3621,3716,3728,3729,3730,3731,3777,3778,3779,3844,3974,3975,3…	Abr,Apaf1,Atoh1,Atp2b2,Atp6v0a4,Atp8b1,Bcr,Bdnf,Bloc1s6,Bmp7,Bsn,Bsnd,Cacng2,Casp3,Cdh23,Chd7,Cldn11,Clic5,Cmah,Col11a1,Cys1,Dfna5,Dll1,Dusp6,Ednrb,Efnb2,Elmod1,Emx2,Ephb2,Ephb3,Esr2,Esrrb,Eya1,Fat4,Fbxo2,Fgf10,Fgf20,Fgf8,Fgf9,Fgfr1,Fgfr2,Fgfr3,Foxg1,Fzd1,Fzd3,Fzd4,Fzd6,Gabra5,Gata3,Gjb2,Gjb6,Gli3,Gpr98,Grid1,Grxcr1,Hes1,Hoxa1,Hoxb1,Ift88,Igf1,Igf1r,Itga8,Jag1,Kcne1,Kcnma1,Kit,Lama2,Lfng,Lmo4,Lmx…
P0	Mouse Phenotype	MP:0000026	abnormal inner ear morphology	373	1.33986e-33	1.06237e-29	2.84819e-32	1.35938	1225.56	1666	0.0162968	0.0221537	227	3.75889e-13	2.98043e-09	1.31296e-11	1.34066	155.148	208	253	0.0154866	0.822134	228,229,230,231,232,233,234,235,236,237,238,239,241,242,243,244,245,247,248,249,250,253,254,255,256,257,258,259,260,477,478,480,481,482,483,484,485,486,487,488,489,2163,2164,2165,2166,2167,2168,2169,2170,2171,2172,2173,2174,2175,2176,2177,2178,2179,2306,2307,2662,2663,2664,2665,2818,2819,4699,4700,4701,4702,4703,4704,4741,4742,4743,4744,4745,4882,4883,4884,4885,4886,4887,4888,4889,4890,4891,4892,…	Abr,Acan,Actb,Actg1,Anp32b,Apaf1,Atg5,Atoh1,Atp2b2,Atp6v0a4,Atp8b1,Barhl1,Bcr,Bdnf,Bloc1s5,Bloc1s6,Bmp4,Bmp7,Bsn,Bsnd,Cacna1d,Cacng2,Calca,Casp3,Cdh23,Cdkn1a,Cdkn1b,Celsr1,Chd7,Chrna9,Cldn11,Cldn14,Cldn9,Clic5,Clrn1,Cmah,Col11a1,Col11a2,Col4a3,Col9a1,Cys1,Dchs1,Dfna5,Dll1,Dlx5,Dlx6,Dusp6,Ednrb,Efnb2,Emx2,Ephb2,Ephb3,Espn,Esr2,Esrrb,Eya1,Fas,Fat4,Fbxo2,Fgf10,Fgf20,Fgf3,Fgf8,Fgf9,Fgfr1,Fgfr2,Fgfr3,…
P22	GO Biological Process	GO:0022008	neurogenesis	93	2.53209e-39	2.54931e-35	2.74119e-37	1.43353	952.195	1365	0.0692354	0.0992511	12	2.36e-44	2.37604e-40	1.98004e-41	1.68788	305.71	516	1065	0.0820741	0.484507	10,11,32,39,40,41,91,92,100,101,102,104,111,112,113,114,115,122,123,124,127,150,151,152,153,154,155,160,168,169,175,212,213,214,227,228,239,240,241,244,245,266,267,356,358,385,386,387,388,389,391,392,446,447,458,459,479,480,481,499,534,539,540,546,593,594,604,605,610,618,619,628,644,650,664,665,666,668,669,670,695,726,739,748,754,755,773,774,840,849,850,863,864,865,893,894,895,896,897,901,938,958…	1110008J03Rik,4930506M07Rik,Ablim1,Acsl4,Adam22,Adcy1,Adm,Adnp2,Adra2b,Adra2c,Agt,Agtpbp1,Ahi1,Akt1,Alcam,Aldh1a2,Alk,Ank3,Anks1,Apbb2,Apc,App,Arhgef28,Artn,Arx,Ascl1,Astn1,Atg7,Atoh1,Atp2b2,Atp8a2,Atxn10,Atxn2,B3gnt2,Barhl2,Bcl11a,Bcl11b,Bcl2,Bdnf,Bloc1s3,Bloc1s6,Bmp2,Bmp5,Bmp7,Bmpr1b,Cacna1a,Camk1d,Camk2b,Ccdc64,Cck,Cckar,Ccl2,Ccr4,Cd9,Cdh11,Cdh23,Cdh4,Cdk5r1,Cdk5rap2,Cdk6,Cdkn1c,Cebpb,Cecr2,Ch…
	GO Biological Process	GO:0022008	neurogenesis	91	1.49272e-138	1.50287e-134	1.65151e-136	1.35135	5206.64	7036	0.0692354	0.0935613	11	4.56193e-50	4.59295e-46	4.17541e-47	1.33519	653.092	872	1065	0.0649244	0.818779	14,15,16,228,229,230,231,232,233,234,235,236,237,238,239,241,242,243,244,245,247,248,249,250,253,254,255,256,257,258,259,260,641,642,643,644,645,646,647,648,649,697,698,699,700,701,702,703,704,705,706,707,708,709,710,711,712,713,714,715,716,717,719,720,721,722,781,782,783,784,785,1119,1120,1121,1122,1123,1240,1241,1242,1243,1244,1246,1367,1368,1369,1370,1371,1372,1373,1374,1375,1376,1377,1378,137…
	GO Biological Process	GO:0022008	neurogenesis	152	1.74011e-35	1.75195e-31	1.1526e-33	1.26108	2255.21	2844	0.0692354	0.0873116	13	1.2137e-38	1.22195e-34	9.39962e-36	1.41523	494.621	700	1065	0.0688164	0.657277	5,49,50,137,139,140,141,142,143,144,145,146,147,148,166,167,168,277,278,279,308,309,327,336,343,344,345,346,347,348,349,350,351,352,353,360,361,362,363,364,365,366,368,371,389,424,439,440,442,443,444,465,492,493,515,572,599,600,601,628,674,675,676,677,678,679,680,681,682,683,700,701,734,735,736,737,756,757,758,775,776,777,778,798,802,833,834,894,895,896,897,898,899,900,901,902,903,938,939,948,949…	4930506M07Rik,Aatk,Abl2,Ablim1,Abt1,Acsl4,Acsl6,Adcy1,Adcyap1,Adm,Adnp2,Adora2a,Adra2b,Adra2c,Agtpbp1,Ahi1,Alcam,Aldh1a2,Alk,Ank3,Ankrd1,Anks1,Anxa1,Apbb2,Apc,Apcdd1,Apod,App,Arhgef2,Arhgef28,Arl3,Artn,Arx,Astn1,Atg7,Atl1,Atoh1,Atp2b2,Atp7a,Atp8a2,Atxn10,Atxn2,Axl,B3gnt2,Baiap2,Barhl1,Barhl2,Bcl11a,Bcl11b,Bcl2,Bdnf,Bhlhe22,Bhlhe23,Bloc1s4,Bloc1s5,Bmp2,Bmp4,Bmp5,Bmp6,Bmp7,Bmpr1a,Bmpr1b,Bnip2,Boc,B…

## Sheet: E16.5 tsLMR GREAT
# GREAT version 3.0.0	Species assembly: mm10	Association rule: Single nearest gene: 350000 bp max extension, curated regulatory domains included
# Ontology summary statistics are provided in the footer.
# Ontology	ID	Desc	BinomRank	BinomP	BinomBonfP	BinomFdrQ	RegionFoldEnrich	ExpRegions	ObsRegions	GenomeFrac	SetCov	HyperRank	HyperP	HyperBonfP	HyperFdrQ	GeneFoldEnrich	ExpGenes	ObsGenes	TotalGenes	GeneSetCov	TermCov	Regions	Genes
MGI Expression: Detected	7501	TS23_nervous system	6	1.57828e-126	1.48075e-122	2.46791e-123	1.34997	3651.18	4929	0.265483	0.358395	1	2.05117e-102	1.9244e-98	1.9244e-98	1.42192	1476.88	2100	5145	0.334023	0.408163	2,3,7,20,21,31,32,35,39,40,41,42,49,55,56,57,58,63,89,90,91,92,99,100,101,102,104,107,108,109,111,112,113,114,117,122,123,124,128,145,150,151,152,153,154,155,165,166,168,169,172,178,182,183,184,185,186,187,188,189,195,196,207,208,209,212,213,214,216,218,220,226,227,228,232,239,240,241,242,244,245,246,253,254,255,256,257,266,267,268,269,270,271,273,278,279,280,281,282,283,287,288,300,307,308,310,3…	0610010F05Rik,0610040J01Rik,1110004E09Rik,1700001C02Rik,1700001L19Rik,1700009N14Rik,1700025G04Rik,1810041L15Rik,1810055G02Rik,2310022B05Rik,2510009E07Rik,3110043O21Rik,3632451O06Rik,4930506M07Rik,4931429I11Rik,4932418E24Rik,4932438H23Rik,4933402E13Rik,5330426P16Rik,5730409E04Rik,6430573F11Rik,9430007A20Rik,9430020K01Rik,9930013L23Rik,A330021E22Rik,A930011G23Rik,A930018M24Rik,AB041806,AI593442,AI8…
MGI Expression: Detected	7608	TS23_central nervous system	8	6.15061e-125	5.7705e-121	7.21313e-122	1.35174	3593.14	4857	0.261262	0.353159	2	5.5656e-102	5.22165e-98	2.61082e-98	1.42647	1449.04	2067	5048	0.328774	0.409469	2,3,7,20,21,31,32,35,39,40,41,42,49,55,56,57,58,63,89,90,91,92,99,100,101,102,104,107,108,109,111,117,122,123,124,128,145,150,151,152,153,154,155,165,166,168,169,172,178,182,183,184,185,186,187,188,189,195,196,207,208,209,212,213,214,216,218,220,226,227,228,232,239,240,241,242,244,245,246,253,254,255,256,257,266,267,268,269,270,271,273,278,279,280,281,282,283,287,288,300,307,308,310,311,316,317,3…	0610010F05Rik,0610040J01Rik,1110004E09Rik,1700001C02Rik,1700001L19Rik,1700009N14Rik,1700025G04Rik,1810041L15Rik,1810055G02Rik,2310022B05Rik,2510009E07Rik,3110043O21Rik,3632451O06Rik,4930506M07Rik,4931429I11Rik,4932418E24Rik,4932438H23Rik,4933402E13Rik,5330426P16Rik,5730409E04Rik,6430573F11Rik,9430007A20Rik,9430020K01Rik,9930013L23Rik,A330021E22Rik,A930011G23Rik,A930018M24Rik,AB041806,AI593442,AI8…
MGI Expression: Detected	7901	TS23_brain	15	1.80646e-108	1.69482e-104	1.12988e-105	1.34206	3368.7	4521	0.244943	0.328728	3	6.16668e-98	5.78558e-94	1.92853e-94	1.4413	1334.21	1923	4648	0.305869	0.413726	2,3,7,20,21,31,39,40,41,49,55,56,57,58,63,89,90,91,92,99,100,101,102,104,107,108,109,111,117,122,123,124,128,145,150,151,152,153,154,155,165,166,168,169,172,178,182,183,184,185,186,187,188,189,195,196,207,212,213,214,216,218,220,226,227,228,232,239,240,241,242,244,245,246,253,254,255,256,257,266,267,268,269,271,273,278,279,280,281,282,283,300,307,308,310,311,316,317,318,319,325,326,333,335,341,34…	0610010F05Rik,0610040J01Rik,1110004E09Rik,1700001C02Rik,1700001L19Rik,1700009N14Rik,1700025G04Rik,1810041L15Rik,1810055G02Rik,2310022B05Rik,2510009E07Rik,4930506M07Rik,4932418E24Rik,4932438H23Rik,5330426P16Rik,6430573F11Rik,9430007A20Rik,9430020K01Rik,9930013L23Rik,A330021E22Rik,A930011G23Rik,A930018M24Rik,AB041806,AI593442,AI836003,Aacs,Aatf,Abca1,Abcb9,Abcc5,Abcc8,Abcd2,Abce1,Abhd3,Abhd5,Ablim3…
MGI Expression: Detected	8820	TS23_forebrain	29	2.98592e-90	2.80139e-86	9.65996e-88	1.3507	2821.49	3811	0.205155	0.277103	4	3.75547e-89	3.52339e-85	8.80847e-86	1.48841	1055.49	1571	3677	0.249881	0.42725	2,3,7,20,21,31,39,40,41,55,56,57,89,90,91,92,99,100,101,102,104,107,108,109,111,117,122,123,124,128,145,150,151,152,153,154,155,165,166,168,169,172,178,182,183,184,185,186,187,188,189,195,196,207,212,213,214,216,220,226,227,228,239,240,241,244,245,246,253,254,255,256,257,266,267,268,269,273,278,279,280,316,317,318,319,325,326,333,341,342,343,345,356,357,358,359,373,376,379,385,386,387,388,389,393…	0610040J01Rik,1110004E09Rik,1700001C02Rik,1700009N14Rik,1700025G04Rik,1810041L15Rik,2310022B05Rik,2510009E07Rik,4930506M07Rik,4932418E24Rik,4932438H23Rik,5330426P16Rik,6430573F11Rik,9430007A20Rik,9430020K01Rik,9930013L23Rik,A330021E22Rik,AB041806,Aatf,Abca1,Abcc5,Abcc8,Abcd2,Abce1,Abhd3,Abhd5,Ablim3,Abr,Acaa2,Acaca,Acadm,Ace,Acox1,Acsl4,Actr3b,Acvr1b,Acvr2a,Acvr2b,Acvrl1,Adam12,Adam23,Adamts18,Ad…
MSigDB Perturbation	MEISSNER_BRAIN_HCP_WITH_H3K4ME3_AND_H3K27ME3	Genes with high-CpG-density promoters (HCP) bearing histone H3 dimethylation at K4 (H3K4me2) and trimethylation at K27 (H3K27me3) in brain.	1	1.24558e-91	4.19013e-88	4.19013e-88	1.72464	880.182	1518	0.0639993	0.110376	1	2.07809e-88	6.99069e-85	6.99069e-85	2.02013	291.07	588	1014	0.0935263	0.579882	7,10,11,26,91,92,115,128,153,154,155,175,207,223,238,239,240,241,242,243,244,245,248,249,259,275,280,285,286,300,320,321,322,335,346,347,379,421,429,430,431,432,433,438,443,452,453,456,458,459,474,475,476,477,479,480,481,490,491,506,507,508,527,586,593,594,604,605,635,636,637,670,675,695,724,736,747,748,753,754,755,759,772,775,785,792,798,799,800,801,802,827,839,852,881,882,909,910,919,920,921,93…	Ablim3,Ace,Acsf2,Adamts15,Adamts17,Adamts18,Adamts2,Adamts5,Adamts8,Adcy7,Adora2b,Adra1b,Adra1d,Adra2a,Adra2b,Adra2c,Adrb2,Afap1l2,Aif1l,Aldh1a2,Alox12,Alpl,Als2cl,Amigo2,Ankrd33b,Ano5,Antxr2,Anxa2,Arhgap10,Arhgap27,Arhgap28,Arhgef17,Arhgef26,Arx,Ascl1,Ass1,Atf3,Atoh8,Atp10a,Atp1b1,Atp6v1c2,Atp8b1,Avpr1a,B3gat2,Bace2,Bag3,Bai2,Baiap2l1,Barx2,Bcar3,Bcl2l11,Bdnf,Bfsp1,Bhlha9,Bmp2,Bmp7,Bnc2,Btbd11,C…
MSigDB Predicted Promoter Motifs	AACTTT_UNKNOWN	Motif AACTTT (no known TF)	5	1.10704e-39	6.80832e-37	1.36166e-37	1.30741	1728.61	2260	0.125689	0.164328	1	6.78456e-87	4.17251e-84	4.17251e-84	1.74783	501.766	877	1748	0.139494	0.501716	10,11,24,25,44,45,55,56,57,60,61,68,81,82,89,90,100,101,102,104,105,106,109,112,113,114,115,119,122,123,124,125,167,183,184,185,195,196,206,208,209,223,253,254,255,256,257,268,269,275,280,285,286,287,288,307,308,310,311,324,341,348,356,362,385,386,387,388,389,391,392,446,447,452,453,462,463,464,465,466,478,479,480,481,498,505,521,524,526,527,528,555,556,557,567,576,577,582,590,604,605,610,612,613…	Abca12,Abcc5,Acbd3,Acn9,Acoxl,Acsf2,Acsl4,Adam23,Adam9,Adamts2,Adamts5,Adamts9,Adamtsl1,Adamtsl3,Adcy2,Adcy8,Adm,Adnp,Adra1a,Adra1b,Adrb2,Aff3,Akap2,Akirin2,Akt3,Alcam,Aldh1a1,Alk,Alx4,Amigo2,Amotl1,Angpt2,Ank3,Anp32a,Anxa11,Ap1ar,Ap1s2,Apba1,Apbb2,App,Arfgef1,Arhgef11,Arhgef17,Arid1b,Arid3b,Arl5b,Armc4,Arpp21,Arrdc3,Arvcf,Asb4,Astn1,Atf3,Atl2,Atoh1,Atp2b4,Atp5g3,Atp8a2,Atxn1,Atxn7l1,Auts2,Avpr1b…
MGI Expression: Detected	7445	TS23_organ system	3	6.75016e-180	6.333e-176	2.111e-176	1.3167	5213.03	6864	0.379047	0.499091	5	9.93528e-82	9.32128e-78	1.86426e-78	1.25595	2456.3	3085	8557	0.490695	0.360523	2,3,7,10,11,20,21,31,32,35,39,40,41,42,44,45,49,55,56,57,58,60,61,63,81,82,83,87,89,90,91,92,99,100,101,102,104,107,108,109,111,112,113,114,117,119,122,123,124,125,128,142,145,150,151,152,153,154,155,158,165,166,167,168,169,172,175,177,178,181,182,183,184,185,186,187,188,189,195,196,204,205,207,208,209,212,213,214,216,218,220,224,225,226,227,228,232,238,239,240,241,242,243,244,245,246,253,254,255…
MGI Expression: Detected	8824	TS23_hindbrain	50	1.9523e-71	1.83165e-67	3.6633e-69	1.33979	2450.38	3283	0.17817	0.238712	6	2.17589e-79	2.04142e-75	3.40237e-76	1.50223	913.972	1373	3184	0.218387	0.431219	2,3,7,20,21,49,55,56,57,63,89,90,99,100,101,102,104,107,108,109,111,117,122,123,124,145,150,151,152,153,154,155,165,166,168,169,172,178,182,186,187,188,189,195,196,207,212,213,214,216,220,226,232,239,240,241,244,245,246,253,254,255,256,257,266,267,268,269,278,279,280,307,308,310,311,316,317,318,319,333,335,341,342,343,345,356,358,359,373,379,385,386,387,388,389,393,415,416,428,429,430,431,432,433…	1110004E09Rik,1700001C02Rik,1810041L15Rik,2310022B05Rik,2510009E07Rik,4930506M07Rik,4932418E24Rik,4932438H23Rik,5330426P16Rik,6430573F11Rik,9430007A20Rik,9430020K01Rik,9930013L23Rik,A330021E22Rik,A930018M24Rik,AB041806,AI593442,Aatf,Abca1,Abcc5,Abcd2,Abce1,Abhd3,Abhd5,Ablim3,Abr,Abtb1,Acaa2,Acadm,Ace,Acox1,Acsl4,Acsl5,Acvr1b,Acvr2a,Acvr2b,Acvrl1,Adam12,Adam19,Adam23,Adamts16,Adar,Adarb2,Adcy1,Adc…
MGI Expression: Detected	9955	TS23_telencephalon	34	7.1542e-85	6.71207e-81	1.97414e-82	1.36259	2553.95	3480	0.185702	0.253036	7	8.79369e-78	8.25024e-74	1.17861e-74	1.48345	955.881	1418	3330	0.225545	0.425826	2,3,7,20,21,31,39,40,41,55,56,57,89,90,91,92,99,100,101,102,104,107,108,109,111,117,122,123,124,128,145,150,151,152,153,154,155,165,166,168,169,172,178,182,183,184,185,186,187,188,189,195,196,207,212,213,214,216,220,226,227,228,239,240,241,244,245,246,253,254,255,256,257,266,267,268,269,273,278,279,280,316,317,318,319,333,341,342,343,356,357,358,359,373,379,385,386,387,388,389,393,415,416,428,429…	0610040J01Rik,1110004E09Rik,1700001C02Rik,1700009N14Rik,1810041L15Rik,2310022B05Rik,2510009E07Rik,4930506M07Rik,4932418E24Rik,4932438H23Rik,5330426P16Rik,6430573F11Rik,9430007A20Rik,9430020K01Rik,9930013L23Rik,A330021E22Rik,AB041806,Aatf,Abca1,Abcc8,Abcd2,Abce1,Abhd3,Abhd5,Ablim3,Abr,Acaa2,Acaca,Acadm,Ace,Acsl4,Actr3b,Acvr1b,Acvr2a,Acvr2b,Acvrl1,Adam12,Adam23,Adamts18,Adar,Adarb2,Adcy1,Adcy2,Adcy…
MGI Expression: Detected	9951	TS23_diencephalon	62	1.21368e-67	1.13867e-63	1.83656e-65	1.34743	2261.34	3047	0.164425	0.221552	8	1.05102e-76	9.86065e-73	1.23258e-73	1.52841	815.226	1246	2840	0.198187	0.438732	2,7,21,31,55,56,57,89,90,91,92,99,100,101,102,104,107,108,109,117,122,123,124,145,150,151,152,153,154,155,165,166,168,169,172,178,182,186,187,188,189,195,196,207,212,213,214,216,220,226,239,240,241,244,245,246,253,254,255,256,257,266,267,268,269,273,278,279,280,316,317,318,319,325,326,333,341,342,343,345,356,358,359,373,376,379,385,386,387,388,389,393,402,413,414,428,436,446,447,456,458,459,472,4…	0610040J01Rik,1110004E09Rik,1700001C02Rik,1700025G04Rik,1810041L15Rik,2310022B05Rik,2510009E07Rik,4930506M07Rik,4932438H23Rik,5330426P16Rik,6430573F11Rik,9430007A20Rik,9430020K01Rik,9930013L23Rik,A330021E22Rik,AB041806,Aatf,Abca1,Abcd2,Abhd5,Ablim3,Abr,Acaa2,Acadm,Ace,Acox1,Acsl4,Acvr1b,Acvr2a,Acvr2b,Acvrl1,Adam12,Adam23,Adamts9,Adar,Adarb2,Adcy1,Adcy2,Adcy8,Adcyap1r1,Add2,Adnp,Adora2b,Adra1b,Adr…
MGI Expression: Detected	6925	TS23_embryo	1	1.28985e-185	1.21014e-181	1.21014e-181	1.30459	5545.81	7235	0.403243	0.526067	9	2.73682e-76	2.56768e-72	2.85298e-73	1.22985	2666.99	3280	9291	0.521711	0.35303	2,3,7,10,11,20,21,31,32,35,39,40,41,42,44,45,49,55,56,57,58,60,61,63,77,81,82,83,87,89,90,91,92,99,100,101,102,104,107,108,109,111,112,113,114,115,117,119,122,123,124,125,128,136,137,138,139,142,145,150,151,152,153,154,155,158,165,166,167,168,169,172,175,177,178,181,182,183,184,185,186,187,188,189,195,196,204,205,207,208,209,212,213,214,216,218,220,224,225,226,227,228,232,238,239,240,241,242,243,…
MGI Expression: Detected	6924	Theiler_stage_23	2	3.14168e-184	2.94752e-180	1.47376e-180	1.30283	5557.9	7241	0.404123	0.526503	10	1.30071e-74	1.22032e-70	1.22033e-71	1.22649	2676.75	3283	9325	0.522189	0.352064	2,3,7,10,11,20,21,31,32,35,39,40,41,42,44,45,49,55,56,57,58,60,61,63,77,81,82,83,87,89,90,91,92,99,100,101,102,104,107,108,109,111,112,113,114,115,117,119,122,123,124,125,128,136,137,138,139,142,145,150,151,152,153,154,155,158,165,166,167,168,169,172,175,177,178,181,182,183,184,185,186,187,188,189,195,196,204,205,207,208,209,212,213,214,216,218,220,224,225,226,227,228,232,238,239,240,241,242,243,…
MGI Expression: Detected	8133	TS23_spinal cord	73	1.65708e-63	1.55467e-59	2.12969e-61	1.32652	2364.09	3136	0.171896	0.228023	11	1.21084e-70	1.13601e-66	1.03273e-67	1.47622	901.629	1331	3141	0.211707	0.42375	2,32,35,39,40,41,42,55,56,57,58,89,90,91,92,100,101,102,104,107,108,109,111,117,122,123,124,145,150,151,152,153,154,155,165,166,168,169,172,178,182,186,187,188,189,195,196,207,212,213,214,216,218,220,226,232,239,240,241,244,245,246,253,254,255,256,257,266,267,268,269,271,278,279,280,281,282,283,287,288,300,307,308,310,311,325,326,333,341,342,343,356,358,359,393,429,430,431,432,433,436,446,447,456…	0610010F05Rik,1700001C02Rik,1700001L19Rik,1700025G04Rik,1810055G02Rik,2310022B05Rik,2510009E07Rik,4930506M07Rik,4931429I11Rik,5330426P16Rik,6430573F11Rik,9430007A20Rik,9430020K01Rik,9930013L23Rik,A330021E22Rik,AB041806,AI593442,AI836003,Aacs,Aatf,Abca1,Abcb9,Abcc5,Abcd2,Abhd5,Ablim3,Abr,Abtb1,Acadm,Acox1,Acsl4,Acsl5,Acvr1b,Acvr2a,Acvr2b,Acvrl1,Adam12,Adam23,Adamts16,Adar,Adarb2,Adcy1,Adcy2,Adcy3,…
MGI Expression: Detected	4031	TS20_organ system	24	6.64516e-100	6.23449e-96	2.59771e-97	1.50878	1717.95	2592	0.124914	0.188468	12	7.81579e-69	7.33277e-65	6.11064e-66	1.56874	652.755	1024	2274	0.162876	0.450308	6,10,11,20,26,35,39,40,41,59,65,81,82,100,101,102,104,115,117,122,123,124,127,128,139,142,150,151,152,153,154,155,173,186,187,188,189,195,196,218,223,227,228,239,240,241,242,244,245,285,286,307,308,310,311,335,356,358,360,361,376,378,385,386,387,388,389,391,392,393,401,419,446,447,452,453,458,459,464,465,466,479,480,481,485,487,493,494,495,498,517,520,537,539,540,565,574,577,586,604,605,610,624,6…	1600029D21Rik,1700106J16Rik,2810474O19Rik,4921524J17Rik,Aadat,Aatf,Abtb1,Acin1,Acvr1b,Acvr2a,Acvr2b,Acvrl1,Adam19,Adam9,Adamts1,Adamts2,Adamts20,Adamts5,Adamts9,Adar,Adcyap1r1,Adipor2,Adnp,Adnp2,Adra1b,Adra1d,Adra2a,Adra2b,Aff1,Aff2,Agap1,Agt,Agtr2,Ahr,Akt1,Akt3,Alcam,Aldh1a1,Aldh1a2,Aldh1a3,Alk,Alpl,Alx3,Amer1,Amer2,Amer3,Angpt1,Angpt2,Ankfy1,Ano3,Anxa11,Apc,Ar,Arid5b,Arsa,Arvcf,Arx,Ascl1,Astn1,…
MGI Expression: Detected	9987	TS23_metencephalon	79	2.00672e-61	1.88271e-57	2.38317e-59	1.34403	2116.03	2844	0.15386	0.206791	13	1.04747e-68	9.8274e-65	7.55954e-66	1.51584	769.872	1167	2682	0.185621	0.435123	2,7,20,21,55,56,57,89,90,99,100,101,102,104,107,108,109,117,122,123,124,145,150,151,152,153,154,155,165,166,168,169,172,178,182,186,187,188,189,195,196,212,213,214,216,220,226,239,240,241,244,245,246,253,254,255,256,257,266,267,268,269,278,279,280,316,317,318,319,333,341,342,345,356,358,385,386,387,388,389,393,415,416,429,430,431,432,433,436,446,447,456,458,459,472,473,479,480,481,489,497,500,506…	1110004E09Rik,1700001C02Rik,1810041L15Rik,2510009E07Rik,4932438H23Rik,5330426P16Rik,6430573F11Rik,9430007A20Rik,9930013L23Rik,A330021E22Rik,A930018M24Rik,AB041806,AI593442,Aatf,Abca1,Abcd2,Abhd3,Abhd5,Abr,Abtb1,Acaa2,Acadm,Acox1,Acsl4,Acsl5,Acvr1b,Acvr2a,Acvr2b,Acvrl1,Adam23,Adamts16,Adar,Adarb2,Adcy1,Adcy2,Adcy8,Adcyap1r1,Add2,Adnp,Adora2b,Adra1a,Adra1b,Adra2a,Adra2b,Adra2c,Adrb2,Afap1l2,Aff2,Af…
Mouse Phenotype	MP:0003631	nervous system phenotype	10	1.97588e-62	1.56667e-58	1.56667e-59	1.34946	2092.68	2824	0.152162	0.205337	1	3.13304e-69	2.48419e-65	2.48419e-65	1.50345	807.476	1214	2813	0.193097	0.431568	6,10,11,21,22,23,24,25,32,44,45,49,59,60,61,89,90,100,101,102,104,111,112,113,114,115,119,122,123,124,128,139,145,150,151,152,153,154,155,168,169,173,208,209,210,211,216,218,227,228,239,240,241,244,245,266,267,268,269,280,291,301,333,341,348,356,357,358,363,371,372,373,376,385,386,387,388,389,393,443,446,447,452,453,458,459,472,473,479,480,481,489,493,494,495,497,498,499,517,521,524,525,526,534,5…	Aadat,Abca1,Abca2,Abca4,Abcc1,Abcc4,Abcd2,Abr,Acvr1b,Acvr2a,Acvrl1,Adam22,Adamts20,Adamts9,Adcy1,Adcy3,Adcy8,Adcyap1r1,Add2,Adipor2,Adnp,Adora1,Adra1b,Adra1d,Adra2a,Adra2c,Aff1,Aff2,Aga,Ago2,Agt,Agtpbp1,Agtr1a,Agtr2,Ahi1,Ak8,Akap12,Akap13,Akt1,Akt3,Alcam,Aldh1a2,Aldh3a2,Alpl,Alx3,Alx4,Ambra1,Amot,Angpt1,Ank2,Ank3,Ap3b1,Ap3b2,Apaf1,Apba1,Apbb2,Apc,Aplp2,Apoa4,Apob,App,Ar,Arap3,Arhgap5,Arhgef11,Arh…
GO Biological Process	GO:0048731	system development	5	6.00675e-107	6.0476e-103	1.20952e-103	1.44926	2219.06	3216	0.161351	0.23384	1	2.49263e-68	2.50958e-64	2.50958e-64	1.47047	893.591	1314	3113	0.209003	0.422101	6,10,11,32,39,40,41,42,43,44,45,91,92,100,101,102,104,111,112,113,114,115,117,122,123,124,127,128,142,150,151,152,153,154,155,160,168,169,173,175,195,196,204,205,207,208,209,212,213,214,224,227,228,238,239,240,241,242,244,245,262,266,267,298,307,308,310,311,315,356,358,359,360,361,373,376,385,386,387,388,389,391,392,429,430,431,432,433,436,438,446,447,452,453,458,459,474,475,476,477,479,480,481,4…	1110008J03Rik,1700106J16Rik,4930506M07Rik,Aacs,Abca12,Ablim1,Abr,Acadm,Ace,Acin1,Acsl4,Acvr1b,Acvr2a,Acvr2b,Acvrl1,Adam19,Adam22,Adam9,Adamts1,Adamts2,Adcy1,Add2,Adm,Adnp2,Adra1a,Adra1b,Adra2b,Adra2c,Agt,Agtpbp1,Agtr1a,Agtr2,Ahctf1,Ahi1,Ahr,Aicda,Ak8,Akt1,Alcam,Aldh1a1,Aldh1a2,Aldh1a3,Alk,Alox12,Alox12b,Alpl,Alx3,Alx4,Ambra1,Amer1,Amot,Amtn,Ang4,Angpt1,Angpt2,Angpt4,Ank2,Ank3,Ankrd11,Ankrd2,Ankrd…
Mouse Phenotype	MP:0000001	mammalian phenotype	1	1.30899e-135	1.0379e-131	1.0379e-131	1.30365	4607.84	6007	0.335042	0.436777	2	9.60232e-68	7.61368e-64	3.80684e-64	1.25561	2186.18	2745	7616	0.436615	0.360425	6,8,10,11,15,19,20,21,22,23,24,25,32,39,40,41,44,45,49,50,54,55,56,57,59,60,61,66,67,89,90,91,92,96,97,98,100,101,102,104,109,111,112,113,114,115,117,119,122,123,124,125,128,131,132,133,136,137,138,139,142,145,150,151,152,153,154,155,162,163,168,169,173,177,178,195,196,197,198,204,205,207,208,209,210,211,212,213,214,216,218,224,226,227,228,238,239,240,241,242,244,245,246,258,262,264,265,266,267,2…	2010111I01Rik,2310022B05Rik,2310067B10Rik,2900026A02Rik,4932438H23Rik,A1cf,Aadat,Aatf,Abca1,Abca12,Abca2,Abca4,Abca5,Abcc1,Abcc4,Abcc8,Abcd2,Abce1,Abhd5,Ablim1,Abr,Abra,Acaca,Acacb,Acadm,Ace,Aco1,Acot11,Acox1,Acpp,Acsf2,Acsl1,Acsl4,Acsm3,Acvr1b,Acvr2a,Acvr2b,Acvrl1,Adam12,Adam18,Adam19,Adam22,Adam23,Adam9,Adamts1,Adamts18,Adamts2,Adamts20,Adamts5,Adamts9,Adar,Adcy1,Adcy3,Adcy5,Adcy7,Adcy8,Adcy9,A…
MGI Expression: Detected	5741	TS22_embryo	11	2.28968e-113	2.14818e-109	1.95289e-110	1.35668	3280.8	4451	0.238552	0.323638	14	6.76462e-67	6.34656e-63	4.53326e-64	1.33915	1468.84	1967	5117	0.312868	0.384405	2,6,10,11,20,21,26,31,35,39,40,41,42,44,45,49,50,55,56,57,59,89,90,91,92,95,100,101,102,104,109,115,119,127,128,130,139,142,145,150,151,152,153,154,155,165,166,168,169,171,173,176,177,195,196,212,213,214,223,227,228,239,240,241,242,244,245,258,266,267,271,272,273,285,286,287,288,297,298,302,303,304,305,307,308,310,311,320,321,322,332,333,335,348,356,357,360,361,371,372,373,376,384,385,386,387,388…	1110004E09Rik,1190005I06Rik,1700106J16Rik,1810041L15Rik,2310067B10Rik,2610018G03Rik,2810474O19Rik,3110079O15Rik,4921524J17Rik,4932438H23Rik,AI593442,AI836003,Aacs,Aadat,Aatf,Abca1,Abca12,Abca2,Abca4,Abcb9,Abcc1,Abcc4,Abcc5,Abcc8,Abcd2,Abhd17c,Ablim1,Acaa2,Acaca,Acacb,Acadm,Acadsb,Acin1,Aco1,Acox1,Acox2,Acsl1,Acsl4,Acsl5,Acsm3,Acss3,Actn2,Acvr1b,Acvr2a,Acvr2b,Acvrl1,Adam12,Adam22,Adam23,Adam9,Adam…
MGI Expression: Detected	5740	Theiler_stage_22	12	3.01567e-113	2.82931e-109	2.35775e-110	1.35499	3300.38	4472	0.239976	0.325165	15	1.17527e-65	1.10263e-61	7.3509e-63	1.33351	1484.06	1979	5170	0.314777	0.382785	2,6,10,11,20,21,26,31,35,39,40,41,42,44,45,49,50,55,56,57,59,89,90,91,92,95,100,101,102,104,109,115,119,127,128,130,139,142,145,150,151,152,153,154,155,165,166,168,169,171,173,176,177,195,196,212,213,214,223,227,228,239,240,241,242,244,245,258,266,267,271,272,273,285,286,287,288,297,298,302,303,304,305,307,308,310,311,320,321,322,332,333,335,348,356,357,360,361,371,372,373,376,384,385,386,387,388…	1110004E09Rik,1190005I06Rik,1600029D21Rik,1700106J16Rik,1810041L15Rik,2310067B10Rik,2610018G03Rik,2810474O19Rik,3110079O15Rik,4921524J17Rik,4932438H23Rik,AI593442,AI836003,Aacs,Aadat,Aatf,Abca1,Abca12,Abca2,Abca4,Abcb9,Abcc1,Abcc4,Abcc5,Abcc8,Abcd2,Abhd17c,Ablim1,Acaa2,Acaca,Acacb,Acadm,Acadsb,Acin1,Aco1,Acox1,Acox2,Acsl1,Acsl4,Acsl5,Acsm3,Acss3,Actn2,Acvr1b,Acvr2a,Acvr2b,Acvrl1,Adam12,Adam22,Ada…
MGI Expression: Detected	4000	TS20_embryo	18	1.30646e-102	1.22572e-98	6.80954e-100	1.46138	2055.59	3004	0.149465	0.218425	16	1.55556e-65	1.45942e-61	9.12139e-63	1.47917	835.607	1236	2911	0.196596	0.424596	6,10,11,20,26,35,39,40,41,59,65,81,82,100,101,102,104,115,117,119,122,123,124,127,128,139,142,150,151,152,153,154,155,173,176,186,187,188,189,195,196,207,218,223,227,228,239,240,241,242,244,245,285,286,298,307,308,310,311,335,356,358,360,361,371,372,376,378,385,386,387,388,389,391,392,393,401,419,446,447,452,453,458,459,464,465,466,479,480,481,485,487,493,494,495,498,517,520,527,537,539,540,565,5…	1110004E09Rik,1600029D21Rik,1700106J16Rik,2810474O19Rik,3110079O15Rik,4921524J17Rik,Aadat,Aatf,Abcd2,Abtb1,Acin1,Acox1,Acvr1b,Acvr2a,Acvr2b,Acvrl1,Adam19,Adam9,Adamts1,Adamts2,Adamts20,Adamts5,Adamts9,Adar,Adcyap1r1,Adipor2,Adnp,Adnp2,Adra1a,Adra1b,Adra1d,Adra2a,Adra2b,Aff1,Aff2,Agap1,Agpat3,Agt,Agtr2,Ahr,Akt1,Akt3,Alcam,Aldh1a1,Aldh1a2,Aldh1a3,Alk,Alpl,Alx3,Alx4,Amer1,Amer2,Amer3,Angpt1,Angpt2,A…
GO Biological Process	GO:0007275	multicellular organismal development	2	9.19519e-116	9.25772e-112	4.62886e-112	1.43176	2517.19	3604	0.183028	0.262052	2	2.84873e-66	2.8681e-62	1.43405e-62	1.41897	1051.47	1492	3663	0.237315	0.407316	6,10,11,32,39,40,41,42,43,44,45,55,56,57,91,92,100,101,102,104,111,112,113,114,115,117,122,123,124,127,128,131,132,133,142,150,151,152,153,154,155,160,162,163,168,169,173,175,177,195,196,204,205,207,208,209,212,213,214,224,227,228,238,239,240,241,242,244,245,262,266,267,298,302,303,304,305,307,308,310,311,315,356,358,359,360,361,363,373,376,385,386,387,388,389,391,392,419,422,429,430,431,432,433,…	1110008J03Rik,1700106J16Rik,4930506M07Rik,Aacs,Aatf,Abca12,Ablim1,Abr,Acadm,Ace,Acin1,Aco1,Acsl4,Acvr1b,Acvr2a,Acvr2b,Acvrl1,Adam18,Adam19,Adam22,Adam9,Adamts1,Adamts2,Adar,Adcy1,Adcyap1r1,Add2,Adm,Adnp2,Adra1a,Adra1b,Adra2b,Adra2c,Aff3,Agfg1,Ago2,Agt,Agtpbp1,Agtr1a,Agtr2,Ahctf1,Ahi1,Ahr,Aicda,Ak8,Akirin2,Akt1,Alcam,Aldh1a1,Aldh1a2,Aldh1a3,Alk,Alox12,Alox12b,Alpl,Alx3,Alx4,Ambra1,Amer1,Amot,Amtn,…
MGI Expression: Detected	3999	Theiler_stage_20	21	8.75944e-102	8.2181e-98	3.91338e-99	1.45565	2082.22	3031	0.151401	0.220388	17	1.141e-64	1.07049e-60	6.29701e-62	1.47022	852.256	1253	2969	0.1993	0.422028	6,10,11,20,26,35,39,40,41,59,65,81,82,100,101,102,104,115,117,119,122,123,124,127,128,139,142,150,151,152,153,154,155,158,173,176,186,187,188,189,195,196,207,218,223,227,228,239,240,241,242,244,245,285,286,298,307,308,310,311,335,356,358,360,361,371,372,376,378,385,386,387,388,389,391,392,393,401,419,446,447,452,453,458,459,464,465,466,479,480,481,485,487,493,494,495,498,517,520,527,537,539,540,5…	1110004E09Rik,1600029D21Rik,1700106J16Rik,2810474O19Rik,3110079O15Rik,4921524J17Rik,Aadat,Aatf,Abcd2,Abtb1,Acin1,Acox1,Acvr1b,Acvr2a,Acvr2b,Acvrl1,Adam19,Adam9,Adamts1,Adamts2,Adamts20,Adamts5,Adamts9,Adar,Adcyap1r1,Adipor2,Adnp,Adnp2,Adra1a,Adra1b,Adra1d,Adra2a,Adra2b,Aff1,Aff2,Agap1,Agpat3,Agt,Agtr2,Ahr,Akt1,Akt3,Alcam,Aldh1a1,Aldh1a2,Aldh1a3,Alk,Alpl,Alx3,Alx4,Amer1,Amer2,Amer3,Angpt1,Angpt2,A…
MGI Expression: Detected	11175	TS23_metencephalon lateral wall	105	7.13855e-56	6.69739e-52	6.37846e-54	1.34012	1985.64	2661	0.144379	0.193485	18	1.92878e-64	1.80959e-60	1.00532e-61	1.52166	713.036	1085	2484	0.172578	0.436796	2,7,20,55,56,57,89,90,99,100,101,102,104,107,108,109,117,122,123,124,145,150,151,152,153,154,155,165,166,168,169,172,178,182,186,187,188,189,195,196,212,213,214,216,220,226,239,240,241,244,245,246,253,254,255,256,257,266,267,268,269,278,279,280,316,317,318,319,341,342,345,356,358,385,386,387,388,389,393,429,430,431,432,433,436,446,447,456,458,459,472,473,479,480,481,497,500,506,507,508,555,556,57…	1700001C02Rik,1810041L15Rik,2510009E07Rik,4932438H23Rik,5330426P16Rik,6430573F11Rik,9430007A20Rik,9930013L23Rik,A330021E22Rik,A930018M24Rik,AB041806,AI593442,Aatf,Abca1,Abcd2,Abhd3,Abhd5,Abr,Abtb1,Acadm,Acox1,Acsl4,Acsl5,Acvr1b,Acvr2a,Acvr2b,Acvrl1,Adam23,Adamts16,Adar,Adarb2,Adcy1,Adcy2,Adcy8,Adcyap1r1,Add2,Adnp,Adora2b,Adra1b,Adra2a,Adra2b,Adra2c,Adrb2,Afap1l2,Aff2,Aff3,Agap1,Agbl1,Agtpbp1,Agtr…
MGI Expression: Detected	5784	TS22_organ system	16	5.00639e-105	4.697e-101	2.93562e-102	1.35747	3086.62	4190	0.224432	0.304661	19	2.38022e-63	2.23312e-59	1.17533e-60	1.34713	1359.19	1831	4735	0.291236	0.386695	2,6,10,11,20,21,26,31,35,39,40,41,42,49,50,55,56,57,59,89,90,95,100,101,102,104,109,115,127,128,130,139,142,145,150,151,152,153,154,155,165,166,168,169,171,173,177,223,227,228,239,240,241,242,244,245,258,271,273,285,286,287,288,297,302,303,304,305,307,308,310,311,332,333,335,348,356,357,360,361,373,376,384,385,386,387,388,389,391,392,401,419,438,443,446,447,458,459,479,480,481,485,498,500,517,528…	1110004E09Rik,1190005I06Rik,1700106J16Rik,1810041L15Rik,2310067B10Rik,2610018G03Rik,2810474O19Rik,4921524J17Rik,4932438H23Rik,AI593442,AI836003,Aacs,Aadat,Aatf,Abca1,Abca12,Abca2,Abca4,Abcb9,Abcc1,Abcc4,Abcc5,Abcc8,Abcd2,Abhd17c,Ablim1,Acaa2,Acaca,Acadm,Acadsb,Acin1,Aco1,Acox1,Acox2,Acsl1,Acsl4,Acsl5,Acsm3,Acss3,Actn2,Acvr1b,Acvr2a,Acvr2b,Acvrl1,Adam22,Adam23,Adam9,Adamts1,Adamts16,Adamts17,Adamt…
MSigDB Perturbation	BENPORATH_SUZ12_TARGETS	Set 'Suz12 targets': genes identified by ChIP on chip as targets of the Polycomb protein SUZ12 [GeneID=23512] in human embryonic stem cells.	21	1.02501e-28	3.44814e-25	1.64197e-26	1.37743	892.241	1229	0.0648761	0.0893623	2	9.30688e-64	3.13083e-60	1.56542e-60	1.90467	264.087	503	920	0.0800064	0.546739	7,47,60,61,122,123,124,150,151,152,153,154,155,168,169,218,224,227,228,244,245,259,264,265,320,321,322,341,346,347,356,379,438,452,453,456,469,470,471,472,473,490,491,493,494,495,498,501,506,507,508,517,545,557,576,628,650,664,665,666,668,669,670,671,739,754,755,772,778,827,849,850,852,853,863,864,893,943,944,952,954,969,970,971,972,973,974,986,993,995,996,1141,1142,1143,1144,1173,1221,1248,1301,…	Abcc8,Adam12,Adamts15,Adamts18,Adamts5,Adamtsl3,Adarb2,Adcy8,Adm,Adra1a,Adra2a,Adrb1,Aff2,Agpat9,Aldh1l1,Alx3,Alx4,Ammecr1,Amot,Ankrd11,Arhgap20,Ascl1,Astn1,Atf3,Atoh1,Atoh8,B4galnt2,Bai2,Barhl2,Barx1,Barx2,Bcl2,Bhlhe41,Bmi1,Bnc1,C2cd4a,Cacna1a,Cacna1e,Cacna1g,Cacnb4,Camk2n1,Casz1,Cav2,Cbln1,Cbln4,Cbr3,Cbx8,Ccbe1,Ccna1,Cd38,Cd44,Cdh11,Cdh13,Cdh23,Cdh6,Cdx4,Chodl,Chrdl2,Chst8,Clcn5,Clec14a,Clec4g,…
Mouse Phenotype	MP:0010832	lethality during fetal growth through weaning	5	3.11831e-70	2.4725e-66	4.94501e-67	1.4325	1641.18	2351	0.119333	0.170944	3	6.6896e-63	5.30418e-59	1.76806e-59	1.56552	606.827	950	2114	0.151106	0.449385	6,10,11,15,20,24,25,32,39,40,41,44,45,49,91,92,100,101,102,104,109,111,112,113,114,122,123,124,153,154,155,173,178,195,196,207,208,209,216,218,227,228,238,239,240,241,242,244,245,280,301,333,335,363,371,372,385,386,387,388,389,391,392,393,422,429,430,431,432,433,446,447,452,453,458,459,464,465,466,479,480,481,493,494,495,496,517,524,526,527,534,539,540,547,570,574,582,593,594,604,605,610,617,618,…	Abca1,Abca12,Abhd5,Abr,Acadm,Ace,Aco1,Acsl4,Acvr2a,Acvr2b,Acvrl1,Adam12,Adam19,Adam22,Adam23,Adam9,Adamts1,Adamts20,Adamts9,Adar,Adcy3,Adcy7,Adcyap1r1,Adk,Adm,Adra2b,Aff1,Ago2,Agt,Agtr1a,Agtr2,Ahi1,Ahr,Akap6,Akt1,Aldh1a1,Aldh1a2,Aldh1a3,Alox12b,Alpl,Alx3,Alx4,Ambra1,Amer1,Angpt2,Ank2,Ap3b1,Apaf1,Apba1,Apbb2,Apc,Aplp2,Apob,App,Arg1,Arhgap5,Arid5b,Arnt2,Arrdc3,Arx,Ascl1,Ass1,Atg16l1,Atg7,Atn1,Atoh1…
GO Biological Process	GO:0048856	anatomical structure development	6	3.26097e-106	3.28315e-102	5.47192e-103	1.41773	2468.74	3500	0.179505	0.25449	3	1.68018e-62	1.69161e-58	5.63869e-59	1.40845	1042.28	1468	3631	0.233498	0.404296	6,8,10,11,32,39,40,41,42,43,44,45,55,56,57,91,92,100,101,102,104,111,112,113,114,115,117,122,123,124,127,128,131,132,133,142,150,151,152,153,154,155,160,162,163,168,169,173,175,195,196,204,205,207,208,209,212,213,214,224,227,228,238,239,240,241,242,244,245,262,266,267,298,302,303,304,305,307,308,310,311,315,356,358,359,360,361,373,376,385,386,387,388,389,391,392,422,429,430,431,432,433,436,438,44…	1110008J03Rik,1600029D21Rik,1700106J16Rik,1700112E06Rik,4922501C03Rik,4930506M07Rik,Aacs,Aatf,Abca12,Ablim1,Abr,Acadm,Ace,Acin1,Acsl4,Acvr1b,Acvr2a,Acvr2b,Acvrl1,Adam19,Adam22,Adam9,Adamts1,Adamts2,Adar,Adcy1,Add2,Adm,Adnp2,Adra1a,Adra1b,Adra2b,Adra2c,Aff3,Agfg1,Agt,Agtpbp1,Agtr1a,Agtr2,Ahctf1,Ahi1,Ahr,Aicda,Ak8,Akirin2,Akt1,Alcam,Aldh1a1,Aldh1a2,Aldh1a3,Alk,Alox12,Alox12b,Alpl,Alx3,Alx4,Ambra1,A…
GO Biological Process	GO:0032502	developmental process	3	5.85013e-115	5.88991e-111	1.9633e-111	1.40615	2744.38	3859	0.199548	0.280593	4	2.43359e-62	2.45014e-58	6.12536e-59	1.37801	1176.34	1621	4098	0.257834	0.395559	6,8,10,11,15,32,39,40,41,42,43,44,45,55,56,57,91,92,100,101,102,104,111,112,113,114,115,117,122,123,124,127,128,131,132,133,142,150,151,152,153,154,155,160,161,162,163,168,169,173,175,177,195,196,204,205,207,208,209,212,213,214,224,227,228,238,239,240,241,242,244,245,262,266,267,298,302,303,304,305,307,308,310,311,315,332,348,356,357,358,359,360,361,363,373,376,380,385,386,387,388,389,391,392,419…	1110008J03Rik,1600029D21Rik,1700106J16Rik,1700112E06Rik,4922501C03Rik,4930506M07Rik,Aacs,Aatf,Abca12,Abhd5,Ablim1,Abr,Acadm,Ace,Acin1,Aco1,Acsl4,Acvr1b,Acvr2a,Acvr2b,Acvrl1,Adam18,Adam19,Adam22,Adam9,Adamts1,Adamts2,Adar,Adcy1,Adcyap1r1,Add2,Adm,Adnp2,Adra1a,Adra1b,Adra2b,Adra2c,Adrb1,Adrb2,Aff3,Agfg1,Ago2,Agt,Agtpbp1,Agtr1a,Agtr2,Ahctf1,Ahi1,Ahr,Aicda,Ak8,Akirin2,Akt1,Alcam,Aldh1a1,Aldh1a2,Aldh1…
MGI Expression: Detected	6350	TS22_nervous system	32	1.86174e-86	1.74669e-82	5.45839e-84	1.39405	2280.4	3179	0.165811	0.23115	20	1.38636e-61	1.30068e-57	6.50341e-59	1.43377	933.204	1338	3251	0.21282	0.411566	2,6,20,21,26,31,35,39,40,41,42,49,50,55,56,57,59,89,90,95,100,101,102,104,109,115,127,128,130,145,150,151,152,153,154,155,168,169,171,173,177,223,227,228,239,240,241,244,245,258,273,287,288,297,302,303,304,305,307,308,310,311,333,348,356,357,360,361,373,376,384,385,386,387,388,389,391,392,401,419,438,443,446,447,458,459,479,480,481,485,498,500,517,528,533,537,539,540,547,549,550,555,556,568,569,5…	1110004E09Rik,2610018G03Rik,4921524J17Rik,4932438H23Rik,AI593442,Aacs,Aatf,Abca1,Abca4,Abcb9,Abcc1,Abcc4,Abcc5,Abcd2,Abhd17c,Acaa2,Acaca,Acadm,Acadsb,Aco1,Acox1,Acsl1,Acsl4,Acsl5,Acss3,Adam22,Adam23,Adamts1,Adamts2,Adamts5,Adamts9,Adar,Adarb2,Adcy1,Adcy2,Adcy3,Adcy5,Adcy7,Adcy8,Adcy9,Adcyap1r1,Add2,Adi1,Adk,Adnp,Adnp2,Adra1b,Adra1d,Adra2c,Adrb2,Afap1,Aff1,Aff2,Aff3,Aga,Agbl1,Agl,Ago2,Agpat3,Agpat…
MGI Expression: Detected	8828	TS23_midbrain	97	1.30728e-57	1.22649e-53	1.26442e-55	1.32885	2152.23	2860	0.156492	0.207955	21	3.63972e-60	3.41478e-56	1.62609e-57	1.47031	799.151	1175	2784	0.186894	0.422055	2,7,20,31,55,56,57,89,90,99,100,101,102,104,107,108,117,122,123,124,145,150,151,152,153,154,155,165,166,168,169,172,178,182,186,187,188,189,195,196,207,212,213,214,216,220,226,232,239,240,241,244,245,246,253,254,255,256,257,266,267,268,269,273,278,279,280,307,308,310,311,316,317,318,319,333,342,343,345,356,358,359,379,385,386,387,388,389,393,428,436,446,447,456,458,459,472,473,479,480,481,497,500…	0610040J01Rik,1700001C02Rik,1700009N14Rik,1810041L15Rik,2310022B05Rik,2510009E07Rik,4930506M07Rik,4932438H23Rik,6430573F11Rik,9430007A20Rik,9430020K01Rik,9930013L23Rik,A330021E22Rik,AB041806,Aatf,Abca1,Abcc5,Abcd2,Abce1,Abhd5,Ablim3,Abr,Acaca,Acadm,Acox1,Acsl4,Acvr1b,Acvr2a,Acvr2b,Acvrl1,Adam12,Adamts16,Adar,Adarb2,Adcy1,Adcy2,Adcy8,Adcyap1r1,Add2,Adk,Adnp,Adora2b,Adra1b,Adra2a,Adra2b,Adra2c,Adrb…
MGI Expression: Detected	6351	TS22_central nervous system	35	3.0949e-84	2.90363e-80	8.2961e-82	1.3944	2228.19	3107	0.162015	0.225914	22	6.10468e-60	5.72741e-56	2.60337e-57	1.43596	903.925	1298	3149	0.206458	0.412194	2,6,20,21,26,31,35,39,40,41,42,49,50,55,56,57,59,89,90,100,101,102,104,115,127,128,130,145,150,151,152,153,154,155,168,169,173,177,223,227,228,239,240,241,244,245,258,273,287,288,297,302,303,304,305,307,308,310,311,333,356,357,373,376,384,385,386,387,388,389,391,392,401,419,438,443,446,447,458,459,479,480,481,485,498,500,517,528,533,537,539,540,547,549,550,555,556,568,569,581,582,583,586,590,604,…	1110004E09Rik,2610018G03Rik,4921524J17Rik,4932438H23Rik,AI593442,Aacs,Aatf,Abca1,Abca4,Abcb9,Abcc4,Abcc5,Abcd2,Abhd17c,Acaa2,Acaca,Acadm,Acadsb,Aco1,Acox1,Acsl1,Acsl4,Acsl5,Acss3,Adamts1,Adamts2,Adamts5,Adamts9,Adar,Adarb2,Adcy1,Adcy2,Adcy3,Adcy5,Adcy7,Adcy8,Adcy9,Adcyap1r1,Add2,Adi1,Adk,Adnp,Adnp2,Adra1b,Adra1d,Adra2c,Adrb2,Afap1,Aff1,Aff2,Aff3,Aga,Agbl1,Agl,Ago2,Agpat3,Agpat5,Agps,Agtpbp1,Aif1l…
MGI Expression: Detected	6928	TS24_embryo	17	5.46587e-104	5.12808e-100	3.01652e-101	1.47239	2002.86	2949	0.145631	0.214426	23	6.67022e-60	6.258e-56	2.72087e-57	1.45292	847.95	1232	2954	0.19596	0.417062	6,20,26,31,39,40,41,44,45,59,100,101,102,104,115,117,119,127,128,142,150,151,152,158,165,166,176,207,223,227,228,239,240,241,242,244,245,250,264,265,295,298,332,335,341,356,358,360,361,374,376,391,392,401,446,447,452,453,458,459,464,465,466,479,480,481,485,520,539,540,569,603,604,605,610,624,626,627,634,635,636,637,650,655,664,665,666,668,669,673,674,685,696,721,724,735,736,739,748,749,753,754,75…	1190005I06Rik,1810013L24Rik,1810041L15Rik,2300002M23Rik,2310067B10Rik,2810474O19Rik,3110079O15Rik,4921524J17Rik,4930533K18Rik,Aacs,Abca2,Abtb1,Acadm,Acin1,Acox1,Acsl1,Acsl4,Acsl5,Acvr1b,Acvr2a,Acvr2b,Acvrl1,Adam12,Adam19,Adam9,Adamts1,Adamts2,Adamts5,Adar,Adcy3,Adcy7,Adipor2,Adm,Adnp,Adnp2,Adra1b,Adra1d,Adra2a,Adra2c,Adrb2,Aff1,Aff2,Agpat3,Agpat5,Agt,Agtr1a,Agtr2,Akr1b3,Akt1,Alas1,Alcam,Aldh1a1,A…
MSigDB Perturbation	BENPORATH_ES_WITH_H3K27ME3	Set 'H3K27 bound': genes posessing the trimethylated H3K27 (H3K27me3) mark in their promoters in human embryonic stem cells, as identified by ChIP on chip.	8	7.91932e-38	2.66406e-34	3.33008e-35	1.43138	924.981	1324	0.0672567	0.0962699	3	2.5916e-60	8.71813e-57	2.90604e-57	1.83717	288.487	530	1005	0.0843009	0.527363	7,22,23,60,61,91,92,99,122,123,124,150,151,152,153,154,155,168,169,204,205,218,227,228,244,245,259,264,265,268,269,320,321,322,341,346,347,356,379,452,453,456,472,473,490,491,493,494,495,498,506,507,508,521,525,557,576,593,594,628,650,664,665,666,668,669,670,671,739,754,755,772,778,780,827,849,850,852,863,864,893,943,944,952,954,986,993,995,996,1004,1005,1006,1040,1041,1054,1055,1056,1061,1062,10…	Aatf,Abcc8,Adam22,Adamts15,Adamts17,Adamts18,Adarb2,Adcy8,Adra1a,Adra2a,Adrb1,Agpat9,Alx3,Alx4,Apba1,Arhgap20,Arid5b,Arntl,Ascl1,Astn1,Atf3,Atoh1,Atoh8,Atp1a3,Avpr1b,B4galnt2,Bai2,Barhl2,Barx1,Barx2,Bcl2,Bhlhe41,Bnc1,C1ql1,C2cd4a,Cacna1a,Cacna1e,Cacna1g,Cacnb4,Cacng3,Cadm4,Camk2b,Camk2n1,Casz1,Cbln1,Cbln4,Cbr3,Cbx4,Cbx8,Ccna1,Cd38,Cd47,Cdh23,Cdh4,Cdh6,Cerkl,Chd5,Chdh,Chn2,Chodl,Chrdl1,Chrdl2,Chst…
MGI Expression: Detected	7446	TS24_organ system	23	6.39084e-100	5.99589e-96	2.60691e-97	1.49618	1789.23	2677	0.130097	0.194648	24	1.15432e-59	1.08299e-55	4.51244e-57	1.48954	741.167	1104	2582	0.1756	0.427575	6,20,26,31,39,40,41,44,45,59,100,101,102,104,115,117,127,128,142,150,151,152,158,165,166,223,227,228,239,240,241,242,244,245,264,265,295,332,335,341,356,358,360,361,374,376,391,392,401,446,447,458,459,464,465,466,479,480,481,485,520,539,540,569,603,604,605,610,624,626,627,634,635,636,637,650,655,664,665,666,668,669,673,674,685,721,736,739,748,749,753,754,755,778,803,804,815,816,819,839,840,849,85…	1190005I06Rik,1810013L24Rik,1810041L15Rik,2310067B10Rik,2810474O19Rik,4921524J17Rik,4930533K18Rik,Aacs,Abca2,Abtb1,Acadm,Acin1,Acox1,Acsl1,Acsl4,Acsl5,Acvr1b,Acvr2a,Acvr2b,Acvrl1,Adam12,Adam19,Adam9,Adamts1,Adamts2,Adamts5,Adar,Adcy3,Adcy7,Adipor2,Adm,Adnp,Adra1b,Adra1d,Adra2a,Adra2c,Adrb2,Aff1,Aff2,Agpat5,Agt,Agtr1a,Agtr2,Akr1b3,Akt1,Alas1,Alcam,Aldh1a1,Aldh1a2,Aldh1a3,Alk,Alox12b,Angpt2,Ankfy1,…
Disease Ontology	DOID:4	disease	1	1.46906e-129	3.24515e-126	3.24515e-126	1.30335	4479.22	5838	0.32569	0.424489	1	5.55882e-60	1.22794e-56	1.22794e-56	1.24174	2165.52	2689	7544	0.427708	0.356442	1,6,7,8,10,11,15,20,21,31,43,49,50,54,55,56,57,59,60,61,65,78,91,92,96,97,98,100,101,102,104,109,111,112,113,114,115,122,123,124,125,128,131,132,133,139,142,150,151,152,153,154,155,157,164,165,166,173,177,178,180,186,187,188,189,195,196,203,204,205,207,208,209,212,213,214,218,224,226,227,228,229,230,232,239,240,241,242,244,245,248,249,258,262,264,265,266,267,268,269,270,272,273,280,291,298,301,30…	1700021F07Rik,1810011O10Rik,2300002M23Rik,2610018G03Rik,5031414D18Rik,8430427H17Rik,9930013L23Rik,A330021E22Rik,Aatf,Abca1,Abca12,Abca13,Abca2,Abca4,Abca5,Abcc1,Abcc4,Abcc5,Abcc8,Abcd2,Abce1,Abhd5,Acaca,Acacb,Acadm,Acadsb,Ace,Acin1,Acn9,Aco1,Acpp,Acsl1,Acsl4,Acsl5,Acsm3,Actn1,Acvr1b,Acvr2a,Acvrl1,Adam12,Adam19,Adam22,Adam23,Adam28,Adam29,Adam9,Adamts1,Adamts10,Adamts15,Adamts17,Adamts18,Adamts5,A…
MGI Expression: Detected	6365	TS22_brain	36	4.83483e-84	4.53604e-80	1.26001e-81	1.40488	2133.99	2998	0.155166	0.217989	25	1.42812e-58	1.33986e-54	5.35945e-56	1.44369	860.293	1242	2997	0.19755	0.414414	2,6,20,21,26,31,35,39,40,41,42,55,56,57,59,89,90,100,101,102,104,115,128,130,145,150,151,152,153,154,155,173,177,223,227,228,239,240,241,244,245,258,273,297,302,303,304,305,307,308,310,311,333,356,357,373,376,384,385,386,387,388,389,391,392,401,419,443,446,447,458,459,479,480,481,485,498,500,517,528,533,537,539,540,555,556,568,569,581,582,583,590,604,605,610,625,634,635,636,637,656,664,665,666,66…	1110004E09Rik,2610018G03Rik,4921524J17Rik,4932438H23Rik,AI593442,Aacs,Aatf,Abca1,Abca4,Abcb9,Abcc4,Abcc5,Abcd2,Abhd17c,Acaa2,Acaca,Acadm,Acadsb,Aco1,Acox1,Acsl1,Acsl4,Acsl5,Acss3,Adamts1,Adamts2,Adamts5,Adamts9,Adar,Adarb2,Adcy1,Adcy2,Adcy3,Adcy5,Adcy7,Adcy8,Adcy9,Adcyap1r1,Add2,Adi1,Adk,Adnp,Adnp2,Adra1b,Adra1d,Adra2c,Adrb2,Afap1,Aff1,Aff2,Aff3,Aga,Agbl1,Agl,Ago2,Agpat3,Agpat5,Agps,Agtpbp1,Aif1l…
MGI Expression: Detected	7001	TS28_nervous system	9	4.73079e-115	4.43843e-111	4.93159e-112	1.35704	3312.35	4495	0.240845	0.326838	27	1.9687e-58	1.84703e-54	6.84085e-56	1.31302	1488.94	1955	5187	0.310959	0.376904	2,6,10,11,21,26,32,39,40,41,44,45,49,55,56,57,59,60,61,91,92,100,101,102,104,107,109,111,112,113,114,115,117,127,128,136,137,138,150,151,152,153,154,155,168,169,172,178,182,186,187,188,189,195,196,204,205,207,227,228,232,239,240,241,242,244,245,246,250,258,262,266,267,268,269,272,275,291,295,297,335,341,342,349,356,357,360,361,378,385,386,387,388,389,391,392,393,401,402,407,408,419,435,436,446,44…	0610007P14Rik,1110004E09Rik,1190005I06Rik,1600029D21Rik,1810041L15Rik,2010111I01Rik,2310067B10Rik,2610528J11Rik,4632428N05Rik,4930533K18Rik,4932438H23Rik,6430573F11Rik,9930013L23Rik,A1cf,A930003A15Rik,AB041806,Aadat,Aatf,Abcc1,Abcc12,Abcd2,Abhd3,Abhd5,Abr,Abtb1,Acaca,Acadm,Acadsb,Ace,Acin1,Acox1,Acsl4,Actn2,Acvr1b,Acvr2a,Acvr2b,Acvrl1,Adam22,Adam23,Adamts1,Adamts10,Adamts5,Adar,Adarb2,Adcy1,Adcy2…
MGI Expression: Detected	7003	TS28_central nervous system	10	2.24951e-114	2.11049e-110	2.11049e-111	1.35679	3301.18	4479	0.240034	0.325674	26	1.96204e-58	1.84078e-54	7.07993e-56	1.3138	1483.48	1949	5168	0.310005	0.377128	2,6,10,11,21,26,32,39,40,41,44,45,49,55,56,57,59,60,61,91,92,100,101,102,104,107,109,111,115,117,127,128,136,137,138,150,151,152,153,154,155,168,169,172,178,182,186,187,188,189,195,196,204,205,207,227,228,232,239,240,241,242,244,245,246,250,258,262,266,267,268,269,272,275,291,295,297,335,341,342,349,356,357,360,361,378,385,386,387,388,389,391,392,393,401,402,407,408,419,435,436,446,447,449,450,45…	0610007P14Rik,1110004E09Rik,1190005I06Rik,1600029D21Rik,1810041L15Rik,2010111I01Rik,2310067B10Rik,2610528J11Rik,4632428N05Rik,4930533K18Rik,4932438H23Rik,6430573F11Rik,9930013L23Rik,A1cf,A930003A15Rik,AB041806,Aadat,Aatf,Abcc1,Abcc12,Abcd2,Abhd3,Abhd5,Abr,Abtb1,Acaca,Acadm,Acadsb,Ace,Acin1,Acox1,Acsl4,Actn2,Acvr1b,Acvr2a,Acvr2b,Acvrl1,Adam23,Adamts1,Adamts10,Adamts5,Adar,Adarb2,Adcy1,Adcy2,Adcy3,…
MGI Expression: Detected	6927	Theiler_stage_24	19	3.99961e-102	3.75243e-98	1.97496e-99	1.46594	2015.78	2955	0.14657	0.214862	28	4.12535e-58	3.8704e-54	1.38229e-55	1.44326	855.7	1235	2981	0.196437	0.414291	6,20,26,31,39,40,41,44,45,59,100,101,102,104,115,117,119,127,128,142,150,151,152,158,165,166,176,207,223,227,228,239,240,241,242,244,245,250,264,265,295,298,332,335,341,356,358,360,361,374,376,391,392,401,446,447,452,453,458,459,464,465,466,479,480,481,485,520,539,540,569,603,604,605,610,624,626,627,634,635,636,637,650,655,664,665,666,668,669,673,674,685,696,721,724,735,736,739,748,749,753,754,75…	1190005I06Rik,1810013L24Rik,1810041L15Rik,2300002M23Rik,2310067B10Rik,2810474O19Rik,3110079O15Rik,4921524J17Rik,4930533K18Rik,Aacs,Abca2,Abtb1,Acadm,Acin1,Acox1,Acsl1,Acsl4,Acsl5,Acvr1b,Acvr2a,Acvr2b,Acvrl1,Adam12,Adam19,Adam9,Adamts1,Adamts2,Adamts5,Adar,Adcy3,Adcy7,Adipor2,Adm,Adnp,Adnp2,Adra1b,Adra1d,Adra2a,Adra2c,Adrb2,Aff1,Aff2,Agpat3,Agpat5,Agt,Agtr1a,Agtr2,Akr1b3,Akt1,Alas1,Alcam,Aldh1a1,A…
MGI Expression: Detected	7005	TS28_brain	14	1.62086e-108	1.52069e-104	1.08621e-105	1.35794	3158.45	4289	0.229655	0.311859	29	8.49349e-58	7.9686e-54	2.74779e-55	1.32423	1400.81	1855	4880	0.295053	0.380123	2,6,10,11,21,26,32,39,40,41,44,45,49,55,56,57,59,91,92,100,101,102,104,107,109,111,115,117,127,128,136,137,138,150,151,152,153,154,155,168,169,172,178,182,186,187,188,189,195,196,204,205,207,227,228,232,239,240,241,242,244,245,246,258,262,266,267,268,269,275,291,297,335,341,342,349,356,357,360,361,378,385,386,387,388,389,391,392,393,401,402,407,408,419,435,436,446,447,449,450,452,453,456,458,459,…	0610007P14Rik,1110004E09Rik,1600029D21Rik,2010111I01Rik,2610528J11Rik,4632428N05Rik,4930533K18Rik,4932438H23Rik,6430573F11Rik,9930013L23Rik,A1cf,A930003A15Rik,AB041806,Aadat,Aatf,Abcc1,Abcc12,Abcd2,Abhd3,Abhd5,Abr,Abtb1,Acaca,Acadm,Acadsb,Ace,Acin1,Acox1,Acsl4,Actn2,Acvr1b,Acvr2a,Acvr2b,Acvrl1,Adam23,Adamts1,Adamts10,Adamts5,Adar,Adarb2,Adcy1,Adcy2,Adcy3,Adcy5,Adcy7,Adcy8,Adcy9,Adcyap1r1,Adipor2,…
MGI Expression: Detected	3341	TS19_embryo	20	8.35974e-102	7.84311e-98	3.92156e-99	1.42684	2306.49	3291	0.167708	0.239293	30	1.04661e-57	9.81927e-54	3.27309e-55	1.41338	954.446	1349	3325	0.21457	0.405714	2,6,8,10,11,20,32,35,39,40,41,55,56,57,60,61,65,81,82,100,101,102,104,107,111,112,113,114,115,117,119,128,139,142,150,151,152,153,154,155,172,178,182,186,187,188,189,195,196,207,223,227,228,238,239,240,241,242,244,245,246,259,266,267,285,286,302,303,304,305,307,308,310,311,316,317,318,319,332,342,349,356,371,372,376,385,386,387,388,389,391,392,393,436,446,447,452,453,456,458,459,464,465,466,479,4…	1700001C02Rik,1700106J16Rik,2010111I01Rik,2810474O19Rik,4921524J17Rik,6430573F11Rik,9930013L23Rik,AB041806,Aar2,Aatf,Abcc8,Abhd5,Ablim1,Abr,Acadm,Acox1,Acox2,Acvr1b,Acvr2a,Acvr2b,Acvrl1,Adam12,Adam19,Adamts1,Adamts2,Adamts20,Adamts9,Adar,Adcy2,Adnp,Adnp2,Adora2b,Adra1b,Adra1d,Adra2a,Adra2b,Adra2c,Adrb2,Aff2,Aff3,Agap1,Agbl1,Ago2,Agpat3,Agtpbp1,Agtr1a,Ahctf1,Aicda,Ak4,Akap12,Akap6,Akna,Akt1,Akt3,A…
MGI Expression: Detected	3399	TS19_organ system	30	1.03338e-88	9.69518e-85	3.23173e-86	1.43837	1969.6	2833	0.143212	0.205991	31	1.20416e-57	1.12974e-53	3.64432e-55	1.46696	778.483	1142	2712	0.181645	0.421091	2,6,10,11,20,32,35,39,40,41,55,56,57,65,81,82,100,101,102,104,107,111,112,113,114,115,117,128,139,142,150,151,152,153,154,155,172,178,182,186,187,188,189,195,196,207,223,239,240,241,242,244,245,246,259,266,267,342,356,376,385,386,387,388,389,391,392,393,436,446,447,452,453,456,458,459,464,465,466,479,480,481,496,497,498,500,524,534,537,539,540,555,556,565,569,570,577,599,604,605,610,618,619,634,6…	1700001C02Rik,1700106J16Rik,2810474O19Rik,4921524J17Rik,6430573F11Rik,9930013L23Rik,AB041806,Aar2,Aatf,Abcc8,Abhd5,Ablim1,Abr,Acadm,Acvr1b,Acvr2a,Acvr2b,Acvrl1,Adam19,Adamts1,Adamts2,Adamts20,Adamts9,Adar,Adcy2,Adnp,Adora2b,Adra1b,Adra1d,Adra2a,Adra2b,Adra2c,Adrb2,Aff2,Aff3,Agap1,Agbl1,Ago2,Agpat3,Agtpbp1,Agtr1a,Ahctf1,Aicda,Ak4,Akap12,Akap6,Akna,Akt1,Akt3,Alcam,Aldh1a1,Aldh1a2,Aldh1a3,Aldh7a1,Al…
MGI Expression: Detected	4408	TS20_nervous system	53	7.21366e-71	6.76786e-67	1.27695e-68	1.56184	1066.69	1666	0.0775608	0.121137	32	2.24031e-57	2.10185e-53	6.56829e-55	1.7305	352.499	610	1228	0.0970256	0.496743	6,20,26,35,39,40,41,59,81,82,100,101,102,104,115,122,123,124,127,128,139,142,150,151,152,153,154,155,173,186,187,188,189,218,223,227,228,239,240,241,242,244,245,307,308,310,311,356,360,361,376,378,385,386,387,388,389,391,392,393,401,419,446,447,452,453,458,459,464,465,466,479,480,481,485,487,498,520,537,539,540,577,586,604,605,610,628,635,636,637,664,665,666,668,669,670,706,707,736,739,748,749,75…	1700106J16Rik,4921524J17Rik,Aadat,Acvr1b,Acvr2a,Acvr2b,Adamts1,Adamts2,Adamts5,Adamts9,Adcyap1r1,Adipor2,Adnp,Adnp2,Adra1b,Adra1d,Aff2,Agap1,Akt1,Akt3,Alcam,Aldh1a1,Aldh1a2,Aldh1a3,Alk,Amer1,Amer2,Amer3,Ankfy1,Ano3,Arsa,Arvcf,Arx,Ascl1,Astn1,Atoh1,Auts2,Axin2,B3gat1,B3gat2,BC027231,Barhl2,Bcat1,Bcl2,Bcor,Bcr,Bhlhe41,Bmp7,Bmper,Bmpr1b,C1ql1,C1ql2,C1ql3,C77370,Cacna1h,Cacng4,Camk2a,Car12,Cartpt,Cas…
MGI Expression: Detected	4409	TS20_central nervous system	55	6.16216e-70	5.78134e-66	1.05115e-67	1.56708	1036.96	1625	0.0753988	0.118156	33	2.65532e-57	2.49122e-53	7.54917e-55	1.74479	339.869	593	1184	0.0943216	0.500845	6,20,26,35,39,40,41,59,81,82,100,101,102,104,115,122,123,124,127,128,139,142,150,151,152,153,154,155,173,186,187,188,189,218,223,227,228,239,240,241,242,244,245,307,308,310,311,356,376,378,385,386,387,388,389,391,392,393,401,419,446,447,452,453,458,459,464,465,466,479,480,481,485,487,498,520,537,539,540,577,586,604,605,610,628,635,636,637,664,665,666,668,669,670,706,707,736,739,748,749,753,754,75…	1700106J16Rik,4921524J17Rik,Aadat,Acvr1b,Acvr2a,Acvr2b,Adamts1,Adamts2,Adamts5,Adamts9,Adcyap1r1,Adipor2,Adnp,Adnp2,Adra1b,Adra1d,Aff2,Agap1,Akt1,Akt3,Alcam,Aldh1a2,Aldh1a3,Alk,Amer1,Amer2,Amer3,Ankfy1,Ano3,Arsa,Arvcf,Arx,Ascl1,Astn1,Atoh1,Auts2,Axin2,B3gat1,B3gat2,BC027231,Barhl2,Bcat1,Bcl2,Bcor,Bcr,Bhlhe41,Bmp7,Bmper,Bmpr1b,C1ql1,C1ql2,C1ql3,C77370,Cacna1h,Cacng4,Camk2a,Car12,Cartpt,Casp3,Casz1…
GO Biological Process	GO:0009653	anatomical structure morphogenesis	28	5.18456e-70	5.21981e-66	1.86422e-67	1.48195	1367.12	2026	0.0994053	0.147313	5	9.58622e-58	9.65141e-54	1.93028e-54	1.6037	499.469	801	1740	0.127406	0.460345	6,8,10,11,32,39,40,41,44,45,55,56,57,91,92,100,101,102,104,111,112,113,114,115,122,123,124,128,150,151,152,153,154,155,160,162,163,173,195,196,204,205,207,212,213,214,227,228,238,239,240,241,244,245,266,267,298,302,303,304,305,385,386,387,388,389,391,392,422,429,430,431,432,433,446,447,452,453,458,459,474,475,476,477,479,480,481,498,499,509,510,511,517,524,534,539,540,546,555,556,569,574,593,594,…	1600029D21Rik,4922501C03Rik,4930506M07Rik,Ablim1,Abr,Acvr2a,Acvr2b,Acvrl1,Adamts1,Adcy1,Adm,Adra2b,Aff3,Agfg1,Agt,Agtpbp1,Agtr2,Ahi1,Ahr,Alcam,Aldh1a1,Aldh1a2,Aldh1a3,Alpl,Alx3,Alx4,Amot,Amtn,Ang4,Angpt1,Angpt2,Angpt4,Ank3,Ankrd11,Antxr1,Anxa2,Apaf1,Apbb2,Apc,Apob,Apold1,App,Aqp6,Ar,Arg1,Arhgap22,Arhgap24,Arhgef28,Arid5b,Arl6,Artn,Arx,Asap1,Asph,Atg7,Atoh1,Atp2b2,Atp6v1b1,Atp8a2,Atxn2,Axin2,B3gnt…
Mouse Phenotype	MP:0003632	abnormal nervous system morphology	9	8.53522e-63	6.76757e-59	7.51953e-60	1.39741	1707.45	2386	0.124151	0.173489	4	3.10538e-57	2.46226e-53	6.15564e-54	1.5132	658.209	996	2293	0.158422	0.434366	6,10,11,21,24,25,32,44,45,49,100,101,102,104,111,112,113,114,115,119,122,123,124,128,139,145,150,151,152,153,154,155,168,169,173,208,209,216,218,227,228,239,240,241,244,245,266,267,280,301,333,348,356,357,358,373,376,385,386,387,388,389,393,446,447,452,453,458,459,479,480,481,489,493,494,495,497,498,499,517,521,524,526,534,546,547,570,604,605,610,618,619,628,635,636,637,644,650,656,664,665,666,66…	Aadat,Abca1,Abca2,Abca4,Abcc1,Abcd2,Abr,Acvr1b,Acvr2a,Acvrl1,Adam22,Adamts20,Adamts9,Adcy1,Adcy3,Adipor2,Adnp,Aff1,Aga,Ago2,Agt,Agtpbp1,Agtr1a,Agtr2,Ahi1,Ak8,Akap12,Akap13,Akt1,Akt3,Alcam,Aldh1a2,Alpl,Alx3,Alx4,Ambra1,Amot,Angpt1,Ank2,Ank3,Ap3b1,Apaf1,Apbb2,Apc,Aplp2,Apoa4,Apob,App,Ar,Arap3,Arhgap5,Arhgef11,Arhgef12,Arid3b,Arl6,Arnt2,Arsa,Artn,Arx,Ascl1,Asic2,Ass1,Astn1,Atg7,Atoh1,Atox1,Atp1a3,At…
MGI Expression: Detected	3340	Theiler_stage_19	22	2.10517e-101	1.97507e-97	8.97758e-99	1.42388	2323.94	3309	0.168977	0.240602	34	2.96272e-56	2.77963e-52	8.17537e-54	1.40443	967.65	1359	3371	0.21616	0.403145	2,6,8,10,11,20,32,35,39,40,41,55,56,57,60,61,65,81,82,100,101,102,104,107,111,112,113,114,115,117,119,128,139,142,150,151,152,153,154,155,172,178,182,186,187,188,189,195,196,207,223,227,228,238,239,240,241,242,244,245,246,259,266,267,285,286,297,302,303,304,305,307,308,310,311,316,317,318,319,332,342,349,356,371,372,376,385,386,387,388,389,391,392,393,436,446,447,452,453,456,458,459,464,465,466,4…	1700001C02Rik,1700106J16Rik,2010111I01Rik,2810474O19Rik,4921524J17Rik,6430573F11Rik,9930013L23Rik,AB041806,Aar2,Aatf,Abcc8,Abhd5,Ablim1,Abr,Acadm,Acox1,Acox2,Acvr1b,Acvr2a,Acvr2b,Acvrl1,Adam12,Adam19,Adamts1,Adamts2,Adamts20,Adamts9,Adar,Adcy2,Adnp,Adnp2,Adora2b,Adra1b,Adra1d,Adra2a,Adra2b,Adra2c,Adrb2,Aff2,Aff3,Agap1,Agbl1,Ago2,Agpat3,Agtpbp1,Agtr1a,Ahctf1,Aicda,Ak4,Akap12,Akap6,Akna,Akt1,Akt3,A…
MGI Expression: Detected	4799	TS21_organ system	37	1.17365e-83	1.10112e-79	2.976e-81	1.42784	1947	2780	0.141569	0.202138	35	7.91209e-56	7.42312e-52	2.12089e-53	1.45728	783.65	1142	2730	0.181645	0.418315	10,11,16,21,32,35,44,45,55,56,57,81,82,83,91,92,100,101,102,104,111,112,113,114,128,139,142,150,151,152,153,154,155,167,195,196,227,228,239,240,241,242,244,245,264,265,266,267,291,301,320,321,322,335,376,385,386,387,388,389,391,392,393,436,446,447,449,450,458,459,464,465,466,478,479,480,481,485,496,515,520,521,527,532,534,537,555,556,569,577,579,580,581,593,594,610,618,619,635,636,637,650,655,664…	0610007P14Rik,1700106J16Rik,2810474O19Rik,A1cf,Abcc8,Ablim1,Acadm,Acin1,Acsl1,Acsl4,Acvr1b,Acvr2a,Acvr2b,Acvrl1,Adam12,Adam19,Adamts1,Adamts20,Adamts9,Adar,Adarb2,Adcy1,Adcy8,Adcyap1r1,Adm,Adnp,Adnp2,Adora1,Adora2b,Adra1b,Adra1d,Adra2a,Adrb1,Adrb2,Aff1,Aff3,Ago2,Agtr2,Ahctf1,Ahr,Akt1,Akt3,Alas1,Alcam,Aldh1a1,Aldh1a2,Aldh1a3,Alk,Alpl,Alx3,Amer1,Amer2,Amer3,Angpt1,Angpt2,Ankfy1,Ano3,Anxa11,Anxa2,Ap…
MGI Expression: Detected	11875	TS23_metencephalon alar plate	102	8.58937e-57	8.05855e-53	7.90054e-55	1.3851	1643.93	2277	0.119532	0.165564	36	2.70449e-55	2.53735e-51	7.0482e-53	1.54031	583.001	898	2031	0.142834	0.442147	2,7,20,55,56,57,99,100,101,102,104,107,108,117,122,123,124,145,150,151,152,153,154,155,168,169,172,178,182,186,187,188,189,195,196,212,213,214,216,220,239,240,241,244,245,246,253,254,255,256,257,266,267,268,269,278,279,316,317,318,319,342,356,358,385,386,387,388,389,393,429,430,431,432,433,436,446,447,456,458,459,479,480,481,497,500,506,507,508,555,556,570,599,610,614,615,628,634,652,654,656,664,…	1700001C02Rik,2510009E07Rik,4932438H23Rik,6430573F11Rik,9430007A20Rik,9930013L23Rik,AB041806,AI593442,Aatf,Abcd2,Abhd3,Abhd5,Abr,Acadm,Acvr1b,Acvr2a,Acvr2b,Acvrl1,Adar,Adarb2,Adcy1,Adcy2,Adcy8,Adcyap1r1,Add2,Adnp,Adora2b,Adra1b,Adra2a,Adra2b,Adra2c,Adrb2,Aff2,Aff3,Agap1,Agbl1,Agtpbp1,Agtr1a,Ahctf1,Ajap1,Ak4,Akap12,Akap6,Akna,Akt1,Akt3,Alcam,Aldh1l1,Aldh7a1,Alk,Alx3,Amigo2,Angpt2,Ank2,Apbb2,Apc,Ar…
GO Biological Process	GO:0044767	single-organism developmental process	10	5.18142e-89	5.21665e-85	5.21665e-86	1.40797	2213.11	3116	0.160918	0.226569	6	5.75869e-56	5.79785e-52	9.66308e-53	1.41468	924.593	1308	3221	0.208048	0.406085	6,8,10,11,15,32,39,40,41,44,45,55,56,57,91,92,100,101,102,104,111,112,113,114,115,117,122,123,124,128,131,132,133,142,150,151,152,153,154,155,160,162,163,168,169,173,175,177,195,196,204,205,207,208,209,212,213,214,224,227,228,238,239,240,241,242,244,245,262,266,267,298,302,303,304,305,307,308,310,311,315,332,358,359,360,361,373,376,385,386,387,388,389,391,392,422,429,430,431,432,433,436,438,446,4…	1600029D21Rik,1700106J16Rik,4922501C03Rik,4930506M07Rik,Aacs,Aatf,Abca12,Ablim1,Abr,Acadm,Ace,Acin1,Acsl4,Acvr1b,Acvr2a,Acvr2b,Acvrl1,Adam19,Adam22,Adamts1,Adamts2,Adar,Adcy1,Add2,Adm,Adra1a,Adra1b,Adra2b,Aff3,Agfg1,Agt,Agtpbp1,Agtr1a,Agtr2,Ahctf1,Ahi1,Ahr,Ak8,Akirin2,Akt1,Alcam,Aldh1a1,Aldh1a2,Aldh1a3,Aldh3a1,Alk,Alpl,Alx3,Alx4,Ambra1,Amer1,Amot,Amtn,Ang4,Angpt1,Angpt2,Angpt4,Ank2,Ank3,Ankrd11,A…
MGI Expression: Detected	7489	TS23_visceral organ	7	2.03916e-126	1.91314e-122	2.73306e-123	1.35805	3535.95	4802	0.257104	0.34916	37	4.12482e-55	3.86991e-51	1.04592e-52	1.28135	1662.32	2130	5791	0.338794	0.367812	2,10,11,21,31,32,35,39,40,41,44,45,49,55,56,57,60,61,81,82,83,87,91,92,108,109,111,112,113,114,119,125,128,142,150,151,152,153,154,155,165,166,167,168,169,172,177,181,186,187,188,189,195,196,204,205,207,208,209,212,213,214,216,218,220,224,225,227,228,238,239,240,241,242,243,244,245,253,254,255,256,257,270,273,280,281,282,283,285,286,287,288,290,298,300,302,303,304,305,307,308,310,311,315,316,317,…	0610040J01Rik,1190005I06Rik,1700009N14Rik,1700019D03Rik,1700025G04Rik,1700066M21Rik,1700106J16Rik,1810011O10Rik,1810055G02Rik,2900026A02Rik,3110043O21Rik,4921524J17Rik,4930506M07Rik,4933402E13Rik,A930018M24Rik,AI593442,AI836003,Aadat,Aatf,Abcc1,Abcc8,Abcd2,Abhd17c,Abhd3,Ablim1,Abr,Abtb1,Acaa2,Acaca,Acadm,Acadsb,Ace,Acox1,Acsl1,Acsl4,Acsl5,Acsm3,Actn2,Actrt2,Acvr1b,Acvr2a,Acvr2b,Acvrl1,Adam12,Adam…
Mouse Phenotype	MP:0010769	abnormal survival	2	1.81337e-95	1.43782e-91	7.18909e-92	1.39132	2501.22	3480	0.181867	0.253036	5	7.73607e-55	6.13393e-51	1.22679e-51	1.37106	1088.21	1492	3791	0.237315	0.393564	6,10,11,15,20,22,23,24,25,32,39,40,41,44,45,49,54,91,92,100,101,102,104,109,111,112,113,114,115,119,122,123,124,125,128,142,145,153,154,155,173,177,178,195,196,197,198,207,208,209,216,218,224,227,228,238,239,240,241,242,244,245,262,266,267,280,295,301,302,303,304,305,307,308,310,311,316,317,318,319,333,335,363,371,372,385,386,387,388,389,391,392,393,422,429,430,431,432,433,436,438,446,447,452,453…	A1cf,Aatf,Abca1,Abca12,Abca5,Abce1,Abhd5,Abr,Acaca,Acadm,Ace,Aco1,Acsl4,Acvr1b,Acvr2a,Acvr2b,Acvrl1,Adam12,Adam19,Adam22,Adam23,Adam9,Adamts1,Adamts20,Adamts9,Adar,Adcy3,Adcy7,Adcyap1r1,Adk,Adm,Adnp,Adra2a,Adra2b,Adra2c,Adrb1,Aff1,Aff2,Aga,Ago2,Agpat3,Agps,Agt,Agtr1a,Agtr2,Ahctf1,Ahi1,Ahr,Aicda,Akap12,Akap13,Akap6,Akirin2,Akr1b3,Akt1,Akt3,Alas1,Aldh18a1,Aldh1a1,Aldh1a2,Aldh1a3,Alg13,Alox12b,Alpl,…
MGI Expression: Detected	3721	TS19_nervous system	51	2.00108e-71	1.87741e-67	3.6812e-69	1.45026	1559.03	2261	0.113359	0.164401	38	9.3409e-54	8.76363e-50	2.30622e-51	1.53194	583.576	894	2033	0.142198	0.439744	2,6,20,32,35,39,40,41,55,56,57,100,101,102,104,107,111,112,113,114,115,117,139,150,151,152,153,154,155,172,178,182,186,187,188,189,195,196,223,239,240,241,244,245,246,266,267,342,356,376,385,386,387,388,389,391,392,393,436,446,447,452,453,456,458,459,464,465,466,479,480,481,497,500,534,537,539,540,555,556,570,599,604,605,610,618,619,634,652,654,664,665,666,668,669,670,673,674,675,701,702,706,707,…	1700001C02Rik,4921524J17Rik,6430573F11Rik,9930013L23Rik,AB041806,Aatf,Abhd5,Ablim1,Abr,Acadm,Acvr1b,Acvr2a,Acvr2b,Acvrl1,Adam19,Adamts1,Adamts2,Adamts20,Adamts9,Adar,Adcy2,Adnp,Adora2b,Adra1b,Adra1d,Adra2a,Adra2b,Adra2c,Adrb2,Aff2,Aff3,Agap1,Agbl1,Ago2,Agtpbp1,Agtr1a,Ahctf1,Ak4,Akap12,Akap6,Akna,Akt1,Akt3,Alcam,Aldh1a2,Aldh7a1,Alk,Amer1,Amer2,Amer3,Angpt2,Ank2,Ano3,Apc,Arg1,Arhgap5,Arl4c,Arnt2,Ar…
MGI Expression: Detected	12476	TS23_cerebellum	100	4.0357e-57	3.78629e-53	3.78629e-55	1.39334	1595.45	2223	0.116007	0.161637	39	1.98029e-53	1.85791e-49	4.76386e-51	1.53796	568.936	875	1982	0.139176	0.441473	2,7,55,56,57,99,100,101,102,104,107,108,117,122,123,124,145,150,151,152,153,154,155,172,178,182,186,187,188,189,195,196,212,213,214,216,220,239,240,241,244,245,246,253,254,255,256,257,266,267,268,269,278,279,316,317,318,319,342,356,358,393,429,430,431,432,433,436,446,447,456,458,459,479,480,481,497,500,506,507,508,555,556,570,599,610,614,615,628,634,652,654,656,664,665,666,668,669,670,673,674,675…	1700001C02Rik,2510009E07Rik,4932438H23Rik,6430573F11Rik,9430007A20Rik,9930013L23Rik,AB041806,AI593442,Aatf,Abcd2,Abhd3,Abhd5,Abr,Acadm,Acvr1b,Acvr2a,Acvr2b,Acvrl1,Adar,Adarb2,Adcy1,Adcy2,Adcy8,Adcyap1r1,Add2,Adnp,Adora2b,Adra1b,Adra2a,Adra2b,Adra2c,Adrb2,Aff2,Aff3,Agap1,Agbl1,Agtpbp1,Agtr1a,Ahctf1,Ajap1,Ak4,Akap12,Akap6,Akna,Akt1,Akt3,Aldh1l1,Aldh7a1,Alk,Alx3,Amigo2,Angpt2,Ank2,Apbb2,Apc,Arg1,Arh…
MGI Expression: Detected	7485	TS23_sensory organ	31	1.97695e-87	1.85478e-83	5.98315e-85	1.3794	2440.91	3367	0.177482	0.244819	40	2.18476e-53	2.04974e-49	5.12436e-51	1.37636	1039.7	1431	3622	0.227612	0.395086	2,7,21,32,35,39,40,41,42,55,56,57,58,99,100,101,102,104,107,109,111,119,128,150,151,152,153,154,155,168,169,172,175,178,182,186,187,188,189,207,212,213,214,216,218,220,227,228,239,240,241,244,245,246,253,254,255,256,257,266,267,268,269,270,271,278,279,280,300,301,307,308,310,311,316,317,318,319,325,326,333,335,342,343,348,349,356,359,373,385,386,387,388,389,393,402,415,416,429,430,431,432,433,436…	0610010F05Rik,1110004E09Rik,1700001C02Rik,1700001L19Rik,1700025G04Rik,1810011O10Rik,1810041L15Rik,2310022B05Rik,2410131K14Rik,2510009E07Rik,2810007J24Rik,2900026A02Rik,3110043O21Rik,4921524J17Rik,4930452B06Rik,4930506M07Rik,4932418E24Rik,6430573F11Rik,8430427H17Rik,A330021E22Rik,AB041806,AI836003,Aacs,Abcc5,Abcd2,Abhd17c,Abhd3,Abhd5,Ablim3,Abr,Abtb1,Acaca,Acsl1,Acsl4,Acsl5,Acvr1b,Acvr2a,Acvr2b,Ac…
MGI Expression: Detected	4761	TS21_embryo	45	5.15558e-75	4.83696e-71	1.07488e-72	1.36894	2244.81	3073	0.163223	0.223442	41	6.75537e-53	6.33789e-49	1.54583e-50	1.40034	932.63	1306	3249	0.20773	0.40197	6,8,10,11,16,21,32,35,44,45,55,56,57,81,82,83,91,92,100,101,102,104,111,112,113,114,119,128,139,142,150,151,152,153,154,155,167,195,196,207,227,228,239,240,241,242,244,245,264,265,266,267,285,286,291,301,307,308,310,311,320,321,322,335,371,372,376,385,386,387,388,389,391,392,393,436,446,447,449,450,458,459,464,465,466,478,479,480,481,485,496,509,515,517,520,521,527,532,534,537,555,556,569,577,579…	0610007P14Rik,1700106J16Rik,2810474O19Rik,A1cf,Abca1,Abcc8,Ablim1,Acadm,Acin1,Acsl1,Acsl4,Acvr1b,Acvr2a,Acvr2b,Acvrl1,Adam12,Adam19,Adamts1,Adamts20,Adamts9,Adar,Adarb2,Adcy1,Adcy8,Adcyap1r1,Adm,Adnp,Adnp2,Adora1,Adora2b,Adra1b,Adra1d,Adra2a,Adra2b,Adrb1,Adrb2,Aff1,Aff3,Ago2,Agtr2,Ahctf1,Ahr,Akt1,Akt3,Alas1,Alcam,Aldh1a1,Aldh1a2,Aldh1a3,Alk,Alpl,Alx3,Alx4,Amer1,Amer2,Amer3,Angpt1,Angpt2,Ankfy1,An…
MGI Expression: Detected	7592	TS23_alimentary system	38	7.43663e-83	6.97704e-79	1.83606e-80	1.4004	2145.81	3005	0.156025	0.218498	42	2.39808e-52	2.24988e-48	5.35685e-50	1.40311	913.685	1282	3183	0.203913	0.402765	21,32,35,39,40,41,81,82,91,92,108,109,119,128,142,153,154,155,165,166,168,169,172,177,186,187,188,189,195,196,204,205,207,208,209,212,213,214,220,225,239,240,241,242,244,245,270,273,281,282,283,285,286,290,298,300,307,308,310,311,315,316,317,318,319,325,326,335,345,348,349,353,354,355,357,359,373,374,379,402,446,447,458,459,474,475,476,477,479,480,481,496,503,517,524,527,534,537,539,540,560,564,5…	0610040J01Rik,1190005I06Rik,1700009N14Rik,1700025G04Rik,1700066M21Rik,1810011O10Rik,1810055G02Rik,2900026A02Rik,3110043O21Rik,4921524J17Rik,4930506M07Rik,A930018M24Rik,Aatf,Abcc8,Abcd2,Abhd17c,Abr,Abtb1,Acaa2,Acaca,Acox1,Acsl1,Acsl4,Acsl5,Acsm3,Actn2,Actrt2,Acvr1b,Acvr2a,Acvr2b,Acvrl1,Adam12,Adam23,Adam28,Adam9,Adamts1,Adamts18,Adamts20,Adamts8,Adamts9,Adarb2,Adcyap1r1,Add2,Adi1,Adipor2,Adk,Adra2…
MGI Expression: Detected	7609	TS24_central nervous system	76	8.75131e-62	8.21048e-58	1.08033e-59	1.5395	1004.88	1547	0.0730658	0.112485	43	2.97099e-52	2.78738e-48	6.48229e-50	1.70275	345.323	588	1203	0.0935263	0.488778	20,26,31,39,40,41,44,45,59,100,101,102,104,115,127,128,150,151,152,165,166,223,227,228,242,244,245,341,356,360,361,376,391,392,401,446,447,458,459,464,465,466,479,480,481,485,520,539,540,610,634,635,636,637,664,665,666,668,669,673,674,685,736,739,749,753,754,755,819,849,850,864,866,893,896,897,934,938,943,944,958,963,964,965,966,978,979,980,981,982,987,1004,1005,1009,1010,1048,1054,1055,1056,1093…	1190005I06Rik,2310067B10Rik,4921524J17Rik,4930533K18Rik,Aacs,Abtb1,Acin1,Acvr2b,Adam19,Adamts1,Adamts2,Adar,Adnp,Adra1b,Adra1d,Adra2c,Adrb2,Aff1,Aff2,Agpat5,Agtr1a,Akr1b3,Alcam,Aldh1a3,Alk,Angpt2,Ankfy1,Ano3,Apba1,Arrdc3,Arsa,Arx,Ascl1,Astn1,Atf7ip,Atic,Atoh1,Atp5o,Atp6ap2,Atp6v1b1,Atp8a1,Auts2,B3gat1,B3gat2,BC005537,Bahcc1,Bcat1,Bcl2,Bcl6,Bcor,Bdnf,Bin1,Bmp5,Bmper,Braf,Btbd9,C1ql1,C1ql2,C1ql3,C7…
MGI Expression: Detected	7502	TS24_nervous system	68	1.31784e-65	1.2364e-61	1.81823e-63	1.54817	1034.77	1602	0.0752397	0.116484	44	3.60737e-52	3.38444e-48	7.6919e-50	1.68629	359.962	607	1254	0.0965484	0.484051	20,26,31,39,40,41,44,45,59,100,101,102,104,115,127,128,150,151,152,165,166,223,227,228,242,244,245,341,356,360,361,376,391,392,401,446,447,458,459,464,465,466,479,480,481,485,520,539,540,610,634,635,636,637,664,665,666,668,669,673,674,685,736,739,749,753,754,755,819,849,850,864,866,893,896,897,934,938,943,944,958,963,964,965,966,978,979,980,981,982,987,1004,1005,1009,1010,1048,1054,1055,1056,1093…	1190005I06Rik,2310067B10Rik,4921524J17Rik,4930533K18Rik,Aacs,Abtb1,Acin1,Acvr2b,Adam19,Adamts1,Adamts2,Adar,Adnp,Adra1b,Adra1d,Adra2c,Adrb2,Aff1,Aff2,Agpat5,Agtr1a,Akr1b3,Alcam,Aldh1a3,Alk,Angpt2,Ankfy1,Ano3,Apba1,Arrdc3,Arsa,Arx,Ascl1,Astn1,Atf7ip,Atic,Atoh1,Atp5o,Atp6ap2,Atp6v1b1,Atp6v1b2,Atp8a1,Auts2,B3gat1,B3gat2,BC005537,Bahcc1,Bcat1,Bcl2,Bcl6,Bcor,Bdnf,Bin1,Bmp5,Bmper,Braf,Bsn,Btbd9,C1ql1,C…
MGI Expression: Detected	3722	TS19_central nervous system	54	4.164e-70	3.90666e-66	7.23456e-68	1.45275	1519.19	2207	0.110462	0.160474	45	4.49032e-52	4.21282e-48	9.36181e-50	1.52926	571.519	874	1991	0.139017	0.438975	2,6,20,35,39,40,41,55,56,57,100,101,102,104,107,115,117,139,150,151,152,153,154,155,172,178,182,186,187,188,189,195,196,223,239,240,241,244,245,246,266,267,342,356,376,385,386,387,388,389,391,392,393,436,446,447,456,458,459,464,465,466,479,480,481,497,500,537,539,540,555,556,570,599,604,605,610,634,652,654,664,665,666,668,669,670,673,674,675,701,702,706,707,714,715,716,717,735,736,748,754,755,756…	1700001C02Rik,4921524J17Rik,6430573F11Rik,9930013L23Rik,AB041806,Aatf,Abhd5,Ablim1,Abr,Acadm,Acvr1b,Acvr2a,Acvr2b,Acvrl1,Adam19,Adamts2,Adamts20,Adamts9,Adar,Adcy2,Adnp,Adora2b,Adra1b,Adra1d,Adra2a,Adra2b,Adra2c,Adrb2,Aff2,Aff3,Agap1,Agbl1,Ago2,Agtpbp1,Agtr1a,Ahctf1,Ak4,Akap12,Akap6,Akna,Akt1,Akt3,Alcam,Aldh1a2,Aldh7a1,Alk,Amer1,Amer2,Amer3,Angpt2,Ank2,Ano3,Apc,Arg1,Arhgap5,Arl4c,Arnt2,Arpp21,Art…
MGI Expression: Detected	11300	TS23_cerebral cortex	96	1.25983e-57	1.18197e-53	1.23122e-55	1.40793	1513.58	2131	0.110054	0.154948	46	4.88819e-52	4.5861e-48	9.96978e-50	1.53868	553.722	852	1929	0.135518	0.44168	2,7,31,39,40,41,55,56,57,91,92,100,101,102,104,107,111,117,122,123,124,145,150,151,152,153,154,155,165,166,172,178,182,183,184,185,186,187,188,189,195,196,207,239,240,241,244,245,246,266,267,268,269,273,278,279,341,342,356,358,393,429,430,431,432,433,436,446,447,456,458,459,485,497,500,506,507,508,528,539,540,555,556,560,570,593,594,599,604,605,610,618,619,628,634,652,654,656,664,665,666,668,669,…	0610040J01Rik,1110004E09Rik,1700001C02Rik,6430573F11Rik,9930013L23Rik,AB041806,Aatf,Abcc8,Abhd5,Abr,Acaca,Acadm,Acvr1b,Acvr2a,Acvr2b,Acvrl1,Adamts18,Adar,Adcy1,Adcy2,Adcy8,Add2,Adnp,Adora2b,Adra1b,Adra2a,Adra2b,Adra2c,Adrb2,Aff2,Aff3,Agap1,Agbl1,Agt,Agtpbp1,Agtr1a,Ahctf1,Ak4,Akap12,Akap6,Akna,Akt1,Akt3,Aldh7a1,Alk,Alx3,Angpt2,Ank,Ank2,Apc,Appl2,Arg1,Arhgap5,Arl4c,Arnt2,Arpp21,Artn,Arvcf,Arx,Astn1…
Mouse Phenotype	MP:0004924	abnormal behavior	33	2.57077e-41	2.03836e-37	6.17686e-39	1.30639	1802.67	2355	0.131075	0.171235	6	3.7976e-52	3.01112e-48	5.01853e-49	1.46726	710.165	1042	2474	0.165739	0.42118	10,11,21,24,25,32,49,59,60,61,89,90,100,101,102,104,109,111,112,113,114,115,119,122,123,124,136,137,138,142,145,150,151,152,153,154,155,168,169,177,207,208,209,216,218,224,226,227,228,239,240,241,242,244,245,258,268,269,281,282,283,287,288,291,301,315,333,335,341,356,363,371,372,385,386,387,388,389,391,392,393,419,438,446,447,449,450,464,465,466,472,473,479,480,481,490,491,498,501,517,526,527,534…	Aadat,Abca12,Abca2,Abca5,Abcc4,Abcd2,Abr,Acacb,Ace,Acot11,Acpp,Adam18,Adam22,Adam23,Adamts5,Adcy1,Adcy5,Adcy7,Adcy8,Adcyap1r1,Add2,Adipor2,Adm,Adora1,Adra1a,Adra1b,Adra1d,Adra2a,Adra2c,Aff1,Aff2,Aga,Agt,Agtpbp1,Agtr1a,Agtr2,Agxt2l2,Ahi1,Akap12,Akr1b3,Akt1,Akt3,Aldh3a2,Alpl,Alx3,Alx4,Ank,Ank2,Ank3,Ankrd11,Ap3b1,Ap3b2,Apaf1,Apba1,Apc,Apln,Aplp2,Apoa4,App,Ar,Arid5b,Arntl,Arrdc3,Arsa,Arvcf,Arx,Ascl1,…
MGI Expression: Detected	6944	TS28_organ system	5	1.45764e-141	1.36756e-137	2.73511e-138	1.3217	4407.22	5825	0.320455	0.423544	48	5.92496e-51	5.5588e-47	1.15808e-48	1.22471	2131.93	2611	7427	0.415301	0.351555	2,6,10,11,15,21,22,23,26,31,32,39,40,41,44,45,49,55,56,57,59,60,61,67,81,82,91,92,100,101,102,104,107,109,111,112,113,114,115,117,119,122,123,124,125,127,128,131,132,133,136,137,138,142,150,151,152,153,154,155,157,158,165,166,168,169,172,177,178,181,182,186,187,188,189,195,196,197,198,204,205,207,218,227,228,232,238,239,240,241,242,244,245,246,250,258,262,266,267,268,269,272,275,285,286,291,295,2…	0610007P14Rik,0610040J01Rik,1110004E09Rik,1190005I06Rik,1600029D21Rik,1700019D03Rik,1700021F07Rik,1700080E11Rik,1810013L24Rik,1810041L15Rik,2010111I01Rik,2310067B10Rik,2610528J11Rik,2810474O19Rik,4632428N05Rik,4930533K18Rik,4932438H23Rik,6430573F11Rik,9530002B09Rik,9930013L23Rik,A1cf,A930003A15Rik,AB041806,Aadat,Aatf,Abca13,Abca15,Abca16,Abca2,Abcc1,Abcc12,Abcc8,Abcd2,Abhd3,Abhd5,Ablim1,Ablim2,Ab…
MGI Expression: Detected	6937	TS28_postnatal mouse	4	6.30103e-142	5.91163e-138	1.47791e-138	1.32007	4442.94	5865	0.323052	0.426452	47	5.86409e-51	5.50169e-47	1.17057e-48	1.22301	2152.89	2633	7500	0.418801	0.351067	2,6,10,11,15,21,22,23,26,31,32,39,40,41,44,45,49,55,56,57,59,60,61,67,81,82,91,92,100,101,102,104,107,109,111,112,113,114,115,117,119,122,123,124,125,127,128,131,132,133,136,137,138,142,150,151,152,153,154,155,157,158,165,166,168,169,172,176,177,178,181,182,186,187,188,189,195,196,197,198,204,205,207,218,227,228,232,238,239,240,241,242,244,245,246,250,258,262,266,267,268,269,272,275,285,286,291,2…	0610007P14Rik,0610040J01Rik,1110004E09Rik,1190005I06Rik,1600029D21Rik,1700019D03Rik,1700021F07Rik,1700080E11Rik,1810013L24Rik,1810041L15Rik,2010111I01Rik,2310067B10Rik,2610528J11Rik,2810474O19Rik,3110079O15Rik,4632428N05Rik,4930533K18Rik,4932438H23Rik,6430573F11Rik,9530002B09Rik,9930013L23Rik,A1cf,A930003A15Rik,AB041806,Aadat,Aatf,Abca13,Abca15,Abca16,Abca2,Abcc1,Abcc12,Abcc8,Abcd2,Abhd3,Abhd5,Ab…
Mouse Phenotype	MP:0005378	growth/size phenotype	8	2.4247e-64	1.92254e-60	2.40318e-61	1.35109	2131.61	2880	0.154992	0.209409	8	1.25142e-51	9.9225e-48	1.24031e-48	1.40277	903.925	1268	3149	0.201686	0.402668	6,15,32,39,40,41,49,50,54,100,101,102,104,112,113,114,115,119,125,128,139,153,154,155,173,177,178,197,198,207,208,209,216,218,224,227,228,238,239,240,241,244,245,280,285,286,301,307,308,310,311,333,341,357,363,371,372,373,385,386,387,388,389,391,392,393,438,446,447,449,450,452,453,458,459,464,465,466,474,475,476,477,479,480,481,493,494,495,496,498,517,524,527,534,539,540,547,549,550,552,554,564,5…	Aatf,Abca1,Abca12,Abca2,Abcc4,Abhd5,Acaca,Acacb,Ace,Acot11,Acox1,Acsl4,Acvr1b,Acvr2a,Acvr2b,Acvrl1,Adam22,Adamts1,Adar,Adcy3,Adcy8,Adcyap1r1,Adipor2,Adk,Adra1b,Adra2b,Adrb1,Adrb2,Aff1,Aff2,Aga,Ago2,Agt,Agtpbp1,Agtr1a,Agtr2,Ahi1,Ahr,Akap13,Akap6,Akr1b3,Akt1,Akt3,Alas1,Aldh1a2,Alpl,Alx3,Alx4,Amer1,Amot,Angpt1,Angptl2,Ank,Ank2,Ankrd11,Anxa2,Apba1,Apbb2,Apc,Apln,Aplp2,Apob,App,Aqp7,Ar,Arap3,Arhgap5,A…
Mouse Phenotype	MP:0010768	mortality/aging	3	5.07866e-91	4.02687e-87	1.34229e-87	1.3693	2628.36	3599	0.191112	0.261688	7	1.24792e-51	9.89478e-48	1.41354e-48	1.34465	1163.13	1564	4052	0.248767	0.385982	6,10,11,15,20,22,23,24,25,32,39,40,41,44,45,49,54,89,90,91,92,100,101,102,104,109,111,112,113,114,115,119,122,123,124,125,128,139,142,145,153,154,155,173,177,178,195,196,197,198,207,208,209,216,218,224,227,228,238,239,240,241,242,244,245,262,264,265,266,267,280,295,301,302,303,304,305,307,308,310,311,316,317,318,319,333,335,363,371,372,385,386,387,388,389,391,392,393,409,422,429,430,431,432,433,4…	A1cf,Aatf,Abca1,Abca12,Abca2,Abca5,Abcc1,Abcc4,Abce1,Abhd5,Abr,Acaca,Acadm,Ace,Aco1,Acsl4,Acvr1b,Acvr2a,Acvr2b,Acvrl1,Adam12,Adam19,Adam22,Adam23,Adam9,Adamts1,Adamts20,Adamts9,Adar,Adcy3,Adcy7,Adcyap1r1,Adk,Adm,Adnp,Adora2b,Adra1a,Adra1b,Adra2a,Adra2b,Adra2c,Adrb1,Aff1,Aff2,Aga,Ago2,Agpat3,Agps,Agt,Agtr1a,Agtr2,Ahctf1,Ahi1,Ahr,Aicda,Akap12,Akap13,Akap6,Akirin2,Akr1b3,Akt1,Akt3,Alas1,Aldh18a1,Ald…
MGI Expression: Detected	4760	Theiler_stage_21	46	1.27675e-73	1.19785e-69	2.60402e-71	1.36395	2257.41	3079	0.16414	0.223878	49	2.74176e-50	2.57232e-46	5.24962e-48	1.38691	943.825	1309	3288	0.208207	0.398114	6,8,10,11,16,21,32,35,44,45,55,56,57,81,82,83,91,92,100,101,102,104,111,112,113,114,119,128,139,142,150,151,152,153,154,155,167,195,196,207,227,228,239,240,241,242,244,245,264,265,266,267,285,286,291,301,307,308,310,311,320,321,322,335,371,372,376,385,386,387,388,389,391,392,393,436,446,447,449,450,458,459,464,465,466,478,479,480,481,485,496,509,515,517,520,521,527,532,534,537,555,556,569,577,579…	0610007P14Rik,1700106J16Rik,2810474O19Rik,A1cf,Abca1,Abcc8,Ablim1,Acadm,Acin1,Acsl1,Acsl4,Acvr1b,Acvr2a,Acvr2b,Acvrl1,Adam12,Adam19,Adamts1,Adamts20,Adamts9,Adar,Adarb2,Adcy1,Adcy8,Adcyap1r1,Adm,Adnp,Adnp2,Adora1,Adora2b,Adra1b,Adra1d,Adra2a,Adra2b,Adrb1,Adrb2,Aff1,Aff3,Ago2,Agtr2,Ahctf1,Ahr,Akt1,Akt3,Alas1,Alcam,Aldh1a1,Aldh1a2,Aldh1a3,Alk,Alpl,Alx3,Alx4,Amer1,Amer2,Amer3,Angpt1,Angpt2,Ankfy1,An…
GO Biological Process	GO:0048513	organ development	24	1.17595e-74	1.18394e-70	4.9331e-72	1.44338	1663.46	2401	0.120952	0.17458	7	5.36856e-51	5.40507e-47	7.72153e-48	1.47766	669.978	990	2334	0.157468	0.424164	6,10,11,39,40,41,42,43,44,45,91,92,100,101,102,104,112,113,114,115,117,122,123,124,142,153,154,155,168,169,173,207,224,227,228,238,239,240,241,242,244,245,262,266,267,298,307,308,310,311,315,358,359,360,361,373,376,385,386,387,388,389,391,392,429,430,431,432,433,436,438,452,453,458,459,479,480,481,489,496,498,499,510,511,517,521,524,527,539,540,546,569,574,581,593,594,604,605,610,624,628,633,634,…	1700106J16Rik,Aacs,Abca12,Abr,Acadm,Ace,Acin1,Acvr1b,Acvr2a,Acvr2b,Acvrl1,Adam19,Adam9,Adamts1,Adamts2,Add2,Adm,Adra1a,Adra1b,Agt,Agtpbp1,Agtr1a,Agtr2,Ahctf1,Ahi1,Ahr,Ak8,Akt1,Aldh1a1,Aldh1a2,Aldh1a3,Alox12,Alox12b,Alpl,Alx3,Alx4,Amer1,Amtn,Angpt1,Angpt2,Ank2,Ankrd11,Ankrd2,Ankrd33,Apaf1,Apc,Aplp2,App,Aqp6,Ar,Arg1,Arid5a,Arid5b,Arrdc3,Artn,Arx,Ascl1,Atf3,Atg7,Atic,Atoh1,Atp2b2,Atp2c1,Atp6v1b1,Atp…
Mouse Phenotype	MP:0010770	preweaning lethality	4	5.04809e-88	4.00263e-84	1.00066e-84	1.40632	2206.47	3103	0.160435	0.225624	9	2.29461e-50	1.8194e-46	2.02155e-47	1.38816	940.093	1305	3275	0.207571	0.398473	6,10,11,15,20,22,23,24,25,32,39,40,41,44,45,49,54,91,92,100,101,102,104,109,111,112,113,114,115,119,122,123,124,125,128,153,154,155,173,178,195,196,197,198,207,208,209,216,218,227,228,238,239,240,241,242,244,245,266,267,280,295,301,302,303,304,305,307,308,310,311,316,317,318,319,333,335,363,371,372,385,386,387,388,389,391,392,393,422,429,430,431,432,433,436,446,447,452,453,458,459,464,465,466,479…	A1cf,Aatf,Abca1,Abca12,Abce1,Abhd5,Abr,Acaca,Acadm,Ace,Aco1,Acsl4,Acvr1b,Acvr2a,Acvr2b,Acvrl1,Adam12,Adam19,Adam22,Adam23,Adam9,Adamts1,Adamts20,Adamts9,Adar,Adcy3,Adcy7,Adcyap1r1,Adk,Adm,Adnp,Adra2a,Adra2b,Adra2c,Adrb1,Aff1,Ago2,Agpat3,Agps,Agt,Agtr1a,Agtr2,Ahctf1,Ahi1,Ahr,Akap13,Akap6,Akirin2,Akt1,Akt3,Alas1,Aldh18a1,Aldh1a1,Aldh1a2,Aldh1a3,Alg13,Alox12b,Alpl,Alx3,Alx4,Ambra1,Amer1,Amot,Angpt1,…
GO Biological Process	GO:0007399	nervous system development	55	8.66824e-54	8.72718e-50	1.58676e-51	1.43851	1257.55	1809	0.0914382	0.131535	8	1.45787e-49	1.46778e-45	1.83473e-46	1.60394	431.438	692	1503	0.110068	0.460413	6,10,11,32,39,40,41,44,45,91,92,100,101,102,104,111,112,113,114,115,122,123,124,127,150,151,152,153,154,155,160,168,169,175,212,213,214,227,228,239,240,241,244,245,266,267,356,358,373,376,385,386,387,388,389,391,392,446,447,452,453,458,459,479,480,481,498,499,521,534,539,540,546,593,594,604,605,610,618,619,628,634,644,650,664,665,666,668,669,670,675,695,726,739,748,754,755,773,774,840,849,850,863…	1110008J03Rik,4930506M07Rik,Ablim1,Abr,Acsl4,Adam22,Adcy1,Adm,Adnp2,Adra2b,Adra2c,Agt,Agtpbp1,Ahi1,Ak8,Akt1,Alcam,Aldh1a2,Aldh1a3,Alk,Ambra1,Ank3,Anks1,Apaf1,Apbb2,Apc,Aplp2,Apob,App,Arhgef28,Arnt2,Artn,Arx,Ascl1,Astn1,Atg7,Atic,Atoh1,Atoh8,Atp2b2,Atp8a2,Atxn10,Atxn2,Avpr1a,B3gnt2,Bai1,Bai2,Barhl2,Bcl10,Bcl11a,Bcl11b,Bcl2,Bcl2l11,Bcr,Bdh1,Bdnf,Bid,Bloc1s3,Bloc1s6,Bmi1,Bmp2,Bmp5,Bmp7,Bmpr1b,Bsx,Ca…
GO Biological Process	GO:0030154	cell differentiation	13	9.86809e-85	9.9352e-81	7.64246e-82	1.45048	1811.81	2628	0.131739	0.191086	9	1.76443e-49	1.77643e-45	1.97381e-46	1.45212	716.193	1040	2495	0.165421	0.416834	6,8,10,11,32,39,40,41,42,44,45,91,92,100,101,102,104,111,112,113,114,115,122,123,124,127,131,132,133,150,151,152,153,154,155,160,161,162,163,168,169,173,175,195,196,207,208,209,212,213,214,224,227,228,238,239,240,241,242,244,245,266,267,302,303,304,305,348,356,357,358,359,360,361,376,380,385,386,387,388,389,391,392,438,446,447,452,453,458,459,460,461,479,480,481,496,499,509,517,527,534,539,540,54…	1110008J03Rik,1700112E06Rik,4930506M07Rik,Aacs,Abca12,Abhd5,Ablim1,Acadm,Acin1,Acsl4,Acvr2b,Acvrl1,Adam18,Adam22,Adam9,Adcy1,Adcyap1r1,Adm,Adnp2,Adra2b,Adra2c,Adrb1,Adrb2,Agfg1,Ago2,Agt,Agtpbp1,Ahi1,Ahr,Akt1,Alcam,Aldh1a2,Alk,Ambra1,Amer1,Amot,Angpt1,Angpt2,Ank2,Ank3,Ankrd2,Ankrd33,Anks1,Antxr1,Apbb2,Apc,App,Ar,Arhgap22,Arhgap24,Arhgef28,Arid5a,Arid5b,Arl6,Artn,Arx,Ascl1,Astn1,Atf3,Atg7,Atoh1,Ato…
MGI Expression: Detected	6366	TS22_forebrain	48	9.91079e-72	9.29831e-68	1.93715e-69	1.41842	1765.34	2504	0.128361	0.182069	50	1.18763e-48	1.11423e-44	2.22846e-46	1.45404	700.118	1018	2439	0.161921	0.417384	2,6,20,26,35,39,40,41,55,56,57,89,90,100,101,102,104,115,128,130,145,150,151,152,177,223,227,228,258,273,302,303,304,305,333,357,373,376,384,385,386,387,388,389,391,392,401,419,443,479,480,481,485,498,500,528,533,537,539,540,555,556,568,569,581,582,590,604,605,610,625,634,635,636,637,656,664,665,666,668,669,673,674,735,736,739,749,765,766,767,768,769,770,771,773,774,784,798,799,800,801,802,809,81…	1110004E09Rik,2610018G03Rik,4921524J17Rik,4932438H23Rik,AI593442,Aacs,Aatf,Abca1,Abcb9,Abcc4,Abcc5,Abcd2,Abhd17c,Acaa2,Acaca,Acadm,Acadsb,Aco1,Acox1,Acsl1,Acsl4,Acsl5,Adamts1,Adamts2,Adamts5,Adamts9,Adar,Adarb2,Adcy1,Adcy2,Adcy3,Adcy5,Adcy7,Adcy8,Adcy9,Add2,Adi1,Adk,Adra1b,Adra1d,Adrb2,Afap1,Aff1,Aff2,Aff3,Agl,Ago2,Agpat3,Agpat5,Agps,Aif1l,Ak4,Akna,Akr1b3,Akr1d1,Aldh18a1,Aldh1a1,Aldh1a2,Aldh1a3,A…
MGI Expression: Detected	3745	TS19_brain	61	1.53606e-68	1.44113e-64	2.36251e-66	1.46811	1407.93	2067	0.102373	0.150294	51	1.65161e-48	1.54954e-44	3.03832e-46	1.52998	533.341	816	1858	0.129792	0.439182	2,6,20,35,55,56,57,100,101,102,104,107,115,117,150,151,152,153,154,155,172,178,182,186,187,188,189,195,196,223,239,240,241,244,245,246,266,267,342,356,376,385,386,387,388,389,391,392,393,436,446,447,456,458,459,464,465,466,479,480,481,497,500,537,555,556,570,599,604,605,610,634,652,654,664,665,666,668,669,670,673,674,701,702,706,707,714,715,716,717,735,736,748,754,755,756,773,774,794,819,832,840,…	1700001C02Rik,4921524J17Rik,6430573F11Rik,9930013L23Rik,AB041806,Aatf,Abhd5,Ablim1,Abr,Acadm,Acvr1b,Acvr2b,Acvrl1,Adamts2,Adamts9,Adar,Adcy2,Adnp,Adora2b,Adra1b,Adra1d,Adra2a,Adra2b,Adra2c,Adrb2,Aff2,Aff3,Agap1,Agbl1,Agtpbp1,Agtr1a,Ahctf1,Ak4,Akap12,Akap6,Akna,Akt1,Akt3,Aldh7a1,Alk,Amer1,Amer2,Amer3,Angpt2,Ank2,Ano3,Apc,Arg1,Arhgap5,Arl4c,Arnt2,Arpp21,Artn,Arvcf,Arx,Ascl1,Astn1,Atf7ip,Atg16l1,Atg…
MSigDB Predicted Promoter Motifs	TTGTTT_V$FOXO4_01	Motif TTGTTT matches MLLT7: myeloid/lymphoid or mixed-lineage leukemia (trithorax homolog, Drosophila); translocated to, 7	9	1.22736e-25	7.54828e-23	8.38697e-24	1.25257	1604.7	2010	0.11668	0.14615	2	1.16726e-48	7.17866e-46	3.58933e-46	1.52925	536.212	820	1868	0.130428	0.438972	10,11,17,22,23,32,42,44,45,49,50,55,56,57,60,61,91,92,100,101,102,104,105,106,111,122,123,124,125,128,153,154,155,159,168,169,207,226,227,228,271,291,327,331,333,335,341,374,378,391,392,396,397,452,453,458,459,464,465,466,479,480,481,498,499,505,517,521,525,534,541,543,547,549,550,551,555,556,557,564,583,593,594,604,605,610,612,613,618,619,626,627,628,629,635,636,637,670,724,738,739,761,782,817,8…	Abcc1,Abcc5,Ablim1,Ablim3,Abra,Acaca,Acin1,Acsl4,Acvr1b,Acvr2a,Adam28,Adarb2,Adora1,Aff3,Agl,Agtr2,Akt3,Aldh1a1,Aldh1a2,Amigo2,Amot,Angpt1,Angpt2,Ank3,Ankrd28,Ano3,Ap1s2,Apba1,Apc,Aplp2,Apobec4,Apold1,App,Aptx,Arf1,Arfgef1,Arhgap20,Arid1b,Arid5a,Arrdc3,Atf7ip,Atoh1,Atoh8,Atxn1,Axin2,Azin1,Bambi,Barhl2,Bcl11b,Bcl2,Bcl2l11,Bcl6,Bcl7a,Bcor,Bdh1,Bdnf,Bin1,Blm,Bmi1,Bmp5,Bnc2,Bsn,Btbd3,Btg1,C1qtnf3,Cab…
MSigDB Perturbation	BENPORATH_EED_TARGETS	Set 'Eed targets': genes identified by ChIP on chip as targets of the Polycomb protein EED [GeneID=8726] in human embryonic stem cells.	37	2.8438e-22	9.56653e-19	2.58555e-20	1.33241	866.101	1154	0.0629755	0.083909	4	1.16871e-47	3.93154e-44	9.82885e-45	1.76796	268.106	474	934	0.0753937	0.507495	7,8,22,23,47,49,63,122,123,124,153,154,155,173,223,224,225,227,228,242,244,245,264,265,341,346,347,356,452,453,458,459,472,473,490,491,493,494,495,498,506,507,508,509,521,525,527,545,547,576,628,670,671,736,737,739,754,755,778,849,850,852,863,864,943,944,952,958,986,993,995,996,1026,1040,1041,1044,1045,1054,1055,1056,1061,1062,1063,1068,1069,1070,1071,1078,1088,1141,1248,1263,1264,1265,1301,1307,…	Aatf,Abcc8,Adamts15,Adamts18,Adamts5,Adarb2,Adcy8,Adm,Adra1a,Adra2a,Adrb1,Aff2,Agpat9,Ahr,Alx3,Alx4,Amot,Ankrd9,Arhgap20,Arntl,Ascl1,Astn1,Atf3,Atoh1,Atoh8,Auts2,B4galnt2,Bach2,Barhl2,Barx1,Barx2,Bcl2,Bhlhe41,Bmi1,Bmpr1b,Bnc1,C2cd4a,Cacna1e,Cacna1g,Camk2b,Camk2n1,Casz1,Cbln1,Cbln4,Cbr3,Cbx8,Ccbe1,Cd44,Cdc7,Cdh23,Chn2,Chodl,Chrdl2,Chst8,Clcn5,Clec14a,Clic5,Clip4,Clstn2,Cnnm1,Cnrip1,Coch,Col12a1,Co…
GO Biological Process	GO:0048869	cellular developmental process	16	3.33151e-82	3.35416e-78	2.09635e-79	1.43358	1877.12	2691	0.136488	0.195666	10	3.37632e-47	3.39927e-43	3.39927e-44	1.42707	756.093	1079	2634	0.171624	0.409643	6,8,10,11,32,39,40,41,42,44,45,91,92,100,101,102,104,111,112,113,114,115,122,123,124,127,131,132,133,150,151,152,153,154,155,160,161,162,163,168,169,173,175,195,196,207,208,209,212,213,214,224,227,228,238,239,240,241,242,244,245,266,267,302,303,304,305,348,356,357,358,359,360,361,376,380,385,386,387,388,389,391,392,438,446,447,452,453,458,459,460,461,479,480,481,496,499,509,517,524,527,534,539,54…	1110008J03Rik,1700112E06Rik,4922501C03Rik,4930506M07Rik,Aacs,Abca12,Abhd5,Ablim1,Acadm,Acin1,Acsl4,Acvr2b,Acvrl1,Adam18,Adam22,Adam9,Adcy1,Adcyap1r1,Adm,Adnp2,Adra2b,Adra2c,Adrb1,Adrb2,Agfg1,Ago2,Agt,Agtpbp1,Ahi1,Ahr,Akt1,Alcam,Aldh1a2,Alk,Ambra1,Amer1,Amot,Angpt1,Angpt2,Ank2,Ank3,Ankrd2,Ankrd33,Anks1,Antxr1,Apbb2,Apc,App,Ar,Arhgap22,Arhgap24,Arhgef28,Arid5a,Arid5b,Arl6,Artn,Arx,Asap1,Ascl1,Astn1…
MGI Expression: Detected	1154	TS15_organ system	44	1.48269e-76	1.39106e-72	3.16151e-74	1.59518	1039.38	1658	0.0755748	0.120555	52	8.17076e-46	7.66581e-42	1.47419e-43	1.62986	370.583	604	1291	0.0960713	0.467854	6,10,11,20,32,35,39,40,41,81,82,115,119,122,123,124,128,142,150,151,152,153,154,155,218,238,239,240,241,244,245,280,287,288,302,303,304,305,358,360,361,385,386,387,388,389,391,392,401,419,452,453,458,459,479,480,481,493,494,495,496,498,524,534,537,539,540,569,577,604,605,628,635,636,637,650,664,665,666,668,669,670,675,747,748,749,754,755,809,810,849,850,865,866,877,888,894,895,896,897,904,918,952…	1600029D21Rik,2010111I01Rik,3632451O06Rik,4932438H23Rik,Adam12,Adam9,Adamts1,Adamts20,Adamts5,Adamts9,Adm,Adra2a,Agpat3,Alcam,Aldh1a1,Aldh1a2,Aldh1a3,Alpl,Alx3,Alx4,Amer1,Amer2,Amer3,Angpt1,Ank2,Apln,Arhgap24,Arhgap31,Arid5b,Arnt2,Asb4,Ascl1,Atoh1,Atp2b1,Atp2b2,Atp2b4,Axin2,BC027231,Barhl2,Barx1,Barx2,Basp1,Bcor,Bhlhe40,Bhlhe41,Bmi1,Bmp2,Bmp5,Bmp7,Bmpr1b,Bnc1,Btg1,Cacna1c,Cacna1g,Cacna1h,Cacnb2,C…
GO Biological Process	GO:0051239	regulation of multicellular organismal process	43	5.45073e-58	5.4878e-54	1.27623e-55	1.42826	1403.11	2004	0.102022	0.145714	11	3.3432e-46	3.36594e-42	3.05994e-43	1.50784	549.129	828	1913	0.1317	0.432828	6,10,11,24,25,66,89,90,112,113,114,115,122,123,124,127,150,151,152,153,154,155,173,177,207,208,209,212,213,214,224,227,228,239,240,241,242,262,266,267,291,315,341,358,363,375,385,386,387,388,389,391,392,438,449,450,452,453,458,459,479,480,481,501,526,528,566,581,582,590,604,605,626,627,628,644,650,655,664,665,666,668,669,670,675,724,725,726,739,748,761,773,774,815,821,863,865,867,868,869,870,884,…	2410016O06Rik,Acin1,Acvr2a,Acvr2b,Acvrl1,Adam9,Adamts1,Adamts20,Adamts9,Adm,Adora1,Adora2b,Adra1a,Adra1b,Adra1d,Adra2a,Adra2b,Adra2c,Adrb1,Adrb2,Afap1l2,Agt,Agtr1a,Agtr2,Ahi1,Ahr,Akirin2,Akt1,Alox12,Alox12b,Amot,Amotl1,Angpt1,Angpt2,Angpt4,Ank,Ank2,Anxa2,Anxa3,Ap3b1,Apc,Apln,Apoa4,Apold1,App,Ar,Arrdc3,Arx,Asb4,Ascl1,Asic2,Atoh1,Atp1a1,Atp2b2,Atp6ap2,Atp8a2,Atxn2,Avpr1a,Axin2,Bai1,Bai2,Bai3,Bambi,…
MGI Expression: Detected	9028	TS23_spinal cord lateral wall	420	1.88816e-24	1.77147e-20	4.21778e-23	1.32193	1006.86	1331	0.0732105	0.0967789	53	2.3863e-44	2.23883e-40	4.2242e-42	1.68503	308.006	519	1073	0.0825513	0.483691	35,42,89,90,91,92,108,109,111,122,123,124,145,150,151,152,165,166,186,187,188,189,212,213,214,216,220,226,239,240,241,244,245,253,254,255,256,257,266,267,271,278,279,280,287,288,307,308,310,311,341,358,393,429,430,431,432,433,472,473,479,480,481,537,590,593,594,614,615,617,618,619,628,652,656,664,665,666,668,669,673,674,675,685,706,707,726,728,738,748,754,755,763,764,773,774,782,787,811,812,813,8…	2310022B05Rik,2510009E07Rik,5330426P16Rik,9430007A20Rik,A330021E22Rik,AI593442,Abca1,Abcd2,Abtb1,Acox1,Acsl4,Acsl5,Adam23,Adamts16,Adarb2,Adcy3,Adcyap1r1,Add2,Adra2a,Agap1,Agl,Agtpbp1,Ajap1,Akap6,Alcam,Aldh1l1,Aldoart2,Alk,Alx3,Amer1,Amer2,Amer3,Anks1,Ano2,Anxa2,Apba1,Apbb2,Aplp2,Appl2,Arhgap24,Arid5a,Arpp21,Arxes2,Asb4,Asic2,Atf6b,Atp1b1,Atp2b2,Atp2b4,Atp6v1c1,Atxn2,B3galnt1,B3gat1,B4galt5,BC034…
MGI Expression: Detected	4424	TS20_brain	103	1.50029e-56	1.40758e-52	1.36658e-54	1.55196	887.909	1378	0.0645611	0.100196	54	3.00162e-44	2.81612e-40	5.21504e-42	1.71215	286.19	490	997	0.0779386	0.491474	20,26,35,39,40,41,59,100,101,102,104,115,122,123,124,128,139,142,150,151,152,153,154,155,173,186,187,188,189,223,227,228,239,240,241,242,244,245,356,376,378,385,386,387,388,389,391,392,393,401,419,446,447,452,453,464,465,466,479,480,481,485,487,537,539,540,610,628,635,636,637,664,665,666,668,669,670,706,707,736,739,748,749,753,754,755,773,774,840,864,894,895,896,897,904,914,915,938,952,963,964,96…	1700106J16Rik,4921524J17Rik,Aadat,Acvr1b,Acvr2a,Acvr2b,Adamts1,Adamts2,Adamts5,Adamts9,Adcyap1r1,Adnp,Adnp2,Adra1b,Adra1d,Aff2,Agap1,Akt1,Akt3,Alcam,Aldh1a3,Alk,Amer1,Amer2,Amer3,Ankfy1,Ano3,Arsa,Arvcf,Arx,Ascl1,Astn1,Atoh1,Auts2,Axin2,B3gat1,B3gat2,BC027231,Barhl2,Bcat1,Bcl2,Bcor,Bcr,Bhlhe41,Bmp7,Bmper,Bmpr1b,C1ql1,C1ql2,C1ql3,C77370,Cacng4,Camk2a,Car12,Cartpt,Casz1,Cbln1,Ccdc37,Ccnd1,Ccnd2,Ccnd…
Mouse Phenotype	MP:0005385	cardiovascular system phenotype	11	1.55834e-59	1.23561e-55	1.12328e-56	1.43298	1411.05	2022	0.102599	0.147023	10	7.20002e-45	5.70889e-41	5.70889e-42	1.48345	582.427	864	2029	0.137426	0.425826	10,11,39,40,41,60,61,100,101,102,104,112,113,114,115,122,123,124,128,136,137,138,139,142,145,153,154,155,195,196,204,205,207,227,228,244,245,262,285,286,287,288,316,317,318,319,348,357,363,371,372,375,391,392,393,446,447,449,450,458,459,464,465,466,479,480,481,493,494,495,499,517,524,539,540,557,565,569,581,604,605,610,628,633,635,636,637,647,650,655,656,670,714,715,716,717,724,739,752,754,755,77…	Abca1,Abca12,Abca4,Abca5,Abcc4,Abhd5,Abra,Acacb,Acadm,Ace,Acsl4,Acvr2a,Acvr2b,Acvrl1,Adam12,Adam19,Adam9,Adar,Add2,Adm,Adora2b,Adra1a,Adra1b,Adra1d,Adra2a,Adra2b,Adra2c,Adrb1,Adrb2,Ago2,Agt,Agtr1a,Agtr2,Ahr,Akap12,Akap13,Akt1,Aldh1a2,Alg13,Alpl,Amer1,Amot,Angpt1,Angpt2,Ank,Ank2,Ankrd11,Antxr2,Anxa2,Ap3b1,Apaf1,Apc,Apln,Apoa4,Apob,Ar,Arap3,Arhgef11,Arhgef12,Arhgef26,Arid3b,Arl6,Armc4,Arntl,Asic2,A…
MGI Expression: Detected	3746	TS19_forebrain	69	3.04584e-65	2.8576e-61	4.14146e-63	1.48934	1248.88	1860	0.0908074	0.135243	55	6.58376e-44	6.17688e-40	1.12307e-41	1.53459	477.654	733	1664	0.11659	0.440505	2,20,35,55,56,57,100,101,102,104,107,115,117,150,151,152,172,178,182,186,187,188,189,195,196,223,239,240,241,244,245,246,266,267,342,356,376,385,386,387,388,389,391,392,393,436,446,447,456,458,459,479,480,481,497,500,537,555,556,599,604,605,610,634,652,654,664,665,666,668,669,673,674,701,702,706,707,714,715,716,717,736,748,754,755,756,773,774,794,819,832,840,845,846,847,864,881,882,893,894,895,89…	1700001C02Rik,4921524J17Rik,6430573F11Rik,9930013L23Rik,AB041806,Aatf,Abhd5,Abr,Acadm,Acvr1b,Acvr2b,Acvrl1,Adamts2,Adar,Adcy2,Adnp,Adora2b,Adra1b,Adra1d,Adra2a,Adra2b,Adra2c,Adrb2,Aff2,Aff3,Agap1,Agbl1,Agtpbp1,Agtr1a,Ahctf1,Ak4,Akap12,Akna,Akt1,Akt3,Aldh7a1,Alk,Amer1,Amer2,Amer3,Angpt2,Ank2,Apc,Arg1,Arhgap5,Arl4c,Arnt2,Arpp21,Artn,Arvcf,Arx,Ascl1,Astn1,Atg16l1,Atg7,Atic,Atp11a,Atp1b1,Atp9a,Atxn10…
MGI Expression: Detected	10083	TS23_medulla oblongata	458	6.16805e-23	5.78687e-19	1.26351e-21	1.28145	1196.3	1533	0.0869847	0.111467	56	8.56765e-44	8.03817e-40	1.43539e-41	1.60725	378.908	609	1320	0.0968665	0.461364	7,21,49,63,89,90,99,100,101,102,104,108,109,111,122,123,124,145,153,154,155,165,166,168,169,186,187,188,189,207,212,213,214,216,220,226,239,240,241,244,245,253,254,255,256,257,278,279,307,308,310,311,316,317,318,319,333,335,341,358,393,429,430,431,432,433,472,473,479,480,481,506,507,508,547,576,581,590,610,614,615,617,618,619,625,628,652,656,670,673,674,675,685,706,707,724,726,728,738,748,754,755…	1810041L15Rik,2310022B05Rik,5330426P16Rik,9430007A20Rik,A930018M24Rik,AI593442,Aatf,Abca1,Abcd2,Abce1,Abtb1,Acaa2,Acox1,Acsl4,Acsl5,Adam19,Adam23,Adarb2,Adcy1,Adcy8,Adcyap1r1,Add2,Adra2a,Afap1l2,Agap1,Agps,Agtpbp1,Ajap1,Akap6,Alcam,Aldh1l1,Aldoart2,Alk,Alx3,Amer1,Anks1,Ano2,Anxa2,Apba1,Appl2,Arhgap24,Armc2,Arnt2,Arpp21,Arx,Arxes2,Asb4,Asic2,Atf6b,Atp1b1,Atp6v1b1,Atp6v1c1,Atp8a2,Axin2,B3galnt1,B3g…
Mouse Phenotype	MP:0003633	abnormal nervous system physiology	98	1.87444e-25	1.48624e-21	1.51657e-23	1.2829	1312.65	1684	0.095445	0.122446	11	2.54169e-44	2.01531e-40	1.8321e-41	1.5255	496.886	758	1731	0.120566	0.437897	21,22,23,24,25,32,44,45,49,59,60,61,89,90,100,101,102,104,112,113,114,122,123,124,128,139,145,150,151,152,168,169,173,208,209,210,211,216,218,227,228,239,240,241,244,245,268,269,291,301,333,341,356,358,363,371,372,443,458,459,472,473,489,498,499,525,526,534,546,547,557,565,570,581,590,610,628,635,636,637,644,656,664,665,666,668,669,675,697,725,728,739,748,754,755,773,774,780,798,799,800,801,802,8…	Abca1,Abca4,Abcc4,Abcd2,Abr,Adam22,Adcy1,Adcy8,Adcyap1r1,Add2,Adora1,Adra1b,Adra1d,Adra2a,Adra2c,Aff1,Aff2,Aga,Agt,Agtpbp1,Agtr2,Ahi1,Akt1,Akt3,Aldh3a2,Alpl,Ank3,Ap3b1,Ap3b2,Apaf1,Apba1,Aplp2,Apoa4,App,Ar,Arl6,Arnt2,Arpp21,Arsa,Arx,Ascl1,Asic2,Ass1,Astn1,Atg7,Atn1,Atoh1,Atox1,Atp1a3,Atp2b2,Atp8a2,Atp8b1,Atxn1,Avpr1a,Avpr1b,B3gat1,B3gnt2,Bace2,Bak1,Basp1,Bcl11a,Bcl2,Bcr,Bdnf,Bhlhe40,Bid,Bloc1s6,Bm…
GO Biological Process	GO:0022008	neurogenesis	93	2.53209e-39	2.54931e-35	2.74119e-37	1.43353	952.195	1365	0.0692354	0.0992511	12	2.36e-44	2.37604e-40	1.98004e-41	1.68788	305.71	516	1065	0.0820741	0.484507	10,11,32,39,40,41,91,92,100,101,102,104,111,112,113,114,115,122,123,124,127,150,151,152,153,154,155,160,168,169,175,212,213,214,227,228,239,240,241,244,245,266,267,356,358,385,386,387,388,389,391,392,446,447,458,459,479,480,481,499,534,539,540,546,593,594,604,605,610,618,619,628,644,650,664,665,666,668,669,670,695,726,739,748,754,755,773,774,840,849,850,863,864,865,893,894,895,896,897,901,938,958…	1110008J03Rik,4930506M07Rik,Ablim1,Acsl4,Adam22,Adcy1,Adm,Adnp2,Adra2b,Adra2c,Agt,Agtpbp1,Ahi1,Akt1,Alcam,Aldh1a2,Alk,Ank3,Anks1,Apbb2,Apc,App,Arhgef28,Artn,Arx,Ascl1,Astn1,Atg7,Atoh1,Atp2b2,Atp8a2,Atxn10,Atxn2,B3gnt2,Barhl2,Bcl11a,Bcl11b,Bcl2,Bdnf,Bloc1s3,Bloc1s6,Bmp2,Bmp5,Bmp7,Bmpr1b,Cacna1a,Camk1d,Camk2b,Ccdc64,Cck,Cckar,Ccl2,Ccr4,Cd9,Cdh11,Cdh23,Cdh4,Cdk5r1,Cdk5rap2,Cdk6,Cdkn1c,Cebpb,Cecr2,Ch…
MGI Expression: Detected	7644	TS23_renal-urinary system	13	2.41505e-111	2.2658e-107	1.74292e-108	1.45969	2214.18	3232	0.160996	0.235003	57	1.53628e-43	1.44134e-39	2.52866e-41	1.34604	999.226	1345	3481	0.213933	0.386383	10,11,31,39,40,41,44,45,49,55,56,57,60,61,81,82,83,91,92,111,112,113,114,125,150,151,152,153,154,155,167,181,195,196,207,212,213,214,216,220,224,225,227,228,238,239,240,241,242,243,244,245,270,273,281,282,283,285,286,300,302,303,304,305,307,308,310,311,316,317,318,319,320,321,322,325,326,335,348,358,359,373,376,379,380,385,386,387,388,389,391,392,402,429,430,431,432,433,436,438,452,453,458,459,46…	0610040J01Rik,1700019D03Rik,1700025G04Rik,1810055G02Rik,2900026A02Rik,4930506M07Rik,AI593442,AI836003,Aadat,Aatf,Abcc1,Abhd17c,Ablim1,Abr,Abtb1,Acaa2,Acadm,Ace,Acsl1,Acsl4,Acsl5,Acsm3,Acvr2a,Acvr2b,Acvrl1,Adam12,Adam19,Adamts16,Adamts8,Adamts9,Adcy8,Add2,Adipor2,Adk,Adnp2,Afap1l2,Aff3,Agpat5,Agtr2,Ahctf1,Ahr,Akap2,Akna,Akt1,Alcam,Aldh1a2,Aldh1a3,Aldh1l1,Alk,Alx3,Alx4,Angpt1,Angpt2,Ankfy1,Ankrd40,…
MGI Expression: Detected	7902	TS24_brain	132	2.84392e-49	2.66817e-45	2.02134e-47	1.52058	860.856	1309	0.0625941	0.0951792	58	2.29071e-43	2.14914e-39	3.70541e-41	1.70832	283.32	484	987	0.0769843	0.490375	20,26,31,39,40,41,44,45,59,100,101,102,104,128,150,151,152,223,227,228,242,244,245,341,356,376,391,392,401,446,447,458,459,464,465,466,479,480,481,485,520,539,540,610,634,635,636,637,664,665,666,668,669,673,674,736,739,749,753,754,755,819,864,893,896,897,938,943,944,958,963,964,965,966,978,979,980,981,982,987,1004,1005,1009,1010,1048,1093,1094,1095,1125,1126,1168,1183,1221,1238,1248,1260,1261,126…	4921524J17Rik,Aacs,Abtb1,Acin1,Acvr2b,Adamts1,Adamts2,Adar,Adnp,Adra1b,Adra1d,Adra2c,Adrb2,Aff1,Aff2,Agtr1a,Alcam,Aldh1a3,Alk,Angpt2,Ankfy1,Apba1,Arsa,Arx,Ascl1,Astn1,Atf7ip,Atic,Atoh1,Atp5o,Atp6ap2,Atp8a1,Auts2,B3gat1,B3gat2,BC005537,Bahcc1,Bcat1,Bcl2,Bcl6,Bcor,Bdnf,Bmper,Braf,C1ql1,C1ql2,C1ql3,C77370,Cacna1a,Cacna1c,Cacna1e,Cacna2d1,Cacna2d2,Cacna2d3,Cacna2d4,Cacnb2,Cacnb4,Cadps,Calb2,Calu,Camk…
MGI Expression: Detected	7013	TS28_forebrain	65	1.46064e-66	1.37037e-62	2.10827e-64	1.35096	2195.48	2966	0.159636	0.215662	59	3.16759e-43	2.97184e-39	5.03701e-41	1.36491	909.953	1242	3170	0.19755	0.391798	2,39,40,41,44,45,55,56,57,91,92,100,101,102,104,107,111,115,117,127,150,151,152,153,154,155,168,169,172,178,182,186,187,188,189,195,196,207,227,228,232,239,240,241,244,245,246,262,266,267,268,269,291,341,342,356,385,386,387,388,389,391,392,393,401,419,436,446,447,449,450,456,458,459,464,465,466,479,480,481,490,491,497,500,501,527,532,539,540,555,556,570,581,586,593,594,599,610,618,619,634,652,654…	0610007P14Rik,6430573F11Rik,9930013L23Rik,A1cf,AB041806,Aatf,Abhd5,Abr,Acadm,Ace,Acin1,Acsl4,Acvr1b,Acvr2a,Acvr2b,Acvrl1,Adamts5,Adar,Adarb2,Adcy1,Adcy2,Adcy3,Adcy5,Adcy7,Adcy8,Adcy9,Adipor2,Adk,Adnp,Adnp2,Adora1,Adora2b,Adra1b,Adra1d,Adra2a,Adra2b,Adra2c,Adrb1,Adrb2,Aff2,Aff3,Agap1,Agbl1,Ago2,Agt,Agtpbp1,Agtr1a,Agtr2,Ahctf1,Ak4,Akap12,Akap6,Akna,Akt1,Akt3,Aldh7a1,Alk,Alox12b,Angpt2,Ank2,Ankfy1,A…
MGI Expression: Detected	2165	TS17_organ system	28	2.72021e-91	2.5521e-87	9.11466e-89	1.46047	1865.84	2725	0.135668	0.198139	60	3.70029e-43	3.47162e-39	5.78603e-41	1.40095	775.9	1087	2703	0.172897	0.402146	6,10,11,20,31,32,35,39,40,41,55,56,57,60,61,81,82,91,92,111,115,125,128,142,150,151,152,153,154,155,167,173,207,216,227,228,238,239,240,241,242,244,245,259,281,282,283,285,286,302,303,304,305,307,308,310,311,320,321,322,358,376,385,386,387,388,389,391,392,401,419,436,446,447,452,453,458,459,464,465,466,479,480,481,493,494,495,496,498,521,524,527,534,537,539,540,555,556,557,569,570,574,577,581,593…	1110004E09Rik,1600029D21Rik,1700106J16Rik,2810474O19Rik,4932438H23Rik,Aatf,Ablim1,Abra,Acvr2a,Adam12,Adam19,Adamts1,Adamts20,Adamts5,Adar,Adra1d,Aff2,Aff3,Agpat3,Agpat5,Ahctf1,Ahr,Aif1l,Alcam,Aldh1a1,Aldh1a2,Aldh1a3,Alk,Alpl,Alx3,Alx4,Amer1,Amer2,Amer3,Amigo2,Ank2,Ankfy1,Ano3,Anxa11,App,Arhgap31,Arid2,Arid3b,Arid5b,Arnt2,Arntl,Arvcf,Arx,Asap1,Ascl1,Atf3,Atf6b,Atf7ip,Atoh1,Atoh8,Atp1a1,Atp5j,Atp5o…
MGI Expression: Detected	6367	TS22_diencephalon	125	6.40378e-52	6.00803e-48	4.80642e-50	1.43052	1255.49	1796	0.0912885	0.13059	61	5.4811e-43	5.14237e-39	8.43011e-41	1.53523	467.033	717	1627	0.114045	0.440688	26,35,39,40,41,55,56,57,89,90,100,101,102,104,145,150,151,152,223,227,228,258,273,333,373,376,384,385,386,387,388,389,391,392,401,443,479,480,481,498,537,539,540,555,556,569,582,590,604,605,610,625,634,656,664,665,666,668,669,673,674,735,736,739,765,766,767,768,769,770,771,773,774,784,798,799,800,801,802,836,837,838,840,849,850,877,880,881,882,892,893,894,895,896,897,898,935,936,950,951,975,978,9…	4921524J17Rik,4932438H23Rik,AI593442,Aacs,Aatf,Abca1,Abcc4,Abcc5,Abcd2,Acaa2,Acaca,Acadm,Acadsb,Aco1,Acox1,Acsl1,Acsl5,Adamts1,Adamts2,Adar,Adarb2,Adcy1,Adcy2,Adcy3,Adcy5,Adcy7,Adcy8,Adcy9,Adi1,Adra1b,Adra1d,Aff3,Agl,Agpat3,Agpat5,Ak4,Akna,Akr1b3,Akr1d1,Aldh18a1,Aldh1a1,Aldh1a2,Aldh1a3,Aldh1l1,Aldh3a2,Aldh7a1,Aldh9a1,Alk,Alx3,Amer1,Amer2,Amer3,Ano3,Anp32a,Anxa11,App,Arhgap5,Arid1b,Arx,Asb4,Ass1,A…
MGI Expression: Detected	2023	TS17_embryo	26	8.47452e-93	7.95079e-89	3.058e-90	1.41543	2227.6	3153	0.161972	0.229259	62	1.25083e-42	1.17353e-38	1.89279e-40	1.34919	966.502	1304	3367	0.207412	0.387288	6,10,11,20,31,32,35,39,40,41,55,56,57,60,61,81,82,91,92,100,101,102,104,111,112,113,114,115,125,128,142,150,151,152,153,154,155,167,173,207,216,227,228,238,239,240,241,242,244,245,259,281,282,283,285,286,298,302,303,304,305,307,308,310,311,320,321,322,332,358,371,372,376,385,386,387,388,389,391,392,401,407,408,419,436,446,447,452,453,458,459,464,465,466,479,480,481,493,494,495,496,498,517,521,524…	1110004E09Rik,1600029D21Rik,1700106J16Rik,2810474O19Rik,4932438H23Rik,Aatf,Ablim1,Abra,Actn2,Acvr2a,Adam12,Adam19,Adamts1,Adamts20,Adamts5,Adar,Adnp2,Adra1d,Adra2a,Aff2,Aff3,Agpat3,Agpat5,Agt,Ahctf1,Ahr,Aif1l,Alcam,Aldh1a1,Aldh1a2,Aldh1a3,Alk,Alpl,Alx3,Alx4,Amer1,Amer2,Amer3,Amigo2,Angpt1,Angpt2,Ank2,Ankfy1,Ankrd2,Ano3,Anxa11,Apln,Apob,App,Arf2,Arhgap31,Arid2,Arid3b,Arid5b,Arnt2,Arntl,Arvcf,Arx,A…
MGI Expression: Detected	415	TS13_embryo	47	3.92933e-72	3.6865e-68	7.84361e-70	1.55353	1112.31	1728	0.0808775	0.125645	63	1.82653e-42	1.71365e-38	2.72008e-40	1.54631	444.93	688	1550	0.109432	0.443871	2,6,31,39,40,41,62,115,119,128,139,142,150,151,152,153,154,155,158,175,181,227,228,239,240,241,244,245,280,307,308,310,311,342,356,360,361,371,372,446,447,452,453,458,459,464,465,466,479,480,481,493,494,495,498,500,539,540,558,559,564,570,583,604,605,635,636,637,650,664,665,666,668,669,670,695,698,739,748,754,755,773,774,797,811,812,813,845,846,847,864,866,893,934,938,952,958,963,964,965,966,975,…	1110004E09Rik,1600029D21Rik,1700112E06Rik,2010111I01Rik,2410066E13Rik,3632451O06Rik,Aatf,Acvr2a,Acvr2b,Adam12,Adamts1,Adamts5,Adm,Adnp,Adnp2,Agl,Agpat3,Alcam,Aldh1a1,Aldh1a2,Aldh1a3,Alpl,Alx3,Alx4,Amer1,Amer2,Amot,Angpt1,Ank3,Ankrd33b,Ano3,Apln,App,Arg1,Arhgef16,Arid5b,Arl6,Ascl1,Astn1,Atp2c1,Atp5j,Atp5o,Atp9a,Atxn7l3b,Axin2,Azin1,Bace2,Bach1,Baiap2l1,Bckdhb,Bcl2,Bcor,Bhlhe40,Bhlhe41,Bmi1,Bmp2,Bm…
MGI Expression: Detected	2428	TS17_brain	99	3.14694e-57	2.95245e-53	2.98228e-55	1.61881	736.344	1192	0.0535406	0.086672	64	2.3114e-42	2.16856e-38	3.38837e-40	1.76474	240.262	424	837	0.0674407	0.506571	6,20,35,39,40,41,111,115,150,151,152,153,154,155,207,216,227,228,244,245,281,282,283,285,286,385,386,387,388,389,391,392,401,419,446,447,458,459,464,465,466,479,480,481,521,537,539,540,570,604,605,618,619,664,665,666,668,669,670,675,724,728,739,754,755,773,774,790,849,850,893,894,895,896,897,904,938,958,963,964,965,966,978,979,980,981,982,1040,1041,1082,1125,1126,1164,1165,1166,1184,1187,1192,119…	1110004E09Rik,4932438H23Rik,Adamts5,Adra1d,Aff2,Agpat3,Aldh1a1,Alk,Amer1,Amer2,Amer3,Amigo2,Ankfy1,Ano3,App,Arid5b,Arnt2,Arvcf,Arx,Ascl1,Atoh1,Atp5j,Atp5o,BC027231,Bace2,Bach1,Barhl2,Barx2,Basp1,Bcl11a,Bcl11b,Bcl2,Bcr,Bhlhe41,Bin1,Bmp2,Bmp5,Bmp7,Bmper,Bmpr1b,Brwd1,Casp3,Casz1,Cbr3,Cd44,Cdh22,Chodl,Clic6,Cobl,Col2a1,Cpne5,Ctnnb1,Cxadr,Cxcr4,Cyyr1,D16Ertd472e,Daam1,Daam2,Dbx1,Dbx2,Dcc,Ddah1,Ddc,Dgc…
MGI Expression: Detected	5013	TS21_visceral organ	92	1.70895e-58	1.60334e-54	1.74276e-56	1.51805	1023.02	1553	0.0743854	0.112921	65	2.4692e-42	2.3166e-38	3.564e-40	1.58937	386.945	615	1348	0.0978209	0.456232	10,11,16,55,56,57,83,100,101,102,104,128,139,142,150,151,152,153,154,155,167,195,196,239,240,241,242,320,321,322,335,391,392,446,447,458,459,496,515,527,555,556,579,580,610,635,636,637,650,655,664,665,666,668,669,670,675,686,687,714,715,716,717,748,792,815,816,827,839,840,877,893,896,897,934,938,947,958,975,1004,1005,1045,1054,1055,1056,1058,1059,1061,1073,1082,1110,1111,1112,1125,1126,1131,1142,…	1700106J16Rik,2810474O19Rik,Abcc8,Acvr1b,Acvr2a,Acvr2b,Acvrl1,Adam12,Adam19,Adamts1,Adamts9,Adar,Adora2b,Adra2a,Aff1,Aff3,Ahr,Akt1,Alas1,Alcam,Aldh1a1,Aldh1a2,Aldh1a3,Alk,Alpl,Alx3,Angpt1,Angpt2,Ano3,Anxa11,Apob,Aqp8,Ar,Arg1,Arid5b,Arnt2,Arx,Ascl1,Atp6v0a4,Atp6v1b1,Atp6v1b2,Atp6v1c1,Atp6v1c2,Atp6v1g3,Axin2,Aym1,Bach1,Barx1,Barx2,Bcar3,Bcor,Blm,Bmi1,Bmp2,Bmp5,Bmp7,Bmper,Bmpr1b,Brd7,C77370,Car12,Ca…
MGI Expression: Detected	2257	TS17_sensory organ	77	1.62264e-61	1.52236e-57	1.9771e-59	1.66167	702.907	1168	0.0511094	0.0849269	66	2.56823e-42	2.40952e-38	3.65078e-40	1.77845	232.225	413	809	0.0656911	0.510507	6,10,11,81,82,115,150,151,152,153,154,155,207,216,244,245,281,282,283,385,386,387,388,389,391,392,458,459,464,465,466,479,480,481,493,494,495,496,570,577,604,605,664,665,666,668,669,670,724,728,749,754,755,773,774,790,877,894,895,896,897,958,963,964,965,966,978,979,980,981,982,993,995,996,1045,1054,1055,1056,1062,1063,1125,1126,1145,1164,1165,1166,1187,1189,1190,1192,1193,1195,1198,1238,1248,1260…	1110004E09Rik,4932438H23Rik,Adamts5,Aff2,Agpat3,Agpat5,Aif1l,Alcam,Aldh1a1,Aldh1a2,Aldh1a3,Alk,Alx3,Alx4,Ank2,Ano3,App,Arid5b,Arvcf,Ascl1,Atp5j,Atp5o,Bace2,Bach1,Bambi,Barhl2,Bdnf,Bhlhe41,Bin1,Bmp2,Bmp7,Bmper,Brwd1,Btg1,Calb2,Casz1,Cbr3,Cd44,Cdh11,Cdk17,Cdkn1c,Cenpq,Cggbp1,Chodl,Clic6,Cobll1,Col12a1,Col2a1,Col6a1,Crim1,Cryaa,Ctnnb1,Cttn,Cux2,Cxadr,Cxcr4,Cyp26a1,Cyp26b1,Cyp26c1,Cytl1,D16Ertd472e,D…
GO Biological Process	GO:0048522	positive regulation of cellular process	21	1.77144e-77	1.78348e-73	8.49278e-75	1.41438	1918.15	2713	0.139471	0.197266	13	5.24581e-43	5.28148e-39	4.06268e-40	1.3841	831.588	1151	2897	0.183076	0.397308	6,10,11,15,21,42,44,45,60,61,66,81,82,91,92,111,112,113,114,115,122,123,124,125,127,139,150,151,152,153,154,155,167,173,177,183,184,185,195,196,204,205,207,208,209,212,213,214,224,227,228,239,240,241,242,244,245,264,265,291,297,302,303,304,305,307,308,310,311,320,321,322,332,348,358,359,363,375,376,391,392,419,429,430,431,432,433,436,438,449,450,452,453,458,459,464,465,466,479,480,481,485,496,505…	1600029D21Rik,Aacs,Aatf,Abca1,Abca12,Abcd2,Abhd5,Ablim1,Ablim2,Ablim3,Abra,Acin1,Acsl1,Acsl4,Acvr2a,Acvr2b,Acvrl1,Adam9,Adamts20,Adamts9,Adar,Adcy1,Adcy2,Adcy3,Adcy7,Adcy9,Adcyap1r1,Adm,Adnp2,Adora1,Adora2b,Adra1a,Adra1b,Adra2a,Adra2b,Adra2c,Adrb1,Adrb2,Afap1l2,Aff1,Ago2,Agt,Agtr1a,Agtr2,Ahctf1,Ahi1,Ahr,Aicda,Akap12,Akirin2,Akt1,Aldh1a1,Aldh1a2,Aldh1a3,Aldh3a1,Alk,Alox12,Alox12b,Alx4,Amer1,Amot,A…
Mouse Phenotype	MP:0002089	abnormal postnatal growth/weight/body size	22	1.92734e-44	1.52819e-40	6.94632e-42	1.32749	1724.31	2289	0.125377	0.166436	12	7.86235e-43	6.23406e-39	5.19505e-40	1.41677	721.36	1022	2513	0.162558	0.406685	6,15,32,39,40,41,49,50,54,100,101,102,104,115,119,125,139,153,154,155,173,177,207,208,209,218,224,227,228,238,239,240,241,244,245,280,285,286,301,341,357,363,385,386,387,388,389,391,392,393,438,446,447,449,450,458,459,474,475,476,477,479,480,481,493,494,495,498,524,527,534,539,540,547,549,550,552,554,565,570,571,574,576,581,610,629,644,650,655,670,681,682,721,724,725,739,747,748,754,755,761,773,7…	Abca1,Abca2,Abcc4,Abhd5,Acacb,Ace,Acot11,Acox1,Acsl4,Acvr1b,Acvrl1,Adam22,Adamts1,Adar,Adcy3,Adcy8,Adcyap1r1,Adipor2,Adk,Adra1b,Adra2b,Adrb1,Adrb2,Aff1,Aff2,Aga,Agt,Agtpbp1,Agtr1a,Agtr2,Ahi1,Ahr,Akap6,Akr1b3,Akt1,Akt3,Aldh1a2,Alpl,Angptl2,Ank,Ank2,Ankrd11,Anxa2,Apba1,Apbb2,Apc,Apln,Aplp2,App,Aqp7,Ar,Arhgap5,Arid5b,Arntl,Arrdc3,Arx,Ass1,Atad2b,Atg7,Atn1,Atox1,Atp1a3,Atp2b2,Atp6v0a4,Atp8a1,Atp8a2,A…
MGI Expression: Detected	4425	TS20_forebrain	130	1.00864e-49	9.46311e-46	7.27931e-48	1.59961	678.29	1085	0.0493194	0.0788919	67	3.90145e-42	3.66034e-38	5.4632e-40	1.86216	191.176	356	666	0.0566248	0.534535	20,35,39,40,41,100,101,102,104,115,122,123,124,128,139,150,151,152,153,154,155,186,187,188,189,223,227,228,239,240,241,242,376,391,392,393,401,452,453,464,465,466,479,480,481,485,537,539,540,610,628,635,636,637,664,665,666,668,669,670,706,707,736,739,748,773,774,896,897,952,963,964,965,966,978,979,980,981,982,1022,1082,1125,1126,1131,1235,1238,1248,1269,1270,1283,1284,1298,1349,1400,1402,1460,146…	4921524J17Rik,Acvr1b,Acvr2a,Acvr2b,Adamts2,Adamts5,Adamts9,Adra1b,Adra1d,Aff2,Agap1,Alcam,Aldh1a3,Alk,Amer1,Amer2,Amer3,Ano3,Arx,Ascl1,Auts2,BC027231,Barhl2,Bcat1,Bcl2,Bcor,Bhlhe41,Bmp7,Bmper,Bmpr1b,C77370,Cartpt,Casz1,Cbln1,Ccnd1,Ccnd2,Cd44,Cdh4,Cdh6,Cdk5r1,Cdkn1c,Chst2,Col22a1,Col2a1,Cpne5,Ctnnb1,Ctnnd2,Cxcl12,Cxcr2,Cxcr4,Daam1,Dach1,Dbx1,Dbx2,Dct,Dcx,Ddah1,Ddc,Dkk1,Dkk2,Dlg1,Dlk1,Dll1,Dlx1,Dlx…
MGI Expression: Detected	6584	TS22_limb	111	4.24054e-55	3.97848e-51	3.58422e-53	1.44142	1271.66	1833	0.0924645	0.13328	68	4.41651e-42	4.14357e-38	6.09349e-40	1.51236	494.59	748	1723	0.118976	0.434127	6,39,40,41,50,55,56,57,91,92,100,101,102,104,119,128,150,151,152,153,154,155,176,212,213,214,227,228,239,240,241,244,245,273,332,373,443,458,459,479,480,481,517,539,540,549,550,555,556,582,586,593,594,604,605,610,625,635,636,637,650,664,665,666,668,669,670,673,674,696,726,735,739,748,754,755,784,798,799,800,801,802,840,849,850,877,880,892,893,898,935,936,950,951,958,975,978,979,980,981,982,1004,1…	1110004E09Rik,2610018G03Rik,2810474O19Rik,3110079O15Rik,Abcc4,Abcc5,Abcd2,Acaa2,Acaca,Acadm,Acadsb,Aco1,Acox1,Acsl1,Acsl4,Acsl5,Actn2,Acvr1b,Acvrl1,Adamts1,Adamts5,Adamts9,Adar,Adarb2,Adcy1,Adcy2,Adcy3,Adcy5,Adcy7,Adcy8,Adcy9,Adk,Adra2a,Aff2,Aff3,Agl,Ago2,Agpat3,Agps,Ak4,Akr1b3,Aldh18a1,Aldh1a1,Aldh1a2,Aldh1a3,Aldh7a1,Alk,Alpl,Alx3,Alx4,Amer1,Ankrd2,Anp32a,Anxa11,Apaf1,App,Arhgap5,Arid1b,Arsi,Art…
MGI Expression: Detected	2297	TS17_visceral organ	133	2.86574e-49	2.68864e-45	2.02154e-47	1.56141	754.448	1178	0.054857	0.085654	69	6.0276e-42	5.6551e-38	8.19579e-40	1.73405	256.624	445	894	0.070781	0.497763	10,11,20,39,40,41,55,56,57,81,82,115,150,151,152,153,154,155,167,207,227,228,238,239,240,241,244,245,285,286,302,303,304,305,320,321,322,391,392,458,459,479,480,481,496,524,527,539,540,555,556,574,577,655,664,665,666,668,669,670,686,687,721,724,739,747,748,754,755,773,774,792,809,810,827,840,849,850,877,888,896,897,958,978,979,980,981,982,1004,1005,1021,1028,1029,1045,1061,1062,1063,1110,1111,111…	1110004E09Rik,1600029D21Rik,1700106J16Rik,2810474O19Rik,4932438H23Rik,Adam12,Adam19,Adamts1,Adamts5,Adar,Aff3,Agpat3,Ahr,Aldh1a2,Alk,Alpl,Alx3,Amer1,Amigo2,Ank2,Anxa11,App,Arid5b,Atf6b,Atp5j,Atp5o,Bace2,Bach1,Barx1,Barx2,Bcl2,Bmp2,Bmp7,Bmper,Bmpr1b,Brwd1,Btg1,C1qtnf2,Calb2,Casc4,Cbln4,Cbr3,Cbx4,Ccdc3,Ccdc91,Cd2ap,Cd44,Cd83,Cdc5l,Cdh11,Cdh4,Cdh6,Chodl,Clic6,Cobl,Col13a1,Col14a1,Col18a1,Col19a1,Col…
GO Biological Process	GO:0048518	positive regulation of biological process	12	5.88676e-87	5.92679e-83	4.939e-84	1.41447	2116.7	2994	0.153908	0.217698	14	1.48569e-42	1.49579e-38	1.06842e-39	1.35513	938.658	1272	3270	0.202322	0.388991	6,10,11,15,21,42,44,45,60,61,66,81,82,91,92,111,112,113,114,115,122,123,124,125,127,139,150,151,152,153,154,155,161,167,173,177,183,184,185,195,196,204,205,207,208,209,212,213,214,224,227,228,238,239,240,241,242,244,245,262,264,265,291,297,302,303,304,305,307,308,310,311,320,321,322,332,348,358,359,363,375,376,391,392,419,429,430,431,432,433,436,438,449,450,452,453,458,459,464,465,466,479,480,481…	1600029D21Rik,Aacs,Aatf,Abca1,Abca12,Abcb9,Abcd2,Abhd5,Ablim1,Ablim2,Ablim3,Abr,Abra,Acin1,Acsl1,Acsl4,Actn2,Acvr2a,Acvr2b,Acvrl1,Adam9,Adamts20,Adamts9,Adar,Adcy1,Adcy2,Adcy3,Adcy7,Adcy9,Adcyap1r1,Adm,Adnp2,Adora1,Adora2b,Adra1a,Adra1b,Adra2a,Adra2b,Adra2c,Adrb1,Adrb2,Afap1l2,Aff1,Ago2,Agt,Agtr1a,Agtr2,Ahctf1,Ahi1,Ahr,Aicda,Akap12,Akirin2,Akt1,Aldh1a1,Aldh1a2,Aldh1a3,Aldh3a1,Alk,Alox12,Alox12b,A…
MGI Expression: Detected	11292	TS23_hypothalamus	149	9.16319e-48	8.5969e-44	5.76973e-46	1.37818	1447.56	1995	0.105254	0.145059	70	1.17526e-41	1.10263e-37	1.57519e-39	1.48278	544.25	807	1896	0.12836	0.425633	2,7,55,56,57,91,92,99,100,101,102,104,107,109,117,122,123,124,145,150,151,152,153,154,155,172,178,182,186,187,188,189,195,196,207,212,213,214,220,239,240,241,244,245,246,253,254,255,256,257,266,267,268,269,278,279,316,317,318,319,342,356,385,386,387,388,389,393,436,446,447,456,458,459,472,473,479,480,481,497,500,506,507,508,555,556,570,593,594,599,604,605,610,617,628,634,652,654,656,664,665,666,6…	0610040J01Rik,1700001C02Rik,6430573F11Rik,9930013L23Rik,AB041806,Aatf,Abcd2,Abhd5,Abr,Acadm,Acvr1b,Acvr2a,Acvr2b,Acvrl1,Adam23,Adar,Adcy1,Adcy2,Adcy8,Adcyap1r1,Adnp,Adora2b,Adra1b,Adra2a,Adra2b,Adra2c,Adrb2,Afap1l2,Aff2,Aff3,Agap1,Agbl1,Agt,Agtpbp1,Agtr1a,Ahctf1,Aif1l,Ak4,Akap12,Akap6,Akna,Akt1,Akt3,Aldh1l1,Aldh7a1,Aldoart2,Alk,Amigo2,Angpt2,Ank2,Apc,Appl2,Arg1,Arhgap5,Arl4c,Arnt2,Arpp21,Artn,Arv…
MGI Expression: Detected	7010	TS28_metencephalon	75	8.46991e-62	7.94647e-58	1.05953e-59	1.36697	1917.38	2621	0.139415	0.190577	71	1.27853e-41	1.19952e-37	1.68946e-39	1.39093	783.65	1090	2730	0.173374	0.399267	2,32,39,40,41,44,45,55,56,57,100,101,102,104,107,115,117,128,150,151,152,153,154,155,168,169,172,178,182,186,187,188,189,195,196,207,227,228,239,240,241,244,245,246,258,262,266,267,268,269,291,341,342,356,385,386,387,388,389,391,392,393,401,419,436,446,447,456,458,459,464,465,466,479,480,481,490,491,497,500,501,527,534,539,540,555,556,570,581,586,599,610,634,635,636,637,652,654,664,665,666,668,66…	4930533K18Rik,6430573F11Rik,9930013L23Rik,A930003A15Rik,AB041806,Aatf,Abhd5,Abr,Acadm,Ace,Acsl4,Acvr1b,Acvr2b,Acvrl1,Adamts5,Adar,Adcy1,Adcy2,Adcy3,Adcy5,Adcy7,Adcy8,Adcy9,Adipor2,Adk,Adnp,Adnp2,Adora1,Adora2b,Adra1b,Adra2a,Adra2b,Adra2c,Adrb1,Adrb2,Aff2,Aff3,Agap1,Agbl1,Agt,Agtpbp1,Agtr1a,Ahctf1,Ak4,Akap12,Akap6,Akna,Akt1,Akt3,Aldh7a1,Alk,Angpt2,Ank2,Ankfy1,Ankrd33b,Apc,Arg1,Arhgap27,Arhgap5,Ari…
GO Biological Process	GO:0048699	generation of neurons	96	1.51537e-37	1.52567e-33	1.58924e-35	1.43444	906.977	1301	0.0659476	0.0945975	15	2.59089e-42	2.6085e-38	1.739e-39	1.69629	285.329	484	994	0.0769843	0.486922	10,11,32,39,40,41,91,92,100,101,102,104,111,112,113,114,115,122,123,124,127,150,151,152,153,154,155,160,175,227,228,239,240,241,244,245,266,267,356,358,385,386,387,388,389,391,392,446,447,458,459,479,480,481,499,534,539,540,546,593,594,604,605,610,618,619,628,644,650,664,665,666,668,669,670,695,739,748,754,755,773,774,840,849,850,863,864,865,893,894,895,896,897,901,938,958,967,978,979,980,981,982…	4930506M07Rik,Ablim1,Acsl4,Adcy1,Adm,Adnp2,Adra2b,Adra2c,Agtpbp1,Ahi1,Akt1,Alcam,Aldh1a2,Alk,Ank3,Anks1,Apbb2,Apc,App,Arhgef28,Artn,Arx,Ascl1,Astn1,Atg7,Atoh1,Atp2b2,Atp8a2,Atxn10,Atxn2,B3gnt2,Barhl2,Bcl11a,Bcl11b,Bcl2,Bdnf,Bloc1s3,Bloc1s6,Bmp2,Bmp5,Bmp7,Bmpr1b,Cacna1a,Camk1d,Camk2b,Ccdc64,Cck,Cckar,Ccr4,Cdh11,Cdh23,Cdh4,Cdk5r1,Cdk5rap2,Cdkn1c,Cebpb,Cecr2,Chat,Chd7,Chl1,Chn1,Clcf1,Clic5,Clmn,Cnga…
Mouse Phenotype	MP:0001265	decreased body size	38	1.79542e-39	1.42359e-35	3.74628e-37	1.33753	1470.62	1967	0.106931	0.143023	13	3.52639e-42	2.79608e-38	2.15083e-39	1.4653	587.594	861	2047	0.136949	0.420615	6,15,32,39,40,41,49,54,100,101,102,104,115,119,125,139,153,154,155,173,177,207,208,209,218,224,227,228,239,240,241,244,245,301,357,363,385,386,387,388,389,391,392,393,446,447,458,459,474,475,476,477,493,494,495,498,527,534,539,540,547,552,554,565,570,571,574,576,581,610,629,644,650,655,670,681,682,721,724,725,739,748,754,755,773,774,794,798,799,800,801,802,815,819,840,853,870,877,894,895,896,897,…	Abca1,Abca2,Abcc4,Abhd5,Acacb,Ace,Acox1,Acsl4,Acvrl1,Adam22,Adamts1,Adar,Adcy3,Adcy8,Adcyap1r1,Adk,Adra2b,Adrb2,Aff1,Aff2,Agt,Agtpbp1,Agtr1a,Agtr2,Ahi1,Ahr,Akap6,Akr1b3,Akt1,Akt3,Aldh1a2,Alpl,Angptl2,Ank,Ank2,Ankrd11,Anxa2,Apba1,Apbb2,Apc,Apln,Aplp2,App,Aqp7,Ar,Arhgap5,Arid5b,Arntl,Arrdc3,Ass1,Atad2b,Atg7,Atn1,Atox1,Atp1a3,Atp2b2,Atp6v0a4,Atp8a2,Atxn1,Atxn2,Bace2,Bag3,Bambi,Barhl2,Barx2,Basp1,Bbx…
MGI Expression: Detected	7007	TS28_hindbrain	56	4.21899e-69	3.95826e-65	7.06832e-67	1.37279	2059.31	2827	0.149735	0.205555	73	3.11708e-41	2.92445e-37	4.00609e-39	1.37044	850.82	1166	2964	0.185462	0.393387	2,32,39,40,41,44,45,55,56,57,100,101,102,104,107,111,115,117,128,150,151,152,153,154,155,168,169,172,178,182,186,187,188,189,195,196,207,227,228,239,240,241,244,245,246,258,262,266,267,268,269,291,341,342,356,385,386,387,388,389,391,392,393,401,419,436,446,447,449,450,456,458,459,464,465,466,479,480,481,490,491,497,500,501,527,532,534,539,540,555,556,570,581,586,599,610,618,619,634,635,636,637,65…	4930533K18Rik,6430573F11Rik,9930013L23Rik,A1cf,A930003A15Rik,AB041806,Aatf,Abhd5,Abr,Acadm,Ace,Acin1,Acsl4,Acvr1b,Acvr2b,Acvrl1,Adamts5,Adar,Adcy1,Adcy2,Adcy3,Adcy5,Adcy7,Adcy8,Adcy9,Adipor2,Adk,Adnp,Adnp2,Adora1,Adora2b,Adra1b,Adra2a,Adra2b,Adra2c,Adrb1,Adrb2,Aff2,Aff3,Agap1,Agbl1,Ago2,Agt,Agtpbp1,Agtr1a,Ahctf1,Ak4,Akap12,Akap6,Akna,Akt1,Akt3,Aldh7a1,Alk,Angpt2,Ank2,Ankfy1,Ankrd33b,Apc,Arg1,Arhg…
MGI Expression: Detected	1016	TS15_embryo	41	2.92784e-79	2.7469e-75	6.69976e-77	1.4787	1546.63	2287	0.112458	0.166291	74	3.58077e-41	3.35948e-37	4.53984e-39	1.43796	638.402	918	2224	0.146016	0.41277	6,10,11,20,32,35,39,40,41,81,82,112,113,114,115,119,122,123,124,128,139,142,150,151,152,153,154,155,207,218,227,228,238,239,240,241,244,245,280,287,288,297,302,303,304,305,307,308,310,311,349,358,360,361,371,372,385,386,387,388,389,391,392,401,419,452,453,458,459,479,480,481,493,494,495,496,498,521,524,534,537,539,540,569,577,604,605,628,635,636,637,650,652,664,665,666,668,669,670,675,724,739,747…	1110004E09Rik,1600029D21Rik,2010111I01Rik,3632451O06Rik,4932438H23Rik,Abcb9,Abcc1,Aco1,Acox1,Acox2,Acvr2a,Adam12,Adam9,Adamts1,Adamts20,Adamts5,Adamts9,Adcyap1r1,Adm,Adnp,Adnp2,Adra2a,Adra2b,Adra2c,Agpat3,Alcam,Aldh1a1,Aldh1a2,Aldh1a3,Alpl,Alx3,Alx4,Amer1,Amer2,Amer3,Angpt1,Angptl1,Ank2,Ankrd2,Apln,Apoa4,App,Arhgap24,Arhgap31,Arid5b,Arl6ip4,Arnt2,Arx,Asap1,Asb4,Ascl1,Atf7ip,Atoh1,Atp2b1,Atp2b2,At…
Mouse Phenotype	MP:0002081	perinatal lethality	31	9.48276e-42	7.51888e-38	2.42545e-39	1.43464	1004.43	1441	0.0730337	0.104777	14	8.3094e-42	6.58852e-38	4.70609e-39	1.61682	351.925	569	1226	0.0905042	0.464111	6,10,11,15,24,25,44,45,91,92,100,101,102,104,122,123,124,153,154,155,178,195,196,207,216,239,240,241,242,244,245,333,363,371,372,391,392,422,429,430,431,432,433,446,447,452,453,458,459,493,494,495,496,524,526,574,582,593,594,610,628,633,650,670,697,714,715,716,717,724,728,748,749,754,755,773,774,836,837,838,840,849,850,853,870,877,896,897,913,919,920,921,934,938,947,952,958,993,995,996,1006,1040,…	Abca1,Abca12,Abhd5,Abr,Acvr2a,Acvr2b,Adam12,Adam19,Adam22,Adam9,Adamts1,Adamts20,Adamts9,Adra2b,Ago2,Akt1,Aldh1a1,Aldh1a3,Alox12b,Alx3,Alx4,Amer1,Ank2,Ap3b1,Apaf1,Apba1,Apc,Aplp2,Arhgap5,Arid5b,Arnt2,Arrdc3,Arx,Ascl1,Ass1,Atg16l1,Atg7,Atoh1,Atox1,Atp1a3,Atxn1,Azin1,Bahcc1,Bak1,Barx1,Bcl10,Bcl11a,Bcl11b,Bcr,Bdnf,Bicc1,Bin1,Bmp7,Bmper,Bnc2,Cacna1c,Cadps,Cald1,Car2,Card10,Casp3,Cbx4,Ccnd1,Ccnd3,Cd44…
MGI Expression: Detected	7448	TS26_organ system	59	5.68877e-69	5.33721e-65	9.04611e-67	1.42387	1669.4	2377	0.121384	0.172835	75	4.71998e-41	4.42829e-37	5.90438e-39	1.40272	735.713	1032	2563	0.164148	0.402653	10,11,21,26,32,35,59,100,101,102,104,109,112,113,114,115,122,123,124,127,128,142,158,165,166,176,197,198,204,205,227,228,239,240,241,242,250,275,285,286,295,298,301,315,332,335,341,370,393,446,447,458,459,464,465,466,479,480,481,485,486,487,521,524,527,528,534,537,586,603,610,617,628,635,636,637,650,673,674,685,696,718,719,721,739,748,753,773,774,785,803,804,816,821,839,840,849,850,853,877,881,88…	1190005I06Rik,1700021F07Rik,1810041L15Rik,2310067B10Rik,3110079O15Rik,Aacs,Abca2,Abcc8,Abcd2,Ablim1,Acadm,Acin1,Acox1,Acox2,Acsl5,Adam19,Adam23,Adamts1,Adamts20,Adcyap1r1,Adipor2,Adnp2,Adra1b,Adra1d,Adrb2,Aff1,Aff2,Agpat5,Agtr1a,Agtr2,Akt1,Alcam,Aldh1a1,Aldh1a2,Aldh1a3,Alox5ap,Amer1,Amer2,Amer3,Ank2,Ankfy1,Ankrd33,Ankrd33b,Ano3,Ano5,Apaf1,Apbb2,Apc,Apoa4,Apob,Appl2,Aqp8,Ar,Arhgap27,Arhgap31,Arrdc…
MGI Expression: Detected	2022	Theiler_stage_17	27	2.24256e-91	2.10397e-87	7.79246e-89	1.4102	2242.94	3163	0.163087	0.229986	76	5.30604e-41	4.97812e-37	6.55016e-39	1.33918	979.707	1312	3413	0.208685	0.384412	6,10,11,20,31,32,35,39,40,41,55,56,57,60,61,81,82,91,92,100,101,102,104,111,112,113,114,115,125,128,142,150,151,152,153,154,155,167,173,207,216,227,228,238,239,240,241,242,244,245,259,281,282,283,285,286,297,298,302,303,304,305,307,308,310,311,320,321,322,332,358,371,372,376,385,386,387,388,389,391,392,401,407,408,419,436,446,447,452,453,458,459,464,465,466,479,480,481,493,494,495,496,498,517,521…	1110004E09Rik,1600029D21Rik,1700106J16Rik,2810474O19Rik,4932438H23Rik,Aatf,Ablim1,Abra,Actn2,Acvr2a,Adam12,Adam19,Adamts1,Adamts20,Adamts5,Adar,Adnp2,Adra1d,Adra2a,Aff2,Aff3,Agpat3,Agpat5,Agt,Ahctf1,Ahr,Aif1l,Alcam,Aldh1a1,Aldh1a2,Aldh1a3,Alk,Alpl,Alx3,Alx4,Amer1,Amer2,Amer3,Amigo2,Angpt1,Angpt2,Ank2,Ankfy1,Ankrd2,Ano3,Anxa11,Apln,Apob,App,Arf2,Arhgap31,Arid2,Arid3b,Arid5b,Arnt2,Arntl,Arvcf,Arx,A…
MSigDB Predicted Promoter Motifs	TGGAAA_V$NFAT_Q4_01	Motif TGGAAA matches NFAT&lt;br&gt; NFATC	6	5.8574e-29	3.6023e-26	6.00383e-27	1.2957	1376.87	1784	0.100114	0.129717	3	4.9955e-41	3.07223e-38	1.02408e-38	1.50757	490.858	740	1710	0.117703	0.432748	6,10,11,17,22,23,44,45,51,55,56,57,60,61,89,90,91,92,105,106,111,112,113,114,122,123,124,125,128,136,137,138,142,145,153,154,155,167,175,181,195,196,208,209,218,223,243,244,245,253,254,255,256,257,259,280,287,288,291,307,308,310,311,313,315,333,349,458,459,464,465,466,478,520,521,525,532,551,555,556,557,560,564,582,590,593,594,604,605,612,613,618,619,628,629,635,636,637,638,639,640,647,656,670,67…	Abcd2,Abhd5,Ablim2,Abr,Abra,Acaca,Acbd3,Aco1,Actr3b,Adam12,Adam9,Adamts17,Adamts2,Adamtsl1,Adamtsl3,Adcy2,Adm,Adora1,Aff3,Agbl1,Agpat9,Agtr2,Aig1,Akap2,Akt3,Aldh1a1,Alpk2,Amotl1,Angpt1,Angptl1,Angptl2,Ankmy2,Ankrd28,Anp32a,Antxr1,Anxa10,Apba1,Aplp2,Apold1,Arap3,Arhgap18,Arhgap20,Arhgap8,Arhgef12,Arid1b,Arrdc3,Arrdc4,Asph,Atp1b1,Atp2b1,Atp2b4,Atp2c1,Atrnl1,Atxn1,Atxn10,Atxn7l1,Auts2,B4galt5,Bcar3,…
MGI Expression: Detected	1015	Theiler_stage_15	42	6.10022e-79	5.72322e-75	1.36267e-76	1.47212	1576.64	2321	0.11464	0.168763	77	1.28288e-40	1.20359e-36	1.56311e-38	1.42827	655.338	936	2283	0.148879	0.409987	6,10,11,20,32,35,39,40,41,81,82,112,113,114,115,119,122,123,124,128,139,142,150,151,152,153,154,155,207,218,227,228,238,239,240,241,244,245,280,287,288,297,302,303,304,305,307,308,310,311,349,358,360,361,371,372,385,386,387,388,389,391,392,401,419,452,453,458,459,479,480,481,493,494,495,496,498,521,524,534,537,539,540,569,577,604,605,628,635,636,637,650,652,664,665,666,668,669,670,675,724,739,747…	1110004E09Rik,1600029D21Rik,2010111I01Rik,3632451O06Rik,4932438H23Rik,Abcb9,Abcc1,Aco1,Acox1,Acox2,Acvr2a,Adam12,Adam9,Adamts1,Adamts20,Adamts5,Adamts9,Adcyap1r1,Adm,Adnp,Adnp2,Adra2a,Adra2b,Adra2c,Agpat3,Alcam,Aldh1a1,Aldh1a2,Aldh1a3,Alpl,Alx3,Alx4,Amer1,Amer2,Amer3,Angpt1,Angptl1,Ank2,Ankrd2,Apln,Apoa4,App,Arhgap24,Arhgap31,Arid5b,Arl6ip4,Arnt2,Arx,Asap1,Asb4,Ascl1,Atf7ip,Atoh1,Atp2b1,Atp2b2,At…
MSigDB Perturbation	DACOSTA_UV_RESPONSE_VIA_ERCC3_DN	Genes down-regulated in fibroblasts expressing mutant forms of ERCC3 [GeneID=2071] after UV irradiation.	17	2.61564e-29	8.79901e-26	5.17589e-27	1.41813	759.449	1077	0.0552206	0.0783102	5	2.58701e-41	8.7027e-38	1.74054e-38	1.76536	233.947	413	815	0.0656911	0.506749	15,32,91,92,111,112,113,114,150,151,152,162,163,186,187,188,189,203,208,209,220,226,242,266,267,287,288,301,329,330,360,361,436,458,459,505,534,565,574,593,594,618,619,664,665,666,668,669,706,707,722,725,738,746,757,797,833,834,840,866,906,907,912,929,933,958,975,987,1009,1010,1011,1012,1014,1015,1016,1028,1029,1070,1071,1082,1093,1094,1095,1125,1126,1139,1140,1164,1165,1166,1170,1235,1272,1279,1…	Abcc1,Abce1,Ablim3,Acap2,Acbd3,Acsl4,Adcy9,Adnp,Adora2b,Afap1,Aff1,Agap1,Agfg1,Ahctf1,Akap11,Akap13,Alcam,Ankmy2,Ankrd28,Ap3b1,Apbb2,Apc,App,Arfgef1,Arhgap12,Arid5b,Arnt2,Atad2b,Atp11b,Atp13a3,Atp2b1,Atp2b4,Atp2c1,Atp8b1,Atxn1,Atxn2,Auh,Azin1,Basp1,Baz1a,Bbx,Bcar3,Bdnf,Bhlhe40,Blm,Bmp2k,Btrc,Cand1,Cap2,Cav2,Cblb,Ccdc6,Ccdc93,Ccnd1,Cd2ap,Cdc16,Cdh2,Cdk17,Cdyl,Cenpf,Cep170,Cers6,Chd9,Chst3,Chsy1,Cl…
MGI Expression: Detected	1322	TS15_nervous system	66	3.5456e-66	3.32648e-62	5.04012e-64	1.73477	628.901	1091	0.0457283	0.0793282	78	1.81763e-40	1.7053e-36	2.18629e-38	1.82768	198.065	362	690	0.0575791	0.524638	6,20,32,35,39,40,41,122,123,124,128,150,151,152,153,154,155,239,240,241,244,245,280,385,386,387,388,389,391,392,401,419,498,524,534,537,539,540,604,605,628,635,636,637,664,665,666,668,669,670,675,748,749,754,755,849,850,894,895,896,897,904,918,1022,1040,1041,1045,1048,1082,1125,1126,1178,1179,1198,1235,1238,1248,1277,1402,1418,1419,1422,1460,1461,1462,1474,1499,1537,1562,1565,1572,1599,1600,1601,…	Adamts20,Adamts5,Adm,Adra2a,Agpat3,Alcam,Aldh1a1,Aldh1a3,Alpl,Amer1,Amer2,Amer3,Apln,Arhgap24,Arnt2,Ascl1,Atoh1,Axin2,BC027231,Barhl2,Basp1,Bcor,Bhlhe40,Bhlhe41,Bmp2,Bmp5,Bmp7,Bmpr1b,Btg1,Casp3,Casz1,Ccdc64,Ccnd1,Ccnd2,Cd44,Cdh11,Cdh2,Cdh4,Cdh6,Cdkn1c,Cdx4,Cers5,Chat,Chrdl1,Clic6,Cobl,Col2a1,Cpne5,Crim1,Ctnnb1,Ctnnd2,Cttn,Cyp26a1,Cyp26b1,Cyp26c1,Daam1,Daam2,Dach1,Dapk1,Dbx1,Dbx2,Dcc,Dip2a,Dkk1,Dk…
MSigDB Predicted Promoter Motifs	CAGGTG_V$E12_Q6	Motif CAGGTG matches TCF3: transcription factor 3 (E2A immunoglobulin enhancer binding factors E12/E47)	1	1.6207e-55	9.96728e-53	9.96728e-53	1.39366	1552.74	2164	0.112902	0.157348	4	2.30758e-40	1.41916e-37	3.5479e-38	1.42779	652.755	932	2274	0.148242	0.409851	6,10,11,32,42,44,45,51,55,56,57,60,61,64,81,82,99,100,101,102,104,105,106,115,122,123,124,125,136,137,138,153,154,155,164,173,182,195,196,206,210,211,223,227,228,239,240,241,253,254,255,256,257,266,267,271,275,281,282,283,298,316,317,318,319,324,331,335,341,376,385,386,387,388,389,396,397,402,405,464,465,466,479,480,481,496,498,517,527,532,534,555,556,557,560,563,570,576,577,610,612,613,628,629,6…	Abca12,Abca2,Ablim3,Abr,Acaa2,Acadsb,Acot11,Acsl4,Actn2,Acvr1b,Acvr2a,Acvr2b,Adam12,Adamts15,Adamts17,Adamts20,Adamts8,Adcy8,Adk,Adnp,Adra1a,Adra1b,Adrb1,Adrb2,Aff3,Agl,Ahi1,Ahr,Aig1,Akap12,Alcam,Aldh1a1,Aldh1a2,Alx3,Alx4,Ammecr1,Amot,Angpt1,Ank2,Ank3,Ankrd2,Ankrd40,Anp32a,Ap1s2,Ap3m1,Apba1,Apeh,Apln,Apobec4,App,Arhgap18,Arhgap24,Arhgap5,Arhgap8,Arhgef12,Arid5a,Arl4c,Arl5b,Arpp21,Arrdc3,Artn,Arvc…
MGI Expression: Detected	1323	TS15_central nervous system	72	5.46853e-64	5.13057e-60	7.1258e-62	1.73731	604.959	1051	0.0439874	0.0764197	80	3.58806e-40	3.36632e-36	4.2079e-38	1.84153	190.602	351	664	0.0558295	0.528614	6,20,32,35,39,40,41,122,123,124,128,150,151,152,153,154,155,239,240,241,244,245,280,385,386,387,388,389,391,392,401,419,498,524,534,537,539,540,604,605,628,635,636,637,664,665,666,668,669,670,675,748,749,754,755,849,850,894,895,896,897,904,918,1022,1040,1041,1045,1048,1082,1125,1126,1178,1179,1198,1235,1238,1248,1277,1402,1418,1419,1422,1460,1461,1462,1474,1499,1537,1562,1565,1572,1599,1600,1601,…	Adamts20,Adamts5,Adm,Adra2a,Agpat3,Alcam,Aldh1a1,Aldh1a3,Alpl,Amer1,Amer2,Amer3,Apln,Arhgap24,Arnt2,Ascl1,Atoh1,Axin2,BC027231,Barhl2,Basp1,Bcor,Bhlhe40,Bhlhe41,Bmp2,Bmp5,Bmp7,Bmpr1b,Btg1,Casp3,Casz1,Ccdc64,Ccnd1,Ccnd2,Cd44,Cdh11,Cdh2,Cdh4,Cdh6,Cdkn1c,Cdx4,Cers5,Chat,Chrdl1,Clic6,Cobl,Col2a1,Cpne5,Crim1,Ctnnb1,Ctnnd2,Cttn,Cyp26a1,Cyp26b1,Cyp26c1,Daam1,Daam2,Dach1,Dapk1,Dbx1,Dbx2,Dcc,Dip2a,Dkk1,Dk…
MGI Expression: Detected	7821	TS23_gut	101	7.65693e-57	7.18373e-53	7.11261e-55	1.4159	1447.14	2049	0.105223	0.148986	79	3.58623e-40	3.3646e-36	4.25899e-38	1.4521	590.178	857	2056	0.136313	0.416829	21,32,35,39,40,41,81,82,91,92,108,109,119,128,142,153,154,155,165,166,168,169,195,196,207,208,209,212,213,214,220,242,244,245,270,273,281,282,283,285,286,290,298,307,308,310,311,316,317,318,319,325,326,335,345,348,349,373,379,402,446,447,458,459,474,475,476,477,479,480,481,496,517,524,534,537,539,540,560,564,576,577,593,594,596,597,598,614,615,617,626,627,635,636,637,650,655,670,673,674,685,714,7…	0610040J01Rik,1700025G04Rik,2900026A02Rik,4921524J17Rik,4930506M07Rik,Abcc8,Abcd2,Abhd17c,Abr,Acaa2,Acaca,Acsl1,Acsl4,Acsl5,Acsm3,Actn2,Acvr1b,Acvr2a,Acvr2b,Acvrl1,Adam12,Adam23,Adam28,Adam9,Adamts1,Adamts20,Adamts8,Adamts9,Adarb2,Adcyap1r1,Add2,Adi1,Adipor2,Adk,Afap1l2,Agl,Agpat5,Ak4,Akap2,Akap6,Alcam,Aldh1a3,Aldh1b1,Aldoart2,Alk,Amer1,Amer3,Angptl1,Ano3,Anxa11,Anxa3,Apc,Apln,Apob,Appl2,Arg1,Arh…
MGI Expression: Detected	414	Theiler_stage_13	49	1.85595e-71	1.74125e-67	3.55357e-69	1.5402	1149.2	1770	0.0835599	0.128699	81	4.70342e-40	4.41275e-36	5.44784e-38	1.51502	467.32	708	1628	0.112613	0.434889	2,6,31,39,40,41,62,115,119,128,139,142,150,151,152,153,154,155,158,175,181,227,228,239,240,241,244,245,280,307,308,310,311,342,356,360,361,371,372,446,447,452,453,458,459,464,465,466,479,480,481,493,494,495,498,500,539,540,558,559,564,570,583,604,605,635,636,637,650,664,665,666,668,669,670,695,698,739,748,754,755,773,774,797,811,812,813,845,846,847,864,866,893,934,938,952,958,963,964,965,966,975,…	1110004E09Rik,1600029D21Rik,1700112E06Rik,2010111I01Rik,2410066E13Rik,3632451O06Rik,Aatf,Acvr2a,Acvr2b,Adam12,Adamts1,Adamts5,Adm,Adnp,Adnp2,Agl,Agpat3,Alcam,Aldh1a1,Aldh1a2,Aldh1a3,Alpl,Alx3,Alx4,Amer1,Amer2,Amot,Angpt1,Ank3,Ankrd33b,Ano3,Apln,App,Arg1,Arhgef16,Arid5b,Arl6,Ascl1,Astn1,Atp2c1,Atp5j,Atp5o,Atp9a,Atxn7l3b,Axin2,Azin1,Bace2,Bach1,Baiap2l1,Bckdhb,Bcl2,Bcmo1,Bcor,Bhlhe40,Bhlhe41,Bmi1,B…
MGI Expression: Detected	7014	TS28_telencephalon	78	1.72042e-61	1.6141e-57	2.06936e-59	1.34274	2130.72	2861	0.154928	0.208027	82	6.44483e-40	6.04654e-36	7.37383e-38	1.35571	884.405	1199	3081	0.190711	0.389159	2,39,40,41,44,45,55,56,57,91,92,100,101,102,104,107,111,115,117,127,150,151,152,153,154,155,168,169,172,178,182,186,187,188,189,195,196,207,227,228,232,239,240,241,244,245,246,262,266,267,268,269,291,341,342,356,391,392,393,401,419,436,446,447,449,450,456,458,459,464,465,466,479,480,481,490,491,497,500,501,527,532,539,540,555,556,570,581,586,593,594,599,610,618,619,634,652,654,664,665,666,668,669…	0610007P14Rik,6430573F11Rik,9930013L23Rik,A1cf,AB041806,Aatf,Abhd5,Abr,Acadm,Ace,Acin1,Acsl4,Acvr1b,Acvr2a,Acvr2b,Acvrl1,Adamts5,Adar,Adarb2,Adcy1,Adcy2,Adcy3,Adcy5,Adcy7,Adcy8,Adcy9,Adipor2,Adk,Adnp,Adnp2,Adora1,Adora2b,Adra1b,Adra2a,Adra2b,Adra2c,Adrb1,Adrb2,Aff2,Aff3,Agap1,Agbl1,Ago2,Agtpbp1,Agtr1a,Agtr2,Ahctf1,Ak4,Akap12,Akap6,Akna,Akt1,Akt3,Aldh7a1,Alk,Alox12b,Angpt2,Ank2,Ankfy1,Ankrd33b,Anx…
MGI Expression: Detected	6405	TS22_telencephalon	83	3.72473e-60	3.49454e-56	4.21029e-58	1.3996	1628.33	2279	0.118398	0.165709	83	7.52636e-40	7.06123e-36	8.50751e-38	1.42648	648.449	925	2259	0.147129	0.409473	2,6,20,26,35,39,40,41,55,56,57,89,90,100,101,102,104,115,128,130,145,150,151,152,177,223,227,228,258,273,302,303,304,305,333,357,373,376,391,392,401,419,443,479,480,481,485,498,500,528,533,537,539,540,555,556,568,581,582,590,604,605,610,625,634,635,636,637,656,664,665,666,668,669,673,674,735,736,739,749,765,766,767,768,769,770,771,773,774,784,798,799,800,801,802,809,810,835,836,837,838,840,849,85…	2610018G03Rik,4921524J17Rik,4932438H23Rik,AI593442,Aacs,Aatf,Abca1,Abcb9,Abcc4,Abcc5,Abcd2,Abhd17c,Acaa2,Acaca,Acadm,Acadsb,Aco1,Acox1,Acsl1,Acsl4,Adamts1,Adamts2,Adamts5,Adamts9,Adar,Adarb2,Adcy1,Adcy2,Adcy3,Adcy5,Adcy7,Adcy8,Adcy9,Add2,Adk,Adrb2,Afap1,Aff1,Aff2,Aff3,Agl,Agpat3,Agpat5,Agps,Aif1l,Ak4,Akna,Akr1b3,Aldh18a1,Aldh1a3,Aldh1l1,Aldh3a2,Aldh7a1,Alk,Alx4,Amer1,Amer2,Amer3,Anp32a,App,Arhgap…
Mouse Phenotype	MP:0003956	abnormal body size	26	6.49734e-43	5.15174e-39	1.98144e-40	1.33548	1604.67	2143	0.116678	0.155821	15	1.66476e-40	1.31999e-36	8.79991e-38	1.42591	659.931	941	2299	0.149674	0.409308	6,15,32,39,40,41,49,50,54,100,101,102,104,115,119,125,139,153,154,155,173,177,207,208,209,218,224,227,228,239,240,241,244,245,280,301,341,357,363,385,386,387,388,389,391,392,393,446,447,449,450,458,459,474,475,476,477,479,480,481,493,494,495,498,527,534,539,540,547,549,550,552,554,565,570,571,574,576,581,610,629,644,650,655,670,681,682,721,724,725,739,748,754,755,761,773,774,794,798,799,800,801,8…	Abca1,Abca2,Abcc4,Abhd5,Acacb,Ace,Acot11,Acox1,Acsl4,Acvrl1,Adam22,Adamts1,Adar,Adcy3,Adcy8,Adcyap1r1,Adipor2,Adk,Adra1b,Adra2b,Adrb1,Adrb2,Aff1,Aff2,Aga,Agt,Agtpbp1,Agtr1a,Agtr2,Ahi1,Ahr,Akap6,Akr1b3,Akt1,Akt3,Aldh1a2,Alpl,Angptl2,Ank,Ank2,Ankrd11,Anxa2,Apba1,Apbb2,Apc,Apln,Aplp2,App,Aqp7,Ar,Arhgap5,Arid5b,Arntl,Arrdc3,Ass1,Atad2b,Atg7,Atn1,Atox1,Atp1a3,Atp2b2,Atp6v0a4,Atp8a1,Atp8a2,Atp8b1,Atxn1…
MGI Expression: Detected	7012	TS28_cerebellum	80	1.23954e-60	1.16294e-56	1.45367e-58	1.36558	1897.37	2591	0.13796	0.188395	85	8.88764e-40	8.33838e-36	9.80986e-38	1.38319	777.909	1076	2710	0.171147	0.397048	2,32,39,40,41,55,56,57,100,101,102,104,107,115,117,128,150,151,152,153,154,155,168,169,172,178,182,186,187,188,189,195,196,207,227,228,239,240,241,244,245,246,258,262,266,267,268,269,291,341,342,356,385,386,387,388,389,391,392,393,401,419,436,446,447,456,458,459,464,465,466,479,480,481,490,491,497,500,501,527,534,539,540,555,556,570,581,586,599,610,634,635,636,637,652,654,664,665,666,668,669,670,…	4930533K18Rik,6430573F11Rik,9930013L23Rik,A930003A15Rik,AB041806,Aatf,Abhd5,Abr,Acadm,Ace,Acsl4,Acvr1b,Acvr2b,Acvrl1,Adamts5,Adar,Adcy1,Adcy2,Adcy3,Adcy5,Adcy7,Adcy8,Adcy9,Adipor2,Adk,Adnp,Adnp2,Adora1,Adora2b,Adra1b,Adra2a,Adra2b,Adra2c,Adrb1,Adrb2,Aff2,Aff3,Agap1,Agbl1,Agt,Agtpbp1,Agtr1a,Ahctf1,Ak4,Akap12,Akap6,Akna,Akt1,Akt3,Aldh7a1,Alk,Angpt2,Ank2,Ankfy1,Ankrd33b,Apc,Arg1,Arhgap27,Arhgap5,Ari…
MGI Expression: Detected	6934	TS26_embryo	63	2.60192e-67	2.44112e-63	3.8748e-65	1.39372	1843.26	2569	0.134026	0.186796	86	1.04235e-39	9.77933e-36	1.13713e-37	1.36907	827.569	1133	2883	0.180213	0.392993	10,11,21,26,32,35,59,100,101,102,104,109,112,113,114,115,119,122,123,124,127,128,142,158,165,166,176,197,198,204,205,227,228,239,240,241,242,250,275,285,286,295,298,301,315,332,335,341,357,370,393,446,447,458,459,464,465,466,479,480,481,485,486,487,521,524,527,528,534,537,574,586,603,610,617,628,635,636,637,650,673,674,685,696,718,719,721,735,739,748,753,773,774,785,803,804,816,821,839,840,849,85…	1110004E09Rik,1190005I06Rik,1700021F07Rik,1810041L15Rik,2310067B10Rik,3110079O15Rik,Aacs,Abca2,Abcc8,Abcd2,Ablim1,Acadm,Acin1,Acox1,Acox2,Acsl5,Actn2,Adam19,Adam23,Adamts1,Adamts20,Adcyap1r1,Adipor2,Adnp2,Adra1b,Adra1d,Adrb2,Aff1,Aff2,Agpat3,Agpat5,Agtr1a,Agtr2,Akt1,Alcam,Aldh1a1,Aldh1a2,Aldh1a3,Alox5ap,Amer1,Amer2,Amer3,Ank2,Ankfy1,Ankrd33,Ankrd33b,Ano3,Ano5,Apaf1,Apbb2,Apc,Apoa4,Apob,App,Appl2,…
MGI Expression: Detected	6991	TS28_sensory organ	58	4.94471e-69	4.63913e-65	7.9985e-67	1.34749	2299.84	3099	0.167225	0.225333	89	1.48572e-39	1.3939e-35	1.56618e-37	1.32305	1027.93	1360	3581	0.216319	0.379782	2,32,44,45,49,55,56,57,60,61,100,101,102,104,107,111,115,117,150,151,152,153,154,155,165,166,172,178,182,186,187,188,189,195,196,207,227,228,239,240,241,242,244,245,246,250,262,266,267,268,269,272,291,295,301,342,356,360,361,370,393,436,446,447,449,450,456,458,459,464,465,466,479,480,481,486,489,490,491,493,494,495,497,500,501,527,532,534,547,555,556,557,570,581,599,603,604,605,610,618,619,624,63…	1110004E09Rik,1190005I06Rik,1700021F07Rik,1810013L24Rik,1810041L15Rik,2310067B10Rik,4930533K18Rik,4932438H23Rik,6430573F11Rik,9930013L23Rik,A1cf,A930003A15Rik,AB041806,Aatf,Abca2,Abcc12,Abhd5,Abr,Acadm,Ace,Acin1,Acvr1b,Acvr2b,Acvrl1,Adamts1,Adamts5,Adar,Adcy1,Adcy2,Adcy3,Adcy5,Adcy7,Adcy8,Adcy9,Adipor2,Adk,Adnp,Adnp2,Adora1,Adora2b,Adra1b,Adra2a,Adra2b,Adra2c,Adrb1,Adrb2,Aff2,Aff3,Agap1,Agbl1,Ago…
MGI Expression: Detected	7580	TS23_eye	74	4.94799e-63	4.64221e-59	6.27325e-61	1.41445	1598.5	2261	0.116229	0.164401	90	1.68393e-39	1.57986e-35	1.7554e-37	1.4312	630.939	903	2198	0.14363	0.410828	2,7,39,40,41,42,55,56,57,58,100,101,102,104,107,109,111,119,128,150,151,152,153,154,155,168,169,172,178,182,186,187,188,189,207,212,213,214,216,218,220,239,240,241,244,245,246,253,254,255,256,257,266,267,268,269,270,271,278,279,280,300,301,316,317,318,319,325,326,333,342,343,356,393,429,430,431,432,433,436,446,447,456,458,459,478,479,480,481,497,500,506,507,508,539,540,555,556,560,564,570,599,610…	0610010F05Rik,1700001C02Rik,1700001L19Rik,1700025G04Rik,1810041L15Rik,2310022B05Rik,2510009E07Rik,2900026A02Rik,4930506M07Rik,6430573F11Rik,AB041806,AI836003,Aacs,Abcc5,Abhd5,Ablim3,Abr,Abtb1,Acaca,Acsl4,Acvr1b,Acvr2a,Acvr2b,Acvrl1,Adam23,Adar,Adarb2,Adcy1,Adcy5,Adcy9,Add2,Adnp,Adora2b,Adra2a,Adra2c,Adrb2,Aff3,Agap1,Agpat5,Agtpbp1,Agtr1a,Ahctf1,Ak4,Akap11,Akap12,Akap6,Akna,Akt1,Akt3,Alcam,Aldh1a3…
MGI Expression: Detected	7825	TS23_oral region	90	5.42642e-59	5.09107e-55	5.65674e-57	1.42369	1451.16	2066	0.105516	0.150222	91	2.01556e-39	1.891e-35	2.07802e-37	1.44227	602.521	869	2099	0.138222	0.414007	32,35,39,40,41,91,92,109,128,153,154,155,168,169,172,177,186,187,188,189,204,205,207,208,209,212,213,214,220,225,239,240,241,242,244,245,270,298,300,315,316,317,318,319,335,345,349,353,354,355,357,359,373,374,402,458,459,474,475,476,477,496,503,517,527,534,537,539,540,560,564,593,594,595,617,635,636,637,650,670,675,694,706,707,724,725,726,737,748,752,754,755,756,773,774,781,794,821,824,825,826,83…	0610040J01Rik,1190005I06Rik,1700009N14Rik,1700066M21Rik,1810011O10Rik,1810055G02Rik,2900026A02Rik,3110043O21Rik,4921524J17Rik,4930506M07Rik,A930018M24Rik,Aatf,Abhd17c,Abr,Abtb1,Acaa2,Acaca,Acox1,Acsl1,Acsl4,Acsl5,Actrt2,Acvr1b,Acvr2b,Adam12,Adam23,Adamts1,Adamts18,Adamts20,Adcyap1r1,Add2,Adi1,Adipor2,Adk,Adra2a,Agap1,Agpat5,Agps,Ak4,Akt1,Alcam,Aldh1a3,Aldoart2,Alpl,Alx4,Amer1,Amer2,Amer3,Angptl1,…
MGI Expression: Detected	4208	TS20_visceral organ	87	2.68219e-59	2.51643e-55	2.89245e-57	1.55056	933.21	1447	0.067855	0.105213	92	2.22566e-39	2.08811e-35	2.26968e-37	1.59215	357.379	569	1245	0.0905042	0.457028	6,10,11,65,100,101,102,104,128,139,142,150,151,152,153,154,155,227,228,239,240,241,242,285,286,307,308,310,311,335,360,361,378,391,392,452,453,458,459,479,480,481,493,494,495,498,517,565,574,604,605,610,635,636,637,638,639,640,650,655,664,665,666,668,669,670,675,721,739,748,749,773,774,792,811,812,813,815,839,840,866,877,893,896,897,898,952,958,978,979,980,981,982,993,995,996,1004,1005,1009,1010,…	1600029D21Rik,1700106J16Rik,2810474O19Rik,Aadat,Aatf,Abtb1,Acvr1b,Acvr2a,Acvr2b,Acvrl1,Adam19,Adam9,Adamts1,Adamts5,Adar,Adipor2,Adra2a,Adra2b,Aff1,Agt,Agtr2,Ahr,Alcam,Aldh1a1,Aldh1a2,Aldh1a3,Alk,Alpl,Alx3,Amer1,Amer2,Angpt1,Angpt2,Ano3,Anxa11,Ar,Ascl1,Axin2,Bach1,Bambi,Barx1,Bcar3,Bcl2,Bhlhe41,Bicc1,Bmp2,Bmp5,Bmp7,Bmper,Bmpr1b,C1qtnf2,Car12,Carhsp1,Casp1,Casp3,Cbln1,Cbln4,Ccdc91,Ccnd1,Ccnd2,Ccnd…
Disease Ontology	DOID:7	disease of anatomical entity	3	5.40346e-90	1.19363e-86	3.97875e-87	1.31289	3325.48	4366	0.241801	0.317458	2	2.19994e-40	4.85967e-37	2.42983e-37	1.24321	1618.4	2012	5638	0.320025	0.356864	6,10,11,15,20,21,31,43,49,54,55,56,57,60,61,65,96,97,98,100,101,102,104,111,112,113,114,115,122,123,124,125,128,131,132,133,139,142,150,151,152,153,154,155,157,164,165,166,173,177,178,180,195,196,203,204,205,207,208,209,212,213,214,218,224,226,227,228,229,230,239,240,241,242,244,245,248,249,258,262,264,265,266,267,268,269,270,272,280,291,298,301,307,308,310,311,313,315,332,335,341,345,346,347,348…	2300002M23Rik,2610018G03Rik,A330021E22Rik,Aatf,Abca1,Abca2,Abca4,Abcc1,Abcc4,Abcc5,Abcc8,Abce1,Acaca,Acacb,Acadm,Acadsb,Ace,Acin1,Aco1,Acpp,Acsl4,Acsl5,Acsm3,Actn1,Acvr1b,Acvr2a,Acvrl1,Adam12,Adam22,Adam28,Adam29,Adam9,Adamts10,Adamts17,Adamts5,Adamts9,Adar,Adcy3,Adcy5,Adcyap1r1,Add2,Adipor2,Adk,Adm,Adora1,Adora2b,Adpgk,Adra1a,Adra1b,Adra1d,Adra2a,Adra2b,Adra2c,Adrb1,Adrb2,Aff1,Aff3,Agl,Ago2,Agpa…
MGI Expression: Detected	3761	TS19_telencephalon	112	1.02227e-54	9.59093e-51	8.56333e-53	1.46635	1150.48	1687	0.083653	0.122664	93	3.55941e-39	3.33944e-35	3.59079e-37	1.51967	450.097	684	1568	0.108796	0.436225	2,20,35,55,56,57,100,101,102,104,107,115,117,150,151,152,172,178,182,186,187,188,189,223,239,240,241,244,245,246,266,267,342,356,376,385,386,387,388,389,391,392,436,446,447,456,479,480,481,500,537,555,556,599,604,605,610,634,652,654,664,665,666,668,669,673,674,701,702,706,707,736,748,754,755,756,773,774,794,819,832,840,845,846,847,864,881,882,894,895,896,897,914,915,929,938,954,978,979,980,981,98…	1700001C02Rik,4921524J17Rik,6430573F11Rik,9930013L23Rik,AB041806,Aatf,Abhd5,Abr,Acadm,Acvr1b,Acvr2b,Acvrl1,Adamts2,Adcy2,Adnp,Adora2b,Adra1b,Adra2a,Adra2b,Adra2c,Aff2,Aff3,Agap1,Agtpbp1,Agtr1a,Ahctf1,Ak4,Akap12,Akna,Akt1,Akt3,Aldh7a1,Alk,Amer1,Amer2,Amer3,Angpt2,Ank2,Apc,Arg1,Arhgap5,Arl4c,Arnt2,Arpp21,Artn,Arvcf,Arx,Ascl1,Astn1,Atg16l1,Atg7,Atic,Atp11a,Atp1b1,Atp9a,Atxn10,Avpr1a,BC005537,Bahcc1,…
MSigDB Perturbation	BENPORATH_PRC2_TARGETS	Set 'PRC2 targets': Polycomb Repression Complex 2 (PRC) targets; identified by ChIP on chip on human embryonic stem cells as genes that: posess the trimethylated H3K27 mark in their promoters and are bound by SUZ12 [GeneID=23512] and EED [GeneID=8726] Polycomb proteins.	60	2.25644e-17	7.59067e-14	1.26511e-15	1.36036	578.525	787	0.0420654	0.0572239	6	7.73861e-40	2.60327e-36	4.33878e-37	1.90129	166.203	316	579	0.0502625	0.545769	7,122,123,124,153,154,155,227,228,244,245,264,265,341,346,347,356,452,453,472,473,490,491,493,494,495,498,506,507,508,576,628,670,671,739,754,755,778,849,850,852,863,864,943,944,952,986,993,995,996,1141,1248,1301,1307,1516,1679,1680,1781,1957,1958,1959,1960,1961,1962,1979,1980,1981,1982,1983,2062,2077,2078,2103,2104,2105,2112,2113,2120,2125,2126,2145,2246,2260,2303,2353,2364,2508,2509,2510,2511,2…	Abcc8,Adamts15,Adamts18,Adarb2,Adcy8,Adra1a,Adra2a,Adrb1,Agpat9,Alx3,Alx4,Arhgap20,Ascl1,Astn1,Atf3,Atoh1,Atoh8,B4galnt2,Barhl2,Barx1,Barx2,Bcl2,Bhlhe41,Bnc1,C2cd4a,Cacna1e,Cacna1g,Camk2n1,Casz1,Cbln1,Cbln4,Cbr3,Cbx8,Cdh23,Chodl,Chrdl2,Chst8,Clcn5,Clec14a,Clstn2,Cnnm1,Cnrip1,Col24a1,Col25a1,Col2a1,Col4a6,Col9a2,Crhr1,Csmd1,Csmd3,Ctnnd2,Cyp24a1,Cyp26a1,Cyp26b1,Cyp26c1,Dach1,Dcc,Dclk2,Ddah1,Dgkg,Di…
GO Biological Process	GO:0010646	regulation of cell communication	57	9.17871e-52	9.24112e-48	1.62125e-49	1.40576	1384.31	1946	0.100655	0.141496	16	8.19294e-40	8.24865e-36	5.15541e-37	1.45055	588.742	854	2051	0.135836	0.416382	6,10,11,24,25,44,45,89,90,112,113,114,115,122,123,124,127,150,151,152,162,163,177,183,184,185,186,187,188,189,195,196,204,205,212,213,214,224,227,228,239,240,241,242,266,267,291,297,313,316,317,318,319,329,330,341,358,360,361,393,438,443,449,450,458,459,478,485,505,526,560,564,581,590,628,650,655,664,665,666,668,669,673,674,675,703,704,705,706,707,714,715,716,717,726,739,748,752,761,815,824,825,8…	1110008J03Rik,4930474N05Rik,4933421I07Rik,Aacs,Abca1,Abr,Abra,Acaa2,Acap2,Acsl5,Acvr1b,Acvr2a,Acvr2b,Acvrl1,Adam9,Adamts20,Adm,Adora1,Adra1a,Adra1b,Adra2a,Adra2b,Adra2c,Adrb1,Adrb2,Afap1l2,Agap1,Agfg1,Agpat9,Agt,Agtr1a,Agtr2,Akap12,Akap13,Akt1,Aldh1a3,Alk,Alox12b,Als2cl,Amer1,Amer2,Amot,Angpt1,Apaf1,Apc,Apln,Aplp2,App,Ar,Arap3,Arfgef1,Arhgap10,Arhgap15,Arhgap24,Arhgap27,Arhgef10l,Arhgef11,Arhgef1…
GO Biological Process	GO:0023051	regulation of signaling	58	3.0171e-51	3.03762e-47	5.23728e-49	1.40383	1382.65	1941	0.100534	0.141133	17	1.24815e-39	1.25664e-35	7.39199e-37	1.44956	588.455	853	2050	0.135677	0.416098	6,10,11,24,25,44,45,89,90,112,113,114,115,122,123,124,127,150,151,152,162,163,177,183,184,185,186,187,188,189,195,196,204,205,212,213,214,224,227,228,239,240,241,242,266,267,291,297,313,316,317,318,319,329,330,341,358,360,361,393,438,443,449,450,458,459,478,485,505,526,560,564,581,590,628,650,655,664,665,666,668,669,673,674,675,703,704,705,706,707,714,715,716,717,726,739,748,752,761,815,824,825,8…	1110008J03Rik,4930474N05Rik,4933421I07Rik,Aacs,Abca1,Abr,Abra,Acaa2,Acap2,Acsl5,Acvr1b,Acvr2a,Acvr2b,Acvrl1,Adam9,Adamts20,Adm,Adora1,Adra1a,Adra1b,Adra2a,Adra2b,Adra2c,Adrb1,Adrb2,Afap1l2,Agap1,Agfg1,Agpat9,Agt,Agtr1a,Agtr2,Akap12,Akap13,Akt1,Aldh1a3,Alk,Alox12b,Als2cl,Amer1,Amer2,Amot,Angpt1,Apaf1,Apc,Apln,Aplp2,App,Ar,Arap3,Arfgef1,Arhgap10,Arhgap15,Arhgap24,Arhgap27,Arhgef10l,Arhgef11,Arhgef1…
MGI Expression: Detected	5909	TS22_sensory organ	119	6.83386e-54	6.41153e-50	5.38784e-52	1.37955	1606.32	2216	0.116798	0.161129	96	9.7485e-39	9.14605e-35	9.52713e-37	1.41558	660.505	935	2301	0.14872	0.406345	6,26,35,39,40,41,42,50,55,56,57,95,115,128,150,151,152,171,239,240,241,244,245,258,273,307,308,310,311,333,348,373,384,385,386,387,388,389,401,443,458,459,479,480,481,498,517,537,539,540,549,550,555,556,582,583,602,604,605,625,634,635,636,637,664,665,666,668,669,673,674,721,735,748,749,754,755,765,766,767,768,769,770,771,784,798,799,800,801,802,811,812,813,836,837,838,840,849,850,855,877,880,881,…	1110004E09Rik,1190005I06Rik,1810041L15Rik,2310067B10Rik,2610018G03Rik,AI593442,Aacs,Abca2,Abcc1,Abcc4,Abcc5,Abcd2,Acaa2,Acaca,Acadm,Acadsb,Acin1,Aco1,Acox1,Acsl1,Acsl4,Acsl5,Acss3,Adamts1,Adamts17,Adamts5,Adar,Adarb2,Adcy1,Adcy2,Adcy3,Adcy5,Adcy7,Adcy8,Adcy9,Adi1,Adk,Adra2a,Adra2c,Aff3,Agl,Agpat3,Agpat5,Agps,Ak4,Akna,Akr1b3,Alcam,Aldh18a1,Aldh1a1,Aldh1a2,Aldh1a3,Aldh1l1,Aldh3a2,Aldh7a1,Aldh9a1,Al…
MGI Expression: Detected	4426	TS20_diencephalon	228	2.4654e-37	2.31304e-33	1.01449e-35	1.61409	488.82	789	0.0355428	0.0573693	97	1.1336e-38	1.06354e-34	1.09644e-36	2.01976	127.738	258	445	0.0410371	0.579775	100,101,102,104,122,123,124,153,154,155,223,242,376,391,392,393,401,479,480,481,610,628,670,736,773,774,896,897,978,979,980,981,982,1022,1082,1125,1126,1131,1235,1248,1269,1270,1283,1284,1298,1349,1400,1402,1460,1461,1462,1491,1492,1499,1599,1600,1601,1637,1638,1639,1640,1641,1642,1660,1661,1662,1675,1876,1877,1878,1893,1926,1927,2066,2067,2068,2069,2070,2347,2422,2423,2424,2432,2434,2435,2436,24…	4921524J17Rik,Acvr1b,Acvr2a,Acvr2b,Adamts2,Adamts9,Adra1b,Adra1d,Alcam,Alk,Ano3,Arx,Ascl1,Barhl2,Bcat1,Bcor,Bmp7,Bmper,Bmpr1b,C77370,Cartpt,Casz1,Cbln1,Ccnd1,Ccnd2,Cd44,Cdh4,Cdh6,Cdkn1c,Chst2,Col22a1,Col2a1,Cpne5,Ctnnb1,Cxcr4,Dbx1,Dbx2,Dcx,Ddc,Dkk2,Dlg1,Dlk1,Dlx1,Dlx2,Dmbx1,Dmd,Dnmt1,Dscam,Dscaml1,Dusp4,Ebf1,Ebf3,Edar,Efna5,Efna5,Efnb1,Efnb2,Emx2,Epha3,Epha5,Ephb2,Erbb4,Esrp1,Fem1b,Fezf2,Fgf10,Fg…
MGI Expression: Detected	7525	TS23_integumental system	60	8.48345e-69	7.95917e-65	1.32653e-66	1.5735	1001.59	1576	0.0728267	0.114593	98	1.40315e-38	1.31644e-34	1.3433e-36	1.56491	381.491	597	1329	0.0949578	0.44921	31,32,35,39,40,41,89,90,150,151,152,153,154,155,158,207,208,209,212,213,214,220,239,240,241,244,245,270,316,317,318,319,325,326,359,373,402,458,459,474,475,476,477,496,534,537,539,540,560,564,590,596,597,598,604,605,664,665,666,668,669,670,675,694,724,725,726,748,754,755,773,774,781,824,825,826,828,829,830,831,880,881,882,892,901,958,976,977,1002,1004,1005,1022,1024,1038,1039,1045,1054,1055,1056,…	1700009N14Rik,1700025G04Rik,1810055G02Rik,2510009E07Rik,2900026A02Rik,3632451O06Rik,4930506M07Rik,9630041A04Rik,Abhd17c,Acaa2,Acaca,Ace,Acsl1,Acsl4,Acsl5,Acsm3,Acvr1b,Adamts15,Adamts20,Add2,Adi1,Alcam,Alk,Alox12b,Alx4,Amer1,Amer2,Amer3,Ank,Apc,Aplp2,Ar,Arg1,Arhgap24,Arhgap25,Arnt2,Asb4,Atf6b,Atl2,Atp1b1,Atp6v1b1,Atp6v1c1,Axin2,BC027231,BC034902,Bach2,Bambi,Barx2,Bcl11a,Bcl7a,Bdh1,Bhlhe41,Bmi1,Bmp…
MSigDB Predicted Promoter Motifs	CTTTGT_V$LEF1_Q2	Motif CTTTGT matches LEF1: lymphoid enhancer-binding factor 1	4	7.7663e-43	4.77627e-40	1.19407e-40	1.36472	1391.49	1899	0.101178	0.138079	5	1.26921e-38	7.80562e-36	1.56112e-36	1.477	517.267	764	1802	0.121521	0.423973	7,10,11,32,39,40,41,42,44,45,49,55,56,57,59,81,82,100,101,102,104,111,119,125,157,182,195,196,223,242,253,254,255,256,257,266,267,278,279,281,282,283,291,295,297,316,317,318,319,341,343,356,378,422,448,458,459,464,465,466,479,480,481,483,505,506,507,508,534,539,540,547,551,555,556,564,577,604,605,610,618,619,629,701,702,714,715,716,717,736,746,763,764,787,790,794,803,804,822,823,824,825,826,848,8…	Abcc5,Ablim1,Acaca,Acvr1b,Acvr2a,Acvr2b,Adam19,Adamts5,Adamts9,Adamtsl1,Adnp,Adora1,Adpgk,Adrb2,Afap1,Aff3,Akap11,Akap12,Akirin2,Akt3,Alg14,Amotl1,Angpt1,Angpt2,Angptl2,Ank2,Ank3,Ankmy2,Ankrd12,Ano4,Anp32a,Ap1ar,App,Arfgef1,Arhgap12,Arhgap24,Arid5a,Arl4c,Arl5b,Arpp21,Arrdc3,Arx,Astn1,Atn1,Atoh1,Atoh8,Atp1a3,Atp1b1,Atp2c1,Atp5g3,Atp8a1,Atrnl1,Axin2,Bach1,Bach2,Bahd1,Barhl2,Barx1,Basp1,Baz1a,Bbx,Bc…
MGI Expression: Detected	7018	TS28_cerebral cortex	98	2.49152e-57	2.33754e-53	2.38524e-55	1.35291	1912.91	2588	0.13909	0.188177	99	3.02879e-38	2.84161e-34	2.87031e-36	1.37171	790.253	1084	2753	0.172419	0.393752	2,39,40,41,44,45,55,56,57,91,92,100,101,102,104,107,111,115,117,150,151,152,153,154,155,168,169,172,178,182,186,187,188,189,195,196,207,227,228,232,239,240,241,244,245,246,262,266,267,268,269,291,342,356,391,392,393,401,419,436,446,447,449,450,456,458,459,464,465,466,479,480,481,490,491,497,500,501,532,539,540,555,556,570,581,586,593,594,599,610,618,619,634,652,654,664,665,666,668,669,670,673,674…	6430573F11Rik,9930013L23Rik,A1cf,AB041806,Aatf,Abhd5,Abr,Acadm,Ace,Acin1,Acvr1b,Acvr2a,Acvr2b,Acvrl1,Adamts5,Adar,Adarb2,Adcy1,Adcy2,Adcy3,Adcy5,Adcy7,Adcy8,Adcy9,Adipor2,Adk,Adnp,Adnp2,Adora1,Adora2b,Adra1b,Adra2a,Adra2b,Adra2c,Adrb1,Adrb2,Aff2,Aff3,Agap1,Agbl1,Ago2,Agtpbp1,Agtr1a,Ahctf1,Ak4,Akap12,Akap6,Akna,Akt1,Akt3,Aldh7a1,Alk,Alox12b,Angpt2,Ank2,Ankfy1,Ankrd33b,Apc,App,Arg1,Arhgap27,Arhgap5…
Mouse Phenotype	MP:0002152	abnormal brain morphology	17	2.5953e-46	2.05781e-42	1.21048e-43	1.43779	1095.43	1575	0.0796502	0.11452	16	8.81929e-39	6.99282e-35	4.37051e-36	1.54212	413.067	637	1439	0.10132	0.442669	10,11,21,24,25,44,45,49,100,101,102,104,111,115,122,123,124,139,150,151,152,153,154,155,168,169,208,209,218,227,228,239,240,241,244,245,280,301,333,348,356,357,358,373,376,385,386,387,388,389,393,446,447,479,480,481,493,494,495,498,517,521,524,526,546,547,570,610,618,619,628,644,664,665,666,668,669,670,675,725,739,748,754,755,773,774,836,837,838,840,849,850,855,864,865,880,893,894,895,914,915,938…	Abca1,Abcd2,Abr,Acvr1b,Acvr2a,Acvrl1,Adcy1,Adcy3,Adipor2,Aff1,Aga,Ago2,Agt,Agtpbp1,Agtr1a,Agtr2,Ahi1,Ak8,Akap12,Akap13,Akt1,Akt3,Alx3,Alx4,Ambra1,Amot,Angpt1,Ank2,Ank3,Ap3b1,Apaf1,Apbb2,Apc,Apob,App,Arap3,Arhgap5,Arhgef11,Arhgef12,Arl6,Arnt2,Arsa,Arx,Ascl1,Asic2,Ass1,Astn1,Atg7,Atoh1,Atox1,Atp1a3,Atp2b2,Atp2c1,Atrnl1,Atxn1,Atxn2,Axin2,B4galt2,Bak1,Basp1,Bcl10,Bcl2,Bcl2l11,Bcor,Bcr,Bdnf,Bid,Bmi1,B…
Mouse Phenotype	MP:0002882	abnormal neuron morphology	44	4.08207e-36	3.23667e-32	7.35607e-34	1.38567	1075.29	1490	0.0781861	0.10834	17	1.01447e-38	8.04371e-35	4.73159e-36	1.55796	391.538	610	1364	0.0970256	0.447214	6,10,11,24,25,32,44,45,49,100,101,102,104,111,119,122,123,124,145,150,151,152,153,154,155,173,216,218,227,228,239,240,241,244,245,266,267,301,333,356,358,385,386,387,388,389,446,447,452,453,458,459,479,480,481,489,493,494,495,497,498,499,526,534,546,547,570,610,618,619,628,644,650,656,664,665,666,668,669,670,728,739,748,754,755,773,774,836,837,838,840,849,850,864,865,868,869,894,895,914,915,938,9…	Aadat,Abca2,Abca4,Abcd2,Abr,Adam22,Adcy3,Aff1,Aga,Agtpbp1,Ahi1,Akt3,Alcam,Aldh1a2,Ank2,Ank3,Apaf1,Apbb2,Aplp2,Apoa4,App,Ar,Arl6,Arsa,Artn,Arx,Ascl1,Astn1,Atg7,Atoh1,Atp1a3,Atp2b2,Atp8a2,Atp8b1,Atxn1,Atxn2,B3gnt2,B4galt2,Bak1,Barhl2,Basp1,Bcar3,Bcl11a,Bcl2,Bcl2l11,Bcr,Bdnf,Bid,Bmi1,Bmpr1b,Braf,Bsn,Bsnd,Cacna1a,Cacna1g,Cacna2d2,Cacnb2,Cacnb4,Cacng2,Cadps,Camk1g,Camk2a,Camk4,Casp3,Cbln1,Cckar,Ccl2,C…
MGI Expression: Detected	2050	TS17_embryo mesenchyme	171	4.24389e-44	3.98162e-40	2.32843e-42	1.63665	541.96	887	0.0394067	0.064495	101	5.59189e-38	5.24631e-34	5.19437e-36	1.87264	168.212	315	586	0.0501034	0.537543	35,81,82,111,128,142,153,154,155,207,227,228,244,245,281,282,283,391,392,446,447,458,459,537,570,577,604,605,618,619,635,636,637,670,724,739,754,755,790,877,893,896,897,938,958,1028,1029,1045,1061,1062,1063,1110,1111,1112,1125,1126,1164,1165,1166,1176,1177,1221,1260,1261,1277,1283,1284,1344,1345,1346,1349,1364,1365,1366,1402,1408,1409,1437,1438,1439,1440,1441,1474,1483,1484,1485,1486,1491,1492,14…	Actn2,Adam12,Adamts5,Adra2a,Aldh1a2,Alk,Alx3,Alx4,Amer1,Amer3,Amigo2,Ankrd2,Ano3,Arid5b,Asap1,Barx1,Barx2,Bcl2,Bhlhe41,Bin1,Bmp2,Bmp7,Bmper,Bmpr1b,Bnc1,Btg1,Calb2,Ccbe1,Cd44,Cdh11,Cdh15,Cdh2,Chd4,Cmya5,Cobl,Col2a1,Creb3l2,Csf1r,Cux2,Cxcl12,Cyp26a1,Cyp26c1,Daam1,Daam2,Dact1,Dct,Des,Dkk1,Dkk2,Dll1,Dlx2,Dmrt2,Dnmt1,Dusp22,Dusp6,Ebf1,Ebf2,Ednrb,Efna5,Efna5,Egfl6,Egln3,Egr1,Elavl2,Elf2,Elk3,Emx2,En1,E…
MGI Expression: Detected	6018	TS22_visceral organ	52	2.91139e-71	2.73147e-67	5.25282e-69	1.37023	2137.6	2929	0.155428	0.212972	102	6.62983e-38	6.22011e-34	6.09814e-36	1.32742	968.798	1286	3375	0.204549	0.381037	6,10,11,26,39,40,41,42,49,50,55,56,57,100,101,102,104,115,128,130,139,142,150,151,152,165,166,171,177,227,228,239,240,241,242,244,245,258,271,273,285,286,287,288,297,307,308,310,311,332,333,335,348,357,360,361,373,384,391,392,438,443,458,459,479,480,481,498,517,539,540,547,549,550,555,556,569,574,582,604,605,610,625,626,627,634,635,636,637,642,650,655,664,665,666,668,669,673,674,675,685,735,739,7…	1110004E09Rik,1700106J16Rik,2610018G03Rik,2810474O19Rik,AI593442,Aacs,Aadat,Aatf,Abcb9,Abcc1,Abcc4,Abcc5,Abcc8,Abcd2,Acaa2,Acaca,Acadm,Acadsb,Aco1,Acox1,Acox2,Acsl1,Acsl4,Acsl5,Acsm3,Acss3,Actn2,Acvr1b,Acvr2a,Acvr2b,Acvrl1,Adam22,Adam9,Adamts1,Adamts16,Adamts5,Adamts9,Adar,Adarb2,Adcy1,Adcy2,Adcy3,Adcy5,Adcy7,Adcy8,Adcy9,Adi1,Adk,Adra2a,Aff1,Aff3,Agl,Agpat3,Agpat5,Agps,Agt,Ahr,Ak4,Akap12,Akna,Akr…
MGI Expression: Detected	6933	Theiler_stage_26	67	1.09964e-65	1.03168e-61	1.53983e-63	1.38627	1861.11	2580	0.135324	0.187595	103	7.66363e-38	7.19002e-34	6.9806e-36	1.35656	839.625	1139	2925	0.181168	0.389402	10,11,21,26,32,35,59,100,101,102,104,109,112,113,114,115,119,122,123,124,127,128,142,158,165,166,176,197,198,204,205,227,228,239,240,241,242,250,275,285,286,295,297,298,301,315,332,335,341,357,370,393,446,447,458,459,464,465,466,479,480,481,485,486,487,521,524,527,528,534,537,574,586,603,610,617,628,635,636,637,650,673,674,685,696,718,719,721,735,739,748,753,773,774,785,803,804,816,821,839,840,84…	1110004E09Rik,1190005I06Rik,1700021F07Rik,1810041L15Rik,2310067B10Rik,3110079O15Rik,Aacs,Abca2,Abcc8,Abcd2,Ablim1,Acadm,Acin1,Acox1,Acox2,Acsl5,Actn2,Adam19,Adam23,Adamts1,Adamts20,Adcyap1r1,Adipor2,Adnp2,Adra1b,Adra1d,Adrb2,Aff1,Aff2,Agpat3,Agpat5,Agtr1a,Agtr2,Akt1,Alcam,Aldh1a1,Aldh1a2,Aldh1a3,Alox5ap,Amer1,Amer2,Amer3,Ank2,Ankfy1,Ankrd33,Ankrd33b,Ano3,Ano5,Apaf1,Apbb2,Apc,Apoa4,Apob,App,Appl2,…
Mouse Phenotype	MP:0002082	postnatal lethality	63	1.7809e-30	1.41207e-26	2.24139e-28	1.3733	964.831	1325	0.0701542	0.0963426	18	2.17267e-38	1.72271e-34	9.57063e-36	1.58198	359.675	569	1253	0.0905042	0.45411	6,20,24,25,32,39,40,41,49,100,101,102,104,109,111,112,113,114,122,123,124,153,154,155,173,195,196,207,208,209,216,218,227,228,238,239,240,241,242,244,245,301,335,363,385,386,387,388,389,391,392,393,464,465,466,479,480,481,496,526,527,534,539,540,547,570,574,604,605,610,617,618,619,626,627,628,644,650,670,714,715,716,717,724,725,728,739,747,748,754,755,756,839,853,870,894,895,896,897,963,964,965,9…	Abca1,Acadm,Ace,Acsl4,Acvr2b,Acvrl1,Adam12,Adam19,Adam22,Adam23,Adamts1,Adar,Adcy3,Adcy7,Adcyap1r1,Adk,Adra2b,Aff1,Agt,Agtr1a,Agtr2,Ahi1,Ahr,Akap6,Akt1,Aldh1a2,Alpl,Angpt2,Ank2,Ap3b1,Apaf1,Apbb2,Apc,Aplp2,Apob,App,Arg1,Arid5b,Arnt2,Arx,Ass1,Atn1,Atoh1,Atox1,Atp6ap2,Atp6v0a4,Atxn1,Bace2,Bag3,Barhl2,Barx2,Basp1,Bcl2,Bcl2l11,Bcl6,Bdnf,Bicc1,Bmi1,Bmp7,Braf,Bsg,Bsnd,Cacna1a,Cacna1c,Cacna2d2,Cacng2,Cac…
MGI Expression: Detected	6993	TS28_eye	71	2.00629e-64	1.8823e-60	2.65113e-62	1.34607	2183.4	2939	0.158758	0.213699	104	1.1393e-37	1.06889e-33	1.02778e-35	1.32468	976.836	1294	3403	0.205821	0.380253	2,32,44,45,49,55,56,57,60,61,100,101,102,104,107,111,115,117,150,151,152,153,154,155,165,166,172,178,182,186,187,188,189,195,196,207,227,228,239,240,241,242,244,245,246,250,262,266,267,268,269,272,291,295,301,342,356,360,361,370,393,436,446,447,449,450,456,458,459,464,465,466,479,480,481,486,489,490,491,497,500,501,527,532,534,547,555,556,557,570,581,599,603,604,605,610,618,619,624,634,652,654,66…	1110004E09Rik,1190005I06Rik,1700021F07Rik,1810013L24Rik,1810041L15Rik,2310067B10Rik,4930533K18Rik,4932438H23Rik,6430573F11Rik,9930013L23Rik,A1cf,A930003A15Rik,AB041806,Aatf,Abca2,Abcc12,Abhd5,Abr,Acadm,Ace,Acin1,Acvr1b,Acvr2b,Acvrl1,Adamts1,Adamts5,Adar,Adcy1,Adcy2,Adcy3,Adcy5,Adcy7,Adcy8,Adcy9,Adipor2,Adk,Adnp,Adnp2,Adora1,Adora2b,Adra1b,Adra2a,Adra2b,Adra2c,Adrb1,Adrb2,Aff2,Aff3,Agap1,Agbl1,Ago…
MGI Expression: Detected	7019	TS28_diencephalon	129	2.12072e-50	1.98966e-46	1.54237e-48	1.37345	1553.02	2133	0.112923	0.155093	105	1.26077e-37	1.18286e-33	1.12653e-35	1.42596	615.725	878	2145	0.139653	0.409324	2,44,45,55,56,57,100,101,102,104,107,111,117,127,150,151,152,153,154,155,172,178,182,186,187,188,189,195,196,207,239,240,241,244,245,246,262,266,267,268,269,342,356,385,386,387,388,389,391,392,393,401,419,436,446,447,449,450,456,458,459,464,465,466,479,480,481,497,500,532,555,556,570,586,599,610,618,619,634,652,654,664,665,666,668,669,670,673,674,701,702,706,707,714,715,716,717,724,735,748,753,75…	6430573F11Rik,9930013L23Rik,A1cf,AB041806,Aatf,Abhd5,Abr,Acadm,Acin1,Acvr1b,Acvr2a,Acvr2b,Acvrl1,Adamts5,Adar,Adarb2,Adcy1,Adcy2,Adcy3,Adcy5,Adcy7,Adcy8,Adcy9,Adipor2,Adnp,Adora2b,Adra1b,Adra1d,Adra2a,Adra2b,Adra2c,Adrb2,Aff2,Aff3,Agap1,Agbl1,Ago2,Agt,Agtpbp1,Agtr1a,Agtr2,Ahctf1,Ak4,Akap12,Akap6,Akna,Akt1,Akt3,Aldh7a1,Alk,Angpt2,Ank2,Ankfy1,Apc,Arg1,Arhgap5,Arid3b,Arl4c,Arnt2,Arntl,Arpp21,Artn,Ar…
MGI Expression: Detected	654	TS14_embryo	123	2.54331e-52	2.38613e-48	1.93994e-50	1.67159	584.473	977	0.0424978	0.0710391	106	1.36503e-37	1.28067e-33	1.20818e-35	1.79771	196.917	354	686	0.0563067	0.516035	20,39,40,41,115,122,123,124,128,150,151,152,153,154,155,165,166,218,227,228,244,245,291,307,308,310,311,379,446,447,449,450,458,459,479,480,481,493,494,495,539,540,604,605,628,635,636,637,664,665,666,668,669,670,685,739,754,755,811,812,813,918,938,946,947,958,978,979,980,981,982,993,995,996,1058,1059,1061,1068,1069,1110,1111,1112,1125,1126,1164,1165,1166,1175,1248,1272,1283,1284,1299,1300,1349,13…	1600029D21Rik,3632451O06Rik,Abra,Adamts1,Adcy8,Adora1,Adrb1,Alcam,Aldh1a1,Aldh1a2,Aldh1a3,Alpl,Alx3,Alx4,Amer1,Amer2,Angpt1,Angpt2,Ankrd33b,Arid5b,Ascl1,Atxn2,Axin2,Barx1,Bcl2,Bcl2l11,Bcor,Bicc1,Bmi1,Bmp2,Bmp5,Bmp7,Bmper,Bmpr1b,Cap2,Casp3,Casz1,Cbx4,Ccbe1,Ccnd1,Ccnd2,Cd44,Cdh11,Cdh2,Cdh6,Cdx4,Cer1,Chst15,Cited2,Cobll1,Col2a1,Cradd,Crim1,Csf1,Csf1r,Csf2rb,Cyp26a1,Cyp26b1,Daam2,Dab1,Dach1,Dact1,Dac…
MGI Expression: Detected	1324	TS15_future brain	86	1.81146e-59	1.69951e-55	1.97618e-57	1.80046	487.653	878	0.0354579	0.0638406	107	2.05532e-37	1.9283e-33	1.80215e-35	1.93386	145.822	282	508	0.0448545	0.555118	6,20,39,40,41,122,123,124,150,151,152,153,154,155,244,245,280,385,386,387,388,389,401,419,498,539,540,604,605,628,664,665,666,668,669,670,675,749,754,755,849,850,894,895,904,918,1040,1041,1082,1125,1126,1235,1238,1248,1402,1418,1419,1460,1461,1462,1474,1499,1537,1565,1599,1600,1601,1603,1655,1656,1657,1785,1804,1813,1814,1852,1853,1854,1855,1856,1857,1858,1970,2012,2017,2018,2038,2039,2040,2066,2…	Adamts5,Adm,Aldh1a1,Amer1,Amer2,Arnt2,Ascl1,Atoh1,BC027231,Barhl2,Basp1,Bhlhe40,Bhlhe41,Bmp2,Bmp5,Bmp7,Bmpr1b,Casp3,Casz1,Ccdc64,Ccnd1,Ccnd2,Cd44,Cdh2,Cdh4,Cdh6,Cdkn1c,Chat,Chrdl1,Clic6,Cobl,Col2a1,Cpne5,Crim1,Ctnnb1,Ctnnd2,Cttn,Cyp26a1,Cyp26b1,Cyp26c1,Daam1,Daam2,Dach1,Dapk1,Dbx1,Dbx2,Dcc,Dip2a,Dkk1,Dkk2,Dll1,Dlx2,Dmbx1,Dnmt1,Dpf3,Dusp6,Efnb1,Efnb2,Egfl7,Egr2,Elavl2,Elavl4,Emb,Emx2,En1,Eomes,Eph…
MGI Expression: Detected	3747	TS19_diencephalon	82	3.14425e-60	2.94993e-56	3.59748e-58	1.51489	1062.79	1610	0.0772766	0.117065	108	3.13096e-37	2.93747e-33	2.71988e-35	1.5344	407.326	625	1419	0.0994115	0.440451	2,20,55,56,57,100,101,102,104,107,115,117,150,151,152,172,178,182,186,187,188,189,195,196,223,239,240,241,244,245,246,266,267,342,356,376,385,386,387,388,389,391,392,393,436,446,447,456,458,459,479,480,481,497,500,555,556,599,604,605,610,634,652,654,664,665,666,668,669,701,702,706,707,714,715,716,717,736,748,754,755,756,773,774,794,819,832,840,845,846,847,864,881,882,893,894,895,896,897,914,915,9…	1700001C02Rik,4921524J17Rik,6430573F11Rik,9930013L23Rik,AB041806,Aatf,Abhd5,Abr,Acadm,Acvr1b,Acvr2b,Adamts2,Adar,Adcy2,Adnp,Adora2b,Adra1b,Adra2a,Adra2c,Adrb2,Aff2,Aff3,Agap1,Agbl1,Agtpbp1,Agtr1a,Ahctf1,Ak4,Akap12,Akna,Akt1,Akt3,Aldh7a1,Alk,Angpt2,Ank2,Apc,Arhgap5,Arl4c,Arnt2,Arpp21,Artn,Arvcf,Arx,Ascl1,Astn1,Atg16l1,Atic,Atp1b1,Atp9a,Atxn10,BC005537,Bahcc1,Barhl2,Basp1,Bcl11b,Bcl6,Bcor,Bdnf,Bicc…
Mouse Phenotype	MP:0002066	abnormal motor capabilities/coordination/movement	60	8.0252e-32	6.36318e-28	1.06053e-29	1.32065	1310.72	1731	0.0953044	0.125863	19	7.15276e-38	5.67143e-34	2.98496e-35	1.47644	508.655	751	1772	0.119453	0.423815	10,11,32,49,89,90,109,111,112,113,114,115,119,122,123,124,136,137,138,142,145,150,151,152,153,154,155,168,169,177,207,208,209,216,218,239,240,241,242,244,245,287,288,301,315,333,341,356,363,371,372,385,386,387,388,389,391,392,393,438,446,447,464,465,466,479,480,481,490,491,498,501,517,527,534,546,547,565,570,574,581,590,617,618,619,628,638,639,640,644,647,656,664,665,666,668,669,670,675,681,682,7…	Aadat,Abca2,Abca5,Abcd2,Abr,Adam18,Adam22,Adam23,Adcy1,Adcy5,Adcy8,Adcyap1r1,Adipor2,Adm,Adra1d,Adra2c,Aff1,Aga,Agt,Agtpbp1,Agtr2,Agxt2l2,Akap12,Akt1,Aldh3a2,Alpl,Ank,Ank2,Ank3,Ap3b1,Ap3b2,Apaf1,Apba1,Apc,Aplp2,App,Ar,Arntl,Arrdc3,Arsa,Arvcf,Arx,Ass1,Astn1,Atg7,Atox1,Atp1a1,Atp1a3,Atp2b2,Atp2b4,Atp6v0a4,Atp8a1,Atp8a2,Atxn1,Atxn2,B4galt2,Bahcc1,Bak1,Bambi,Barhl2,Barx2,Basp1,Bcr,Bdnf,Bicc1,Bid,Bloc…
MGI Expression: Detected	6434	TS22_hindbrain	182	8.36487e-43	7.84792e-39	4.31205e-41	1.38781	1252.34	1738	0.091059	0.126372	109	3.51276e-37	3.29567e-33	3.02355e-35	1.48221	489.136	725	1704	0.115317	0.42547	35,39,40,41,42,55,56,57,145,150,151,152,153,154,155,173,244,245,258,307,308,310,311,333,373,385,386,387,388,389,443,537,539,540,555,556,582,583,604,605,625,656,664,665,666,668,669,670,673,674,735,754,755,765,766,767,768,769,770,771,773,774,798,799,800,801,802,811,812,813,836,837,838,840,849,850,877,880,881,882,892,893,894,895,898,935,936,950,951,1004,1005,1006,1009,1010,1026,1045,1054,1055,1056,1…	1110004E09Rik,4932438H23Rik,AI593442,Aacs,Aatf,Abca1,Abcb9,Abcc4,Abcc5,Abcd2,Acaa2,Acaca,Acadm,Acadsb,Aco1,Acox1,Acsl1,Acsl4,Acsl5,Adamts1,Adamts5,Adar,Adarb2,Adcy1,Adcy2,Adcy3,Adcy5,Adcy7,Adcy8,Adcy9,Adcyap1r1,Adk,Adra2c,Aff2,Aff3,Agl,Agpat3,Agpat5,Agps,Ak4,Akna,Akr1b3,Aldh18a1,Aldh1a2,Aldh1a3,Aldh1l1,Aldh3a2,Aldh7a1,Alk,Amer1,Amer2,Amer3,Anp32a,App,Arhgap5,Arid1b,Arid5a,Arx,Asb4,Ascl1,Ass1,Atf6…
MGI Expression: Detected	653	Theiler_stage_14	118	5.92957e-54	5.56312e-50	4.71451e-52	1.6726	600.862	1005	0.0436895	0.073075	110	4.26573e-37	4.00211e-33	3.63828e-35	1.77343	205.816	365	717	0.0580563	0.509066	20,39,40,41,115,122,123,124,128,150,151,152,153,154,155,165,166,218,227,228,244,245,291,307,308,310,311,379,446,447,449,450,458,459,479,480,481,493,494,495,539,540,604,605,628,635,636,637,664,665,666,668,669,670,685,739,754,755,811,812,813,918,938,946,947,958,978,979,980,981,982,993,995,996,1054,1055,1056,1058,1059,1061,1068,1069,1110,1111,1112,1125,1126,1164,1165,1166,1175,1248,1272,1283,1284,12…	1600029D21Rik,3632451O06Rik,Abra,Adamts1,Adcy8,Adora1,Adrb1,Alcam,Aldh1a1,Aldh1a2,Aldh1a3,Alpl,Alx3,Alx4,Amer1,Amer2,Angpt1,Angpt2,Ankrd33b,Arid5b,Ascl1,Atxn2,Axin2,Barx1,Bcl2,Bcl2l11,Bcor,Bicc1,Bmi1,Bmp2,Bmp5,Bmp7,Bmper,Bmpr1b,Cap2,Casp3,Casz1,Cbx4,Ccbe1,Ccnd1,Ccnd2,Cd44,Cdh11,Cdh2,Cdh6,Cdx4,Cebpa,Cebpb,Cer1,Chst15,Cited2,Cobll1,Col2a1,Cradd,Crim1,Csf1,Csf1r,Csf2rb,Csf3r,Cyp26a1,Cyp26b1,Daam2,Da…
MGI Expression: Detected	3723	TS19_future spinal cord	152	3.3426e-47	3.13603e-43	2.06318e-45	1.41467	1224.32	1732	0.0890219	0.125936	111	4.73439e-37	4.44181e-33	4.00163e-35	1.4909	472.2	704	1645	0.111977	0.427963	2,20,35,39,40,41,55,56,57,100,101,102,104,107,117,139,150,151,152,153,154,155,172,178,182,186,187,188,189,195,196,239,240,241,244,245,246,266,267,342,356,385,386,387,388,389,391,392,436,446,447,456,458,459,479,480,481,497,500,537,539,540,555,556,570,599,604,605,610,634,652,654,664,665,666,668,669,670,673,674,675,701,702,706,707,714,715,716,717,748,754,755,756,773,774,794,819,832,840,845,846,847,8…	1700001C02Rik,6430573F11Rik,9930013L23Rik,AB041806,Aatf,Abhd5,Abr,Acadm,Acvr1b,Acvr2a,Acvr2b,Acvrl1,Adam19,Adamts20,Adar,Adcy2,Adnp,Adora2b,Adra1b,Adra2a,Adra2b,Adra2c,Adrb2,Aff2,Aff3,Agap1,Agbl1,Ago2,Agtpbp1,Agtr1a,Ahctf1,Ak4,Akap12,Akap6,Akna,Akt1,Akt3,Alcam,Aldh1a2,Aldh7a1,Alk,Amer1,Amer2,Amer3,Angpt2,Ank2,Ano3,Apc,Arg1,Arhgap5,Arl4c,Arnt2,Arpp21,Artn,Arvcf,Ascl1,Astn1,Atf7ip,Atg16l1,Atg7,Atic…
MGI Expression: Detected	5280	TS21_nervous system	81	1.53993e-60	1.44476e-56	1.78366e-58	1.47377	1230.86	1814	0.0894976	0.131899	112	7.36259e-37	6.90758e-33	6.16748e-35	1.48968	471.913	703	1644	0.111818	0.427616	10,11,21,32,35,44,45,91,92,100,101,102,104,111,112,113,114,139,142,150,151,152,153,154,155,227,228,242,244,245,266,267,376,385,386,387,388,389,391,392,393,436,446,447,449,450,458,459,464,465,466,478,479,480,481,485,520,521,532,534,537,581,593,594,610,618,619,664,665,666,668,669,670,739,754,755,773,774,797,849,850,877,893,894,895,896,897,901,914,915,929,934,938,946,958,963,964,965,966,978,979,980,…	0610007P14Rik,A1cf,Ablim1,Acin1,Acsl4,Acvr2a,Acvr2b,Adamts1,Adamts9,Adar,Adarb2,Adcy1,Adcy8,Adcyap1r1,Adnp,Adnp2,Adora2b,Adra1b,Adra1d,Adrb2,Ago2,Ahctf1,Ahr,Akt3,Alcam,Aldh1a2,Aldh1a3,Alk,Alpl,Alx3,Amer1,Amer2,Amer3,Ankfy1,Ano3,Anxa2,Arg1,Arhgap5,Arhgef10l,Arhgef11,Arhgef12,Arid3b,Arid5b,Arnt2,Arntl,Arx,Ascl1,Atf6b,Atoh1,Atoh8,Atp1a1,Atp6v0e2,Atxn1,Auts2,B3gnt2,Bach1,Bach2,Bak1,Barx2,Basp1,Baz1a,…
Mouse Phenotype	MP:0005390	skeleton phenotype	41	1.89282e-36	1.50082e-32	3.66053e-34	1.39163	1056.32	1470	0.0768061	0.106886	20	2.1025e-37	1.66708e-33	8.33538e-35	1.52515	422.253	644	1471	0.102434	0.437797	6,10,11,24,25,39,40,41,55,56,57,91,92,112,113,114,119,139,153,154,155,173,177,207,208,209,210,211,224,239,240,241,244,245,285,286,301,315,335,357,363,373,385,386,387,388,389,391,392,393,458,459,493,494,495,496,517,526,539,540,555,556,565,569,574,581,593,594,650,655,670,721,724,725,748,754,755,773,774,794,815,821,839,868,869,870,877,880,894,895,896,897,947,958,993,995,996,1004,1005,1006,1022,1042,…	4932438H23Rik,Abca1,Abhd5,Acvr2a,Acvr2b,Adamts2,Adamts5,Adrb2,Aff3,Agtr2,Akr1b3,Akt1,Aldh1a2,Aldh1a3,Alox5ap,Alpl,Alx3,Alx4,Amer1,Ank,Ankrd11,Antxr1,Apaf1,Apc,Ar,Arid5b,Arl6,Arntl,Atp6v0a4,Atxn1,Axin2,Bak1,Barx2,Bbx,Bloc1s6,Bmi1,Bmp2,Bmp5,Bmp7,Bmper,Bmpr1b,Bnc2,Braf,Bre,Btc,C030046E11Rik,Cacna2d2,Cadm1,Camk4,Cartpt,Casp3,Ccl2,Ccnd1,Cd1d1,Cd44,Cd47,Cd9,Cdc14b,Cdk5rap2,Cdkn1c,Cdkn2a,Cdx4,Cebpb,Cenp…
Mouse Phenotype	MP:0005508	abnormal skeleton morphology	52	7.51499e-34	5.95863e-30	1.14589e-31	1.38648	1006.14	1395	0.0731579	0.101432	21	2.76407e-37	2.19163e-33	1.04363e-34	1.54576	392.686	607	1368	0.0965484	0.443713	6,10,11,24,25,39,40,41,55,56,57,91,92,112,113,114,119,139,153,154,155,173,177,207,208,209,210,211,224,239,240,241,244,245,285,286,301,315,335,357,363,373,385,386,387,388,389,391,392,393,458,459,493,494,495,496,517,526,539,540,555,556,569,574,581,593,594,650,655,670,721,724,725,748,754,755,794,815,821,839,870,877,880,894,895,896,897,947,958,993,995,996,1004,1005,1006,1022,1042,1043,1044,1070,1071,…	4932438H23Rik,Abca1,Abhd5,Acvr2a,Acvr2b,Adamts2,Adamts5,Adrb2,Aff3,Agtr2,Akr1b3,Aldh1a2,Aldh1a3,Alpl,Alx3,Alx4,Amer1,Ank,Ankrd11,Antxr1,Apaf1,Apc,Ar,Arid5b,Arl6,Arntl,Atp6v0a4,Atxn1,Axin2,Barx2,Bbx,Bloc1s6,Bmi1,Bmp2,Bmp5,Bmp7,Bmper,Bmpr1b,Bnc2,Braf,Bre,Btc,C030046E11Rik,Cacna2d2,Cadm1,Camk4,Cartpt,Casp3,Ccl2,Ccnd1,Cd44,Cd47,Cd9,Cdc14b,Cdk5rap2,Cdkn1c,Cdkn2a,Cdx4,Cebpb,Cenpj,Cer1,Chat,Chd7,Chrna1,…
MGI Expression: Detected	6019	TS22_alimentary system	70	1.70197e-64	1.59679e-60	2.28112e-62	1.38933	1808.06	2512	0.131467	0.182651	113	1.34504e-36	1.26192e-32	1.11674e-34	1.36068	798.864	1087	2783	0.172897	0.390586	6,26,39,40,41,42,50,55,56,57,100,101,102,104,115,130,139,150,151,152,165,166,171,227,228,239,240,241,242,244,245,258,273,285,286,287,288,297,307,308,310,311,332,333,335,348,357,373,384,438,443,458,459,479,480,481,498,517,539,540,549,550,555,556,569,574,582,604,605,610,625,626,627,634,642,650,655,664,665,666,668,669,673,674,685,735,739,748,749,754,755,765,766,767,768,769,770,771,773,774,784,798,79…	1110004E09Rik,2610018G03Rik,Aacs,Aadat,Aatf,Abcb9,Abcc1,Abcc4,Abcc5,Abcc8,Abcd2,Acaa2,Acaca,Acadm,Acadsb,Aco1,Acox1,Acsl1,Acsl4,Acsl5,Acsm3,Actn2,Acvr1b,Acvr2a,Acvr2b,Acvrl1,Adam9,Adamts1,Adamts16,Adamts5,Adamts9,Adar,Adarb2,Adcy1,Adcy2,Adcy3,Adcy5,Adcy7,Adcy8,Adcy9,Adi1,Adk,Adra2a,Aff1,Aff3,Agl,Agpat3,Agpat5,Agps,Agt,Ahr,Ak4,Akap12,Akna,Akr1b3,Akr1d1,Akt1,Alas1,Alcam,Aldh18a1,Aldh1a1,Aldh1a2,Ald…
GO Biological Process	GO:0030182	neuron differentiation	113	1.38855e-30	1.39799e-26	1.23716e-28	1.45792	674.248	983	0.0490255	0.0714753	18	2.67829e-37	2.6965e-33	1.49806e-34	1.78397	201.797	360	703	0.057261	0.512091	10,11,32,39,40,41,100,101,102,104,111,112,113,114,115,122,123,124,150,151,152,153,154,155,160,175,227,228,239,240,241,244,245,266,267,385,386,387,388,389,446,447,458,459,479,480,481,499,534,539,540,546,604,605,610,618,619,628,650,664,665,666,668,669,670,695,739,748,754,755,773,774,840,849,850,893,894,895,901,938,958,967,978,979,980,981,982,1019,1040,1041,1053,1082,1089,1110,1111,1112,1125,1126,11…	4930506M07Rik,Ablim1,Acsl4,Adcy1,Adm,Adnp2,Agtpbp1,Ahi1,Alcam,Aldh1a2,Alk,Ank3,Anks1,Apbb2,Apc,App,Arhgef28,Artn,Arx,Ascl1,Atg7,Atoh1,Atp2b2,Atp8a2,Atxn10,Atxn2,B3gnt2,Barhl2,Bcl11b,Bcl2,Bdnf,Bloc1s3,Bloc1s6,Bmp7,Bmpr1b,Cacna1a,Ccdc64,Cck,Cckar,Cdh11,Cdh23,Cdh4,Cdk5r1,Cdkn1c,Cebpb,Cecr2,Chat,Chl1,Chn1,Clic5,Clmn,Cnga3,Cntn1,Cntn4,Cntnap2,Cobl,Corin,Creb1,Crmp1,Cux1,Cxcl12,Cxcr4,Dab1,Dab2ip,Dact1,…
Disease Ontology	DOID:162	cancer	2	2.32447e-92	5.13475e-89	2.56738e-89	1.34361	2961.43	3979	0.215329	0.289319	3	2.1698e-37	4.79309e-34	1.5977e-34	1.25629	1409.71	1771	4911	0.281692	0.360619	6,7,8,10,11,15,20,31,50,54,55,56,57,59,60,61,65,96,97,98,100,101,102,104,109,112,113,114,115,122,123,124,125,128,139,142,150,151,152,153,154,155,164,165,166,173,177,180,195,196,207,208,209,212,213,214,224,226,227,228,239,240,241,242,258,262,264,265,266,267,270,272,273,280,291,301,307,308,310,311,313,320,321,322,332,335,345,346,347,348,349,359,362,371,372,374,379,385,386,387,388,389,391,392,393,40…	1700021F07Rik,1810011O10Rik,2610018G03Rik,5031414D18Rik,8430427H17Rik,9930013L23Rik,A330021E22Rik,Aatf,Abca1,Abca12,Abca5,Abcc1,Abcc4,Abcc5,Abce1,Acaca,Ace,Acin1,Aco1,Acpp,Acsl4,Acsl5,Actn1,Acvr2a,Adam12,Adam19,Adam23,Adam28,Adam29,Adam9,Adamts1,Adamts15,Adamts18,Adamts5,Adamts8,Adamts9,Adamtsl3,Adar,Adcyap1r1,Adi1,Adipor2,Adk,Adm,Adora1,Adora2b,Adra1a,Adrb1,Adrb2,Afap1,Afap1l2,Aff1,Aff3,Ago2,Agt…
MGI Expression: Detected	5281	TS21_central nervous system	93	2.08051e-58	1.95193e-54	2.09885e-56	1.46903	1211	1779	0.0880536	0.129354	115	2.00642e-36	1.88242e-32	1.63689e-34	1.49209	462.44	690	1611	0.10975	0.428305	10,11,21,35,44,45,91,92,100,101,102,104,111,139,142,150,151,152,153,154,155,227,228,242,244,245,266,267,376,385,386,387,388,389,391,392,393,436,446,447,449,450,458,459,464,465,466,478,479,480,481,485,520,521,532,537,581,593,594,610,618,619,664,665,666,668,669,670,739,754,755,773,774,797,849,850,877,893,894,895,896,897,901,914,915,929,934,938,946,958,963,964,965,966,978,979,980,981,982,1004,1005,1…	0610007P14Rik,A1cf,Ablim1,Acin1,Acsl4,Acvr2a,Acvr2b,Adamts1,Adamts9,Adar,Adarb2,Adcy1,Adcy8,Adcyap1r1,Adnp,Adnp2,Adora2b,Adra1b,Adra1d,Adrb2,Ago2,Ahctf1,Ahr,Akt3,Alcam,Aldh1a2,Aldh1a3,Alk,Alpl,Alx3,Amer1,Amer2,Amer3,Ankfy1,Ano3,Anxa2,Arg1,Arhgap5,Arhgef10l,Arhgef11,Arhgef12,Arid3b,Arid5b,Arnt2,Arntl,Arx,Ascl1,Atf6b,Atoh1,Atoh8,Atp1a1,Atp6v0e2,Atxn1,Auts2,B3gnt2,Bach1,Bach2,Bak1,Barx2,Basp1,Baz1a,…
MGI Expression: Detected	6020	TS22_gut	94	4.92842e-58	4.62385e-54	4.91898e-56	1.3941	1613.23	2249	0.1173	0.163528	116	2.2883e-36	2.14689e-32	1.85076e-34	1.38806	700.98	973	2442	0.154764	0.398444	6,26,39,40,41,42,50,55,56,57,115,130,139,150,151,152,165,166,171,227,228,239,240,241,242,244,245,258,273,285,286,297,307,308,310,311,332,333,348,357,373,384,443,458,459,479,480,481,498,517,539,540,549,550,555,556,569,574,582,604,605,625,626,627,634,642,650,655,664,665,666,668,669,673,674,685,735,739,748,749,754,755,765,766,767,768,769,770,771,773,774,784,798,799,800,801,802,811,812,813,836,837,83…	1110004E09Rik,2610018G03Rik,Aacs,Aadat,Aatf,Abcb9,Abcc1,Abcc4,Abcc5,Abcc8,Abcd2,Acaa2,Acaca,Acadm,Acadsb,Aco1,Acox1,Acsl1,Acsl4,Acsl5,Acsm3,Actn2,Acvr1b,Acvr2a,Acvr2b,Acvrl1,Adam9,Adamts1,Adamts16,Adamts5,Adamts9,Adar,Adarb2,Adcy1,Adcy2,Adcy3,Adcy5,Adcy7,Adcy8,Adcy9,Adi1,Adk,Aff1,Aff3,Agl,Agpat3,Agpat5,Agps,Agt,Ak4,Akap12,Akna,Akr1b3,Alcam,Aldh18a1,Aldh1a1,Aldh1a2,Aldh1a3,Aldh1b1,Aldh1l1,Aldh3a2,…
MGI Expression: Detected	9165	TS23_upper jaw	176	1.6185e-43	1.51848e-39	8.62772e-42	1.46279	937.252	1371	0.0681489	0.0996873	117	3.75003e-36	3.51828e-32	3.00708e-34	1.56908	353.073	554	1230	0.0881183	0.450406	32,39,40,41,91,92,109,153,154,155,168,169,177,186,187,188,189,207,208,209,212,213,214,220,244,245,270,298,300,315,316,317,318,319,335,345,349,353,354,355,357,359,373,374,402,458,459,496,503,527,534,539,540,560,564,593,594,595,617,650,670,675,694,706,707,724,725,726,752,754,755,756,773,774,781,794,821,824,825,826,839,858,859,880,883,892,901,958,1038,1039,1042,1043,1054,1055,1056,1058,1059,1070,107…	1700066M21Rik,1810011O10Rik,1810055G02Rik,2900026A02Rik,3110043O21Rik,Aatf,Abhd17c,Acaca,Acsl1,Acsl4,Acsl5,Acvr1b,Acvr2b,Adam12,Adam23,Adamts1,Adamts18,Adamts20,Adi1,Adk,Agap1,Agpat5,Ak4,Aldh1a3,Aldoart2,Alpl,Amer1,Angptl1,Angptl2,Ank,Appl2,Arhgap24,Arpp21,Arxes2,Atl2,Atp6v1b1,Avpr1a,Axin2,BC027231,BC034902,Bambi,Bcat1,Bcl11a,Bcl7a,Bcor,Bdh1,Bhlhe41,Bmi1,Bmp5,Btbd3,C1galt1,C1qtnf2,C1qtnf3,Cachd1,…
GO Biological Process	GO:0050793	regulation of developmental process	64	1.10164e-48	1.10913e-44	1.73302e-46	1.43451	1163.47	1669	0.0845973	0.121355	19	5.67671e-37	5.71531e-33	3.00806e-34	1.50817	442.92	668	1543	0.106251	0.432923	6,10,11,66,112,113,114,122,123,124,127,128,150,151,152,153,154,155,173,177,207,208,209,212,213,214,227,228,239,240,241,266,267,358,363,376,385,386,387,388,389,391,392,438,452,453,458,459,479,480,481,528,566,581,604,605,628,635,636,637,644,650,664,665,666,668,669,670,675,694,724,725,726,739,748,773,774,815,863,865,867,868,869,870,893,894,895,896,897,950,951,952,958,967,975,978,979,980,981,982,985,…	2410016O06Rik,2610034B18Rik,Abca5,Acin1,Acvr2a,Acvr2b,Acvrl1,Adam9,Adamts1,Adamts20,Adamts9,Adm,Adra2b,Adra2c,Adrb2,Agt,Agtr1a,Agtr2,Ahi1,Ahr,Akt1,Alox12,Amot,Angpt2,Angpt4,Ank,Anxa3,Ap1ar,Ap3b1,Apc,Apob,Apold1,App,Ar,Arap3,Arhgap15,Asb4,Ascl1,Asic2,Atoh1,Axin2,Bai1,Bai2,Bai3,Bambi,Barhl2,Bcl11a,Bcl11b,Bcl2,Bcl2l11,Bcl6,Bcor,Bdnf,Bhlhe41,Bloc1s6,Bmi1,Bmp2,Bmp2k,Bmp5,Bmp7,Bmpr1b,Braf,Brwd1,Btg1,Ca…
MGI Expression: Detected	7020	TS28_thalamus	131	2.61852e-49	2.4567e-45	1.87534e-47	1.38165	1467.82	2028	0.106727	0.147459	118	1.04213e-35	9.77727e-32	8.28582e-34	1.42828	580.418	829	2022	0.131859	0.40999	2,44,45,55,56,57,100,101,102,104,107,111,117,127,150,151,152,153,154,155,172,178,182,186,187,188,189,195,196,207,239,240,241,244,245,246,262,266,267,268,269,342,356,385,386,387,388,389,391,392,393,401,419,436,446,447,449,450,456,458,459,464,465,466,479,480,481,497,500,532,555,556,570,599,610,618,619,634,652,654,664,665,666,668,669,670,673,674,701,702,706,707,714,715,716,717,724,735,748,753,754,75…	6430573F11Rik,9930013L23Rik,A1cf,AB041806,Aatf,Abhd5,Abr,Acadm,Acin1,Acvr1b,Acvr2b,Acvrl1,Adar,Adarb2,Adcy1,Adcy2,Adcy3,Adcy5,Adcy7,Adcy8,Adcy9,Adipor2,Adnp,Adora2b,Adra1b,Adra2a,Adra2b,Adra2c,Adrb2,Aff2,Aff3,Agap1,Agbl1,Ago2,Agt,Agtpbp1,Agtr1a,Ahctf1,Ak4,Akap12,Akap6,Akna,Akt1,Akt3,Aldh7a1,Alk,Angpt2,Ank2,Ankfy1,Apc,Arg1,Arhgap5,Arid3b,Arl4c,Arnt2,Arntl,Arpp21,Artn,Arvcf,Ascl1,Astn1,Atg16l1,Atg7…
MGI Expression: Detected	6392	TS22_hypothalamus	162	3.12335e-45	2.93033e-41	1.80884e-43	1.45212	1013	1471	0.0736567	0.106958	119	1.39578e-35	1.30952e-31	1.10044e-33	1.5541	364.842	567	1271	0.0901861	0.446105	39,40,41,55,56,57,100,101,102,104,145,150,151,152,223,258,333,376,385,386,387,388,389,391,392,443,479,480,481,539,540,555,556,582,604,605,610,625,656,664,665,666,668,669,673,674,735,736,765,766,767,768,769,770,771,773,774,798,799,800,801,802,836,837,838,840,877,881,882,892,893,894,895,896,897,898,935,936,950,951,975,978,979,980,981,982,1004,1005,1006,1009,1010,1026,1045,1054,1055,1056,1082,1125,1…	4921524J17Rik,4932438H23Rik,Aacs,Aatf,Abca1,Abcc4,Abcc5,Abcd2,Acaa2,Acaca,Acadm,Acadsb,Aco1,Acox1,Adamts1,Adamts2,Adar,Adarb2,Adcy1,Adcy2,Adcy3,Adcy5,Adcy7,Adcy8,Adcy9,Aff3,Agl,Agpat3,Agpat5,Ak4,Akna,Aldh1a2,Aldh1a3,Aldh1l1,Aldh7a1,Alk,Anp32a,App,Arhgap5,Arid1b,Arx,Asb4,Ass1,Atp1b1,Atp5g3,Atp5j,Atp8a1,Auts2,B3galnt1,B3gnt2,Bace2,Bach1,Bambi,Barhl2,Bcat1,Bche,Bckdhb,Bcmo1,Bcor,Bdh1,Bdnf,Bmi1,Bmper…
MGI Expression: Detected	6301	TS22_renal-urinary system	145	3.13602e-48	2.94221e-44	2.02911e-46	1.3947	1358.71	1895	0.0987939	0.137788	120	1.52148e-35	1.42745e-31	1.18954e-33	1.43384	564.917	810	1968	0.128837	0.411585	6,10,11,26,39,40,41,49,50,55,56,57,150,151,152,171,244,245,258,273,297,348,373,391,392,438,443,458,459,517,539,540,547,549,550,555,556,582,604,605,625,634,664,665,666,668,669,673,674,675,735,749,754,755,765,766,767,768,769,770,771,784,798,799,800,801,802,840,849,850,855,877,880,881,882,892,893,896,897,898,935,936,950,951,958,975,989,1002,1004,1005,1006,1009,1010,1045,1048,1054,1055,1056,1061,1073…	1110004E09Rik,2610018G03Rik,AI593442,Aacs,Aadat,Aatf,Abcc4,Abcc5,Acaa2,Acaca,Acadm,Acadsb,Aco1,Acox1,Acsl1,Acsl4,Acsl5,Acvr2b,Adam22,Adamts1,Adamts5,Adamts9,Adar,Adarb2,Adcy1,Adcy2,Adcy3,Adcy5,Adcy7,Adcy9,Adi1,Adk,Aff1,Aff3,Agpat3,Agpat5,Agps,Ak4,Akr1b3,Akr1d1,Aldh18a1,Aldh1a1,Aldh1a2,Aldh1a3,Aldh1l1,Aldh7a1,Alg10b,Alpl,Alx3,Alx4,Amer1,Amer2,Angpt1,Angpt2,Anp32a,Anxa11,App,Ar,Arg1,Arhgap5,Arid1b,…
MGI Expression: Detected	8821	TS24_forebrain	151	2.07322e-47	1.9451e-43	1.28814e-45	1.63004	593.239	967	0.0431352	0.0703119	121	4.73588e-35	4.4432e-31	3.67207e-33	1.80574	179.981	325	627	0.051694	0.518341	20,39,40,41,44,45,128,150,151,152,223,227,228,341,376,391,392,401,446,447,464,465,466,479,480,481,485,539,540,635,636,637,664,665,666,668,669,673,674,736,739,749,893,896,897,938,963,964,965,966,978,979,980,981,982,1093,1094,1095,1125,1126,1168,1221,1238,1248,1260,1261,1269,1270,1283,1284,1298,1349,1402,1473,1491,1492,1499,1603,1633,1637,1638,1655,1656,1657,1660,1661,1662,1675,1797,1876,1893,1907,…	4921524J17Rik,Abtb1,Acin1,Adamts2,Adra1b,Adra1d,Adrb2,Aff1,Aff2,Aldh1a3,Alk,Arx,Ascl1,Atf7ip,Atp6ap2,Atp8a1,Auts2,Bcat1,Bcl2,Bcl6,Bcor,Bdnf,Bmper,C77370,Cacna1a,Cacna1c,Cacna1e,Cacna2d1,Cacna2d2,Cacna2d3,Cacna2d4,Cacnb2,Cacnb4,Cadps,Calb2,Cck,Ccnd1,Ccnd2,Cd44,Cdh11,Cdh12,Cdh22,Cdh6,Cdk1,Cdk5r1,Cetn3,Chd4,Chn1,Col11a1,Col22a1,Col2a1,Ctnnb1,Cux1,Cux2,Cxcl12,Cyth3,D430041D05Rik,Dab1,Dbx1,Dcx,Ddah1,D…
MGI Expression: Detected	9161	TS23_lower jaw	136	3.99077e-49	3.74414e-45	2.75305e-47	1.45567	1081.29	1574	0.0786219	0.114448	122	5.07218e-35	4.75872e-31	3.90059e-33	1.50199	429.429	645	1496	0.102593	0.43115	32,39,40,41,91,92,109,128,153,154,155,168,169,172,177,186,187,188,189,204,205,207,208,209,212,213,214,220,239,240,241,244,245,270,298,300,315,316,317,318,319,335,345,349,353,354,355,357,359,373,374,402,496,503,517,527,534,539,540,560,564,593,594,595,617,635,636,637,650,670,675,694,706,707,724,725,726,748,752,754,755,756,773,774,781,794,821,824,825,826,839,849,850,858,859,867,880,883,892,901,906,9…	1190005I06Rik,1700066M21Rik,1810011O10Rik,1810055G02Rik,2900026A02Rik,3110043O21Rik,4921524J17Rik,A930018M24Rik,Aatf,Abhd17c,Abtb1,Acaca,Acox1,Acsl1,Acsl4,Acsl5,Actrt2,Acvr1b,Acvr2b,Adam12,Adam23,Adamts1,Adamts18,Adamts20,Adi1,Adipor2,Adk,Agap1,Agpat5,Ak4,Alcam,Aldh1a3,Aldoart2,Alpl,Alx4,Angptl1,Angptl2,Ank,Anxa3,Apitd1,Arhgap24,Arhgap27,Arpp21,Arxes2,Atl2,Atp13a5,Atp6v1b1,Avpr1a,Axin2,BC027231,B…
MGI Expression: Detected	6415	TS22_cerebral cortex	104	2.72753e-56	2.55897e-52	2.46055e-54	1.40722	1485.9	2091	0.108042	0.15204	123	5.52057e-35	5.1794e-31	4.2109e-33	1.41473	602.234	852	2098	0.135518	0.406101	2,20,26,35,39,40,41,55,56,57,89,90,100,101,102,104,128,130,145,150,151,152,177,223,227,228,258,273,302,303,304,305,333,357,373,376,391,392,443,479,480,481,485,498,500,528,533,537,539,540,555,556,568,581,582,590,604,605,610,625,634,635,636,637,656,664,665,666,668,669,673,674,735,736,739,765,766,767,768,769,770,771,784,798,799,800,801,802,809,810,835,836,837,838,840,849,850,877,880,881,882,892,893,…	2610018G03Rik,4921524J17Rik,4932438H23Rik,AI593442,Aacs,Aatf,Abca1,Abcb9,Abcc5,Abcd2,Abhd17c,Acaa2,Acaca,Acadm,Acadsb,Aco1,Acox1,Acsl1,Acsl4,Adamts1,Adamts2,Adamts5,Adamts9,Adar,Adarb2,Adcy1,Adcy2,Adcy3,Adcy5,Adcy7,Adcy8,Adcy9,Add2,Adk,Afap1,Aff1,Aff2,Aff3,Agl,Agpat3,Agpat5,Agps,Aif1l,Ak4,Akna,Akr1b3,Aldh18a1,Aldh1a3,Aldh1l1,Aldh3a2,Aldh7a1,Alk,Amer3,Anp32a,App,Arhgap5,Arid1b,Arl14ep,Arpc5,Arx,As…
Mouse Phenotype	MP:0003861	abnormal nervous system development	16	2.35101e-47	1.86411e-43	1.16507e-44	1.50958	859.841	1298	0.0625203	0.0943794	22	1.23558e-35	9.7969e-32	4.45313e-33	1.60295	313.173	502	1091	0.0798473	0.460128	44,45,49,100,101,102,104,111,122,123,124,128,139,150,151,152,153,154,155,168,169,208,209,218,239,240,241,244,245,280,356,373,385,386,387,388,389,393,446,447,458,459,493,494,495,517,547,570,604,605,610,618,619,628,635,636,637,664,665,666,668,669,670,675,725,748,749,754,755,773,774,819,840,864,877,880,894,895,938,947,958,993,995,996,1002,1040,1041,1053,1089,1100,1123,1124,1125,1126,1142,1143,1144,1…	Abr,Acvr1b,Adamts20,Adamts9,Adnp,Ago2,Ahi1,Ak8,Aldh1a2,Alx3,Alx4,Ambra1,Apaf1,Apbb2,Apc,Apob,Arid3b,Arl6,Arx,Ascl1,Ass1,Astn1,Atoh1,Atp2b2,Atp2c1,Axin2,B4galt2,Basp1,Bcl10,Bcl11a,Bcor,Bcr,Bdnf,Bmi1,Bmp2,Bmp7,Bmper,Bmpr1b,Braf,Cacna1a,Cacna2d2,Cacnb2,Cacng2,Card10,Casp3,Ccdc160,Cckar,Ccl22,Ccnd1,Ccnd2,Ccnf,Cdc73,Cdh2,Cdk5r1,Cdk5rap2,Cdkn2a,Cecr2,Cep41,Cer1,Cers1,Chd7,Chn1,Chn2,Chrm1,Cited2,Cnr1,Cn…
MGI Expression: Detected	11374	TS23_olfactory lobe	188	8.59271e-42	8.06168e-38	4.28813e-40	1.3807	1263.85	1745	0.0918965	0.126881	124	6.3845e-35	5.98994e-31	4.8306e-33	1.46747	486.552	714	1695	0.113568	0.421239	2,20,89,90,91,92,100,101,102,104,107,122,123,124,145,150,151,152,165,166,168,169,178,183,184,185,186,187,188,189,207,212,213,214,239,240,241,244,245,246,253,254,255,256,257,266,267,268,269,316,317,318,319,341,342,356,358,436,446,447,456,458,459,497,500,570,590,593,594,610,628,634,652,654,656,664,665,666,668,669,673,674,675,685,703,704,705,706,707,724,726,748,754,755,756,763,764,773,774,780,794,79…	0610040J01Rik,1700001C02Rik,1700009N14Rik,2510009E07Rik,4930506M07Rik,4932438H23Rik,6430573F11Rik,AB041806,Abcd2,Abce1,Abhd5,Abr,Acaca,Acadm,Acsl4,Actr3b,Acvr1b,Acvr2b,Acvrl1,Adar,Adcy1,Adcy8,Add2,Adnp,Adora2b,Adra2a,Adra2c,Adrb2,Afap1l2,Aff2,Agap1,Agtpbp1,Agtr1a,Ahctf1,Aif1l,Ajap1,Ak4,Akap12,Akap6,Akna,Akt1,Akt3,Aldh1l1,Aldh7a1,Alk,Angpt2,Ank,Ank2,Apc,Arg1,Arhgap5,Arid5b,Arl14ep,Arnt2,Arpp21,Arv…
MGI Expression: Detected	5911	TS22_inner ear	275	1.36528e-34	1.2809e-30	4.65783e-33	1.39873	973.028	1361	0.0707502	0.0989602	125	9.39473e-35	8.81413e-31	7.05131e-33	1.54144	371.732	573	1295	0.0911404	0.442471	6,26,35,39,40,41,42,55,56,57,150,151,152,171,239,240,241,273,333,348,373,385,386,387,388,389,443,458,459,498,537,539,540,555,556,582,604,605,625,664,665,666,668,669,673,674,735,748,784,798,799,800,801,802,836,837,838,840,849,850,855,877,880,881,882,892,893,894,895,898,935,936,950,951,958,1002,1004,1005,1006,1009,1010,1045,1050,1051,1052,1054,1055,1056,1072,1082,1121,1125,1126,1134,1168,1187,1189,…	1110004E09Rik,2610018G03Rik,AI593442,Abcc4,Abcc5,Acaa2,Acaca,Acadm,Acadsb,Aco1,Acox1,Acsl1,Acsl4,Acsl5,Adamts1,Adar,Adarb2,Adcy1,Adcy2,Adcy3,Adcy5,Adcy7,Adcy8,Adcy9,Adk,Aff3,Agpat3,Agps,Ak4,Akr1b3,Aldh18a1,Aldh1a1,Aldh1a2,Aldh1a3,Aldh3a2,Aldh7a1,Amer1,Amer2,Amer3,Ano3,Anp32a,Anxa11,App,Arhgap5,Arid1b,Arid5a,Arsi,Asb4,Atf7ip,Atoh1,Atp1a1,Atp1b1,Atp2b1,Atp5g3,Atp5j,Atp5o,Atp8a1,Auts2,B3gat2,B3gnt7,…
Mouse Phenotype	MP:0000428	abnormal craniofacial morphology	50	5.6643e-34	4.49122e-30	8.98245e-32	1.43628	815.997	1172	0.0593323	0.0852178	23	2.30788e-35	1.82992e-31	7.95618e-33	1.62757	288.774	470	1006	0.0747574	0.467197	6,10,11,15,91,92,100,101,102,104,128,153,154,155,173,207,208,209,224,227,228,239,240,241,242,280,301,335,357,363,373,385,386,387,388,389,391,392,393,422,458,459,493,494,495,496,517,565,593,594,604,605,610,633,635,636,637,650,670,724,725,739,748,773,774,839,870,877,880,894,895,896,897,913,947,958,993,995,996,1002,1061,1062,1063,1070,1071,1083,1089,1100,1110,1111,1112,1125,1126,1131,1164,1165,1166,…	Abca12,Acvr1b,Acvr2a,Acvrl1,Adamts2,Akap13,Akap6,Aldh1a1,Aldh1a2,Aldh1a3,Alpl,Alx3,Alx4,Amer1,Ank,Ankrd11,Antxr1,Ap3b1,Apaf1,Apc,Arid3b,Arid5b,Arl6,Ascl1,Asph,Atp2c1,Axin2,B3gnt2,Barx1,Bbx,Bcl11b,Bcl2,Bcor,Bdnf,Bloc1s3,Bmi1,Bmp2,Bmp5,Bmp7,Bmper,Bmpr1b,Bnc2,Braf,Cacnb2,Casp3,Cckar,Ccl2,Ccm2,Ccnd1,Cdh5,Cdk5rap2,Cdkn1c,Cecr2,Cenpj,Cer1,Chd7,Chl1,Chst11,Chsy1,Cited2,Clcn5,Col11a1,Col18a1,Col2a1,Cox6a…
MGI Expression: Detected	7453	TS23_limb	315	6.44951e-31	6.05093e-27	1.92093e-29	1.39197	898.005	1250	0.0652952	0.0908893	126	1.33014e-34	1.24794e-30	9.90429e-33	1.59337	313.173	499	1091	0.0793701	0.457379	39,40,41,55,56,57,91,92,100,101,102,104,108,119,142,153,154,155,165,166,168,169,172,204,205,207,212,213,214,244,245,270,290,298,325,326,349,353,354,355,374,429,430,431,432,433,472,473,493,494,495,517,527,539,540,555,556,560,593,594,596,597,598,610,614,615,650,670,675,685,724,726,752,754,755,781,794,828,829,830,831,849,850,858,859,867,877,883,893,906,907,919,920,921,947,986,993,995,996,1022,1023,1…	1190005I06Rik,1700001C02Rik,1700025G04Rik,Acsl4,Actrt2,Adam12,Adamts1,Adamts15,Adamts16,Adamts8,Adamts9,Adarb2,Aff3,Aldh1a3,Alk,Alpl,Alx4,Angpt2,Angptl1,Angptl2,Ank,Ankrd2,Anxa3,Apitd1,Appl2,Arhgap12,Arhgap27,Arnt2,Arpp21,Arx,Asb4,Atf3,Atp6v1b1,Axin2,BC034902,Bambi,Barx2,Bex2,Bhlhe40,Bin1,Bmp2,Bmp5,Bmp7,Bmpr1b,Btbd3,C1qtnf3,C77370,Cacna1g,Cacna1h,Cadm2,Calb2,Camk2a,Ccdc88c,Cck,Ccz1,Cd44,Cd82,Cdh1…
GO Biological Process	GO:2000026	regulation of multicellular organismal development	84	8.09895e-43	8.15402e-39	9.70717e-41	1.45381	954.732	1388	0.0694199	0.100923	20	3.00606e-35	3.02651e-31	1.51325e-32	1.56999	343.313	539	1196	0.0857325	0.450669	6,10,11,66,112,113,114,122,123,124,127,150,151,152,153,154,155,177,207,208,209,212,213,214,227,228,239,240,241,266,267,358,385,386,387,388,389,391,392,438,452,453,458,459,479,480,481,528,566,581,604,605,628,644,650,664,665,666,668,669,670,724,725,726,739,748,773,774,815,863,865,867,868,869,893,894,895,896,897,952,958,975,978,979,980,981,982,985,1004,1005,1008,1053,1070,1071,1082,1089,1093,1094,10…	Acin1,Acvr2a,Acvr2b,Acvrl1,Adamts1,Adamts20,Adamts9,Adm,Adra2b,Adra2c,Adrb2,Agt,Agtr1a,Agtr2,Ahi1,Ahr,Akt1,Alox12,Amot,Angpt2,Angpt4,Ank,Anxa3,Ap3b1,Apc,Apold1,App,Ar,Asb4,Ascl1,Asic2,Atoh1,Axin2,Bai1,Bai2,Bai3,Bambi,Barhl2,Bcl11a,Bcl11b,Bcl2,Bcl6,Bcor,Bdnf,Bmi1,Bmp2,Bmp2k,Bmp5,Bmp7,Bmpr1b,Btg1,Cacna1a,Camk1d,Camk2b,Capn3,Car2,Card11,Cartpt,Cblb,Cbln1,Ccl11,Ccl2,Ccnd1,Ccr7,Cd1d1,Cd83,Cdh4,Cdk1,Cd…
GO Biological Process	GO:0048468	cell development	97	1.65294e-37	1.66418e-33	1.71565e-35	1.42129	956.175	1359	0.0695248	0.0988148	21	3.55768e-35	3.58188e-31	1.70565e-32	1.57357	338.721	533	1180	0.0847781	0.451695	6,8,32,39,40,41,91,92,100,101,102,104,111,112,113,114,115,122,123,124,131,132,133,150,151,152,153,154,155,160,162,163,168,169,175,208,209,227,228,238,239,240,241,242,244,245,266,267,360,361,385,386,387,388,389,446,447,458,459,479,480,481,496,499,509,517,534,539,540,546,569,593,594,604,605,610,618,619,628,645,646,650,664,665,666,668,669,670,694,695,725,739,747,748,754,755,773,774,815,840,849,850,8…	4930506M07Rik,Ablim1,Acsl4,Adam22,Adcy1,Adm,Agfg1,Agt,Ahi1,Akt1,Alcam,Aldh1a2,Alk,Angpt2,Ank2,Ank3,Anks1,Antxr1,Apbb2,Apc,App,Arhgef28,Arid5b,Artn,Arx,Ascl1,Atg7,Atoh1,Atp2b2,Atp8a2,Atxn10,Atxn2,B3gnt2,Bak1,Bcl11b,Bcl2,Bcl2l11,Bcl6,Bdnf,Bfsp1,Bfsp2,Bloc1s3,Bloc1s6,Bmp2,Bmp5,Bmp7,Bmp8b,Bmpr1b,Braf,Bsph1,C230081A13Rik,Cabyr,Cacna1a,Cacna2d2,Cacnb4,Capn3,Capza3,Cav2,Ccdc64,Cck,Cckar,Ccm2,Cd9,Cdh11,C…
Mouse Phenotype	MP:0002058	neonatal lethality	58	2.92852e-32	2.32202e-28	4.00349e-30	1.44069	761.439	1097	0.0553653	0.0797644	24	5.25141e-35	4.16384e-31	1.73493e-32	1.66578	256.337	427	893	0.0679179	0.478164	6,10,11,24,25,44,45,153,154,155,178,195,196,207,216,239,240,241,242,244,245,333,363,371,372,391,392,422,429,430,431,432,433,458,459,493,494,495,496,524,526,574,582,633,650,670,697,714,715,716,717,724,728,748,754,755,773,774,836,837,838,840,870,877,896,897,913,919,920,921,934,947,958,993,995,996,1006,1040,1041,1061,1062,1063,1070,1071,1125,1126,1164,1165,1166,1175,1176,1177,1184,1224,1225,1226,123…	Abca12,Abhd5,Abr,Acvr2a,Adam12,Adam22,Adam9,Adamts20,Adamts9,Adra2b,Ago2,Aldh1a1,Aldh1a3,Alox12b,Alx3,Alx4,Amer1,Ank2,Ap3b1,Apba1,Arid5b,Arx,Ascl1,Ass1,Atg16l1,Atg7,Atoh1,Atox1,Atp1a3,Atxn1,Azin1,Bak1,Barx1,Bcl11a,Bcl11b,Bcr,Bdnf,Bicc1,Bin1,Bmp7,Bmper,Bnc2,Cacna1c,Cadps,Cald1,Casp3,Cbx4,Ccnd1,Ccnd3,Cd44,Cdh2,Cdk6,Cdkn1c,Cebpa,Cebpb,Cebpg,Celf4,Cers3,Chat,Chd7,Chrna1,Chrna7,Chst11,Col11a1,Col2a1,C…
MGI Expression: Detected	5910	TS22_ear	247	1.4388e-36	1.34989e-32	5.46512e-35	1.39731	1033.41	1444	0.075141	0.104995	127	2.43446e-34	2.28401e-30	1.79844e-32	1.51465	402.733	610	1403	0.0970256	0.434783	6,26,35,39,40,41,42,55,56,57,150,151,152,171,239,240,241,258,273,307,308,310,311,333,348,373,385,386,387,388,389,443,458,459,498,517,537,539,540,555,556,582,604,605,625,634,664,665,666,668,669,673,674,735,748,765,766,767,768,769,770,771,784,798,799,800,801,802,811,812,813,836,837,838,840,849,850,855,877,880,881,882,892,893,894,895,898,934,935,936,950,951,958,1002,1004,1005,1006,1009,1010,1045,105…	1110004E09Rik,2610018G03Rik,AI593442,Abcc4,Abcc5,Acaa2,Acaca,Acadm,Acadsb,Aco1,Acox1,Acsl1,Acsl4,Acsl5,Adamts1,Adar,Adarb2,Adcy1,Adcy2,Adcy3,Adcy5,Adcy7,Adcy8,Adcy9,Adi1,Adk,Adra2a,Aff3,Agpat3,Agps,Ak4,Akr1b3,Aldh18a1,Aldh1a1,Aldh1a2,Aldh1a3,Aldh3a2,Aldh7a1,Amer1,Amer2,Amer3,Ano3,Anp32a,Anxa11,App,Arg1,Arhgap5,Arid1b,Arid5a,Arsi,Asb4,Ass1,Atf6b,Atf7ip,Atic,Atoh1,Atp1a1,Atp1b1,Atp2b1,Atp5g3,Atp5j,…
GO Biological Process	GO:0009888	tissue development	72	2.85753e-47	2.87696e-43	3.99578e-45	1.46444	1008.58	1477	0.0733349	0.107395	22	4.36809e-35	4.39779e-31	1.999e-32	1.53169	387.807	594	1351	0.0944807	0.439674	6,10,11,42,43,44,45,91,92,100,101,102,104,112,113,114,115,122,123,124,131,132,133,153,154,155,162,163,168,169,173,227,228,238,239,240,241,298,359,391,392,429,430,431,432,433,446,447,452,453,458,459,479,480,481,496,510,511,517,527,569,581,593,594,604,605,610,628,633,638,639,640,645,646,650,670,675,739,747,748,773,774,853,877,893,896,897,919,920,921,938,952,958,967,978,979,980,981,982,986,1004,1005…	1600029D21Rik,1700112E06Rik,Aacs,Abca12,Acadm,Acvr1b,Acvr2a,Acvr2b,Acvrl1,Adam9,Adm,Agfg1,Agt,Ahi1,Ahr,Akt1,Aldh1a1,Aldh1a2,Aldh1a3,Alpl,Alx4,Amer1,Amer2,Amtn,Angpt1,Angpt2,Angpt4,Ankrd2,Ankrd33,Apaf1,Apc,Ar,Arhgap24,Arid5a,Arid5b,Arrdc3,Arx,Ascl1,Atf3,Atg7,Atoh1,Atp2b2,Atp2c1,Axin2,Bak1,Barx1,Barx2,Basp1,Bcl10,Bcl11b,Bcl2,Bdh1,Bfsp1,Bfsp2,Bloc1s6,Bmp2,Bmp5,Bmp7,Bmp8b,Bmpr1b,Bnc2,Bsph1,Btrc,Cabyr…
MGI Expression: Detected	3767	TS19_hindbrain	155	1.64724e-46	1.54544e-42	9.97061e-45	1.42291	1167.33	1661	0.0848781	0.120774	128	2.81489e-34	2.64093e-30	2.06323e-32	1.48318	450.384	668	1569	0.106251	0.425749	2,20,35,55,56,57,100,101,102,104,107,117,150,151,152,153,154,155,172,178,182,186,187,188,189,195,196,239,240,241,244,245,246,266,267,342,356,385,386,387,388,389,391,392,436,446,447,456,458,459,464,465,466,479,480,481,497,500,537,555,556,570,599,610,634,652,654,664,665,666,668,669,670,673,674,701,702,706,707,714,715,716,717,735,748,754,755,756,773,774,794,819,832,840,845,846,847,864,881,882,894,89…	1700001C02Rik,6430573F11Rik,9930013L23Rik,AB041806,Aatf,Abhd5,Abr,Acadm,Acvr1b,Acvr2b,Acvrl1,Adar,Adcy2,Adnp,Adora2b,Adra1b,Adra2a,Adra2b,Adra2c,Adrb2,Aff2,Aff3,Agap1,Agbl1,Agtpbp1,Agtr1a,Ahctf1,Ak4,Akap12,Akap6,Akna,Akt1,Akt3,Aldh7a1,Alk,Amer1,Amer2,Amer3,Angpt2,Ank2,Apc,Arg1,Arhgap5,Arl4c,Arnt2,Arpp21,Artn,Arvcf,Ascl1,Astn1,Atg16l1,Atg7,Atic,Atoh1,Atp11a,Atp1b1,Atp9a,Atxn10,Avpr1a,BC005537,Bahc…
MSigDB Perturbation	CUI_TCF21_TARGETS_2_DN	All significantly down-regulated genes in kidney glomeruli isolated from TCF21 [Gene ID=6943] knockout mice.	87	1.566e-15	5.26801e-12	6.05519e-14	1.31108	670.438	879	0.0487485	0.0639133	7	4.43636e-35	1.49239e-31	2.13199e-32	1.72151	221.317	381	771	0.0606012	0.494163	32,49,81,82,86,89,90,99,105,106,158,162,163,195,196,203,212,213,214,218,220,226,258,324,360,361,438,452,453,534,547,570,577,581,587,590,603,612,613,714,715,716,717,722,726,738,749,765,766,767,768,769,770,771,773,774,788,815,819,853,866,952,953,1001,1028,1029,1058,1059,1061,1070,1071,1082,1110,1111,1112,1164,1165,1166,1244,1263,1264,1265,1269,1270,1296,1297,1309,1310,1311,1325,1347,1408,1409,1411,…	Abca5,Ablim3,Acap2,Acox1,Acsl4,Adam9,Adamts16,Adamts5,Adcy1,Adm,Afap1l2,Agfg1,Aif1l,Akap2,Amotl1,Ankrd33b,Apbb2,Arhgap17,Arhgap24,Arhgap28,Arhgap31,Arhgap5,Arhgef16,Arhgef26,Arid5b,Arrdc3,Arvcf,Atp10a,Atp8b1,Atxn7l1,Avpr1a,Bbx,Bmi1,Btbd3,Cables1,Calm1,Calm2,Camk2d,Card10,Cav2,Cbfa2t3,Cblb,Ccdc126,Ccrl2,Ccrn4l,Cd38,Cd47,Cd97,Cdc73,Cdh5,Cdkl2,Cdkn1c,Cdyl,Cebpb,Celf2,Cers6,Cited2,Clec14a,Clic5,Col12…
MGI Expression: Detected	2414	TS17_future spinal cord	172	4.96222e-44	4.65555e-40	2.70672e-42	1.61311	578.385	933	0.0420552	0.0678397	129	4.94895e-34	4.64311e-30	3.59931e-32	1.78553	183.139	327	638	0.0520121	0.512539	6,32,35,111,150,151,152,153,154,155,207,216,227,228,239,240,241,244,245,281,282,283,285,286,385,386,387,388,389,391,392,419,458,459,464,465,466,479,480,481,498,534,537,570,604,605,618,619,664,665,666,668,669,670,675,724,728,739,748,754,755,773,774,790,849,850,894,895,896,897,904,958,963,964,965,966,978,979,980,981,982,1082,1125,1126,1184,1189,1190,1192,1193,1195,1198,1238,1248,1277,1283,1284,1307…	1110004E09Rik,4932438H23Rik,Adamts20,Adamts5,Aff2,Agpat3,Alcam,Alk,Amer1,Amer2,Amer3,Ankfy1,App,Arnt2,Ascl1,Atoh1,Atp5j,Atp5o,Atp6v1b2,Axin2,Bace2,Bach1,Barhl2,Basp1,Bcl11a,Bcl2,Bcr,Bin1,Bmp7,Bmper,Bmpr1b,Brwd1,Btg1,Cacna1c,Cacna1h,Calb2,Carhsp1,Casp3,Cbr3,Ccnd1,Ccnd2,Cdh11,Cdh22,Cdh6,Chat,Chodl,Clic6,Cobl,Col6a1,Crebbp,Crim1,Crmp1,Csf1r,Ctbp2,Ctnnb1,Cux2,Cxadr,Cxcr4,D16Ertd472e,Daam1,Daam2,Dact1…
MGI Expression: Detected	6396	TS22_thalamus	147	4.10663e-48	3.85284e-44	2.62098e-46	1.46426	1026.46	1503	0.0746354	0.109285	130	5.03857e-34	4.72718e-30	3.6363e-32	1.52872	380.056	581	1324	0.0924129	0.438822	26,35,39,40,41,55,56,57,89,90,145,150,151,152,223,258,273,333,373,376,391,392,443,479,480,481,537,539,540,555,556,582,590,604,605,625,634,656,664,665,666,668,669,673,674,735,736,765,766,767,768,769,770,771,773,774,784,798,799,800,801,802,836,837,838,840,880,881,882,892,893,896,897,898,935,936,950,951,975,978,979,980,981,982,1004,1005,1006,1009,1010,1026,1050,1051,1052,1054,1055,1056,1082,1125,112…	4921524J17Rik,4932438H23Rik,AI593442,Aacs,Abca1,Abcc5,Abcd2,Acaa2,Acaca,Acadm,Acadsb,Aco1,Acox1,Adamts2,Adar,Adarb2,Adcy1,Adcy2,Adcy3,Adcy5,Adcy7,Adcy8,Adcy9,Aff3,Agl,Agpat3,Agpat5,Ak4,Akna,Akr1b3,Akr1d1,Aldh18a1,Aldh1a3,Aldh1l1,Aldh7a1,Amer1,Amer2,Amer3,Anp32a,App,Arhgap5,Arid1b,Arx,Asb4,Ass1,Atf6b,Atic,Atp1a1,Atp1a3,Atp1b1,Atp5g3,Atp5j,Atp8a1,Auts2,B3galnt1,B3gat1,B3gat2,B3gnt2,Bach1,Bambi,Barh…
GO Biological Process	GO:0009887	organ morphogenesis	95	9.19152e-38	9.25402e-34	9.74107e-36	1.52653	649.841	992	0.0472508	0.0721297	23	9.97003e-35	1.00378e-30	4.36427e-32	1.7257	216.724	374	755	0.0594878	0.495364	6,10,11,91,92,153,154,155,173,207,227,228,239,240,241,298,391,392,429,430,431,432,433,452,453,458,459,479,480,481,499,517,546,569,574,593,594,650,670,724,739,748,756,773,774,849,850,868,869,877,896,897,919,920,921,952,958,978,979,980,981,982,1004,1005,1038,1039,1053,1061,1062,1063,1070,1071,1098,1099,1110,1111,1112,1125,1126,1131,1141,1164,1165,1166,1184,1221,1225,1226,1387,1411,1416,1427,1428,14…	Abr,Acvr2b,Adamts1,Adm,Agtpbp1,Agtr2,Ahi1,Ahr,Aldh1a1,Aldh1a2,Aldh1a3,Alpl,Alx3,Alx4,Amtn,Angpt1,Ankrd11,Aqp6,Ar,Arid5b,Atoh1,Atp2b2,Atp6v1b1,Axin2,Bak1,Barx2,Bcl11b,Bcl2,Bcl2l11,Bcor,Bcr,Bmi1,Bmp2,Bmp7,Bmpr1b,Bnc2,Car2,Cd44,Cdh23,Cer1,Chd7,Chst11,Cited2,Clic5,Cnga3,Col11a1,Col13a1,Col1a2,Col2a1,Col5a1,Col5a2,Cpe,Cryaa,Csgalnact1,Ctgf,Ctnnb1,Ctsh,Cul1,Cxcr4,Cyp26b1,Cyp7b1,Cyr61,Dicer1,Dlc1,Dlg1,D…
MGI Expression: Detected	5295	TS21_brain	122	6.8472e-53	6.42405e-49	5.26561e-51	1.46552	1117.69	1638	0.0812689	0.119101	131	6.54147e-34	6.1372e-30	4.68489e-32	1.49604	425.123	636	1481	0.101161	0.42944	21,35,44,45,91,92,100,101,102,104,111,139,142,150,151,152,153,154,155,227,228,242,266,267,376,385,386,387,388,389,391,392,393,436,446,447,449,450,464,465,466,478,479,480,481,485,520,521,532,537,593,594,610,618,619,664,665,666,668,669,670,739,773,774,797,849,850,877,893,894,895,896,897,901,914,915,929,938,946,963,964,965,966,978,979,980,981,982,1004,1005,1011,1012,1028,1029,1040,1041,1073,1082,111…	0610007P14Rik,A1cf,Ablim1,Acin1,Acsl4,Acvr2a,Acvr2b,Adamts1,Adamts9,Adar,Adarb2,Adcy1,Adcy8,Adcyap1r1,Adnp,Adnp2,Adra1b,Adra1d,Adrb2,Ago2,Ahctf1,Ahr,Akt3,Aldh1a2,Aldh1a3,Alk,Alx3,Amer1,Amer2,Amer3,Ankfy1,Ano3,Anxa2,Arg1,Arhgap5,Arhgef10l,Arhgef11,Arhgef12,Arid3b,Arnt2,Arntl,Arx,Ascl1,Atf6b,Atoh1,Atoh8,Atp1a1,Atp6v0e2,Atxn1,Auts2,Bach1,Bach2,Bak1,Basp1,Baz1a,Bbx,Bcl11a,Bcl11b,Bcl2,Bhlhe40,Bicc1,Bm…
MGI Expression: Detected	6438	TS22_metencephalon lateral wall	261	2.20715e-35	2.07075e-31	7.93391e-34	1.36617	1153.59	1576	0.0838788	0.114593	132	7.05449e-34	6.61852e-30	5.01403e-32	1.48338	444.93	660	1550	0.104979	0.425806	35,39,40,41,42,55,56,57,145,150,151,152,153,154,155,244,245,258,333,373,385,386,387,388,389,443,537,539,540,555,556,582,583,604,605,625,656,664,665,666,668,669,670,673,674,735,754,755,765,766,767,768,769,770,771,773,774,798,799,800,801,802,836,837,838,840,849,850,880,881,882,892,893,894,895,898,935,936,950,951,1004,1005,1006,1009,1010,1026,1045,1054,1055,1056,1082,1125,1126,1154,1168,1187,1188,11…	1110004E09Rik,4932438H23Rik,AI593442,Aacs,Aatf,Abca1,Abcb9,Abcc4,Abcc5,Abcd2,Acaa2,Acaca,Acadm,Acadsb,Aco1,Acox1,Acsl1,Acsl4,Acsl5,Adamts1,Adamts5,Adar,Adarb2,Adcy1,Adcy2,Adcy3,Adcy5,Adcy7,Adcy8,Adcy9,Adcyap1r1,Adk,Adra2c,Aff2,Aff3,Agl,Agpat3,Agpat5,Agps,Ak4,Akna,Akr1b3,Aldh18a1,Aldh1a3,Aldh1l1,Aldh3a2,Aldh7a1,Alk,Amer1,Amer2,Amer3,Anp32a,App,Arhgap5,Arid1b,Arid5a,Arx,Asb4,Ascl1,Ass1,Atf6b,Atoh1,…
GO Biological Process	GO:0048519	negative regulation of biological process	25	2.82505e-73	2.84426e-69	1.1377e-70	1.40095	1927.26	2700	0.140134	0.196321	24	1.21159e-34	1.21983e-30	5.08261e-32	1.33602	856.274	1144	2983	0.181963	0.383506	6,10,11,15,32,83,91,92,112,113,114,115,122,123,124,127,131,132,133,139,150,151,152,153,154,155,161,167,173,177,183,184,185,195,196,207,208,209,212,213,214,227,228,238,239,240,241,242,264,265,266,267,280,287,288,291,297,302,303,304,305,313,315,316,317,318,319,320,321,322,358,359,374,375,385,386,387,388,389,391,392,393,419,452,453,457,458,459,474,475,476,477,478,479,480,481,496,499,505,521,524,528,…	1110008J03Rik,1600029D21Rik,2410016O06Rik,2610034B18Rik,Aatf,Abca5,Abhd5,Abr,Acaa2,Acin1,Acsl4,Actn2,Acvrl1,Adamts1,Adamts20,Adar,Adcyap1r1,Add2,Adm,Adnp,Adnp2,Adora1,Adora2b,Adra1a,Adra1b,Adra1d,Adra2a,Adra2c,Adrb1,Adrb2,Ago2,Agt,Agtr1a,Agtr2,Ahi1,Ahr,Aicda,Akirin2,Akt1,Aldh1a2,Alox12,Ambra1,Amer1,Amer2,Amigo2,Amot,Angpt1,Angpt2,Angpt4,Anxa2,Aoah,Ap1ar,Apbb2,Apc,Apln,App,Ar,Arap3,Arfgef1,Arhgap1…
MGI Expression: Detected	6437	TS22_metencephalon	264	3.57924e-35	3.35804e-31	1.27199e-33	1.36428	1157.39	1579	0.0841555	0.114811	133	9.16662e-34	8.60012e-30	6.46626e-32	1.4818	446.078	661	1554	0.105138	0.425354	35,39,40,41,42,55,56,57,145,150,151,152,153,154,155,244,245,258,333,373,385,386,387,388,389,443,537,539,540,555,556,582,583,604,605,625,656,664,665,666,668,669,670,673,674,735,754,755,765,766,767,768,769,770,771,773,774,798,799,800,801,802,836,837,838,840,849,850,880,881,882,892,893,894,895,898,935,936,950,951,1004,1005,1006,1009,1010,1026,1045,1054,1055,1056,1082,1125,1126,1154,1168,1187,1188,11…	1110004E09Rik,4932438H23Rik,AI593442,Aacs,Aatf,Abca1,Abcb9,Abcc4,Abcc5,Abcd2,Acaa2,Acaca,Acadm,Acadsb,Aco1,Acox1,Acsl1,Acsl4,Acsl5,Adamts1,Adamts5,Adar,Adarb2,Adcy1,Adcy2,Adcy3,Adcy5,Adcy7,Adcy8,Adcy9,Adcyap1r1,Adk,Adra2c,Aff2,Aff3,Agl,Agpat3,Agpat5,Agps,Ak4,Akna,Akr1b3,Aldh18a1,Aldh1a3,Aldh1l1,Aldh3a2,Aldh7a1,Alk,Amer1,Amer2,Amer3,Anp32a,App,Arhgap5,Arid1b,Arid5a,Arx,Asb4,Ascl1,Ass1,Atf6b,Atoh1,…
Mouse Phenotype	MP:0005391	vision/eye phenotype	29	2.35898e-42	1.87043e-38	6.44978e-40	1.47753	864.282	1277	0.0628431	0.0928525	25	2.5772e-34	2.04346e-30	8.17384e-32	1.56327	341.591	534	1190	0.0849372	0.44874	6,10,11,32,39,40,41,115,117,125,139,145,153,154,155,207,227,228,239,240,241,242,280,301,348,374,375,458,459,474,475,476,477,479,480,481,489,493,494,495,499,517,534,539,540,546,565,574,581,624,629,638,639,640,644,656,670,697,724,739,748,794,840,855,868,869,877,883,884,906,907,947,958,967,976,977,978,979,980,981,982,990,991,993,995,996,1006,1053,1070,1071,1082,1083,1123,1124,1125,1126,1131,1141,114…	2310022B05Rik,2900026A02Rik,Aadat,Abca4,Abca5,Acvr2a,Adam12,Adam9,Adk,Aff1,Agps,Agtpbp1,Agxt2l2,Ahi1,Ahr,Alcam,Aldh1a1,Aldh1a2,Aldh1a3,Aldh3a2,Alx3,Alx4,Angpt2,Ank2,Ankrd11,Ankrd12,Ap3b1,Apaf1,Apc,Apln,Apob,Arhgap25,Arl6,Arntl,Artn,Arvcf,Ascl1,Asic2,Atox1,Atp8a1,Atp8a2,Axin2,Barhl2,Barx2,Bcar3,Bcl11b,Bcl2,Bdnf,Bfsp1,Bfsp2,Bid,Bin3,Bloc1s3,Bloc1s6,Bmi1,Bmp7,Bmper,Bmpr1b,Bnc1,Braf,Bsn,Cacna2d4,Cacn…
MGI Expression: Detected	7736	TS23_rest of skin	91	8.28156e-59	7.76976e-55	8.53819e-57	1.588	826.198	1312	0.060074	0.0953974	134	1.19506e-33	1.1212e-29	8.3672e-32	1.59273	305.136	486	1063	0.0773024	0.457197	32,35,39,40,41,89,90,150,151,152,153,154,155,207,208,209,212,213,214,220,244,245,270,316,317,318,319,325,326,359,373,402,474,475,476,477,496,534,537,539,540,560,564,590,596,597,598,664,665,666,668,669,670,675,694,724,725,726,754,755,773,774,781,824,825,826,828,829,830,831,880,892,901,976,977,1002,1022,1038,1039,1045,1054,1055,1056,1058,1059,1073,1087,1089,1093,1094,1095,1110,1111,1112,1113,1131,1…	1700009N14Rik,1700025G04Rik,1810055G02Rik,2510009E07Rik,2900026A02Rik,3632451O06Rik,4930506M07Rik,9630041A04Rik,Abhd17c,Acaa2,Acaca,Ace,Acsl1,Acsl4,Acsl5,Acvr1b,Adamts15,Add2,Adi1,Alcam,Alk,Alx4,Amer1,Amer2,Amer3,Aplp2,Arg1,Arhgap24,Arhgap25,Arnt2,Atf6b,Atl2,Atp6v1b1,Atp6v1c1,Axin2,BC027231,Bach2,Bambi,Barx2,Bcl11a,Bcl7a,Bdh1,Bhlhe41,Bmi1,Bmp2,C1galt1,Cables1,Cacybp,Cadm1,Car12,Card14,Casz1,Ccdc9…
MGI Expression: Detected	7447	TS25_organ system	164	4.2492e-45	3.9866e-41	2.43085e-43	1.44487	1038.85	1501	0.0755363	0.10914	135	1.68588e-33	1.58169e-29	1.17163e-31	1.49573	420.53	629	1465	0.100048	0.429351	10,11,21,22,23,32,81,82,115,128,142,150,151,152,157,227,228,239,240,241,242,244,245,291,298,307,308,310,311,335,341,376,446,447,458,459,472,473,479,480,481,485,490,491,525,534,577,635,636,637,650,655,664,665,666,668,669,735,739,748,753,754,755,792,811,812,813,815,816,839,849,850,901,934,938,958,978,979,980,981,982,1004,1005,1061,1073,1082,1110,1111,1112,1121,1125,1126,1131,1141,1142,1143,1144,117…	0610007P14Rik,Abcc8,Acsl5,Acvr1b,Acvr2a,Acvr2b,Acvrl1,Adam19,Adam9,Adamts20,Adamts9,Adnp,Adnp2,Adora1,Adra1b,Adra1d,Adrb1,Adrb2,Aff1,Agbl1,Agt,Agtpbp1,Agtr2,Akt1,Alcam,Alox5ap,Angpt1,Angpt2,Anks4b,Anxa2,Apba1,App,Aqp8,Ar,Arg1,Arhgef10l,Arhgef11,Arhgef12,Arnt2,Arntl,Ascl1,Atoh1,Atp10a,Atp11a,Atp1a1,Atp2b2,Atp6v0a4,Atp6v1b1,Atp6v1b2,Atp6v1c1,Atp6v1c2,Atp6v1g3,Atp8a1,Atp8a2,Atp8b1,Atp9a,Axin2,Aym1,B…
MGI Expression: Detected	3368	TS19_embryo mesenchyme	270	7.71187e-35	7.23527e-31	2.67973e-33	1.6028	471.05	755	0.0342507	0.0548971	136	1.96358e-33	1.84223e-29	1.35458e-31	1.89439	140.942	267	491	0.0424686	0.543788	81,82,111,119,128,139,142,153,154,155,207,239,240,241,244,245,302,303,304,305,349,385,386,387,388,389,391,392,458,459,498,577,604,605,618,619,635,636,637,650,670,724,748,754,755,809,810,858,859,877,893,894,895,896,897,958,1028,1029,1045,1061,1062,1063,1110,1111,1112,1125,1126,1164,1165,1166,1221,1277,1307,1344,1345,1346,1349,1408,1409,1437,1438,1439,1440,1441,1452,1471,1483,1484,1485,1486,1491,14…	2810474O19Rik,Adam12,Adam19,Adamts20,Adamts9,Adra2a,Ago2,Alk,Alx3,Alx4,Angptl1,Ankrd2,Arid5b,Asap1,Atf7ip,Atoh1,Bcor,Bhlhe41,Bmp2,Bnc1,Btg1,Cdh11,Cdh15,Cdh4,Chd4,Cmklr1,Cobl,Col2a1,Col5a1,Creb3l2,Creb5,Cxcl12,Cxcr2,Cyp26a1,Cyp26c1,Dach1,Dct,Des,Dgkz,Dicer1,Dkk2,Dll1,Dmrt2,Dnmt1,Dock6,Dscam,Dusp6,Dync1i1,Ebf1,Ebf2,Ednra,Ednrb,Efna5,Efna5,Egfl6,Egr1,Elavl2,Emx2,En1,Epas1,Epha7,Ets2,Etv5,Etv6,Eya2,E…
MGI Expression: Detected	9956	TS24_telencephalon	158	1.03234e-45	9.68544e-42	6.13003e-44	1.65133	539.565	891	0.0392326	0.0647859	137	3.63944e-33	3.41452e-29	2.49235e-31	1.82102	164.193	299	572	0.0475585	0.522727	20,39,40,41,44,45,128,223,227,228,341,376,391,392,446,447,464,465,466,479,480,481,485,539,540,635,636,637,673,674,736,739,749,893,896,897,938,963,964,965,966,978,979,980,981,982,1093,1094,1095,1125,1126,1168,1221,1248,1269,1270,1283,1284,1298,1349,1402,1473,1491,1492,1499,1637,1638,1655,1656,1657,1660,1661,1662,1675,1797,1893,1907,1958,1959,1960,1961,1962,1979,1980,1981,1982,1983,2038,2039,2040,2…	4921524J17Rik,Abtb1,Acin1,Adamts2,Adrb2,Aff1,Aff2,Aldh1a3,Alk,Arx,Ascl1,Atp6ap2,Atp8a1,Auts2,Bcat1,Bcl2,Bcl6,Bcor,Bdnf,Bmper,C77370,Cacna1a,Cacna1c,Cacna1e,Cacna2d1,Cacna2d2,Cacna2d3,Cacna2d4,Cacnb2,Cacnb4,Cadps,Calb2,Cck,Ccnd1,Ccnd2,Cdh11,Cdh12,Cdh22,Cdh6,Cdk1,Cdk5r1,Cetn3,Chd4,Chn1,Col11a1,Col22a1,Col2a1,Ctnnb1,Cux1,Cux2,Cxcl12,Cyth3,D430041D05Rik,Dab1,Dbx1,Dcx,Ddah1,Disc1,Dlk1,Dlx1,Dlx2,Dmbx1,…
Mouse Phenotype	MP:0002092	abnormal eye morphology	27	8.81948e-43	6.99296e-39	2.58999e-40	1.49648	815.246	1220	0.0592777	0.0887079	26	8.33864e-34	6.6117e-30	2.54296e-31	1.57923	319.775	505	1114	0.0803245	0.453321	6,10,11,32,39,40,41,115,117,125,139,145,153,154,155,207,227,228,239,240,241,242,280,301,348,374,458,459,474,475,476,477,479,480,481,489,493,494,495,499,517,534,539,540,546,565,574,581,624,629,638,639,640,644,656,670,697,724,739,748,794,840,855,868,869,877,883,906,907,947,958,967,976,977,978,979,980,981,982,990,991,993,995,996,1006,1053,1070,1071,1082,1083,1123,1124,1125,1126,1131,1141,1145,1176,1…	2310022B05Rik,2900026A02Rik,Aadat,Abca4,Abca5,Acvr2a,Adam12,Adam9,Adk,Aff1,Agps,Agtpbp1,Agxt2l2,Ahi1,Ahr,Alcam,Aldh1a1,Aldh1a2,Aldh1a3,Aldh3a2,Alx3,Alx4,Angpt2,Ank2,Ankrd11,Ankrd12,Ap3b1,Apaf1,Apc,Apln,Apob,Arhgap25,Arl6,Arntl,Artn,Arvcf,Ascl1,Asic2,Atox1,Atp8a1,Atp8a2,Axin2,Barhl2,Barx2,Bcar3,Bcl11b,Bcl2,Bdnf,Bfsp1,Bfsp2,Bid,Bin3,Bloc1s3,Bloc1s6,Bmi1,Bmp7,Bmper,Bmpr1b,Bnc1,Braf,Bsn,Cacna2d4,Cacn…
Mouse Phenotype	MP:0001764	abnormal homeostasis	14	1.57415e-55	1.24814e-51	8.91529e-53	1.35439	1847.32	2502	0.134322	0.181924	27	1.03325e-33	8.19265e-30	3.03431e-31	1.33005	860.867	1145	2999	0.182122	0.381794	10,11,15,50,59,60,61,96,97,98,100,101,102,104,111,112,113,114,128,139,145,153,154,155,177,195,196,204,205,207,224,227,228,238,239,240,241,242,244,245,258,262,264,265,268,269,270,280,291,307,308,310,311,316,317,318,319,341,348,353,354,355,363,371,372,376,391,392,393,409,446,447,449,450,452,453,458,459,464,465,466,474,475,476,477,478,479,480,481,493,494,495,517,549,550,557,565,570,581,607,608,609,6…	2310022B05Rik,Abca1,Abca12,Abca2,Abca4,Abca5,Abcc1,Abcc4,Abcc8,Abcd2,Abhd5,Acaca,Acacb,Acadm,Ace,Aco1,Acot11,Acox1,Acsl1,Acsl4,Acvr2a,Acvr2b,Acvrl1,Adam19,Adamts1,Adar,Adcy8,Adcyap1r1,Add2,Adipor2,Adk,Adm,Adora1,Adora2b,Adra1b,Adra2a,Adra2b,Adrb1,Adrb2,Aga,Agps,Agt,Agtr1a,Agtr2,Agxt2l2,Ahi1,Ahr,Akap13,Akr1b3,Akt1,Akt3,Aldh1a2,Alox12,Alox12b,Alox5ap,Alpl,Alx3,Amer1,Angpt2,Angptl2,Ank,Ankrd11,Anxa2…
MGI Expression: Detected	8790	TS23_foregut	184	1.87007e-42	1.7545e-38	9.53534e-41	1.41386	1111.14	1571	0.0807927	0.11423	138	5.59731e-33	5.2514e-29	3.80536e-31	1.47876	440.911	652	1536	0.103706	0.424479	21,32,35,39,40,41,81,82,91,92,108,109,119,128,142,153,154,155,168,169,195,196,207,208,209,212,213,214,220,244,245,270,273,281,282,283,290,298,316,317,318,319,325,326,335,345,348,349,373,379,402,446,447,474,475,476,477,496,517,524,534,537,539,540,560,577,593,594,596,597,598,614,615,617,635,636,637,650,670,714,715,716,717,724,725,726,754,755,781,784,790,794,824,825,826,828,829,830,831,839,855,858,8…	0610040J01Rik,1700025G04Rik,2900026A02Rik,4921524J17Rik,4930506M07Rik,Abcd2,Abhd17c,Abr,Acaa2,Acaca,Acsl1,Acsl4,Acsl5,Acsm3,Actn2,Acvr1b,Acvr2b,Adam12,Adam23,Adam28,Adamts20,Adamts8,Adamts9,Adarb2,Adcyap1r1,Adi1,Adk,Afap1l2,Agl,Agpat5,Ak4,Akap2,Akap6,Alcam,Aldh1a3,Alk,Amer1,Amer3,Angptl1,Ano3,Anxa11,Apln,Appl2,Arg1,Arhgap12,Arhgap8,Arnt2,Arpp21,Arx,Asb4,Atl2,Atp11a,Atp1b1,Atp6v0e2,Axin2,B4galt5,B…
Mouse Phenotype	MP:0005376	homeostasis/metabolism phenotype	12	8.60023e-59	6.81913e-55	5.68261e-56	1.33602	2115.98	2827	0.153856	0.205555	28	2.41481e-33	1.9147e-29	6.83821e-31	1.30049	995.781	1295	3469	0.205981	0.373306	10,11,15,32,50,59,60,61,66,89,90,96,97,98,100,101,102,104,111,112,113,114,128,139,142,145,153,154,155,173,177,195,196,204,205,207,212,213,214,224,227,228,238,239,240,241,242,244,245,258,262,264,265,268,269,270,280,291,307,308,310,311,316,317,318,319,341,348,353,354,355,363,371,372,376,391,392,393,409,446,447,449,450,452,453,458,459,464,465,466,472,473,474,475,476,477,478,479,480,481,493,494,495,5…	2310022B05Rik,Abca1,Abca12,Abca2,Abca4,Abca5,Abcc1,Abcc4,Abcc8,Abcd2,Abhd5,Abra,Acaca,Acacb,Acadm,Ace,Aco1,Acot11,Acox1,Acsl1,Acsl4,Acvr2a,Acvr2b,Acvrl1,Adam19,Adamts1,Adar,Adcy1,Adcy5,Adcy8,Adcyap1r1,Add2,Adipor2,Adk,Adm,Adora1,Adora2b,Adra1a,Adra1b,Adra2a,Adra2b,Adrb1,Adrb2,Aga,Agps,Agt,Agtr1a,Agtr2,Agxt2l2,Ahi1,Ahr,Akap13,Akr1b3,Akt1,Akt3,Aldh1a2,Alox12,Alox12b,Alox5ap,Alpl,Alx3,Amer1,Angpt2,A…
MGI Expression: Detected	7016	TS28_hippocampus	154	9.36052e-47	8.78204e-43	5.70262e-45	1.32485	1828.89	2423	0.132981	0.17618	141	1.36154e-32	1.2774e-28	9.05955e-31	1.35007	755.519	1020	2632	0.16224	0.387538	2,39,40,41,44,45,55,56,57,100,101,102,104,107,115,117,127,150,151,152,153,154,155,168,169,172,178,182,186,187,188,189,195,196,207,227,228,239,240,241,244,245,246,262,266,267,268,269,291,341,342,356,393,419,436,446,447,449,450,456,458,459,464,465,466,479,480,481,490,491,497,500,501,532,539,540,555,556,570,581,586,599,610,634,652,654,664,665,666,668,669,670,673,674,699,700,701,702,706,707,714,715,7…	6430573F11Rik,9930013L23Rik,A1cf,AB041806,Aatf,Abhd5,Abr,Acadm,Ace,Acin1,Acsl4,Acvr1b,Acvr2b,Acvrl1,Adar,Adarb2,Adcy1,Adcy2,Adcy3,Adcy5,Adcy8,Adcy9,Adipor2,Adk,Adnp,Adnp2,Adora1,Adora2b,Adra1b,Adra2a,Adra2b,Adra2c,Adrb1,Adrb2,Aff2,Aff3,Agap1,Agbl1,Ago2,Agtpbp1,Agtr1a,Agtr2,Ahctf1,Ak4,Akap12,Akap6,Akna,Akt1,Akt3,Aldh7a1,Alk,Angpt2,Ank2,Ankrd33b,Apc,Arg1,Arhgap27,Arhgap5,Arl4c,Arnt2,Arpp21,Artn,Arv…
MGI Expression: Detected	7006	TS28_midbrain	153	5.61943e-47	5.27215e-43	3.44585e-45	1.3555	1581.71	2144	0.115008	0.155893	142	2.16019e-32	2.02669e-28	1.42725e-30	1.38232	645.292	892	2248	0.14188	0.396797	2,44,45,55,56,57,100,101,102,104,107,111,117,150,151,152,153,154,155,172,178,182,186,187,188,189,195,196,207,227,228,239,240,241,244,245,246,266,267,268,269,291,342,356,391,392,401,436,446,447,449,450,456,458,459,464,465,466,479,480,481,490,491,497,500,501,521,532,555,556,570,581,599,610,618,619,634,652,654,664,665,666,668,669,670,673,674,699,700,701,702,706,707,714,715,716,717,724,735,739,748,75…	6430573F11Rik,9930013L23Rik,A1cf,AB041806,Aatf,Abhd5,Abr,Acadm,Ace,Acin1,Acvr1b,Acvr2b,Acvrl1,Adar,Adarb2,Adcy1,Adcy2,Adcy3,Adcy5,Adcy7,Adcy8,Adcy9,Adk,Adnp,Adora1,Adora2b,Adra1b,Adra2a,Adra2b,Adra2c,Adrb1,Adrb2,Aff2,Aff3,Agap1,Agbl1,Ago2,Agt,Agtpbp1,Agtr1a,Ahctf1,Ak4,Akap12,Akap6,Akna,Akt1,Akt3,Aldh7a1,Alk,Angpt2,Ank2,Ankfy1,Apc,Arg1,Arhgap5,Arid3b,Arid5b,Arl4c,Arnt2,Arntl,Arpp21,Artn,Arvcf,Ascl…
GO Molecular Function	GO:0005515	protein binding	2	5.4765e-99	1.91075e-95	9.55376e-96	1.3026	3737.13	4868	0.271732	0.353959	1	5.37198e-34	1.87428e-30	1.87428e-30	1.20152	1853.49	2227	6457	0.354223	0.344897	3,10,11,15,17,21,24,25,30,32,42,44,45,60,61,89,90,91,92,93,96,97,98,100,101,102,104,107,109,112,113,114,115,122,123,124,125,128,136,137,138,139,142,150,151,152,153,154,155,160,161,164,165,166,167,168,169,173,177,178,182,183,184,185,195,196,197,198,203,204,205,207,208,209,212,213,214,216,224,227,228,238,239,240,241,242,262,264,265,266,267,270,287,288,291,295,298,301,302,303,304,305,316,317,318,319…	1110008J03Rik,1700009N14Rik,1700019D03Rik,1700024P04Rik,2300002M23Rik,2410016O06Rik,2410076I21Rik,4922501C03Rik,4930506M07Rik,4933400A11Rik,9230019H11Rik,Aadat,Aanat,Aar2,Aatf,Abca1,Abca12,Abcb9,Abcc8,Abcd2,Abhd5,Ablim1,Ablim2,Ablim3,Abra,Acaca,Acap2,Ace,Acox2,Actn1,Actn2,Actr3b,Actrt3,Acvr1b,Acvr2a,Acvr2b,Acvrl1,Adam12,Adam18,Adam19,Adam22,Adam23,Adam9,Adamts1,Adar,Adcy1,Adcy2,Adcy3,Adcy5,Adcyap…
MGI Expression: Detected	6585	TS22_forelimb	169	3.16419e-44	2.96865e-40	1.75659e-42	1.42795	1090.37	1557	0.0792826	0.113212	143	4.21071e-32	3.95049e-28	2.76258e-30	1.48288	422.827	627	1473	0.0997296	0.425662	6,39,40,41,50,55,56,57,91,92,100,101,102,104,128,150,151,152,212,213,214,227,228,239,240,241,244,245,273,443,458,459,479,480,481,517,539,540,549,550,555,556,586,593,594,604,605,610,625,635,636,637,650,664,665,666,668,669,673,674,726,735,739,748,754,755,784,798,799,800,801,802,840,849,850,877,892,893,898,935,936,950,951,958,975,978,979,980,981,982,1004,1005,1006,1009,1010,1045,1054,1055,1056,1058,…	2610018G03Rik,Abcc4,Abcc5,Abcd2,Acaa2,Acaca,Acadm,Acadsb,Aco1,Acox1,Acsl1,Acsl4,Acsl5,Actn2,Acvr1b,Acvrl1,Adamts1,Adamts5,Adar,Adarb2,Adcy1,Adcy2,Adcy3,Adcy5,Adcy7,Adcy8,Adcy9,Adk,Adra2a,Aff2,Aff3,Agl,Agpat3,Agps,Ak4,Akr1b3,Aldh18a1,Aldh1a2,Aldh1a3,Aldh7a1,Alk,Alpl,Alx3,Alx4,Amer1,Anp32a,Anxa11,App,Arhgap5,Arid1b,Arsi,Art4,Arx,Asb4,Ass1,Atf6b,Atp1a1,Atp2b1,Atp5g3,Atp5j,Atp6v0a4,Atp6v1b2,Atp8a1,Au…
MGI Expression: Detected	7941	TS23_retina	113	1.33529e-54	1.25277e-50	1.10865e-52	1.42391	1350.5	1923	0.0981969	0.139824	145	5.51662e-32	5.17569e-28	3.56944e-30	1.41766	545.972	774	1902	0.123111	0.40694	2,7,39,40,41,42,55,56,57,58,100,101,102,104,107,109,111,150,151,152,168,169,172,178,182,186,187,188,189,207,212,213,214,216,218,220,239,240,241,244,245,246,253,254,255,256,257,266,267,268,269,270,271,278,279,280,300,301,316,317,318,319,325,326,333,342,343,356,393,436,446,447,456,458,459,478,497,500,506,507,508,539,540,555,556,564,570,599,610,617,618,619,634,650,654,664,665,666,668,669,701,702,706…	0610010F05Rik,1700001C02Rik,1700001L19Rik,1700025G04Rik,1810041L15Rik,2310022B05Rik,2510009E07Rik,4930506M07Rik,6430573F11Rik,AB041806,AI836003,Aacs,Abcc5,Abhd5,Ablim3,Abr,Acaca,Acsl4,Acvr1b,Acvr2a,Acvr2b,Acvrl1,Adam23,Adar,Adarb2,Adcy1,Adcy5,Adcy9,Add2,Adnp,Adora2b,Adra2a,Adra2c,Adrb2,Aff3,Agap1,Agpat5,Agtpbp1,Agtr1a,Ahctf1,Ak4,Akap11,Akap12,Akap6,Akna,Akt1,Akt3,Aldh1a3,Aldh7a1,Aldoart2,Alk,Angp…
MGI Expression: Detected	6059	TS22_foregut	121	1.9591e-53	1.83803e-49	1.51903e-51	1.42997	1292.34	1848	0.0939675	0.134371	145	5.51662e-32	5.17569e-28	3.56944e-30	1.41766	545.972	774	1902	0.123111	0.40694	6,26,39,40,41,42,50,55,56,57,115,139,150,151,152,171,227,228,244,245,258,273,297,332,333,348,357,373,384,443,479,480,481,517,539,540,549,550,555,556,569,582,604,605,625,634,650,664,665,666,668,669,673,674,735,739,754,755,765,766,767,768,769,770,771,773,774,784,798,799,800,801,802,836,837,838,840,849,850,855,877,880,881,882,892,893,898,935,936,950,951,975,978,979,980,981,982,1002,1004,1005,1006,10…	1110004E09Rik,2610018G03Rik,Aacs,Aatf,Abcb9,Abcc1,Abcc4,Abcc5,Abcd2,Acaa2,Acaca,Acadm,Acadsb,Aco1,Acox1,Acsl1,Acsl4,Acsl5,Acsm3,Actn2,Adamts1,Adamts5,Adamts9,Adar,Adarb2,Adcy1,Adcy2,Adcy3,Adcy5,Adcy7,Adcy8,Adcy9,Adi1,Adk,Aff1,Aff3,Agl,Agpat3,Agpat5,Agps,Agt,Ak4,Akna,Akr1b3,Alcam,Aldh18a1,Aldh1a1,Aldh1a2,Aldh1a3,Aldh1b1,Aldh1l1,Aldh3a2,Aldh7a1,Aldh9a1,Alg10b,Alk,Alpl,Alx3,Alx4,Amer1,Angpt2,Ano3,An…
MGI Expression: Detected	7021	TS28_hypothalamus	192	9.35067e-41	8.7728e-37	4.56917e-39	1.35798	1371.15	1862	0.0996986	0.135389	147	5.80021e-32	5.44176e-28	3.70188e-30	1.41565	550.278	779	1917	0.123907	0.406364	2,44,45,55,56,57,100,101,102,104,107,117,127,150,151,152,153,154,155,172,178,182,186,187,188,189,195,196,207,239,240,241,244,245,246,262,266,267,268,269,342,356,391,392,393,419,436,446,447,449,450,456,458,459,464,465,466,479,480,481,497,500,532,555,556,570,586,599,610,634,652,654,664,665,666,668,669,670,673,674,701,702,706,707,714,715,716,717,724,735,748,754,755,756,773,774,780,794,819,832,840,84…	6430573F11Rik,9930013L23Rik,A1cf,AB041806,Aatf,Abhd5,Abr,Acadm,Acin1,Acvr1b,Acvr2a,Acvr2b,Acvrl1,Adamts5,Adar,Adarb2,Adcy1,Adcy2,Adcy3,Adcy5,Adcy7,Adcy8,Adcy9,Adipor2,Adnp,Adora2b,Adra1b,Adra2a,Adra2b,Adra2c,Adrb2,Aff2,Aff3,Agap1,Agbl1,Ago2,Agt,Agtpbp1,Agtr1a,Agtr2,Ahctf1,Ak4,Akap12,Akap6,Akna,Akt1,Akt3,Aldh7a1,Alk,Angpt2,Ank2,Ankfy1,Apc,Arg1,Arhgap5,Arid3b,Arl4c,Arnt2,Arntl,Arpp21,Artn,Arvcf,Asc…
Mouse Phenotype	MP:0005369	muscle phenotype	95	8.80615e-26	6.98239e-22	7.34989e-24	1.35483	893.841	1211	0.0649924	0.0880535	30	1.54713e-32	1.22672e-28	4.08905e-30	1.53851	351.638	541	1225	0.0860506	0.441633	6,10,11,21,32,49,100,101,102,104,112,113,114,119,122,123,124,128,142,145,153,154,155,177,195,196,204,205,207,208,209,227,228,239,240,241,242,262,287,288,316,317,318,319,333,452,453,458,459,527,534,547,565,581,610,628,635,636,637,638,639,640,650,656,670,714,715,716,717,721,724,725,739,748,773,774,794,819,824,825,826,836,837,838,840,881,882,893,947,952,958,975,1004,1005,1006,1022,1061,1072,1089,110…	Abca1,Abca5,Abhd5,Acacb,Acadm,Acvr2b,Acvrl1,Adam12,Adam19,Adm,Adra1a,Adra1b,Adra1d,Adra2b,Adrb1,Adrb2,Agt,Agtpbp1,Agtr2,Ahr,Akap13,Akt1,Aldh1a2,Alpl,Alx4,Angpt1,Ank,Ankrd2,Apln,App,Ar,Arhgef12,Arid5b,Armc4,Arntl,Arx,Asic2,Asph,Atp1a1,Atp1b1,Atp2b1,Atp2b4,Atp6ap2,Atrnl1,Atxn1,Avpr1a,Bach1,Bag3,Barx2,Bcl2,Bcl6,Bid,Bin1,Bloc1s6,Braf,Bsn,Btc,Cacna1a,Cacna1c,Cacna1h,Cacna2d1,Cacna2d2,Cacnb4,Cacng1,Cap…
Mouse Phenotype	MP:0002127	abnormal cardiovascular system morphology	23	2.20576e-43	1.74895e-39	7.60413e-41	1.41893	1110.7	1576	0.0807605	0.114593	29	1.54087e-32	1.22175e-28	4.21294e-30	1.46442	459.569	673	1601	0.107046	0.420362	10,11,39,40,41,100,101,102,104,112,113,114,115,122,123,124,128,139,142,145,153,154,155,195,196,207,227,228,244,245,262,348,357,371,372,391,392,458,459,493,494,495,499,517,524,539,540,565,569,604,605,610,628,633,635,636,637,650,656,670,714,715,716,717,724,739,752,754,755,773,774,794,819,840,853,855,867,868,869,877,881,882,896,897,947,958,975,985,993,995,996,1003,1004,1005,1009,1010,1022,1042,1043,…	Abca1,Abca12,Abca4,Abca5,Abhd5,Abra,Acacb,Acadm,Ace,Acsl4,Acvr2a,Acvr2b,Acvrl1,Adam12,Adam19,Adam9,Adm,Adra1a,Adra1b,Adra2a,Adra2b,Adra2c,Ago2,Agt,Agtr1a,Agtr2,Ahr,Akap12,Akap13,Akt1,Aldh1a2,Alg13,Amer1,Amot,Angpt1,Angpt2,Ank,Ankrd11,Antxr2,Anxa2,Apc,Apln,Apoa4,Apob,Ar,Arap3,Arhgef11,Arhgef12,Arhgef26,Arid3b,Armc4,Arntl,Atp1b1,Atp6ap2,Atp8a1,Axin2,Bach1,Bag3,Bbx,Bcl2,Bcl2l11,Bcl6,Bcor,Bicc1,Bin1,…
GO Biological Process	GO:0045595	regulation of cell differentiation	81	9.35311e-44	9.41671e-40	1.16256e-41	1.48166	878.747	1302	0.0638949	0.0946702	25	1.05215e-32	1.05931e-28	4.23722e-30	1.57565	312.886	493	1090	0.0784158	0.452294	10,11,66,112,113,114,127,150,151,152,173,177,207,208,209,212,213,214,227,228,239,240,241,266,267,358,363,376,385,386,387,388,389,391,392,438,452,453,458,459,479,480,481,566,581,604,605,644,650,664,665,666,668,669,675,694,724,725,726,739,748,773,774,815,863,865,867,870,894,895,896,897,950,951,952,958,967,978,979,980,981,982,1008,1053,1070,1071,1072,1082,1093,1094,1095,1110,1111,1112,1158,1187,1192…	2410016O06Rik,Abca5,Acin1,Acvr2a,Acvr2b,Acvrl1,Adamts20,Adamts9,Adm,Adra2b,Adra2c,Ahi1,Akt1,Ap1ar,Ap3b1,Apc,Apob,Apold1,App,Ar,Asb4,Ascl1,Atoh1,Axin2,Bambi,Barhl2,Bcl11a,Bcl11b,Bcl2,Bcl6,Bdnf,Bhlhe41,Bloc1s6,Bmi1,Bmp2,Bmp5,Bmp7,Bmpr1b,Braf,Btg1,Cacna1a,Camk1d,Camk2b,Capn3,Car2,Card11,Cartpt,Ccnd1,Ccr7,Cd1d1,Cd83,Cdh4,Cdk5r1,Cdk5rap2,Cdk6,Cdkn2a,Cdkn2b,Cebpa,Cebpb,Chd7,Chn1,Clcf1,Cmklr1,Cnot2,Cnr1…
MGI Expression: Detected	7612	TS23_nose	138	5.97519e-49	5.60592e-45	4.06226e-47	1.4076	1304.35	1836	0.0948408	0.133498	148	6.79174e-32	6.37201e-28	4.30541e-30	1.40868	565.778	797	1971	0.12677	0.404363	21,32,35,39,40,41,99,111,153,154,155,168,169,172,186,187,188,189,207,212,213,214,216,218,220,244,245,253,254,255,256,257,270,280,300,316,317,318,319,325,326,335,348,349,359,373,402,415,416,429,430,431,432,433,472,473,474,475,476,477,478,482,489,496,503,517,527,534,537,539,540,560,601,618,619,625,634,670,673,674,675,694,706,707,724,726,728,754,755,763,764,773,774,781,794,824,825,826,828,829,830,83…	0610010F05Rik,1110004E09Rik,1700025G04Rik,1810011O10Rik,1810041L15Rik,2410131K14Rik,2810007J24Rik,2900026A02Rik,3110043O21Rik,4921524J17Rik,4930452B06Rik,4930506M07Rik,4932418E24Rik,8430427H17Rik,A330021E22Rik,AI836003,Abcd2,Abhd3,Abr,Abtb1,Acsl1,Acsl4,Acsl5,Acvr1b,Acvr2b,Adam12,Adam28,Adarb2,Adcy3,Add2,Adi1,Adipor2,Adra2a,Adrb2,Agap1,Agpat5,Ahi1,Ak4,Akap6,Akna,Aldh1a3,Aldh3a2,Alk,Alpl,Alx4,Amer1…
MGI Expression: Detected	6673	TS22_hindlimb	167	2.03914e-44	1.91312e-40	1.14558e-42	1.42461	1109.78	1581	0.0806936	0.114957	149	6.88073e-32	6.4555e-28	4.33255e-30	1.47211	437.466	644	1524	0.102434	0.422572	39,40,41,50,55,56,57,100,101,102,104,119,150,151,152,176,227,228,239,240,241,273,373,443,479,480,481,517,539,540,549,550,555,556,582,604,605,610,625,650,664,665,666,668,669,673,674,696,735,739,748,784,798,799,800,801,802,840,849,850,877,880,893,898,935,936,950,951,975,978,979,980,981,982,1004,1005,1006,1009,1010,1045,1050,1051,1052,1054,1055,1056,1072,1082,1093,1094,1095,1110,1111,1112,1121,1125,…	2610018G03Rik,3110079O15Rik,Abcc4,Abcc5,Abcd2,Acaa2,Acaca,Acadm,Acadsb,Aco1,Acox1,Acsl4,Acsl5,Actn2,Adamts1,Adamts5,Adamts9,Adar,Adarb2,Adcy1,Adcy2,Adcy3,Adcy5,Adcy7,Adcy8,Adcy9,Adk,Adra2a,Aff2,Aff3,Agl,Agpat3,Ak4,Akr1b3,Aldh18a1,Aldh1a1,Aldh1a2,Aldh1a3,Aldh7a1,Alk,Alpl,Alx3,Alx4,Amer1,Anp32a,Anxa11,App,Arhgap5,Arid1b,Art4,Arx,Asb4,Ass1,Atf6b,Atp1a1,Atp2b1,Atp5g3,Atp5j,Atp6v0a4,Atp6v1b2,Atp8a1,Au…
MGI Expression: Detected	6994	TS28_retina	107	1.04432e-55	9.79777e-52	9.1568e-54	1.36461	1768.27	2413	0.128573	0.175453	151	7.55422e-32	7.08737e-28	4.69362e-30	1.33677	789.966	1056	2752	0.167966	0.383721	2,32,44,45,55,56,57,60,61,100,101,102,104,107,111,115,117,150,151,152,153,154,155,165,166,172,178,182,186,187,188,189,195,196,207,227,228,239,240,241,242,244,245,246,250,262,266,267,272,295,301,342,356,360,361,370,393,436,446,447,449,450,456,458,459,464,465,466,479,480,481,486,489,497,500,532,534,555,556,557,570,599,603,604,605,610,618,619,634,652,654,664,665,666,668,669,670,673,674,685,701,702,7…	1190005I06Rik,1810013L24Rik,1810041L15Rik,2310067B10Rik,4930533K18Rik,6430573F11Rik,9930013L23Rik,A1cf,A930003A15Rik,AB041806,Aatf,Abca2,Abhd5,Abr,Acadm,Acin1,Acvr1b,Acvr2b,Acvrl1,Adamts5,Adar,Adcy1,Adcy2,Adcy3,Adcy5,Adcy8,Adcy9,Adipor2,Adnp,Adnp2,Adora2b,Adra1b,Adra2a,Adra2b,Adra2c,Adrb2,Aff2,Aff3,Agap1,Agbl1,Ago2,Agpat3,Agpat5,Agtpbp1,Agtr1a,Ahctf1,Ak4,Akap12,Akap2,Akap6,Akna,Akr1b3,Akt1,Akt3,A…
MGI Expression: Detected	759	TS14_organ system	201	1.0638e-39	9.98059e-36	4.96547e-38	1.68341	430.081	724	0.0312718	0.0526431	150	7.52729e-32	7.06211e-28	4.70807e-30	1.91216	129.173	247	450	0.0392874	0.548889	20,39,40,41,115,122,123,124,150,151,152,153,154,155,165,166,218,244,245,291,307,308,310,311,379,458,459,479,480,481,539,540,604,605,628,664,665,666,668,669,670,685,754,755,811,812,813,918,958,978,979,980,981,982,1058,1059,1061,1068,1069,1110,1111,1112,1125,1126,1164,1165,1166,1175,1248,1349,1380,1411,1431,1437,1438,1439,1446,1483,1484,1485,1486,1499,1530,1531,1537,1540,1541,1655,1656,1657,1820,19…	1600029D21Rik,3632451O06Rik,Abra,Adamts1,Adora1,Adrb1,Alcam,Aldh1a1,Aldh1a2,Aldh1a3,Alpl,Amer2,Arid5b,Ascl1,Barx1,Bicc1,Bmi1,Bmp2,Bmp5,Bmp7,Bmper,Bmpr1b,Cap2,Casz1,Cbx4,Ccbe1,Ccnd1,Ccnd2,Cdh11,Cdh2,Cdh6,Chst15,Cited2,Col2a1,Cyp26a1,Cyp26b1,Daam2,Dach1,Dact1,Dact2,Dbx1,Diras2,Dkk1,Dll1,Dlx2,Dmbx1,Dpf3,Dusp6,Efna5,Efna5,Efnb1,Efnb2,Egr2,Emx2,En1,Epha2,Epha4,Epha5,Epha7,Ephb2,Ephb3,Erbb4,Etv5,Fat1,F…
Mouse Phenotype	MP:0002752	abnormal somatic nervous system morphology	56	7.91897e-33	6.27895e-29	1.12124e-30	1.48486	653.933	971	0.0475484	0.0706028	31	2.76308e-32	2.19085e-28	7.06726e-30	1.67097	232.799	389	811	0.0618737	0.479655	10,11,32,100,101,102,104,111,119,122,123,124,145,153,154,155,173,227,228,244,245,301,333,385,386,387,388,389,458,459,479,480,481,489,493,494,495,499,517,534,546,610,618,619,628,656,670,675,739,754,755,836,837,838,840,849,850,868,869,894,895,947,958,967,978,979,980,981,982,990,991,993,995,996,1006,1022,1053,1082,1089,1141,1176,1177,1248,1253,1263,1264,1265,1326,1327,1388,1411,1427,1428,1452,1460,1…	Abca4,Abcd2,Adcy3,Agtpbp1,Ahi1,Alcam,Aldh1a2,Alpl,Ank2,Apaf1,Aplp2,App,Arl6,Arsa,Artn,Ascl1,Atg7,Atoh1,Atp2b2,Atp8a2,Atp8b1,B3gnt2,Barhl2,Basp1,Bcar3,Bcl11a,Bcl2,Bcl2l11,Bdnf,Bmpr1b,Braf,Bsn,Bsnd,Cacna2d2,Cacnb2,Cacnb4,Cacng2,Camk2a,Casp3,Cckar,Ccl2,Cd44,Cdh23,Cdkn2a,Chat,Chd7,Chl1,Chn1,Chrna1,Chrna7,Cited2,Cldn11,Clic5,Cmah,Cnga3,Cngb3,Cntn4,Col11a1,Col13a1,Col2a1,Crb2,Crocc,Cry2,Ctnnb1,Ctsd,Cux…
MGI Expression: Detected	4459	TS20_telencephalon	193	1.27241e-40	1.19377e-36	6.18535e-39	1.63719	498.414	816	0.0362404	0.0593325	152	1.32738e-31	1.24535e-27	8.19309e-30	1.86077	142.952	266	498	0.0423095	0.534137	20,35,115,122,123,124,150,151,152,223,239,240,241,242,376,391,392,401,464,465,466,479,480,481,485,537,628,664,665,666,668,669,736,748,896,897,963,964,965,966,978,979,980,981,982,1022,1082,1125,1126,1131,1235,1238,1248,1269,1270,1283,1284,1298,1349,1402,1460,1461,1462,1491,1492,1499,1599,1600,1601,1603,1637,1638,1660,1661,1662,1675,1877,1878,1893,1907,1979,1980,1981,1982,1983,2045,2066,2067,2068,2…	4921524J17Rik,Acvr1b,Acvr2a,Acvr2b,Adamts2,Aff2,Aldh1a3,Alk,Amer1,Amer2,Amer3,Arx,Ascl1,Auts2,Bcat1,Bcor,Bhlhe41,Bmp7,Bmper,Bmpr1b,C77370,Casz1,Ccnd1,Ccnd2,Cdh4,Cdh6,Cdk5r1,Col22a1,Col2a1,Cpne5,Ctnnb1,Ctnnd2,Cxcl12,Dach1,Dbx1,Dct,Dcx,Ddah1,Dkk1,Dlk1,Dll1,Dlx1,Dlx2,Dmbx1,Dmd,Dscam,Dscaml1,Dtx1,Dusp4,Ebf1,Ebf3,Edar,Efnb1,Emx2,Eomes,Epha3,Epha4,Epha5,Epha7,Ephb1,Ephb2,Erbb4,Esrrg,Fat1,Fem1b,Fezf2,Fg…
MGI Expression: Detected	3795	TS19_midbrain	168	3.08698e-44	2.8962e-40	1.72393e-42	1.42122	1120.86	1593	0.0814996	0.115829	153	1.48277e-31	1.39113e-27	9.09237e-30	1.4713	434.309	639	1513	0.101638	0.42234	2,6,20,35,55,56,57,100,101,102,104,107,115,117,150,151,152,153,154,155,172,178,182,186,187,188,189,195,196,239,240,241,244,245,246,266,267,342,356,385,386,387,388,389,391,392,436,446,447,456,458,459,464,465,466,479,480,481,497,500,537,555,556,570,599,604,605,610,634,652,654,664,665,666,668,669,670,673,674,701,702,706,707,714,715,716,717,735,748,754,755,756,773,774,794,819,832,840,845,846,847,864,…	1700001C02Rik,6430573F11Rik,9930013L23Rik,AB041806,Aatf,Abhd5,Abr,Acadm,Acvr1b,Acvr2b,Acvrl1,Adar,Adcy2,Adnp,Adora2b,Adra1b,Adra2a,Adra2b,Adra2c,Adrb2,Aff2,Aff3,Agap1,Agbl1,Agtpbp1,Agtr1a,Ahctf1,Ak4,Akap12,Akap6,Akna,Akt1,Akt3,Aldh7a1,Amer1,Amer2,Amer3,Angpt2,Apc,Arg1,Arhgap5,Arl4c,Arnt2,Arpp21,Artn,Arvcf,Ascl1,Astn1,Atg16l1,Atg7,Atic,Atp11a,Atp1b1,Atp9a,Atxn10,Avpr1a,BC005537,Bahcc1,Barhl2,Basp1…
Mouse Phenotype	MP:0001544	abnormal cardiovascular system physiology	37	1.11277e-39	8.82315e-36	2.38464e-37	1.4384	942.019	1355	0.0684955	0.098524	32	4.41937e-32	3.50412e-28	1.09504e-29	1.51546	375.463	569	1308	0.0905042	0.435015	60,61,100,101,102,104,115,122,123,124,128,136,137,138,142,145,153,154,155,195,196,204,205,207,262,285,286,287,288,316,317,318,319,363,371,372,375,393,446,447,449,450,464,465,466,479,480,481,493,494,495,517,557,565,581,610,628,635,636,637,647,655,656,670,714,715,716,717,724,773,774,794,824,825,826,840,853,868,869,870,881,882,884,938,946,963,964,965,966,975,978,979,980,981,982,993,995,996,1004,1005…	Abca1,Abca5,Abcc4,Abhd5,Acadm,Ace,Acvrl1,Adam19,Adar,Add2,Adm,Adora2b,Adra1a,Adra1b,Adra1d,Adra2a,Adra2b,Adra2c,Adrb1,Adrb2,Agt,Agtr1a,Agtr2,Ahr,Alpl,Amot,Ank2,Ap3b1,Apaf1,Apc,Apln,Apob,Ar,Arhgef12,Arhgef26,Arl6,Armc4,Arntl,Asic2,Asph,Atox1,Atp1a1,Atp1b1,Atp2b1,Atp2b4,Atp6ap2,Atrnl1,Avpr1a,Bach1,Bag3,Bcl2l11,Bcl6,Bid,Bin1,Blm,Bloc1s6,Braf,Bsnd,Btc,C1galt1,Cacna1c,Cacna1g,Cacna1h,Cacna2d1,Cacna2d2…
MGI Expression: Detected	2527	TS17_branchial arch	89	3.45874e-59	3.24499e-55	3.64605e-57	1.67973	645.936	1085	0.0469669	0.0788919	154	1.82666e-31	1.71377e-27	1.11284e-29	1.68463	218.446	368	761	0.0585335	0.483574	10,11,60,61,100,101,102,104,150,151,152,153,154,155,207,227,228,244,245,302,303,304,305,391,392,446,447,458,459,493,494,495,496,498,557,610,664,665,666,668,669,670,724,739,754,755,809,810,877,896,897,938,958,993,995,996,1028,1029,1045,1061,1062,1063,1110,1111,1112,1164,1165,1166,1176,1177,1184,1189,1190,1192,1193,1195,1198,1260,1261,1277,1283,1284,1344,1345,1346,1364,1365,1366,1402,1408,1409,1437…	1110004E09Rik,1600029D21Rik,4932438H23Rik,Adamts5,Adra2a,Aff2,Agpat3,Aldh1a2,Alk,Alx3,Alx4,Amer1,Amer2,Amigo2,App,Arhgap31,Arid5b,Arvcf,Atf6b,Atf7ip,Atp5j,Atp5o,Axin2,Bace2,Bach1,Bambi,Barx1,Barx2,Bcl2,Bcr,Bhlhe41,Bin1,Bin3,Bmp2,Bmp7,Bmper,Bmpr1b,Brwd1,Btg1,Cbr3,Ccbe1,Cd44,Cdc5l,Cdh11,Cdkn1c,Chd4,Chodl,Clic6,Cndp2,Cnot2,Cobll1,Col2a1,Col6a1,Ctbp2,Cux2,Cxadr,Cyp26a1,Cyp26c1,D16Ertd472e,Daam1,Daam2…
MGI Expression: Detected	9963	TS23_midbrain lateral wall	409	1.40707e-25	1.32011e-21	3.22765e-24	1.31667	1083.79	1427	0.0788042	0.103759	155	2.27303e-31	2.13256e-27	1.37584e-29	1.53411	344.175	528	1199	0.0839828	0.440367	20,31,99,108,122,123,124,145,153,154,155,165,166,186,187,188,189,195,196,212,213,214,216,220,226,239,240,241,244,245,253,254,255,256,257,266,267,273,278,279,280,307,308,310,311,316,317,318,319,345,385,386,387,388,389,393,472,473,479,480,481,521,596,597,598,614,615,628,656,670,673,674,675,685,706,707,714,715,716,717,726,728,738,748,754,755,763,764,773,774,784,787,811,812,813,824,825,826,849,850,88…	0610040J01Rik,1700009N14Rik,1810041L15Rik,2310022B05Rik,2510009E07Rik,4932438H23Rik,9430007A20Rik,A330021E22Rik,Aatf,Abca1,Abcd2,Abce1,Acaca,Acox1,Adamts16,Adarb2,Adcyap1r1,Add2,Adk,Afap1l2,Agap1,Aif1l,Ajap1,Akap6,Akna,Alcam,Aldh1l1,Aldoart2,Alx3,Amigo2,Amotl2,Apbb2,Appl2,Armc2,Arpp21,Arxes2,Asb4,Asic2,Atp1b1,Atp6v1b1,Atp8a2,Axin2,B3gat1,BC034902,BC052040,Barhl2,Bbx,Bcar3,Bcor,Bnc2,Bsnd,Btbd3,Cac…
MGI Expression: Detected	2590	TS17_limb	106	7.81483e-56	7.33187e-52	6.91686e-54	1.61599	724.632	1171	0.052689	0.0851451	156	2.29416e-31	2.15238e-27	1.37973e-29	1.61014	269.541	434	939	0.0690313	0.462194	10,11,20,112,113,114,150,151,152,153,154,155,207,239,240,241,244,245,259,302,303,304,305,391,392,446,447,458,459,493,494,495,496,664,665,666,668,669,670,724,748,749,754,755,772,809,810,877,896,897,934,938,958,993,995,996,1028,1029,1062,1063,1110,1111,1112,1125,1126,1164,1165,1166,1176,1177,1184,1189,1190,1192,1193,1195,1198,1248,1254,1260,1261,1277,1344,1345,1346,1349,1364,1365,1366,1402,1408,140…	1110004E09Rik,4932438H23Rik,Adamts1,Adamts5,Aff2,Agpat3,Aldh1a2,Alx3,Alx4,Amer1,Amer2,Ano3,App,Arid5b,Arvcf,Asap1,Asb4,Ascl1,Atf6b,Atf7ip,Atp5j,Atp5o,Atp6v1b2,Axin2,Bace2,Bach1,Bambi,Basp1,Bcr,Bhlha9,Bhlhe41,Bin1,Bin3,Bmp2,Bmp7,Bmper,Bmpr1b,Bnc1,Brwd1,Btg1,Calb2,Carhsp1,Cbr3,Ccnd1,Cd44,Cdc5l,Cdh11,Cdh22,Cdkn1c,Cebpa,Chd4,Chodl,Clpb,Cmklr1,Cndp2,Cnot2,Cobl,Cobll1,Col2a1,Col6a1,Creb1,Ctbp2,Ctnnb1,C…
MGI Expression: Detected	6073	TS22_tongue	186	4.55299e-42	4.27161e-38	2.29657e-40	1.46224	908.877	1329	0.0660857	0.0966335	157	2.40442e-31	2.25582e-27	1.43683e-29	1.53658	341.017	524	1188	0.0833466	0.441077	26,39,40,41,50,55,56,57,139,150,151,152,258,333,357,373,443,479,480,481,539,540,549,550,555,556,569,582,604,605,625,664,665,666,668,669,673,674,735,765,766,767,768,769,770,771,798,799,800,801,802,836,837,838,840,849,850,877,880,881,882,892,893,898,935,936,950,951,978,979,980,981,982,1004,1005,1009,1010,1045,1054,1055,1056,1082,1121,1125,1126,1168,1187,1189,1190,1191,1192,1193,1195,1254,1260,1261,…	1110004E09Rik,2610018G03Rik,Abcc4,Abcc5,Abcd2,Acaa2,Acaca,Acadm,Acadsb,Aco1,Acox1,Acsl1,Acsl4,Acsl5,Actn2,Adamts1,Adamts5,Adar,Adarb2,Adcy1,Adcy2,Adcy3,Adcy5,Adcy7,Adcy8,Adcy9,Adk,Aff3,Agl,Agpat5,Ak4,Akr1b3,Alcam,Aldh1a2,Aldh1a3,Aldh7a1,Alk,Alx3,Alx4,Amer1,Ano3,Anp32a,Anxa11,App,Arhgap5,Arid1b,Arx,Asb4,Ass1,Atf7ip,Atp1a1,Atp1b1,Atp5g3,Atp5j,Atp5o,Auts2,B3gat2,Bach1,Bambi,Barx2,Bckdhb,Bdh1,Bdnf,Bm…
MGI Expression: Detected	14301	TS28_brainstem	238	6.63393e-37	6.22396e-33	2.61511e-35	1.3683	1189.07	1627	0.0864586	0.118302	158	2.49205e-31	2.33804e-27	1.47977e-29	1.44976	469.042	680	1634	0.10816	0.416157	2,55,56,57,100,101,102,104,107,117,150,151,152,172,178,182,186,187,188,189,195,196,239,240,241,244,245,246,262,266,267,268,269,342,356,393,419,436,446,447,456,458,459,464,465,466,479,480,481,497,500,555,556,570,599,610,634,652,654,664,665,666,668,669,673,674,701,702,706,707,714,715,716,717,735,748,753,754,755,756,773,774,780,794,819,832,840,845,846,847,864,881,882,904,914,915,929,938,954,958,963,…	6430573F11Rik,9930013L23Rik,AB041806,Aatf,Abhd5,Acadm,Acvr1b,Acvr2b,Acvrl1,Adamts5,Adar,Adcy1,Adcy2,Adcy3,Adcy7,Adcy8,Adipor2,Adnp,Adora2b,Adra1b,Adra2a,Adra2b,Adra2c,Adrb2,Aff2,Aff3,Agap1,Agbl1,Agt,Agtpbp1,Agtr1a,Agtr2,Ahctf1,Ak4,Akap12,Akap6,Akna,Akt1,Akt3,Aldh7a1,Alk,Angpt2,Ank2,Ankfy1,Apc,Arg1,Arhgap5,Arl4c,Arpp21,Artn,Arvcf,Ascl1,Astn1,Atg16l1,Atg7,Atic,Atoh1,Atp11a,Atp1b1,Atp8a1,Atp8a2,Atp9…
MGI Expression: Detected	6149	TS22_oral region	85	1.72855e-59	1.62172e-55	1.90791e-57	1.47199	1218.76	1794	0.0886178	0.130444	159	2.52119e-31	2.36539e-27	1.48766e-29	1.42826	511.813	731	1783	0.116272	0.409983	6,26,39,40,41,50,55,56,57,100,101,102,104,139,150,151,152,239,240,241,244,245,258,335,357,373,384,438,443,458,459,498,517,539,540,549,550,555,556,582,604,605,610,625,650,664,665,666,668,669,673,674,735,748,749,754,755,765,766,767,768,769,770,771,773,774,839,840,849,850,877,880,892,893,898,935,936,947,950,951,958,975,989,1002,1004,1005,1006,1009,1010,1045,1054,1055,1056,1072,1073,1082,1093,1094,10…	1110004E09Rik,2610018G03Rik,Aatf,Abcc4,Abcc5,Abcd2,Acaa2,Acaca,Acadm,Acadsb,Aco1,Acox1,Acsl1,Acsl4,Acsl5,Adamts1,Adamts5,Adamts9,Adar,Adcy1,Adcy2,Adcy3,Adcy7,Adcy8,Adi1,Adk,Adra2a,Aff1,Aff3,Agpat3,Agpat5,Agps,Ahr,Ak4,Akr1b3,Akt1,Alcam,Aldh18a1,Aldh1a1,Aldh1a2,Aldh1a3,Aldh1l1,Aldh3a2,Aldh7a1,Aldh9a1,Alg10b,Alx3,Alx4,Amer1,Angpt2,Ano3,Anp32a,Anxa11,App,Aqp8,Arg1,Arhgap5,Arid1b,Arsi,Asb4,Ass1,Atf6b,…
MGI Expression: Detected	8375	TS23_vibrissa	108	1.09783e-55	1.02999e-51	9.5369e-54	1.59241	773.669	1232	0.0562546	0.0895805	160	2.72295e-31	2.55467e-27	1.59667e-29	1.58985	286.19	455	997	0.0723716	0.456369	32,35,39,40,41,89,90,150,151,152,153,154,155,207,208,209,212,213,214,220,244,245,270,316,317,318,319,325,326,359,373,402,474,475,476,477,496,534,537,539,540,560,564,590,596,597,598,664,665,666,668,669,670,675,694,724,725,726,754,755,773,774,781,824,825,826,828,829,830,831,880,892,901,976,977,1002,1022,1038,1039,1045,1054,1055,1056,1058,1059,1087,1089,1093,1094,1095,1110,1111,1112,1113,1131,1202,1…	1700009N14Rik,1700025G04Rik,1810055G02Rik,2510009E07Rik,2900026A02Rik,3632451O06Rik,4930506M07Rik,Abhd17c,Acaa2,Acaca,Ace,Acsl4,Acsl5,Acvr1b,Adamts15,Add2,Adi1,Alcam,Alk,Alx4,Amer1,Amer2,Amer3,Aplp2,Arhgap24,Arhgap25,Arnt2,Atf6b,Atl2,Atp6v1b1,Atp6v1c1,Axin2,BC027231,Bach2,Bambi,Barx2,Bcl11a,Bcl7a,Bdh1,Bhlhe41,Bmi1,Bmp2,C1galt1,Cables1,Cacybp,Cadm1,Car12,Card14,Casz1,Ccdc91,Ccl2,Ccnd1,Cd2ap,Cd9,Cd…
MGI Expression: Detected	5296	TS21_forebrain	141	1.95465e-48	1.83385e-44	1.3006e-46	1.50144	903.799	1357	0.0657165	0.0986694	161	3.28178e-31	3.07896e-27	1.9124e-29	1.54133	334.128	515	1164	0.0819151	0.44244	35,91,92,100,101,102,104,111,139,150,151,152,153,154,155,227,228,266,267,376,385,386,387,388,389,391,392,393,436,449,450,464,465,466,478,479,480,481,485,521,532,537,593,594,610,618,619,664,665,666,668,669,670,739,773,774,797,849,850,877,893,894,895,896,897,914,915,929,946,963,964,965,966,978,979,980,981,982,1004,1005,1011,1012,1028,1029,1040,1041,1082,1116,1125,1126,1139,1140,1175,1221,1225,1226,…	0610007P14Rik,A1cf,Ablim1,Acin1,Acvr2a,Acvr2b,Adamts9,Adar,Adarb2,Adcy1,Adcy8,Adcyap1r1,Adra1b,Adra1d,Adrb2,Ago2,Ahctf1,Ahr,Akt3,Aldh1a2,Aldh1a3,Alk,Alx3,Amer1,Amer2,Amer3,Ankfy1,Anxa2,Arhgap5,Arid3b,Arnt2,Arx,Ascl1,Atf6b,Atoh8,Atp1a1,Atp6v0e2,Atxn1,Auts2,Bach1,Bach2,Bak1,Basp1,Baz1a,Bbx,Bcl11a,Bcl11b,Bcl2,Bhlhe40,Bicc1,Bmi1,Bmp2,Bmp5,Bmp7,Brd7,Brwd1,Bsg,C77370,Calb2,Casp1,Casp3,Cbx4,Cbx7,Cbx8,Cc…
MGI Expression: Detected	2429	TS17_forebrain	250	2.6519e-36	2.48801e-32	9.95204e-35	1.6387	443.036	726	0.0322137	0.0527885	162	3.87361e-31	3.63422e-27	2.24335e-29	1.89464	130.895	248	456	0.0394465	0.54386	6,35,39,40,41,111,115,153,154,155,207,216,281,282,283,391,392,419,446,447,458,459,479,480,481,521,537,539,540,618,619,670,675,724,728,773,774,790,896,897,904,938,958,978,979,980,981,982,1082,1125,1126,1164,1165,1166,1184,1238,1248,1344,1345,1346,1364,1365,1366,1402,1460,1461,1462,1474,1491,1492,1499,1540,1541,1556,1562,1565,1603,1655,1656,1657,1722,1748,1749,1750,1751,1785,1831,1900,1979,1980,198…	Adra1d,Aff2,Alk,Amer3,Amigo2,Ankfy1,Arid5b,Arvcf,Arx,Ascl1,BC027231,Barhl2,Barx2,Basp1,Bcl11a,Bcl11b,Bcr,Bhlhe41,Bin1,Bmp2,Bmp5,Bmp7,Bmper,Bmpr1b,Casp3,Casz1,Cd44,Cdh22,Col2a1,Ctnnb1,Cxcr4,Daam1,Dbx1,Dbx2,Ddah1,Ddc,Dgcr6,Dip2a,Dkk2,Dlg1,Dlx2,Dmbx1,Dmrt3,Dmrta1,Dnmt1,Dpf3,Dusp6,Ebf3,Efnb1,Efnb2,Elavl2,Emx2,Enah,Eomes,Epha7,Etv1,Etv5,Fezf2,Fgf10,Fgf18,Fgf8,Fgfr1,Fgfr2,Fgfr3,Flrt3,Fmn2,Foxa1,Foxa2,F…
Mouse Phenotype	MP:0003491	abnormal voluntary movement	109	1.80004e-23	1.42725e-19	1.30941e-21	1.32008	976.457	1289	0.0709995	0.093725	33	1.00278e-31	7.95106e-28	2.40941e-29	1.51039	378.047	571	1317	0.0908223	0.433561	10,11,32,49,109,112,113,114,119,122,123,124,142,145,150,151,152,153,154,155,177,207,208,209,216,239,240,241,244,245,301,315,333,363,371,372,385,386,387,388,389,393,438,446,447,479,480,481,490,491,498,501,527,534,547,565,570,581,617,628,656,664,665,666,668,669,670,681,682,724,725,728,748,754,755,794,798,799,800,801,802,819,821,836,837,838,840,870,894,895,906,907,938,978,979,980,981,982,1004,1005,1…	Aadat,Abca2,Abcd2,Abr,Adam22,Adam23,Adcy5,Adcyap1r1,Adipor2,Adm,Adra1d,Aff1,Aga,Agt,Agtpbp1,Agtr2,Akt1,Ank,Ank2,Ank3,Ap3b1,Ap3b2,Apaf1,Apba1,Apc,Aplp2,App,Arntl,Arrdc3,Arsa,Arvcf,Arx,Ass1,Atg7,Atox1,Atp1a1,Atp1a3,Atp2b2,Atp6v0a4,Atp8a1,Atp8a2,Atxn1,Atxn2,B4galt2,Bahcc1,Barx2,Basp1,Bcr,Bdnf,Bicc1,Bid,Bloc1s6,Bmi1,Braf,Bre,Bsn,Bsx,Btbd9,Cacna1a,Cacna1c,Cacna1g,Cacna2d2,Cacna2d3,Cacnb4,Cacng2,Cacng3…
MGI Expression: Detected	6511	TS22_spinal cord	166	9.15946e-45	8.59341e-41	5.17675e-43	1.41318	1171.83	1656	0.0852054	0.12041	163	5.2167e-31	4.89431e-27	3.00265e-29	1.44451	474.209	685	1652	0.108955	0.414649	6,35,39,40,41,55,56,57,89,90,145,150,151,152,173,258,287,288,307,308,310,311,333,373,419,438,443,479,480,481,498,537,539,540,555,556,582,583,586,590,604,605,625,656,664,665,666,668,669,673,674,735,765,766,767,768,769,770,771,773,774,798,799,800,801,802,811,812,813,836,837,838,840,849,850,880,881,882,892,893,898,904,935,936,950,951,975,978,979,980,981,982,1004,1005,1006,1009,1010,1026,1045,1050,10…	1110004E09Rik,4932438H23Rik,AI593442,Aacs,Abca1,Abcb9,Abcc5,Abcd2,Acaa2,Acaca,Acadm,Acadsb,Aco1,Acox1,Acsl1,Acsl4,Acsl5,Adamts1,Adamts5,Adar,Adarb2,Adcy1,Adcy2,Adcy3,Adcy5,Adcy7,Adcy8,Adcy9,Aff3,Agl,Agpat3,Agpat5,Ak4,Akr1b3,Aldh1a2,Aldh1a3,Aldh1l1,Aldh7a1,Alk,Amer1,Amer2,Amer3,Ano2,Ano3,Anp32a,Anxa11,App,Arhgap5,Arid1b,Arx,Asb4,Ass1,Atf6b,Atp1a1,Atp1a3,Atp1b1,Atp2b1,Atp2b2,Atp2b4,Atp5g3,Atp5j,Atp…
MGI Expression: Detected	7015	TS28_olfactory bulb	160	1.20767e-45	1.13304e-41	7.0815e-44	1.34198	1643.84	2206	0.119526	0.160401	164	6.2484e-31	5.86225e-27	3.57454e-29	1.36121	681.747	928	2375	0.147606	0.390737	2,55,56,57,100,101,102,104,107,111,117,150,151,152,172,178,182,186,187,188,189,195,196,227,228,239,240,241,244,245,246,262,266,267,268,269,291,342,356,391,392,393,401,419,436,446,447,449,450,456,458,459,464,465,466,479,480,481,490,491,497,500,501,532,555,556,570,581,586,599,610,618,619,634,652,654,664,665,666,668,669,673,674,699,700,701,702,706,707,714,715,716,717,735,739,748,753,754,755,756,773,…	6430573F11Rik,9930013L23Rik,A1cf,AB041806,Aatf,Abhd5,Abr,Acadm,Ace,Acin1,Acvr1b,Acvr2a,Acvr2b,Acvrl1,Adamts5,Adar,Adarb2,Adcy1,Adcy2,Adcy3,Adcy5,Adcy7,Adcy8,Adcy9,Adipor2,Adk,Adnp,Adora1,Adora2b,Adra1b,Adra2a,Adra2b,Adra2c,Adrb1,Adrb2,Aff2,Aff3,Agap1,Agbl1,Ago2,Agtpbp1,Agtr1a,Agtr2,Ahctf1,Ak4,Akap12,Akap6,Akna,Akt1,Akt3,Aldh7a1,Alk,Angpt2,Ank2,Ankfy1,Apc,Arg1,Arhgap5,Arid3b,Arl4c,Arnt2,Arpp21,Art…
MSigDB Predicted Promoter Motifs	TAATTA_V$CHX10_01	Motif TAATTA matches VSX1: visual system homeobox 1 homolog, CHX10-like (zebrafish)	42	2.2192e-13	1.36481e-10	3.24954e-12	1.27702	704.769	900	0.0512447	0.0654403	6	4.11965e-31	2.53359e-28	4.22264e-29	1.69222	211.557	358	737	0.0569429	0.485753	6,7,10,11,55,56,57,59,60,61,68,119,122,123,124,129,153,154,155,244,245,248,249,253,254,255,256,257,287,288,376,385,386,387,388,389,446,447,472,473,498,506,507,508,521,551,555,556,557,567,604,605,628,642,643,670,735,754,755,759,763,764,791,817,840,877,894,895,938,1008,1027,1082,1098,1099,1110,1111,1112,1142,1143,1144,1163,1229,1296,1297,1318,1347,1349,1380,1411,1460,1461,1462,1476,1483,1484,1485,1…	Acadsb,Adam9,Adamts10,Adamts17,Adarb2,Aff3,Aig1,Alk,Alpk2,Anxa10,Ap1s2,Appl2,Arhgef10l,Arid3b,Arl5b,Arntl,Arpp21,Atp2b4,Atp6ap2,Atxn7l1,Bace2,Bach1,Bach2,Baiap2l2,Bambi,Barhl2,Basp1,Baz1a,Bcl6,Bdnf,Best3,Bhlhe41,Bmpr1b,Bnc2,Btbd3,C8a,Cacna2d3,Cacng2,Cadm1,Cadm2,Cald1,Cblb,Cdh10,Cdh20,Cdh6,Cdkl5,Cdyl,Celf2,Cep41,Chl1,Chrna2,Chst10,Chst8,Cited2,Clip4,Clstn2,Cntln,Cntn4,Col12a1,Cpeb4,Creb5,Ctnnd2,Cy…
MGI Expression: Detected	6069	TS22_pharynx	185	1.97558e-42	1.85349e-38	1.00189e-40	1.45424	944.822	1374	0.0686993	0.0999055	165	9.76009e-31	9.15691e-27	5.54964e-29	1.51309	362.833	549	1264	0.087323	0.434335	26,39,40,41,50,55,56,57,139,150,151,152,258,333,357,373,443,479,480,481,539,540,549,550,555,556,569,582,604,605,625,664,665,666,668,669,673,674,735,765,766,767,768,769,770,771,798,799,800,801,802,836,837,838,840,849,850,877,880,881,882,892,893,898,935,936,950,951,978,979,980,981,982,1004,1005,1009,1010,1045,1054,1055,1056,1082,1121,1125,1126,1168,1187,1189,1190,1191,1192,1193,1195,1198,1254,1260,…	1110004E09Rik,2610018G03Rik,Abcc4,Abcc5,Abcd2,Acaa2,Acaca,Acadm,Acadsb,Aco1,Acox1,Acsl1,Acsl4,Acsl5,Actn2,Adamts1,Adamts5,Adar,Adarb2,Adcy1,Adcy2,Adcy3,Adcy5,Adcy7,Adcy8,Adcy9,Adi1,Adk,Aff3,Agl,Agpat3,Agpat5,Ak4,Akr1b3,Alcam,Aldh1a1,Aldh1a2,Aldh1a3,Aldh3a2,Aldh7a1,Alk,Alx3,Alx4,Amer1,Ano3,Anp32a,Anxa11,App,Arhgap5,Arid1b,Arx,Asb4,Ass1,Atf7ip,Atp1a1,Atp1b1,Atp5g3,Atp5j,Atp5o,Atp6v0a4,Auts2,B3gat2,…
MSigDB Perturbation	ZHENG_BOUND_BY_FOXP3	Genes whose promoters are bound by FOXP3 [GeneID=50943] based an a ChIP-chip analysis.	77	3.61318e-16	1.21547e-12	1.57854e-14	1.40295	436.936	613	0.0317702	0.0445721	8	1.55015e-31	5.21469e-28	6.51836e-29	1.90299	130.321	248	454	0.0394465	0.546256	88,96,97,98,125,218,227,228,258,307,308,310,311,313,360,361,375,379,406,409,533,564,570,571,586,607,608,609,629,739,765,766,767,768,769,770,771,811,812,813,815,816,866,884,1008,1011,1012,1022,1028,1029,1040,1041,1042,1043,1045,1072,1076,1082,1097,1110,1111,1112,1134,1163,1164,1165,1166,1260,1261,1272,1273,1279,1280,1296,1297,1328,1343,1408,1409,1411,1417,1418,1419,1420,1421,1448,1460,1461,1462,14…	Ablim1,Adam19,Agpat5,Agps,Ahr,Akap13,Akr1d1,Amot,Ankrd11,Ankrd28,Ankrd44,Ankrd55,Arhgap15,Arhgap25,Arhgap5,Arid5b,Arl6,Atp2b1,Atp6v1g3,Atp8a2,B3gnt2,Banp,Bcl11b,Bcl2,Bcl6,Bend6,Cacnb4,Cadps,Camk4,Cblb,Ccdc64,Ccr7,Cd44,Cdc42se2,Cdh10,Cdk17,Celf2,Chd7,Cited2,Cnot2,Cobll1,Col11a1,Corin,Cpe,Cradd,Cwc27,Cyth1,Dad1,Dapl1,Dusp6,Eci2,Eef1e1,Elk3,Elmo1,Enox1,Enpp1,Enpp6,Etnk1,Ets1,Etv3,Ext1,F2rl1,Fam105a,…
MGI Expression: Detected	6304	TS22_metanephros	146	3.75202e-48	3.52014e-44	2.41106e-46	1.45325	1070.7	1556	0.0778521	0.113139	166	1.42838e-30	1.34011e-26	8.07296e-29	1.45154	454.689	660	1584	0.104979	0.416667	6,10,11,26,39,40,41,49,50,55,56,57,150,151,152,171,244,245,258,273,297,348,373,391,392,438,458,459,517,539,540,547,549,550,555,556,582,604,605,634,664,665,666,668,669,735,749,754,755,765,766,767,768,769,770,771,784,840,849,850,855,877,880,881,882,893,896,897,898,950,951,958,989,1002,1004,1005,1009,1010,1045,1048,1054,1055,1056,1061,1073,1082,1093,1094,1095,1125,1126,1154,1168,1189,1190,1191,1192,…	1110004E09Rik,Aadat,Aatf,Abcc4,Abcc5,Acaa2,Acaca,Acadm,Acadsb,Aco1,Acox1,Acsl1,Acsl4,Acsl5,Acvr2b,Adam22,Adamts1,Adamts5,Adamts9,Adar,Adcy1,Adcy2,Adcy3,Adcy5,Adi1,Adk,Aff1,Aff3,Agpat3,Agpat5,Agps,Ak4,Akr1b3,Akr1d1,Aldh18a1,Aldh1a1,Aldh1a2,Aldh1a3,Aldh1l1,Aldh7a1,Alg10b,Alpl,Amer1,Amer2,Angpt1,Angpt2,Anp32a,Anxa11,App,Arg1,Arhgap5,Arid1b,Asb4,Ass1,Atf6b,Atf7ip,Atic,Atp1a1,Atp1b1,Atp2b1,Atp5g3,Atp5…
Mouse Phenotype	MP:0002116	abnormal craniofacial bone morphology	101	1.02059e-24	8.09223e-21	8.0121e-23	1.50628	452.771	682	0.0329216	0.0495892	34	3.92208e-31	3.10982e-27	9.14653e-29	1.8492	144.387	267	503	0.0424686	0.530815	6,10,11,91,92,153,154,155,173,207,208,209,224,239,240,241,301,357,363,373,385,386,387,388,389,391,392,393,458,459,493,494,495,496,593,594,650,670,724,725,748,870,877,880,894,895,896,897,947,958,993,995,996,1070,1071,1089,1100,1125,1126,1164,1165,1166,1191,1221,1224,1225,1226,1253,1328,1411,1452,1470,1477,1499,1521,1537,1540,1541,1594,1621,1622,1623,1655,1656,1657,1908,2012,2017,2018,2087,2126,221…	Acvr2a,Aldh1a3,Alpl,Alx3,Alx4,Amer1,Ank,Ankrd11,Antxr1,Apaf1,Apc,Arid5b,Arl6,Axin2,Bmi1,Bmp2,Bmp5,Bmp7,Bmper,Bnc2,Braf,Casp3,Ccnd1,Cdk5rap2,Cdkn1c,Cenpj,Cer1,Chd7,Chst11,Chsy1,Cited2,Col11a1,Col18a1,Col2a1,Creb3l2,Crebbp,Csf1,Csf1r,Csrp2bp,Ctgf,Ctnnb1,Ctnnbip1,Cyp26b1,Daam2,Disp1,Dkk1,Dlg1,Dlx1,Dlx2,Dmrt2,Dmrt3,Dnahc5,Dnmt3b,Dpcd,Dscam,Dusp6,Dym,Dync2h1,Ece1,Ednra,Ednrb,Efnb1,Efnb2,Egfr,Egr2,Emx2…
MGI Expression: Detected	6931	TS25_embryo	116	3.10987e-54	2.91768e-50	2.51524e-52	1.39508	1511.03	2108	0.109869	0.153276	167	2.01906e-30	1.89428e-26	1.1343e-28	1.36658	654.19	894	2279	0.142198	0.392277	10,11,21,22,23,32,81,82,115,128,136,137,138,142,150,151,152,157,208,209,227,228,239,240,241,242,244,245,272,291,298,307,308,310,311,335,341,376,378,402,446,447,458,459,464,465,466,472,473,479,480,481,485,490,491,493,494,495,497,525,534,574,576,577,635,636,637,638,639,640,647,650,652,655,664,665,666,668,669,697,725,735,739,748,753,754,755,773,774,792,811,812,813,815,816,839,849,850,893,901,934,938…	0610007P14Rik,4632428N05Rik,9930013L23Rik,Abcc12,Abcc8,Abhd3,Acsl4,Acsl5,Actn2,Acvr1b,Acvr2a,Acvr2b,Acvrl1,Adam19,Adam9,Adamts20,Adamts5,Adamts9,Adamtsl3,Adnp,Adnp2,Adora1,Adra1b,Adra1d,Adrb1,Adrb2,Aff1,Aff2,Agbl1,Agt,Agtpbp1,Agtr2,Akt1,Alcam,Aldh1a2,Alox5ap,Angpt1,Angpt2,Ank,Ankrd2,Anks4b,Anxa2,Apba1,App,Aqp8,Ar,Arg1,Arhgef10l,Arhgef11,Arhgef12,Arnt2,Arntl,Ascl1,Asic2,Atn1,Atoh1,Atp10a,Atp11a,At…
Disease Ontology	DOID:462	cancer by anatomical entity	4	5.00008e-71	1.10452e-67	2.76129e-68	1.37568	2082.61	2865	0.15143	0.208318	4	2.39062e-31	5.28089e-28	1.32022e-28	1.29789	956.168	1241	3331	0.197391	0.372561	6,7,15,20,31,55,56,57,59,60,61,65,96,97,98,100,101,102,104,112,113,114,122,123,124,125,128,139,150,151,152,153,154,155,164,165,166,177,180,195,196,207,212,213,214,224,226,227,228,239,240,241,242,258,262,264,265,266,267,272,301,307,308,310,311,313,332,335,346,347,349,359,362,371,372,379,391,392,393,402,405,406,435,458,459,464,465,466,478,479,480,481,490,491,501,506,507,508,551,555,556,557,565,569,…	1810011O10Rik,2610018G03Rik,8430427H17Rik,A330021E22Rik,Aatf,Abca1,Abca12,Abca5,Abcc1,Abcc4,Acaca,Ace,Acin1,Aco1,Acpp,Acsl4,Acsl5,Actn1,Acvr2a,Adam12,Adam19,Adam29,Adam9,Adamts1,Adamts18,Adamts5,Adcyap1r1,Adipor2,Adm,Adora2b,Adrb2,Afap1,Aff1,Aff3,Ago2,Agt,Agtr1a,Agtr2,Ahi1,Ahr,Aicda,Akap12,Akap13,Akt1,Akt3,Alcam,Aldh1a1,Aldh1a2,Alk,Alox12,Alpl,Amer1,Amot,Angpt1,Angpt2,Angptl1,Angptl2,Ank3,Anp32a,…
MGI Expression: Detected	14734	TS28_amygdala	281	2.99655e-34	2.81136e-30	1.00048e-32	1.36706	1113.33	1522	0.0809521	0.110667	168	2.36846e-30	2.22209e-26	1.32267e-28	1.46172	433.735	634	1511	0.100843	0.41959	2,55,56,57,100,101,102,104,107,117,150,151,152,172,178,182,186,187,188,189,195,196,239,240,241,244,245,246,262,266,267,268,269,342,356,393,436,446,447,456,458,459,464,465,466,479,480,481,497,500,555,556,570,599,610,634,652,654,664,665,666,668,669,673,674,701,702,706,707,714,715,716,717,735,748,754,755,756,773,774,780,794,819,832,840,845,846,847,864,881,882,914,915,929,938,954,958,963,964,965,966,…	6430573F11Rik,9930013L23Rik,AB041806,Aatf,Abhd5,Abr,Acadm,Acvr1b,Acvr2a,Acvr2b,Acvrl1,Adamts5,Adar,Adcy1,Adcy2,Adcy3,Adcy5,Adcy7,Adcy8,Adcy9,Adipor2,Adnp,Adora2b,Adra1b,Adra2a,Adra2b,Adra2c,Adrb2,Aff2,Aff3,Agap1,Agbl1,Agtpbp1,Agtr1a,Ahctf1,Ak4,Akap12,Akap6,Akna,Akt1,Akt3,Aldh7a1,Alk,Angpt2,Ank2,Apc,Arg1,Arhgap5,Arl4c,Arnt2,Arpp21,Artn,Arvcf,Ascl1,Astn1,Atg16l1,Atg7,Atic,Atoh1,Atp11a,Atp1b1,Atp8a1…
MGI Expression: Detected	14354	TS28_basal ganglia	265	3.67967e-35	3.45226e-31	1.30274e-33	1.36851	1134.08	1552	0.0824606	0.112848	169	2.4031e-30	2.25459e-26	1.33408e-28	1.45682	442.059	644	1540	0.102434	0.418182	2,55,56,57,100,101,102,104,107,117,150,151,152,172,178,182,186,187,188,189,195,196,239,240,241,244,245,246,262,266,267,268,269,342,356,393,436,446,447,456,458,459,464,465,466,479,480,481,497,500,555,556,570,599,610,634,652,654,664,665,666,668,669,673,674,701,702,706,707,714,715,716,717,735,748,754,755,756,773,774,780,794,819,832,840,845,846,847,864,881,882,914,915,929,938,954,958,963,964,965,966,…	6430573F11Rik,9930013L23Rik,AB041806,Aatf,Abhd5,Abr,Acadm,Acvr1b,Acvr2a,Acvr2b,Acvrl1,Adamts5,Adar,Adcy1,Adcy2,Adcy3,Adcy5,Adcy7,Adcy8,Adcy9,Adipor2,Adnp,Adora2b,Adra1b,Adra2a,Adra2b,Adra2c,Adrb2,Aff2,Aff3,Agap1,Agbl1,Agtpbp1,Agtr1a,Ahctf1,Ak4,Akap12,Akap6,Akna,Akt1,Akt3,Aldh7a1,Alk,Angpt2,Ank2,Apc,Arg1,Arhgap5,Arl4c,Arnt2,Arpp21,Artn,Arvcf,Ascl1,Astn1,Atg16l1,Atg7,Atic,Atoh1,Atp11a,Atp1b1,Atp8a1…
MGI Expression: Detected	158	TS11_embryo	127	2.84812e-51	2.6721e-47	2.10402e-49	1.55864	791.073	1233	0.0575201	0.0896532	172	2.52804e-30	2.37181e-26	1.37896e-28	1.54901	316.331	490	1102	0.0779386	0.444646	2,31,62,119,128,150,151,152,158,175,239,240,241,242,244,245,258,280,307,308,310,311,332,356,371,372,458,459,479,480,481,500,528,558,559,564,570,583,635,636,637,655,664,665,666,668,669,695,748,754,755,765,766,767,768,769,770,771,773,774,775,797,811,812,813,822,823,840,864,893,918,934,958,978,979,980,981,982,1054,1055,1056,1058,1059,1070,1071,1073,1082,1110,1111,1112,1113,1125,1126,1163,1175,1192,1…	1600029D21Rik,3632451O06Rik,Aatf,Acaca,Acvr1b,Acvr2a,Acvr2b,Adamts1,Adamts10,Adamts15,Adamts16,Adamts17,Adamts18,Adamts2,Adamts3,Adamts5,Adamts8,Adamts9,Adm,Adnp,Adnp2,Agl,Alcam,Aldh1a2,Aldh7a1,Alpl,Amer1,Amer2,Angpt1,Ank3,Ankrd33b,Apob,App,Arg1,Arhgef16,Arl6,Astn1,Atp9a,Atxn7l3b,Axin2,Azin1,Bai1,Bai2,Bai3,Baiap2l1,Bckdhb,Bcmo1,Bicc1,Bmp2,Bmp5,Bmp7,Bmpr1b,Bpifb1,Braf,Brwd1,Cadm1,Calcoco1,Cald1,Ca…
MGI Expression: Detected	6327	TS22_reproductive system	150	1.67991e-47	1.57609e-43	1.05073e-45	1.43109	1152.27	1649	0.0837831	0.119901	170	2.50129e-30	2.34671e-26	1.38042e-28	1.44109	470.477	678	1639	0.107842	0.413667	6,26,39,40,41,50,55,56,57,150,151,152,171,239,240,241,273,348,373,391,392,443,539,540,549,550,555,556,582,604,605,625,664,665,666,668,669,675,748,749,784,798,799,800,801,802,840,849,850,855,877,880,881,882,893,896,897,898,935,936,950,951,975,1002,1004,1005,1006,1009,1010,1045,1054,1055,1056,1058,1059,1061,1082,1093,1094,1095,1121,1125,1126,1168,1187,1188,1189,1190,1191,1192,1193,1195,1198,1225,12…	1110004E09Rik,1700106J16Rik,2610018G03Rik,2810474O19Rik,Aatf,Abcc4,Abcc5,Acaa2,Acadm,Acadsb,Aco1,Acox1,Acsl1,Acsl5,Adamts1,Adamts5,Adamts9,Adar,Adarb2,Adcy1,Adcy2,Adcy3,Adcy5,Adcy7,Adcy9,Adk,Adra2a,Aff3,Agpat3,Agpat5,Agt,Ak4,Akr1b3,Aldh1a1,Aldh1a2,Aldh1a3,Aldh1l1,Aldh3a1,Aldh7a1,Alk,Alpl,Alx3,Alx4,Amer1,Amer2,Anp32a,Anxa11,App,Ar,Arhgap5,Arid1b,Art4,Arx,Asb4,Ascl1,Ass1,Atf6b,Atp1a1,Atp1b1,Atp5g3,…
MGI Expression: Detected	15632	TS23_hippocampus	207	1.05192e-38	9.86908e-35	4.76767e-37	1.40172	1070.83	1501	0.0778616	0.10914	171	2.52563e-30	2.36954e-26	1.3857e-28	1.46894	421.392	619	1468	0.0984571	0.421662	2,55,56,57,100,101,102,104,107,117,150,151,152,172,178,182,186,187,188,189,195,196,239,240,241,244,245,246,266,267,268,269,342,356,436,446,447,456,458,459,479,480,481,497,500,555,556,570,599,604,605,610,652,654,664,665,666,668,669,673,674,701,702,706,707,714,715,716,717,735,748,754,755,756,773,774,780,794,819,832,840,845,846,847,864,881,882,914,915,929,938,954,958,978,979,980,981,982,997,998,1003…	0610040J01Rik,1700001C02Rik,2310022B05Rik,6430573F11Rik,9930013L23Rik,AB041806,Aatf,Abhd5,Abr,Acadm,Acvr1b,Acvr2a,Acvr2b,Acvrl1,Adar,Adcy2,Adnp,Adora2b,Adra1b,Adra2a,Adra2b,Adra2c,Adrb2,Aff2,Aff3,Agap1,Agbl1,Agt,Agtpbp1,Agtr1a,Ahctf1,Ak4,Akap12,Akap6,Akna,Akt1,Akt3,Aldh7a1,Alk,Angpt2,Ank2,Apc,Arg1,Arhgap5,Arl4c,Arnt2,Arpp21,Artn,Arvcf,Astn1,Atg16l1,Atg7,Atp11a,Atp1b1,Atp9a,Atxn10,Avpr1a,Avpr1b,Ax…
GO Biological Process	GO:0009966	regulation of signal transduction	67	4.91829e-48	4.95173e-44	7.39064e-46	1.4178	1228.67	1742	0.0893381	0.126663	27	5.64531e-31	5.6837e-27	2.10507e-28	1.41893	526.452	747	1834	0.118817	0.407306	6,10,11,44,45,115,122,123,124,127,150,151,152,162,163,177,183,184,185,186,187,188,189,195,196,204,205,212,213,214,224,227,228,239,240,241,242,266,267,291,297,313,316,317,318,319,329,330,360,361,393,438,443,449,450,458,459,478,485,505,560,564,581,628,650,664,665,666,668,669,673,674,675,703,704,705,706,707,714,715,716,717,726,739,748,752,815,824,825,826,833,834,866,867,868,869,877,906,907,935,936,9…	1110008J03Rik,4930474N05Rik,4933421I07Rik,Abca1,Abr,Abra,Acaa2,Acap2,Acsl5,Acvr1b,Acvr2a,Acvr2b,Acvrl1,Adam9,Adamts20,Adm,Adora1,Adra1a,Adra1b,Adra2a,Adra2b,Adra2c,Adrb1,Adrb2,Afap1l2,Agap1,Agfg1,Agpat9,Agt,Agtr1a,Agtr2,Akap12,Akap13,Akt1,Aldh1a3,Alk,Alox12b,Als2cl,Amer1,Amer2,Amot,Angpt1,Apaf1,Apc,Aplp2,App,Ar,Arap3,Arfgef1,Arhgap10,Arhgap15,Arhgap24,Arhgap27,Arhgef10l,Arhgef11,Arhgef12,Arhgef16…
GO Biological Process	GO:0048523	negative regulation of cellular process	30	2.28648e-69	2.30203e-65	7.67344e-67	1.41213	1756.92	2481	0.127748	0.180397	26	5.51478e-31	5.55228e-27	2.13549e-28	1.33465	778.483	1039	2712	0.165262	0.383112	6,10,11,15,32,83,91,92,112,113,114,115,122,123,124,127,131,132,133,139,150,151,152,153,154,155,161,173,177,183,184,185,195,196,207,208,209,212,213,214,227,228,238,239,240,241,242,264,265,266,267,280,287,288,291,297,302,303,304,305,313,315,316,317,318,319,320,321,322,358,359,374,375,385,386,387,388,389,391,392,393,419,452,453,457,458,459,474,475,476,477,478,479,480,481,496,499,505,521,524,534,569,…	1110008J03Rik,1600029D21Rik,2410016O06Rik,2610034B18Rik,Aatf,Abca5,Abr,Acaa2,Acin1,Actn2,Acvrl1,Adamts20,Adar,Adcyap1r1,Add2,Adm,Adnp,Adnp2,Adora1,Adra1a,Adra1b,Adra2a,Adrb2,Ago2,Agt,Agtr1a,Agtr2,Ahi1,Ahr,Aicda,Akirin2,Akt1,Aldh1a2,Alox12,Ambra1,Amer1,Amer2,Amigo2,Angpt1,Angpt2,Angpt4,Ap1ar,Apbb2,Apc,App,Ar,Arap3,Arfgef1,Arhgap10,Arhgap24,Arhgef11,Arhgef12,Arnt2,Ascl1,Asic2,Asph,Atf3,Atf6b,Atf7ip…
MGI Expression: Detected	1035	TS15_embryo mesenchyme	196	3.04916e-40	2.86073e-36	1.45955e-38	1.63009	503.654	821	0.0366214	0.0596961	174	4.29386e-30	4.0285e-26	2.31523e-28	1.79948	156.156	281	544	0.0446954	0.516544	35,81,82,119,128,150,151,152,153,154,155,207,239,240,241,244,245,458,459,479,480,481,537,577,604,605,635,636,637,664,665,666,668,669,670,724,748,754,755,877,958,978,979,980,981,982,1028,1029,1045,1061,1062,1063,1082,1110,1111,1112,1125,1126,1176,1177,1178,1179,1189,1190,1191,1248,1277,1283,1284,1344,1345,1346,1402,1408,1409,1437,1438,1439,1440,1441,1460,1461,1462,1474,1483,1484,1485,1486,1491,149…	Abcc1,Adam12,Adamts1,Adamts5,Adamts9,Adra2a,Aldh1a2,Alx3,Amer1,Amer2,Amer3,Ankrd2,Apln,App,Arx,Ascl1,Barx1,Bhlhe40,Bmp5,Bmp7,Bmpr1b,Bnc1,Btg1,Casp3,Cbr3,Ccbe1,Cd44,Cdh11,Cdh15,Cdh2,Cdh6,Cdkn1c,Cdx4,Cebpb,Cer1,Cmklr1,Cobl,Col18a1,Col2a1,Col6a1,Cux2,Cxadr,Cyp26a1,Cyp26c1,Daam1,Daam2,Dach1,Dact1,Dapk1,Dkk1,Dkk2,Dlg1,Dll1,Dmbx1,Dmrt2,Dnmt1,Dpf3,Dusp6,Ebf2,Ednra,Ednrb,Efna1,Efnb1,Efnb2,Egfl7,Egln3,Egr…
MGI Expression: Detected	2273	TS17_eye	190	4.22786e-41	3.96657e-37	2.08767e-39	1.7257	400.418	691	0.0291149	0.0502436	175	4.71314e-30	4.42187e-26	2.52678e-28	1.86441	134.627	251	469	0.0399236	0.535181	10,11,115,153,154,155,207,216,244,245,281,282,283,458,459,479,480,481,570,604,605,670,724,728,749,754,755,790,877,958,978,979,980,981,982,1045,1054,1055,1056,1125,1126,1145,1187,1189,1190,1192,1193,1195,1198,1238,1248,1277,1307,1402,1429,1474,1499,1519,1562,1564,1565,1566,1567,1570,1571,1572,1603,1651,1652,1653,1785,1813,1814,1900,2038,2039,2040,2325,2326,2356,2364,2422,2423,2424,2664,2881,2882,2…	1110004E09Rik,4932438H23Rik,Adamts5,Agpat3,Aldh1a1,Aldh1a3,Alk,Alx3,Ank2,App,Ascl1,Atp5j,Atp5o,Bace2,Bach1,Barhl2,Bhlhe41,Bin1,Bmp7,Brwd1,Btg1,Calb2,Casz1,Cbr3,Cdh11,Cdkn1c,Chodl,Clic6,Col6a1,Crim1,Cryaa,Ctnnb1,Cttn,Cxadr,Cyp26a1,D16Ertd472e,Daam1,Dct,Dip2a,Dkk1,Dkk2,Dlg1,Dscam,Dyrk1a,Ell2,En1,Enpp2,Ephb2,Erg,Etl4,Ets2,Etv1,Etv5,Eva1c,Eya1,Eya2,Ezh2,Fgf8,Fli1,Flrt1,Flrt2,Flrt3,Foxd1,Foxe3,Foxg1,F…
Mouse Phenotype	MP:0005388	respiratory system phenotype	71	7.36042e-29	5.83608e-25	8.21983e-27	1.38938	848.58	1179	0.0617014	0.0857268	35	1.25491e-30	9.95017e-27	2.8429e-28	1.54087	328.387	506	1144	0.0804835	0.442308	6,10,11,39,40,41,91,92,100,101,102,104,111,112,113,114,122,123,124,139,145,153,154,155,177,195,196,207,224,227,228,239,240,241,291,316,317,318,319,333,335,363,373,391,392,449,450,452,453,458,459,479,480,481,493,494,495,517,524,539,540,565,574,582,593,594,610,618,619,628,633,644,650,656,670,697,714,715,716,717,724,739,748,773,774,815,819,824,825,826,836,837,838,839,840,849,850,868,869,870,877,880,…	Abca1,Abca12,Acvr1b,Acvr2a,Acvr2b,Acvrl1,Adamts2,Adk,Adm,Adora1,Adra2b,Ahr,Akap12,Akt1,Aldh1a1,Aldh1a2,Aldh1a3,Alpl,Alx3,Alx4,Ank,Ap3b1,Apaf1,Arhgap5,Armc4,Arntl,Ascl1,Atf3,Atoh1,Atox1,Atxn1,B3gnt2,Bag3,Bcl2,Bcl6,Bdnf,Bid,Bin3,Bloc1s6,Bmi1,Bmp5,Bmp7,Bmper,Braf,Bsg,Cacna1a,Cacna2d2,Cadps,Card11,Casp3,Cav2,Cckar,Ccl11,Ccnd1,Ccnd3,Ccr4,Cd1d1,Cd44,Cd47,Cd9,Cdc73,Cdkn1c,Cdkn2a,Cebpa,Cebpg,Chd7,Chl1,Ch…
MGI Expression: Detected	6448	TS22_pons	294	5.91993e-33	5.55408e-29	1.88914e-31	1.37968	1011.1	1395	0.0735188	0.101432	176	7.3202e-30	6.86781e-26	3.90216e-28	1.48215	394.696	585	1375	0.0930491	0.425455	35,39,40,41,42,55,56,57,145,150,151,152,244,245,258,333,373,385,386,387,388,389,443,537,539,540,555,556,582,583,604,605,625,656,664,665,666,668,669,673,674,735,754,755,765,766,767,768,769,770,771,798,799,800,801,802,836,837,838,840,849,850,880,881,882,892,893,894,895,898,935,936,950,951,1004,1005,1006,1009,1010,1026,1045,1054,1055,1056,1082,1125,1126,1168,1187,1188,1189,1190,1191,1192,1193,1195,1…	4932438H23Rik,AI593442,Aacs,Aatf,Abca1,Abcc5,Abcd2,Acaa2,Acaca,Acadm,Acadsb,Aco1,Acox1,Acsl1,Acsl4,Acsl5,Adamts1,Adar,Adarb2,Adcy1,Adcy2,Adcy3,Adcy5,Adcy7,Adcy8,Adcy9,Aff2,Aff3,Agl,Agpat3,Agpat5,Agps,Ak4,Akr1b3,Aldh1a3,Aldh1l1,Aldh3a2,Aldh7a1,Alk,Amer1,Amer2,Amer3,Anp32a,App,Arhgap5,Arid1b,Arid5a,Arx,Asb4,Ascl1,Ass1,Atf6b,Atp1a1,Atp1b1,Atp2b1,Atp5g3,Atp5j,Atp6v0e2,Atp6v1b2,Atp8a1,Auts2,B3galnt1,B…
MGI Expression: Detected	6930	Theiler_stage_25	114	2.53548e-54	2.37879e-50	2.08666e-52	1.39229	1531.29	2132	0.111342	0.155021	178	7.87528e-30	7.38859e-26	4.15089e-28	1.35843	667.682	907	2326	0.144266	0.38994	10,11,21,22,23,32,81,82,115,128,136,137,138,142,150,151,152,157,208,209,227,228,239,240,241,242,244,245,272,291,298,307,308,310,311,335,341,376,378,402,446,447,458,459,464,465,466,472,473,479,480,481,485,490,491,493,494,495,497,525,534,574,576,577,635,636,637,638,639,640,647,650,652,655,664,665,666,668,669,697,725,735,739,748,753,754,755,773,774,792,811,812,813,815,816,839,849,850,893,901,934,938…	0610007P14Rik,4632428N05Rik,9930013L23Rik,Abcc12,Abcc8,Abhd3,Acsl4,Acsl5,Actn2,Acvr1b,Acvr2a,Acvr2b,Acvrl1,Adam19,Adam9,Adamts20,Adamts5,Adamts9,Adamtsl3,Adnp,Adnp2,Adora1,Adra1b,Adra1d,Adrb1,Adrb2,Aff1,Aff2,Agbl1,Agt,Agtpbp1,Agtr2,Akt1,Alcam,Aldh1a2,Alox5ap,Angpt1,Angpt2,Ank,Ankrd2,Anks4b,Anxa2,Apba1,App,Aqp8,Ar,Arg1,Arhgef10l,Arhgef11,Arhgef12,Arnt2,Arntl,Ascl1,Asic2,Atn1,Atoh1,Atp10a,Atp11a,At…
MGI Expression: Detected	6477	TS22_midbrain	175	1.07357e-43	1.00723e-39	5.75557e-42	1.40187	1201.25	1684	0.0873446	0.122446	179	9.78956e-30	9.18456e-26	5.13104e-28	1.42654	489.997	699	1707	0.111182	0.40949	35,39,40,41,55,56,57,89,90,145,150,151,152,173,244,245,258,273,307,308,310,311,333,385,386,387,388,389,401,419,443,458,459,498,537,539,540,555,556,582,583,590,604,605,625,634,656,664,665,666,668,669,673,674,735,754,755,765,766,767,768,769,770,771,784,798,799,800,801,802,811,812,813,836,837,838,840,849,850,877,881,882,892,893,894,895,898,904,935,936,950,951,958,975,1002,1004,1005,1006,1009,1010,10…	1110004E09Rik,2610018G03Rik,4932438H23Rik,AI593442,Aacs,Aatf,Abca1,Abcb9,Abcc4,Abcc5,Abcd2,Acaa2,Acaca,Acadm,Acadsb,Aco1,Acox1,Acsl1,Acsl4,Acsl5,Adamts1,Adamts5,Adar,Adarb2,Adcy1,Adcy2,Adcy3,Adcy5,Adcy7,Adcy8,Adcy9,Adk,Aff1,Aff2,Aff3,Agl,Agpat3,Agpat5,Agps,Ak4,Akna,Akr1b3,Akr1d1,Aldh18a1,Aldh1a1,Aldh1a3,Aldh1l1,Aldh3a2,Aldh7a1,Alk,Amer1,Amer2,Amer3,Anp32a,App,Arhgap5,Arid1b,Arx,Asb4,Ascl1,Ass1,At…
MGI Expression: Detected	4128	TS20_sensory organ	475	3.28805e-22	3.08485e-18	6.49443e-21	1.43592	530.67	762	0.0385858	0.0554061	180	9.88085e-30	9.27021e-26	5.15012e-28	1.76262	168.499	297	587	0.0472403	0.505962	10,11,115,117,122,123,124,128,150,151,152,153,154,155,242,385,386,387,388,389,391,392,401,458,459,479,480,481,493,494,495,604,605,624,628,635,636,637,664,665,666,668,669,670,749,773,774,877,893,894,895,896,897,958,978,979,980,981,982,993,995,996,1062,1063,1125,1126,1131,1164,1165,1166,1175,1235,1238,1248,1283,1284,1291,1292,1293,1307,1349,1402,1440,1441,1499,1540,1541,1599,1600,1601,1603,1655,165…	Acin1,Acvr1b,Acvr2a,Acvr2b,Adra2a,Alcam,Aldh1a1,Aldh1a2,Aldh1a3,Alk,Alx3,Ano3,Apc,Arid5b,Ascl1,Atoh1,Atp1a1,Axin2,Bambi,Barx1,Bdnf,Bhlhe41,Bicc1,Bmp7,Bmpr1b,Brd7,Camk1d,Capn3,Ccnd1,Ccnd2,Ccnd3,Cd44,Cdh11,Cdh2,Cdh6,Cdkn1c,Clpb,Col12a1,Col1a2,Col2a1,Col4a2,Crhbp,Crim1,Crmp1,Cryaa,Cryab,Cryge,Crygf,Ctnnb1,Cul1,Cux2,Cxcr4,Cyp26a1,Cyp26b1,Cyp26c1,Daam1,Dach1,Dct,Dkk1,Dkk2,Dlg1,Dll1,Dlx2,Dlx3,Dmbx1,Dna…
Disease Ontology	DOID:305	carcinoma	5	1.61696e-60	3.57187e-57	7.14373e-58	1.36031	1939.26	2638	0.141006	0.191813	5	1.27963e-30	2.8267e-27	5.65341e-28	1.30625	894.165	1168	3115	0.18578	0.37496	6,15,20,50,54,59,96,97,98,100,101,102,104,109,112,113,114,122,123,124,128,139,142,150,151,152,153,154,155,164,165,166,180,195,196,212,213,214,224,226,227,228,239,240,241,242,258,264,265,266,267,270,301,307,308,310,311,313,320,321,322,332,335,345,346,347,348,349,359,371,372,374,391,392,402,415,416,435,449,450,458,459,464,465,466,478,479,480,481,487,490,491,517,524,549,550,552,554,565,569,576,581,5…	2610018G03Rik,5031414D18Rik,9930013L23Rik,Aatf,Abca12,Abca5,Abcc1,Abcc4,Abcc5,Ace,Acin1,Aco1,Acsl4,Acsl5,Actn1,Acvr2a,Adam12,Adam19,Adam23,Adam28,Adam9,Adamts1,Adamts15,Adamts18,Adamts5,Adamts8,Adamts9,Adamtsl3,Adar,Adcyap1r1,Adm,Adrb1,Adrb2,Agt,Agtr1a,Agtr2,Ahr,Aicda,Akap12,Akap13,Akt1,Akt3,Alcam,Aldh1a1,Aldh1b1,Alk,Alox12,Alox12b,Alpl,Alx4,Angpt1,Angpt2,Angpt4,Angptl1,Ankrd2,Anp32a,Anxa10,Anxa2…
Mouse Phenotype	MP:0001262	decreased body weight	110	2.46238e-23	1.95242e-19	1.77493e-21	1.29748	1104.45	1433	0.080306	0.104195	36	2.72344e-30	2.15942e-26	5.99838e-28	1.4488	455.551	660	1587	0.104979	0.415879	6,15,32,39,40,41,49,54,115,119,125,153,154,155,173,177,207,208,209,224,227,228,244,245,301,357,391,392,393,458,459,474,475,476,477,527,534,539,540,547,552,554,565,571,574,576,629,655,670,681,682,721,724,725,739,754,755,794,798,799,800,801,802,815,819,896,897,906,907,914,915,958,976,977,1004,1005,1006,1022,1053,1062,1063,1072,1082,1089,1100,1113,1116,1125,1126,1164,1165,1166,1176,1177,1183,1184,12…	Abca1,Abca2,Abcc4,Acacb,Ace,Acox1,Acsl4,Acvrl1,Adam22,Adamts1,Adcy3,Adcyap1r1,Adk,Adra2b,Adrb2,Agt,Agtr1a,Agtr2,Ahi1,Ahr,Akap6,Akr1b3,Akt1,Akt3,Alpl,Angptl2,Ank,Ank2,Ankrd11,Anxa2,Apba1,Apc,Apln,App,Aqp7,Ar,Arid5b,Arntl,Arrdc3,Atg7,Atn1,Atp1a3,Atp2b2,Atp6v0a4,Atp8a2,Atxn1,Atxn2,Bace2,Bag3,Bambi,Barhl2,Barx2,Basp1,Bcl2,Bcl2l11,Bcl6,Bcr,Bdnf,Bmi1,Bmp2,Bmp5,Bmp7,Braf,Bsg,Bsx,Btc,C1galt1,Cacna1a,Cacn…
MGI Expression: Detected	427	TS13_embryo ectoderm	187	6.6132e-42	6.2045e-38	3.31792e-40	1.74112	393.425	685	0.0286065	0.0498073	181	1.19057e-29	1.117e-25	6.17124e-28	1.91311	119.7	229	417	0.0364244	0.549161	39,40,41,115,128,150,151,152,153,154,155,239,240,241,244,245,280,446,447,458,459,464,465,466,498,539,540,570,604,605,635,636,637,664,665,666,668,669,670,748,754,755,773,774,797,938,958,963,964,965,966,1045,1082,1164,1165,1166,1178,1179,1235,1238,1248,1349,1411,1460,1461,1462,1537,1540,1541,1562,1599,1600,1601,1603,1655,1656,1657,1804,1852,1853,1854,1855,1856,1857,1858,2062,2085,2086,2087,2126,221…	Acvr2b,Aldh1a2,Aldh1a3,Ano3,Arhgef16,Arid5b,Arl6,Ascl1,Axin2,Bcor,Bhlhe41,Bmp2,Bmp5,Bmp7,Bmpr1b,Ccnd1,Ccnd2,Ccnd3,Cdh2,Cdh4,Cdh6,Cdx4,Chd7,Chl1,Chrdl1,Chst15,Cited2,Cobl,Col2a1,Cxcl12,Cxcr4,Cyp26a1,Cyp26b1,Cyp26c1,Daam2,Dach1,Dact1,Ddah1,Dkk1,Dlg1,Dll1,Dlx1,Dlx2,Dmbx1,Dnmt1,Dusp6,Efna5,Efna5,Efnb1,Efnb2,Egr2,Emb,Emx2,En1,Enah,Enpp2,Epha2,Epha4,Epha7,Ephb2,Ephb3,Erg,Esrrg,Ezh2,Ezr,Fat1,Fgf10,Fgf18…
MGI Expression: Detected	6456	TS22_medulla oblongata	272	1.07464e-34	1.00822e-30	3.7067e-33	1.38831	1022.11	1419	0.0743188	0.103178	182	1.38504e-29	1.29945e-25	7.13983e-28	1.4716	407.039	599	1418	0.095276	0.422426	35,39,40,41,42,55,56,57,145,150,151,152,258,307,308,310,311,333,373,443,537,539,540,555,556,582,583,604,605,625,656,664,665,666,668,669,673,674,735,765,766,767,768,769,770,771,798,799,800,801,802,811,812,813,836,837,838,840,849,850,877,880,881,882,892,893,898,935,936,950,951,1004,1005,1006,1009,1010,1026,1045,1054,1055,1056,1082,1125,1126,1154,1168,1187,1188,1189,1190,1191,1192,1193,1195,1198,120…	4932438H23Rik,Aacs,Aatf,Abca1,Abcc4,Abcc5,Abcd2,Acaa2,Acaca,Acadm,Acadsb,Aco1,Acox1,Acsl1,Acsl4,Adamts1,Adamts5,Adar,Adarb2,Adcy1,Adcy2,Adcy3,Adcy5,Adcy7,Adcy8,Adcy9,Aff2,Aff3,Agpat3,Agpat5,Agps,Ak4,Akr1b3,Aldh1a2,Aldh1a3,Aldh1l1,Aldh7a1,Alk,Amer1,Amer2,Amer3,Anp32a,App,Arhgap5,Arid1b,Arid5a,Arx,Asb4,Ascl1,Ass1,Atf6b,Atp1a1,Atp1a3,Atp1b1,Atp2b1,Atp2b2,Atp5g3,Atp5j,Atp5o,Atp6v0e2,Atp6v1b2,Atp6v1c1…
MGI Expression: Detected	6220	TS22_respiratory system	124	5.84799e-52	5.48658e-48	4.42466e-50	1.43629	1228.16	1764	0.0893013	0.128263	183	1.51086e-29	1.41749e-25	7.74582e-28	1.40952	523.582	738	1824	0.117385	0.404605	6,26,39,40,41,50,55,56,57,128,142,150,151,152,171,177,239,240,241,244,245,271,297,348,373,443,458,459,498,517,539,540,549,550,555,556,604,605,625,634,635,636,637,664,665,666,668,669,673,674,735,748,754,755,782,840,849,850,855,877,880,881,882,893,898,935,936,958,989,1002,1004,1005,1009,1010,1026,1045,1054,1055,1056,1082,1093,1094,1095,1121,1125,1126,1134,1142,1143,1144,1154,1168,1187,1188,1189,119…	1110004E09Rik,2610018G03Rik,Abcc4,Abcc5,Acaa2,Acaca,Acadm,Acadsb,Aco1,Acox1,Acsl1,Acsl4,Acsl5,Acss3,Adamts1,Adamts5,Adamts9,Adar,Adarb2,Adcy1,Adcy2,Adcy3,Adcy5,Adcy7,Adcy8,Adcy9,Adi1,Adk,Aff1,Aff3,Agpat3,Agpat5,Agps,Ak4,Akna,Akr1b3,Aldh18a1,Aldh1a1,Aldh1a2,Aldh1a3,Aldh3a2,Aldh7a1,Alg10b,Alg13,Alpl,Alx3,Alx4,Amer1,Angpt2,Anp32a,Anxa11,App,Arhgap5,Arid1b,Ass1,Atf6b,Atf7ip,Atic,Atp1a1,Atp1a3,Atp1b1,…
MGI Expression: Detected	6180	TS22_upper jaw	307	3.22384e-31	3.02461e-27	9.85215e-30	1.46281	675.411	988	0.0491101	0.0718389	185	1.68761e-29	1.58331e-25	8.55845e-28	1.62137	244.855	397	853	0.0631462	0.465416	26,39,40,41,55,56,57,139,150,151,152,239,240,241,373,438,443,458,459,539,540,555,556,604,605,625,650,664,665,666,668,669,673,674,735,748,840,877,880,892,935,936,947,958,1006,1009,1010,1045,1054,1055,1056,1073,1082,1121,1125,1126,1131,1134,1168,1187,1189,1190,1191,1192,1193,1195,1198,1260,1261,1282,1349,1388,1390,1391,1411,1429,1447,1460,1461,1462,1497,1499,1503,1504,1521,1562,1564,1566,1567,1572,…	Abcc5,Acaa2,Acaca,Acadm,Aco1,Acsl1,Acsl5,Adamts1,Adcy1,Adcy2,Adcy7,Adcy8,Aff3,Agpat3,Ahr,Akr1b3,Aldh18a1,Aldh1a1,Aldh1a2,Aldh1a3,Aldh3a2,Alx3,Alx4,Amer1,Anp32a,App,Arg1,Arhgap5,Asb4,Ass1,Atp5g3,Atp5j,Auts2,Axin2,B3gat2,Bace2,Bach1,Bambi,Barx1,Bcmo1,Bdh1,Bmi1,Bmp2,Brwd1,Calm1,Calm2,Car12,Car15,Car2,Ccnd2,Cd38,Cdca7,Cdh10,Cdh11,Cdh13,Cdh2,Cdh20,Cdh3,Cdh5,Cdh6,Cdk1,Cdk14,Cdkn1c,Chodl,Chst15,Chst2,Ci…
MGI Expression: Detected	218	Theiler_stage_12	180	6.39555e-43	6.0003e-39	3.3335e-41	1.67601	474.34	795	0.0344899	0.0578056	184	1.6871e-29	1.58284e-25	8.60239e-28	1.75659	169.647	298	591	0.0473994	0.50423	128,150,151,152,239,240,241,244,245,291,307,308,310,311,332,371,372,452,453,458,459,479,480,481,520,635,636,637,650,664,665,666,668,669,748,754,755,811,812,813,947,952,958,978,979,980,981,982,1001,1068,1069,1070,1071,1110,1111,1112,1125,1126,1164,1165,1166,1175,1248,1260,1261,1349,1411,1446,1483,1484,1485,1486,1499,1530,1531,1537,1540,1541,1562,1633,1779,1785,1804,1852,1853,1854,1855,1856,1857,18…	1600029D21Rik,2410066E13Rik,Abcc1,Adam19,Adcy8,Adm,Adora1,Adrb1,Adrb2,Aldh1a2,Alpl,Alx3,Angpt1,Aqp8,Arid5b,Arl6,Ascl1,Atp9a,Atxn2,Axin2,Bambi,Bicc1,Bmp2,Bmp5,Bmp7,Bmper,Bpifb1,Casz1,Cbr3,Ccbe1,Ccnd1,Ccnd2,Ccnd3,Cd38,Cd44,Cdcp1,Cdh11,Cdh2,Cdh3,Cdh5,Cdh6,Cdx4,Cer1,Cgnl1,Chl1,Chrm2,Chst15,Cited2,Clic6,Cobl,Crebbp,Cryab,Csf1r,Csf2rb,Ctgf,Ctnna1,Ctnnb1,Cyp26a1,Cyp26b1,Cyp26c1,Daam2,Dach1,Dact1,Dgcr6,D…
MGI Expression: Detected	4451	TS20_hypothalamus	337	6.2718e-30	5.8842e-26	1.74605e-28	1.68802	318.123	537	0.0231312	0.039046	186	2.11592e-29	1.98516e-25	1.06729e-27	2.12268	80.0873	170	279	0.0270399	0.609319	100,101,102,104,223,376,391,392,393,479,480,481,610,736,773,774,896,897,978,979,980,981,982,1235,1248,1269,1270,1298,1349,1402,1491,1492,1599,1600,1601,1637,1638,1639,1640,1641,1642,1675,1877,1878,1893,2066,2067,2068,2069,2070,2422,2423,2424,2434,2435,2436,2456,2577,2616,2618,2619,2620,2664,2853,2854,2920,2960,2975,2977,3003,3038,3039,3040,3146,3147,3148,3149,3197,3198,3199,3207,3208,3214,3215,32…	4921524J17Rik,Acvr1b,Adamts2,Alcam,Arx,Ascl1,Bcat1,Bcor,Bmper,C77370,Cartpt,Casz1,Cbln1,Ccnd1,Ccnd2,Cdh4,Cdh6,Col22a1,Ctnnb1,Cxcr4,Dbx1,Dbx2,Dcx,Dkk2,Dlg1,Dlk1,Dlx1,Dlx2,Dmbx1,Dusp4,Ebf1,Ebf3,Efna5,Efna5,Efnb1,Emx2,Epha3,Epha5,Ephb2,Fem1b,Fezf2,Fgfr1,Foxa1,Foxa2,Foxb1,Foxd1,Foxg1,Fstl1,Fzd3,G2e3,Gad1,Gdf10,Gfra1,Gli3,Gnao1,Gpr98,Gsc,Gtf2ird1,Id4,Igdcc3,Igf2,Igf2bp1,Insm1,Irs4,Irx3,Irx5,Isl1,Islr2…
MGI Expression: Detected	5915	TS22_inner ear vestibular component	305	2.18409e-31	2.04911e-27	6.7184e-30	1.40475	861.364	1210	0.062631	0.0879808	187	2.20267e-29	2.06655e-25	1.10511e-27	1.52869	328.387	502	1144	0.0798473	0.438811	6,26,35,39,40,41,42,55,56,57,150,151,152,273,333,348,373,385,386,387,388,389,443,458,459,498,537,539,540,555,556,582,604,605,625,664,665,666,668,669,673,674,735,784,798,799,800,801,802,836,837,838,840,855,877,880,881,882,892,893,894,895,898,935,936,950,951,958,1002,1004,1005,1006,1009,1010,1045,1050,1051,1052,1054,1055,1056,1072,1082,1121,1125,1126,1134,1168,1187,1189,1190,1191,1192,1193,1195,119…	1110004E09Rik,2610018G03Rik,Abcc4,Abcc5,Acaa2,Acaca,Acadm,Acadsb,Aco1,Acox1,Acsl1,Acsl4,Adamts1,Adar,Adarb2,Adcy1,Adcy3,Adcy5,Adcy7,Adcy8,Adcy9,Adk,Aff3,Agpat3,Akr1b3,Aldh18a1,Aldh1a1,Aldh1a2,Aldh1a3,Aldh7a1,Amer1,Amer2,Amer3,Ano3,Anp32a,Anxa11,App,Arhgap5,Arid1b,Arid5a,Asb4,Atoh1,Atp1a1,Atp1b1,Atp2b1,Atp5g3,Atp5j,Atp5o,Atp8a1,Auts2,B3gat2,Bace2,Bach1,Bambi,Bcat1,Bckdhb,Bcmo1,Bdnf,Bmi1,Brwd1,Calm…
MGI Expression: Detected	6945	TS28_visceral organ	25	3.80577e-97	3.57057e-93	1.42823e-94	1.36891	2773	3796	0.201629	0.276012	188	2.28985e-29	2.14833e-25	1.14273e-27	1.22763	1385.6	1701	4827	0.270558	0.352393	6,10,11,15,21,31,44,45,55,56,57,60,61,67,91,92,111,115,119,125,127,128,131,132,133,136,137,138,142,150,151,152,153,154,155,158,181,195,196,197,198,204,205,207,218,227,228,238,239,240,241,242,244,245,246,262,268,269,272,275,285,286,291,297,298,307,308,310,311,335,341,349,357,360,361,371,372,376,378,391,392,393,402,419,435,436,446,447,452,453,458,459,464,465,466,472,473,478,487,490,491,497,498,501,…	0610040J01Rik,1110004E09Rik,1600029D21Rik,1700019D03Rik,1700080E11Rik,2010111I01Rik,2810474O19Rik,4632428N05Rik,4932438H23Rik,9530002B09Rik,9930013L23Rik,Aadat,Aatf,Abca13,Abca15,Abca16,Abcc12,Abcd2,Abhd3,Ablim1,Ablim2,Acaca,Acacb,Acadm,Acadsb,Ace,Acin1,Acox1,Acox2,Acsl4,Actn2,Acvr1b,Acvr2a,Acvr2b,Acvrl1,Adam19,Adam28,Adam34,Adamts1,Adamts10,Adamts5,Adamts9,Adcy3,Adcy5,Adcy7,Adipor2,Adk,Adnp2,Ado…
MGI Expression: Detected	219	TS12_embryo	183	1.05875e-42	9.93318e-39	5.42797e-41	1.68486	461.166	777	0.033532	0.0564968	189	2.57375e-29	2.41469e-25	1.27761e-27	1.7694	163.332	289	569	0.0459679	0.507909	128,150,151,152,239,240,241,244,245,291,307,308,310,311,332,371,372,452,453,458,459,479,480,481,520,635,636,637,650,664,665,666,668,669,748,754,755,811,812,813,947,952,958,978,979,980,981,982,1001,1068,1069,1070,1071,1110,1111,1112,1125,1126,1164,1165,1166,1175,1248,1260,1261,1349,1411,1446,1483,1484,1485,1486,1499,1530,1531,1537,1540,1541,1562,1633,1779,1785,1804,1852,1853,1854,1855,1856,1857,18…	1600029D21Rik,2410066E13Rik,Abcc1,Adam19,Adcy8,Adm,Adora1,Adrb1,Adrb2,Aldh1a2,Alpl,Alx3,Angpt1,Aqp8,Arid5b,Arl6,Ascl1,Atp9a,Atxn2,Axin2,Bicc1,Bmp2,Bmp5,Bmp7,Bmper,Bpifb1,Casz1,Cbr3,Ccbe1,Ccnd1,Ccnd2,Ccnd3,Cd44,Cdcp1,Cdh11,Cdh2,Cdh3,Cdh5,Cdh6,Cdx4,Cer1,Cgnl1,Chl1,Chrm2,Chst15,Cited2,Clic6,Cobl,Crebbp,Cryab,Csf1r,Csf2rb,Ctgf,Ctnna1,Ctnnb1,Cyp26a1,Cyp26b1,Cyp26c1,Daam2,Dach1,Dact1,Dgcr6,Disp1,Dkk1,D…
MGI Expression: Detected	8791	TS23_cranial ganglion	326	2.13368e-30	2.00182e-26	6.14054e-29	1.31817	1271.46	1676	0.09245	0.121864	190	2.77406e-29	2.60263e-25	1.3698e-27	1.41433	508.368	719	1771	0.114363	0.405985	2,7,39,40,41,42,49,58,100,101,102,104,109,111,145,153,154,155,165,166,168,169,182,186,187,188,189,207,208,209,212,213,214,216,218,220,244,245,270,271,273,278,279,281,282,283,300,316,317,318,319,325,326,333,341,343,357,359,393,429,430,431,432,433,478,500,506,507,508,539,540,547,560,564,576,610,617,618,619,625,656,670,675,685,694,701,702,706,707,724,725,726,728,752,754,755,781,782,784,787,790,798,7…	0610010F05Rik,1700001L19Rik,1700025G04Rik,1810041L15Rik,1810055G02Rik,2510009E07Rik,3110043O21Rik,3632451O06Rik,4930506M07Rik,4933402E13Rik,5330426P16Rik,5730409E04Rik,A930011G23Rik,A930018M24Rik,AI836003,Aacs,Abcb9,Abcc5,Abhd17c,Abhd5,Ablim3,Abr,Abtb1,Acaca,Acox1,Acsl1,Acsl4,Acsl5,Acvr1b,Acvr2b,Adam23,Adar,Adarb2,Adcy1,Adcy3,Add2,Adipor2,Afap1l2,Agap1,Agl,Agpat5,Agps,Agtpbp1,Ahi1,Ahnak2,Akap11,A…
MSigDB Perturbation	WONG_ADULT_TISSUE_STEM_MODULE	The 'adult tissue stem' module: genes coordinately up-regulated in a compendium of adult tissue stem cells.	59	1.21689e-17	4.09363e-14	6.93836e-16	1.36872	564.032	772	0.0410115	0.0561332	9	3.79001e-30	1.27496e-26	1.41662e-27	1.70869	196.056	335	683	0.0532846	0.490483	32,81,82,108,128,203,226,242,356,374,378,391,392,393,401,446,447,452,453,472,473,496,498,534,565,577,586,614,615,635,636,637,722,738,840,864,883,896,897,912,938,952,986,1014,1015,1016,1042,1043,1048,1068,1069,1070,1071,1082,1125,1126,1163,1189,1190,1191,1244,1273,1299,1300,1307,1328,1393,1394,1395,1396,1411,1420,1421,1422,1446,1452,1460,1461,1462,1499,1507,1508,1535,1536,1537,1544,1545,1546,1547,…	Abca1,Abcc1,Acox1,Actn1,Actr3b,Adamts1,Adcy9,Adm,Adrb2,Agtr2,Alcam,Ank3,Antxr2,App,Astn1,Atf3,Bach1,Bag3,Barx2,Basp1,Bdnf,Bex4,Bhlhe40,Cacna2d1,Cacna2d2,Cadm1,Cald1,Camk2b,Casq2,Cbfa2t3,Cbr3,Cbx4,Ccl11,Ccl5,Ccnd1,Cd97,Cdh2,Cdkn1c,Cebpb,Cep170,Cited2,Clic4,Cmtm8,Cntn1,Col11a1,Col18a1,Col4a2,Col6a1,Crim1,Csf2,Ctgf,Cxcl12,Cyp1b1,Cyp7b1,Cyr61,Dab2ip,Dapk2,Dapp1,Ddit4,Dgkg,Dip2c,Dlc1,Dlg3,Dmd,Dnajb9,D…
Mouse Phenotype	MP:0002114	abnormal axial skeleton morphology	90	2.72501e-26	2.16066e-22	2.40073e-24	1.41471	690.603	977	0.0502147	0.0710391	38	9.3047e-30	7.3777e-26	1.9415e-27	1.61057	255.189	411	889	0.065373	0.462317	6,10,11,24,25,55,56,57,91,92,119,153,154,155,173,207,208,209,224,239,240,241,244,245,301,357,363,373,385,386,387,388,389,391,392,393,458,459,493,494,495,496,526,555,556,574,593,594,650,655,670,724,725,748,754,755,870,877,880,894,895,896,897,947,958,993,995,996,1004,1005,1006,1022,1070,1071,1072,1089,1100,1125,1126,1164,1165,1166,1191,1221,1224,1225,1226,1253,1328,1387,1388,1400,1402,1407,1411,145…	4932438H23Rik,Acvr2a,Acvr2b,Adamts2,Aff3,Aldh1a3,Alpl,Alx3,Alx4,Amer1,Ank,Ankrd11,Antxr1,Apaf1,Apc,Arid5b,Arl6,Arntl,Atxn1,Axin2,Barx2,Bloc1s6,Bmi1,Bmp2,Bmp5,Bmp7,Bmper,Bmpr1b,Bnc2,Braf,Cacna2d2,Casp3,Ccnd1,Cdc14b,Cdk5rap2,Cdkn1c,Cdkn2a,Cdx4,Cenpj,Cer1,Chat,Chd7,Chrna1,Chst11,Chsy1,Cited2,Clcn5,Col11a1,Col12a1,Col18a1,Col1a2,Col2a1,Col5a2,Cox10,Creb3l2,Crebbp,Cryab,Csf1,Csf1r,Csgalnact1,Csrp2bp,C…
Mouse Phenotype	MP:0000432	abnormal head morphology	61	1.27539e-31	1.01126e-27	1.6578e-29	1.48884	620.615	924	0.0451258	0.0671853	37	9.17993e-30	7.27876e-26	1.96723e-27	1.66216	219.594	365	765	0.0580563	0.477124	6,10,11,15,91,92,100,101,102,104,128,153,154,155,207,224,227,228,239,240,241,242,280,301,335,391,392,422,458,459,493,494,495,496,517,565,593,594,604,605,610,633,635,636,637,650,670,724,739,748,773,774,839,877,896,897,913,947,958,993,995,996,1002,1061,1062,1063,1070,1071,1083,1100,1125,1126,1131,1164,1165,1166,1221,1224,1235,1248,1253,1283,1284,1307,1344,1345,1346,1364,1365,1366,1383,1384,1437,143…	Abca12,Acvr1b,Acvr2a,Acvrl1,Adamts2,Aldh1a1,Aldh1a2,Aldh1a3,Alpl,Alx3,Alx4,Ank,Ankrd11,Antxr1,Ap3b1,Apaf1,Apc,Arid3b,Arid5b,Ascl1,Asph,Atp2c1,Axin2,B3gnt2,Barx1,Bbx,Bcl11b,Bcl2,Bcor,Bdnf,Bloc1s3,Bmi1,Bmp2,Bmp5,Bmp7,Bmpr1b,Bnc2,Braf,Casp3,Cckar,Ccl2,Ccm2,Ccnd1,Cdk5rap2,Cdkn1c,Cecr2,Cenpj,Chd7,Chl1,Clcn5,Col11a1,Col2a1,Cox6a1,Creb3l2,Crebbp,Cryab,Csf1,Csf1r,Csf2,Csrp2bp,Ctgf,Ctnna1,Ctnnb1,Ctnnbip1,…
MGI Expression: Detected	5964	TS22_eye	143	2.48191e-48	2.32853e-44	1.62834e-46	1.41934	1228.04	1743	0.0892923	0.126736	191	4.20091e-29	3.94129e-25	2.0635e-27	1.41189	510.664	721	1779	0.114681	0.405284	6,39,40,41,55,56,57,115,128,150,151,152,239,240,241,273,333,373,384,443,458,459,479,480,481,517,539,540,555,556,582,583,604,605,625,635,636,637,664,665,666,668,669,721,735,748,749,784,798,799,800,801,802,836,837,838,840,849,850,877,880,892,893,898,901,935,936,950,951,958,978,979,980,981,982,987,1002,1004,1005,1009,1010,1045,1054,1055,1056,1073,1082,1093,1094,1095,1110,1111,1112,1125,1126,1131,113…	1110004E09Rik,1190005I06Rik,1810041L15Rik,2310067B10Rik,2610018G03Rik,Aacs,Abca2,Abcc4,Abcc5,Abcd2,Acaa2,Acaca,Acadm,Acadsb,Acin1,Aco1,Acox1,Acsl1,Acsl4,Adamts1,Adamts17,Adamts5,Adar,Adarb2,Adcy1,Adcy2,Adcy3,Adcy5,Adcy8,Adcy9,Adk,Adra2a,Aff3,Agl,Agpat5,Ak4,Akna,Aldh18a1,Aldh1a1,Aldh1a2,Aldh1a3,Aldh1l1,Aldh7a1,Aldh9a1,Alk,Alx3,Alx4,Ano3,Anp32a,Apbb2,App,Appl2,Arg1,Arhgap5,Arid1b,Arsi,Art4,Arx,Ascl…
MGI Expression: Detected	2412	TS17_nervous system	39	1.15341e-80	1.08213e-76	2.77469e-78	1.51886	1374.72	2088	0.0999577	0.151821	192	4.43353e-29	4.15954e-25	2.16643e-27	1.3858	572.955	794	1996	0.126292	0.397796	6,20,31,32,35,39,40,41,60,61,91,92,111,115,125,150,151,152,153,154,155,173,207,216,227,228,238,239,240,241,244,245,281,282,283,285,286,302,303,304,305,307,308,310,311,376,385,386,387,388,389,391,392,401,419,436,446,447,458,459,464,465,466,479,480,481,496,498,521,534,537,539,540,557,569,570,581,593,594,604,605,618,619,629,664,665,666,668,669,670,675,724,728,739,747,748,754,755,773,774,790,797,809,…	1110004E09Rik,4932438H23Rik,Aatf,Ablim1,Adamts20,Adamts5,Adra1d,Aff2,Agpat3,Ahctf1,Ahr,Aif1l,Alcam,Aldh1a1,Alk,Alx3,Alx4,Amer1,Amer2,Amer3,Amigo2,Ankfy1,Ano3,App,Arid2,Arid3b,Arid5b,Arnt2,Arntl,Arvcf,Arx,Asap1,Ascl1,Atf3,Atf6b,Atoh1,Atoh8,Atp1a1,Atp5j,Atp5o,Atp6v1b2,Atxn1,Axin2,BC027231,Bace2,Bach1,Bach2,Barhl2,Barx2,Basp1,Batf,Baz1a,Bbx,Bcl11a,Bcl11b,Bcl2,Bcl3,Bcl6,Bcr,Bhlha9,Bhlhe40,Bhlhe41,Bin…
MGI Expression: Detected	7004	TS28_spinal cord	178	4.65465e-43	4.36699e-39	2.45337e-41	1.33304	1629.36	2172	0.118473	0.157929	193	5.75082e-29	5.39542e-25	2.79556e-27	1.34834	682.321	920	2377	0.146334	0.387043	2,32,44,45,55,56,57,100,101,102,104,107,111,117,150,151,152,153,154,155,172,178,182,186,187,188,189,195,196,207,227,228,239,240,241,244,245,246,262,266,267,268,269,291,342,356,357,391,392,393,436,446,447,449,450,456,458,459,464,465,466,479,480,481,490,491,497,500,501,532,534,555,556,570,581,599,610,618,619,634,652,654,664,665,666,668,669,670,673,674,699,700,701,702,706,707,714,715,716,717,724,735…	6430573F11Rik,9930013L23Rik,A1cf,AB041806,Aatf,Abhd5,Abr,Acadm,Ace,Acin1,Acvr1b,Acvr2a,Acvr2b,Acvrl1,Adamts5,Adar,Adcy1,Adcy2,Adcy3,Adcy5,Adcy7,Adipor2,Adk,Adnp,Adora1,Adora2b,Adra1b,Adra2a,Adra2b,Adra2c,Adrb1,Adrb2,Aff2,Aff3,Agap1,Agbl1,Ago2,Agt,Agtpbp1,Agtr1a,Ahctf1,Ak4,Akap12,Akap6,Akna,Akt1,Akt3,Aldh7a1,Alk,Angpt2,Ank2,Ankfy1,Apc,Arg1,Arhgap5,Arid3b,Arl4c,Arnt2,Arntl,Arpp21,Artn,Arvcf,Ascl1,A…
MGI Expression: Detected	8013	TS23_metanephros	33	3.65869e-86	3.43259e-82	1.04018e-83	1.4503	1839.62	2668	0.133762	0.193994	194	7.60011e-29	7.13043e-25	3.67548e-27	1.30743	841.348	1100	2931	0.174964	0.375298	10,11,31,39,40,41,44,45,49,55,56,57,60,61,91,92,111,112,113,114,125,150,151,152,167,181,195,196,207,212,213,214,216,220,225,227,228,238,239,240,241,242,243,244,245,270,273,281,282,283,285,286,300,302,303,304,305,307,308,310,311,316,317,318,319,320,321,322,325,326,335,348,359,373,376,379,380,391,392,429,430,431,432,433,436,458,459,464,465,466,474,475,476,477,479,480,481,496,498,521,524,539,540,547…	0610040J01Rik,1700025G04Rik,1810055G02Rik,AI836003,Aadat,Aatf,Abcc1,Abhd17c,Ablim1,Abr,Abtb1,Acadm,Ace,Acsl1,Acsl4,Acsl5,Acvr2a,Acvr2b,Acvrl1,Adam12,Adamts16,Adamts9,Adcy8,Adipor2,Adk,Adnp2,Afap1l2,Aff3,Agpat5,Agtr2,Ahctf1,Ahr,Akna,Akt1,Alcam,Aldh1a3,Aldh1l1,Alk,Alx4,Angpt1,Angpt2,Ankfy1,Ankrd40,Anp32a,Anxa11,Apc,Apln,Ar,Arf1,Arg1,Arhgap24,Arhgef12,Arid2,Arid3b,Arid5b,Arnt2,Arntl,Arsa,Asb4,Ascl1,…
MSigDB Predicted Promoter Motifs	RTAAACA_V$FREAC2_01	Motif RTAAACA matches FOXF2: forkhead box F2	17	1.88804e-18	1.16115e-15	6.83028e-17	1.32552	740.844	982	0.0538678	0.0714026	7	4.29687e-29	2.64258e-26	3.77511e-27	1.6186	243.42	394	848	0.062669	0.464623	6,10,11,22,23,32,91,92,119,122,123,124,125,226,248,249,313,391,392,437,464,465,466,479,480,481,498,499,505,525,528,534,543,569,571,593,594,628,629,692,738,759,788,822,823,896,897,950,951,963,964,965,966,978,979,980,981,982,1011,1012,1040,1041,1070,1071,1082,1093,1094,1095,1098,1099,1110,1111,1112,1116,1125,1126,1248,1260,1261,1271,1411,1418,1419,1460,1461,1462,1473,1476,1483,1484,1485,1486,1491,1…	Abca1,Ablim3,Abtb1,Acsf2,Acsl1,Adam12,Adck3,Adnp,Adrb1,Ank2,Ankrd28,Ankrd40,Anp32a,Anxa2,Apob,Arfgef1,Arhgap12,Arntl,Arx,Asb16,Ascl1,Atxn1,Atxn7l1,Auh,Axin2,Bach2,Bai3,Bcl11a,Bcl11b,Bdnf,Bin1,Bmi1,Bmp2,Bmp5,Bnc2,Braf,Btbd3,C1qtnf3,Cacnb2,Cacng2,Cadm1,Cadps,Cald1,Calm2,Camk1d,Ccdc41,Ccnd1,Cct6b,Cd2ap,Cdk14,Cdkn1c,Cited2,Clstn1,Cmip,Cngb3,Cnnm3,Coch,Colec10,Creb5,Crisp1,Csmd3,Csnk1g3,Csrp3,Ctgf,Cth…
GO Biological Process	GO:0009893	positive regulation of metabolic process	61	2.05256e-50	2.06652e-46	3.38773e-48	1.42335	1256.89	1789	0.0913904	0.130081	28	1.1297e-29	1.13738e-25	4.06208e-27	1.40623	533.341	750	1858	0.119294	0.40366	10,11,42,60,61,81,82,91,92,111,112,113,114,115,122,123,124,125,150,151,152,153,154,155,161,167,173,183,184,185,204,205,208,209,224,227,228,239,240,241,244,245,264,265,291,302,303,304,305,307,308,310,311,320,321,322,348,359,363,376,391,392,436,458,459,464,465,466,479,480,481,496,505,521,557,570,577,581,593,594,604,605,618,619,628,629,650,664,665,666,668,669,670,680,686,687,703,704,705,739,748,754,…	Aatf,Abca1,Abcd2,Abhd5,Ablim1,Ablim2,Ablim3,Abra,Acsl1,Acvr2a,Acvr2b,Acvrl1,Adam9,Adcy1,Adcy2,Adcy3,Adcy7,Adcy9,Adcyap1r1,Adm,Adora1,Adora2b,Adra1b,Adra2a,Adra2b,Adra2c,Adrb1,Adrb2,Afap1l2,Aff1,Ago2,Agt,Agtr1a,Agtr2,Ahctf1,Ahi1,Ahr,Aicda,Akap12,Akirin2,Akt1,Aldh1a2,Alk,Alox12b,Alx4,Angpt1,Angpt4,Ank2,Apc,Apln,App,Ar,Arfgef1,Arid2,Arid5a,Arnt2,Arntl,Ascl1,Asph,Atf7ip,Atg14,Atg7,Atoh1,Atxn1,Avpr1a,…
MGI Expression: Detected	157	Theiler_stage_11	126	2.66748e-51	2.50263e-47	1.98621e-49	1.5359	850.965	1307	0.0618749	0.0950338	195	8.68587e-29	8.14908e-25	4.17902e-27	1.504	351.064	528	1223	0.0839828	0.431725	2,31,62,119,128,150,151,152,158,172,175,239,240,241,242,244,245,258,280,307,308,310,311,332,335,356,371,372,458,459,479,480,481,500,528,558,559,564,570,583,635,636,637,650,655,664,665,666,668,669,695,748,754,755,765,766,767,768,769,770,771,773,774,775,797,811,812,813,822,823,839,840,864,893,918,934,958,978,979,980,981,982,1054,1055,1056,1058,1059,1070,1071,1073,1082,1110,1111,1112,1113,1125,1126,…	1600029D21Rik,3632451O06Rik,Aatf,Acaca,Acvr1b,Acvr2a,Acvr2b,Adamts1,Adamts10,Adamts15,Adamts16,Adamts17,Adamts18,Adamts2,Adamts3,Adamts5,Adamts8,Adamts9,Adcy9,Adm,Adnp,Adnp2,Agl,Alcam,Aldh1a2,Aldh7a1,Alpl,Amer1,Amer2,Amot,Angpt1,Ank3,Ankrd33b,Apob,App,Arg1,Arhgef16,Arl6,Astn1,Atp9a,Atxn7l3b,Axin2,Azin1,Bai1,Bai2,Bai3,Baiap2l1,Bambi,Bckdhb,Bcmo1,Bcor,Bicc1,Bmp2,Bmp5,Bmp7,Bmp8b,Bmpr1b,Bpifb1,Braf,B…
MGI Expression: Detected	3882	TS19_limb	110	2.49846e-55	2.34405e-51	2.13096e-53	1.61587	718.496	1161	0.0522429	0.084418	196	9.01643e-29	8.45922e-25	4.31593e-27	1.58972	262.939	418	916	0.0664864	0.456332	20,55,56,57,60,61,112,113,114,119,128,142,150,151,152,153,154,155,207,227,228,238,239,240,241,244,245,285,286,302,303,304,305,316,317,318,319,349,391,392,452,453,458,459,496,521,555,556,557,604,605,635,636,637,650,664,665,666,668,669,670,724,739,747,748,754,755,809,810,824,825,826,858,859,877,896,897,952,958,1028,1029,1054,1055,1056,1058,1059,1062,1063,1093,1094,1095,1110,1111,1112,1125,1126,1164…	2810474O19Rik,Adamts1,Adamts9,Aff3,Ago2,Aldh1a2,Alx3,Alx4,Angptl1,Ankrd55,Apln,Ar,Arhgap17,Arhgap31,Arid3b,Arid5b,Arnt2,Asap1,Asb4,Atf7ip,Axin2,B3gnt2,Bach1,Bambi,Barx1,Barx2,Basp1,Bcl2,Bcor,Bhlhe40,Bhlhe41,Bmp2,Bnc1,Btg1,Casp3,Cdc5l,Cdh15,Cdh22,Cdk6,Cdkn1c,Cdx4,Cers6,Chd4,Clpb,Cmklr1,Cnot2,Col12a1,Col1a2,Col2a1,Col5a1,Creb1,Creb3l2,Creb5,Ctbp2,Ctnnb1,Ctnnbl1,Ctsd,Cux2,Cyp26a1,Cyp26b1,Cytl1,Dach1…
MGI Expression: Detected	7845	TS23_central nervous system ganglion	346	2.10844e-29	1.97814e-25	5.71717e-28	1.31128	1278.91	1677	0.0929911	0.121937	197	9.12563e-29	8.56167e-25	4.34602e-27	1.40914	510.952	720	1780	0.114522	0.404494	2,7,39,40,41,42,49,58,100,101,102,104,109,111,145,153,154,155,165,166,168,169,182,186,187,188,189,207,208,209,212,213,214,216,218,220,244,245,270,271,273,278,279,281,282,283,300,316,317,318,319,325,326,333,341,343,357,359,393,429,430,431,432,433,478,500,506,507,508,539,540,547,560,564,576,610,617,618,619,625,656,670,675,685,694,701,702,706,707,724,725,726,728,752,754,755,781,782,784,787,790,798,7…	0610010F05Rik,1700001L19Rik,1700025G04Rik,1810041L15Rik,1810055G02Rik,2510009E07Rik,3110043O21Rik,3632451O06Rik,4930506M07Rik,4933402E13Rik,5330426P16Rik,5730409E04Rik,A930011G23Rik,A930018M24Rik,AI836003,Aacs,Abcb9,Abcc5,Abhd17c,Abhd5,Ablim3,Abr,Abtb1,Acaca,Acox1,Acsl1,Acsl4,Acsl5,Acvr1b,Acvr2b,Adam23,Adar,Adarb2,Adcy1,Adcy3,Add2,Adipor2,Afap1l2,Agap1,Agl,Agpat5,Agps,Agtpbp1,Ahi1,Ahnak2,Akap11,A…
MSigDB Perturbation	MEISSNER_NPC_HCP_WITH_H3K4ME2_AND_H3K27ME3	Genes with high-CpG-density promoters (HCP) bearing histone H3 dimethylation mark at K4 (H3K4me2) and trimethylation mark at K27 (H3K27me3) in neural precursor cells (NPC).	36	1.78287e-22	5.99757e-19	1.66599e-20	1.64613	263.649	434	0.0191703	0.0315568	10	1.43413e-29	4.82443e-26	4.82443e-27	2.03304	94.4399	192	329	0.0305392	0.583587	1,55,56,57,60,61,153,154,155,171,248,249,259,300,385,386,387,388,389,421,456,490,491,555,556,557,650,670,671,753,759,772,798,799,800,801,802,894,895,909,910,954,1209,1491,1492,1525,1582,1777,1804,1847,1893,2011,2038,2039,2040,2087,2111,2112,2113,2138,2145,2182,2293,2294,2295,2323,2324,2454,2456,2474,2526,2557,2606,2607,2608,2639,2658,2684,2705,2715,2716,2817,2818,2819,2820,2821,2822,2892,2975,305…	Adamts2,Adra2c,Aff3,Ahr,Aldh1a2,Alk,Amigo2,Atp2b2,Atp6v1c2,B3gnt7,Bai1,Baiap2l1,Bnc1,Bnc2,C1ql1,C1ql2,Cabp7,Cacna1i,Cacna2d2,Cadps,Casz1,Cbln4,Ccdc64,Cdh11,Chat,Clcf1,Clstn2,Cnnm1,Cobl,Col13a1,Cplx1,Cpne5,Crhr1,Cyp26a1,Dact2,Dbx1,Dlgap2,Dlx3,Dmbx1,Dmrt2,Dmrt3,Dock8,Dok4,Dpp10,Dscam,Dscaml1,Egflam,Eif4e3,Fam155a,Fam163b,Fam43b,Fam78a,Fam89a,Fgf8,Fli1,Flt3,Foxb2,Foxe3,Foxf1,Foxf2,Foxg1,Foxq1,Gabbr2…
MSigDB Perturbation	LIM_MAMMARY_STEM_CELL_UP	Genes consistently up-regulated in mammary stem cells both in mouse and human species.	25	8.1791e-25	2.75145e-21	1.10058e-22	1.53893	406.128	625	0.0295301	0.0454446	11	1.64433e-29	5.53153e-26	5.02867e-27	1.86763	131.183	245	457	0.0389693	0.536105	6,32,81,82,100,101,102,104,136,137,138,145,207,208,209,297,379,498,534,574,577,610,647,656,724,725,794,840,877,914,915,1021,1053,1070,1071,1098,1099,1110,1111,1112,1122,1125,1126,1139,1140,1191,1244,1260,1261,1347,1349,1427,1428,1476,1483,1484,1485,1486,1499,1509,1510,1537,1606,1607,1608,1633,1655,1656,1657,1672,1673,1797,1850,1851,1852,1853,1854,1855,1856,1857,1858,1893,1964,1965,1969,2017,2018,…	Acvr2a,Adamts1,Adamts2,Ahi1,Akap2,Akt3,Amotl1,Angptl2,Antxr1,Arhgap20,Arhgap24,Arhgap25,Arntl,Arsi,Asphd2,Bach1,Bag3,Bcl2l11,Bcor,Bmp7,Bnc1,Btbd11,C1qtnf4,Cacnb4,Cadm1,Cald1,Calu,Card10,Cblb,Ccdc3,Ccnd2,Cdh13,Cdh3,Cdh4,Chst3,Chst7,Chsy3,Clmp,Cnrip1,Col12a1,Col14a1,Col16a1,Col17a1,Col18a1,Col4a2,Col5a1,Col5a2,Col9a2,Cryab,Csrp2,Ctgf,Dll1,Dpysl3,Dst,Dusp6,Dusp7,Ebf3,Ednrb,Efnb1,Egfr,Egr2,Egr3,Elk3,…
Disease Ontology	DOID:3093	nervous system cancer	18	1.12783e-41	2.49137e-38	1.3841e-39	1.44337	968.564	1398	0.0704256	0.101651	6	1.64089e-29	3.62472e-26	6.04121e-27	1.47188	405.604	597	1413	0.0949578	0.422505	20,59,96,97,98,100,101,102,104,112,113,114,122,123,124,128,139,150,151,152,153,154,155,164,165,166,195,196,224,226,227,228,239,240,241,242,264,265,266,267,301,313,332,335,346,347,349,359,458,459,479,480,481,569,581,582,607,608,609,610,628,633,635,636,637,644,664,665,666,668,669,670,673,674,685,714,715,716,717,738,739,748,773,774,778,839,840,852,858,859,868,869,881,882,914,915,958,978,979,980,981,…	Aatf,Abca12,Abca5,Abcc1,Abcc4,Aco1,Acsl5,Actn1,Acvr2a,Adam9,Adamts1,Adamts18,Adamts5,Adcyap1r1,Ahr,Akap12,Akt1,Akt3,Alcam,Alk,Alox12,Alpl,Angpt1,Angpt2,Angptl1,Ank3,Anp32a,Anxa2,Apaf1,Apc,Apitd1,App,Ar,Arhgef17,Ascl1,Asph,Atf3,Atp1a1,Atp1a3,Atp1b1,Atxn2,Axin2,B3gat1,B4galt5,Bag3,Bai1,Bak1,Bcl2,Bcl2l11,Bcr,Bdnf,Bex2,Bhlhe40,Bid,Bin1,Blm,Bmp2,Bmp5,Bmp7,Bmpr1b,Braf,Bsg,Btrc,Cacna1c,Cacybp,Cadm1,Camt…
GO Biological Process	GO:0032879	regulation of localization	147	8.08675e-24	8.14174e-20	5.5386e-22	1.31676	1009.29	1329	0.073387	0.0966335	29	2.48975e-29	2.50668e-25	8.64373e-27	1.46167	419.382	613	1461	0.0975028	0.419576	6,22,23,112,113,114,122,123,124,157,161,167,224,227,228,242,243,264,265,266,267,287,288,291,341,360,361,375,443,449,450,457,458,459,472,473,474,475,476,477,479,480,481,487,490,491,498,501,524,525,604,605,628,633,655,675,680,686,687,739,749,761,773,774,778,815,866,867,884,926,927,935,936,946,955,956,957,958,975,976,977,978,979,980,981,982,987,1008,1019,1022,1053,1072,1073,1082,1121,1125,1126,1131,…	1600029D21Rik,2610034B18Rik,Aacs,Abca1,Abca12,Abca2,Abhd5,Abr,Acaa2,Acsl4,Actn2,Acvrl1,Adam9,Adcyap1r1,Adora1,Adora2b,Adra2a,Adrb2,Agt,Agtr1a,Ahi1,Akt1,Alox12,Alox12b,Amot,Amotl1,Angpt1,Angpt2,Angpt4,Ank2,Anxa2,Anxa3,Ap1ar,Apc,Apln,Apoa4,Apob,Ar,Arap3,Arg1,Arhgap5,Arhgef16,Asic2,Asph,Atp1a1,Atp2b2,Atp2b4,Atxn2,Avpr1a,Axin2,Bak1,Bambi,Bcl2,Bcl3,Bcl6,Bcr,Best3,Bin1,Blk,Bmp2,Bmper,Braf,Btbd9,C1qtnf2…
MGI Expression: Detected	5919	TS22_saccule	327	2.59229e-30	2.43209e-26	7.43758e-29	1.39876	854.327	1195	0.0621194	0.0868901	198	2.03247e-28	1.90686e-24	9.63062e-27	1.52105	326.09	496	1136	0.078893	0.43662	6,26,35,39,40,41,42,55,56,57,150,151,152,273,333,348,373,385,386,387,388,389,443,458,459,498,537,539,540,555,556,582,604,605,625,664,665,666,668,669,673,674,735,784,798,799,800,801,802,836,837,838,840,855,877,880,881,882,892,893,894,895,898,935,936,950,951,958,1002,1004,1005,1006,1009,1010,1045,1050,1051,1052,1054,1055,1056,1072,1082,1121,1125,1126,1134,1168,1187,1189,1190,1191,1192,1193,1195,119…	1110004E09Rik,2610018G03Rik,Abcc4,Abcc5,Acaa2,Acaca,Acadm,Acadsb,Aco1,Acox1,Acsl1,Acsl4,Adamts1,Adar,Adarb2,Adcy1,Adcy3,Adcy5,Adcy7,Adcy8,Adcy9,Adk,Aff3,Agpat3,Akr1b3,Aldh18a1,Aldh1a2,Aldh1a3,Aldh7a1,Amer1,Amer2,Amer3,Ano3,Anp32a,Anxa11,App,Arhgap5,Arid1b,Arid5a,Asb4,Atoh1,Atp1a1,Atp1b1,Atp2b1,Atp5g3,Atp5j,Atp5o,Atp8a1,Auts2,B3gat2,Bace2,Bach1,Bambi,Bcat1,Bckdhb,Bcmo1,Bdnf,Bmi1,Brwd1,Calm1,Calm2,…
MGI Expression: Detected	2371	TS17_urogenital system	306	2.98099e-31	2.79677e-27	9.13976e-30	1.53698	518.55	797	0.0377045	0.057951	199	2.06349e-28	1.93597e-24	9.72847e-27	1.70433	186.583	318	650	0.0505806	0.489231	10,11,20,39,40,41,55,56,57,81,82,150,151,152,153,154,155,167,207,238,239,240,241,302,303,304,305,320,321,322,391,392,458,459,496,527,539,540,555,556,574,577,655,664,665,666,668,669,670,686,687,721,724,747,748,792,809,810,827,840,877,888,896,897,958,1021,1045,1061,1062,1063,1110,1111,1112,1122,1125,1126,1189,1190,1191,1192,1193,1195,1198,1277,1283,1284,1344,1345,1346,1437,1438,1439,1440,1441,1483,…	1110004E09Rik,1600029D21Rik,1700106J16Rik,2810474O19Rik,4932438H23Rik,Adam19,Adamts1,Adamts5,Aff3,Agpat3,Ahr,Aldh1a2,Alpl,Alx3,Amer1,Amigo2,Ank2,Anxa11,App,Atf6b,Atp5j,Atp5o,Bace2,Bach1,Barx2,Bmp7,Bmper,Brwd1,Btg1,C1qtnf2,Casc4,Cbln4,Cbr3,Ccdc3,Ccdc91,Cd2ap,Cd83,Cdc5l,Cdh11,Cdh4,Cdh6,Chodl,Cobl,Col13a1,Col14a1,Col18a1,Col19a1,Col4a2,Col5a1,Col5a2,Col6a1,Col6a3,Ctbp2,Ctnnbip1,Ctxn3,Cux2,Cxadr,Cxcl…
MGI Expression: Detected	7620	TS23_respiratory system	241	8.30238e-37	7.78929e-33	3.23207e-35	1.43003	905.573	1295	0.0658455	0.0941613	200	2.1707e-28	2.03655e-24	1.01828e-26	1.49183	361.972	540	1261	0.0858915	0.428232	39,40,41,91,92,128,142,207,212,213,214,218,239,240,241,242,244,245,253,254,255,256,257,270,280,302,303,304,305,315,316,317,318,319,325,326,335,345,349,373,402,413,414,496,539,540,560,593,594,604,605,635,636,637,650,675,724,726,748,754,755,763,764,781,794,809,810,821,824,825,826,828,829,830,831,839,858,859,880,881,882,905,1004,1005,1022,1024,1038,1039,1058,1059,1061,1070,1071,1093,1094,1095,1125,1…	0610040J01Rik,1700025G04Rik,4921524J17Rik,4930506M07Rik,4933402E13Rik,Abr,Acaca,Acadsb,Ace,Acsl1,Acsl4,Acsl5,Acvr2b,Adam12,Adam28,Adamts18,Adarb2,Add2,Adk,Agpat5,Akap2,Alcam,Alx3,Amer1,Angptl1,Apc,Apln,Ar,Arhgap8,Armc10,Arnt2,Art4,Asb4,Atf6b,Atp13a5,Atp1b1,Atp6v1b1,Atp8a1,Axin2,B4galt5,BC034902,Baiap2l1,Bambi,Bcor,Bex2,Bex4,Bid,Bmi1,Bmp5,Bmp7,Bmpr1b,Btbd3,C1galt1,Cachd1,Cadm1,Calb2,Car13,Car2,Car…
MGI Expression: Detected	428	TS13_neural ectoderm	189	3.39041e-41	3.18089e-37	1.68301e-39	1.74544	382.712	668	0.0278276	0.0485712	201	2.3026e-28	2.1603e-24	1.07478e-26	1.9121	114.534	219	399	0.0348338	0.548872	39,40,41,115,128,150,151,152,153,154,155,239,240,241,244,245,280,446,447,458,459,464,465,466,498,539,540,570,604,605,635,636,637,664,665,666,668,669,670,748,754,755,773,774,797,938,958,963,964,965,966,1082,1164,1165,1166,1178,1179,1235,1238,1248,1349,1411,1460,1461,1462,1537,1540,1541,1562,1599,1600,1601,1603,1655,1656,1657,1804,1852,1853,1854,1855,1856,1857,1858,2062,2085,2086,2087,2126,2210,221…	Acvr2b,Aldh1a2,Aldh1a3,Ano3,Arhgef16,Arid5b,Arl6,Ascl1,Axin2,Bcor,Bhlhe41,Bmp2,Bmp5,Bmp7,Bmpr1b,Ccnd1,Ccnd2,Ccnd3,Cdh2,Cdh4,Cdh6,Cdx4,Chd7,Chl1,Chrdl1,Chst15,Cited2,Cobl,Col2a1,Cxcr4,Cyp26a1,Cyp26b1,Cyp26c1,Daam2,Dach1,Dact1,Ddah1,Dkk1,Dlg1,Dll1,Dlx1,Dlx2,Dmbx1,Dnmt1,Dusp6,Efna5,Efna5,Efnb1,Efnb2,Egr2,Emb,Emx2,En1,Enah,Enpp2,Epha2,Epha4,Epha7,Ephb2,Ephb3,Erg,Esrrg,Ezr,Fat1,Fgf10,Fgf18,Fgf4,Fgf8,F…
MGI Expression: Detected	15542	TS22_face	331	3.22052e-30	3.02149e-26	9.12837e-29	1.43205	738.8	1058	0.0537192	0.0769287	202	2.3222e-28	2.17869e-24	1.07856e-26	1.59752	252.892	404	881	0.0642596	0.45857	39,40,41,55,56,57,150,151,152,239,240,241,273,373,443,539,540,555,556,582,604,605,625,664,665,666,668,669,673,674,735,748,784,798,799,800,801,802,840,849,850,877,880,893,898,935,936,950,951,1004,1005,1009,1010,1045,1054,1055,1056,1082,1121,1125,1126,1168,1187,1189,1190,1191,1192,1193,1195,1198,1254,1260,1261,1282,1283,1284,1349,1373,1387,1390,1391,1411,1429,1460,1461,1462,1497,1499,1562,1564,1566…	2610018G03Rik,Abcc5,Acadm,Aco1,Acox1,Acsl1,Actn2,Adamts1,Adamts5,Adarb2,Adcy1,Adcy2,Adcy3,Adcy5,Adcy7,Adcy8,Adcy9,Adk,Aff3,Agpat3,Ak4,Akr1b3,Aldh1a2,Aldh1a3,Aldh7a1,Alx3,Alx4,Anp32a,Anxa11,App,Arhgap5,Arid1b,Arx,Asb4,Atp5j,Auts2,Bace2,Bach1,Bambi,Bcat1,Bcmo1,Bdh1,Bdnf,Bmi1,Brwd1,Calb2,Calm1,Calm2,Car10,Car12,Car15,Car2,Ccnd2,Cdca7,Cdh10,Cdh11,Cdh13,Cdh2,Cdh20,Cdh3,Cdh4,Cdh5,Cdh6,Cdk1,Cdk14,Cdk5r1…
MGI Expression: Detected	3556	TS19_visceral organ	181	7.7577e-43	7.27828e-39	4.02115e-41	1.53946	705.443	1086	0.0512938	0.0789646	204	2.39007e-28	2.24237e-24	1.0992e-26	1.58946	259.207	412	903	0.065532	0.456257	10,11,65,81,82,139,150,151,152,153,154,155,207,239,240,241,242,391,392,452,453,458,459,479,480,481,496,524,565,577,604,605,650,664,665,666,668,669,670,724,748,773,774,792,877,888,896,897,952,958,978,979,980,981,982,1009,1010,1028,1029,1054,1055,1056,1061,1110,1111,1112,1125,1126,1131,1164,1165,1166,1191,1221,1244,1263,1264,1265,1277,1283,1284,1307,1344,1345,1346,1390,1391,1408,1409,1429,1437,1438…	1700106J16Rik,2810474O19Rik,Aar2,Aatf,Abcc8,Acvr1b,Acvr2a,Acvr2b,Acvrl1,Adamts9,Adar,Adra2a,Ago2,Aicda,Aldh1a2,Aldh1a3,Alk,Alox5ap,Alpl,Alx3,Amer1,Amer2,Angpt2,Ano3,Anxa11,Arid5b,Arnt2,Arx,Atl2,Axin2,Bach1,Barx1,Barx2,Bcor,Bmi1,Bmp2,Bmp5,Bmp7,Bmp8b,Bmpr1b,Bpifb1,Bsg,Btg1,Car12,Car2,Cartpt,Ccnd3,Cdc5l,Cdh4,Cdkn1c,Cebpb,Chd4,Cmklr1,Cnrip1,Col18a1,Col2a1,Crebbp,Crim1,Csf1,Csf1r,Csf3r,Csrp3,Ctnnbip1,…
MGI Expression: Detected	5922	TS22_cochlea	325	1.65753e-30	1.5551e-26	4.78491e-29	1.40092	851.581	1193	0.0619197	0.0867447	203	2.37899e-28	2.23197e-24	1.09949e-26	1.52161	324.655	494	1131	0.0785748	0.436782	6,26,35,39,40,41,42,55,56,57,150,151,152,273,333,348,373,385,386,387,388,389,443,458,459,498,537,539,540,555,556,582,604,605,625,664,665,666,668,669,673,674,735,784,798,799,800,801,802,836,837,838,840,855,877,880,881,882,892,893,894,895,898,935,936,950,951,958,1002,1004,1005,1006,1009,1010,1045,1050,1051,1052,1054,1055,1056,1072,1082,1121,1125,1126,1134,1168,1187,1189,1190,1191,1192,1193,1195,119…	1110004E09Rik,2610018G03Rik,Abcc4,Abcc5,Acaa2,Acaca,Acadm,Acadsb,Aco1,Acox1,Acsl1,Acsl4,Adamts1,Adar,Adarb2,Adcy1,Adcy3,Adcy5,Adcy7,Adcy8,Adcy9,Adk,Aff3,Agpat3,Akr1b3,Aldh18a1,Aldh1a2,Aldh1a3,Aldh7a1,Amer1,Amer2,Amer3,Ano3,Anp32a,Anxa11,App,Arhgap5,Arid1b,Arid5a,Asb4,Atoh1,Atp1a1,Atp1b1,Atp2b1,Atp5g3,Atp5j,Atp5o,Atp8a1,Auts2,B3gat2,Bace2,Bach1,Bambi,Bcat1,Bckdhb,Bcmo1,Bdnf,Bmi1,Brwd1,Calm1,Calm2,…
MSigDB Perturbation	SCHAEFFER_PROSTATE_DEVELOPMENT_48HR_DN	Genes down-regulated in the urogenital sinus (UGS) of day E16 females exposed to the androgen dihydrotestosterone [PubChem=10635] for 48 h.	62	3.10445e-17	1.04434e-13	1.68442e-15	1.41924	435.443	618	0.0316617	0.0449357	12	4.01895e-29	1.35198e-25	1.12665e-26	1.91818	116.256	223	405	0.03547	0.550617	6,100,101,102,104,109,111,182,207,208,209,223,248,249,435,479,480,481,565,596,597,598,610,617,618,619,701,702,724,725,736,759,877,923,924,925,978,979,980,981,982,1004,1005,1018,1028,1029,1054,1055,1056,1072,1164,1165,1166,1221,1235,1252,1279,1280,1387,1408,1409,1429,1525,1540,1541,1562,1599,1600,1601,1615,1654,1727,1728,1729,1813,1814,1816,1817,1926,1927,1941,1966,2103,2104,2105,2356,2393,2394,23…	Ablim2,Adam23,Adamts18,Adamts8,Ahr,Antxr1,Ar,Arhgap25,Arid5b,Arl4c,Atp2b1,Avpr1a,Bai2,Bcat1,Bcor,Bmp2k,Cables1,Cachd1,Cacna1g,Cacna2d3,Ccdc80,Ccdc88c,Cckar,Ccl11,Cd83,Cdca7,Cdh10,Cdh2,Chdh,Chsy3,Cntn1,Cntnap4,Col13a1,Colec10,Cpxm2,Creb5,Crocc,Ctsb,Cxcl13,Dab2ip,Dbx2,Dcc,Dennd2a,Dgat2,Dkk2,Dock4,Dpp10,Dusp4,Dusp7,Ebf3,Edil3,Ednra,Egln3,Elac2,Eln,Elovl6,Enpp1,Enpp2,Epha5,Epha7,Ephb1,Ephb2,Esr1,Eya2…
MGI Expression: Detected	2413	TS17_central nervous system	40	1.16166e-80	1.08987e-76	2.72466e-78	1.52511	1347.44	2055	0.0979742	0.149422	205	2.71147e-28	2.5439e-24	1.24093e-26	1.38355	563.769	780	1964	0.124065	0.397149	6,20,31,32,35,39,40,41,60,61,91,92,111,115,125,150,151,152,153,154,155,173,207,216,227,228,238,239,240,241,244,245,281,282,283,285,286,302,303,304,305,307,308,310,311,376,385,386,387,388,389,391,392,401,419,436,446,447,458,459,464,465,466,479,480,481,496,498,521,534,537,539,540,557,569,570,581,593,594,604,605,618,619,629,664,665,666,668,669,670,675,724,728,739,747,748,754,755,773,774,790,797,809,…	1110004E09Rik,4932438H23Rik,Aatf,Ablim1,Adamts20,Adamts5,Adra1d,Aff2,Agpat3,Ahctf1,Ahr,Aif1l,Alcam,Aldh1a1,Alk,Alx3,Alx4,Amer1,Amer2,Amer3,Amigo2,Ankfy1,Ano3,App,Arid2,Arid3b,Arid5b,Arnt2,Arntl,Arvcf,Arx,Ascl1,Atf3,Atf6b,Atoh1,Atoh8,Atp1a1,Atp5j,Atp5o,Atp6v1b2,Atxn1,Axin2,BC027231,Bace2,Bach1,Bach2,Barhl2,Barx2,Basp1,Batf,Baz1a,Bbx,Bcl11a,Bcl11b,Bcl2,Bcl3,Bcl6,Bcr,Bhlha9,Bhlhe40,Bhlhe41,Bin1,Bmi1…
MGI Expression: Detected	15796	TS23_neocortex	252	3.62994e-36	3.40561e-32	1.35143e-34	1.39163	1048.41	1459	0.0762316	0.106086	206	2.76364e-28	2.59285e-24	1.25866e-26	1.45515	415.076	604	1446	0.0960713	0.417704	2,55,56,57,91,92,100,101,102,104,107,117,150,151,152,172,178,182,186,187,188,189,195,196,239,240,241,244,245,246,266,267,268,269,342,356,436,446,447,456,458,459,497,500,555,556,570,593,594,599,604,605,610,634,652,654,664,665,666,668,669,673,674,701,702,706,707,714,715,716,717,735,748,754,755,756,773,774,780,794,819,832,840,845,846,847,864,881,882,914,915,929,938,954,958,997,998,1003,1045,1050,105…	1700001C02Rik,6430573F11Rik,9930013L23Rik,AB041806,Aatf,Abhd5,Abr,Acadm,Acvr1b,Acvr2a,Acvr2b,Acvrl1,Adar,Adcy2,Adnp,Adora2b,Adra1b,Adra2a,Adra2b,Adra2c,Adrb2,Aff2,Aff3,Agap1,Agbl1,Agt,Agtpbp1,Agtr1a,Ahctf1,Ak4,Akap12,Akap6,Akna,Akt1,Akt3,Aldh7a1,Alk,Angpt2,Ank2,Apc,Arg1,Arhgap5,Arl4c,Arnt2,Arpp21,Artn,Arvcf,Astn1,Atg16l1,Atg7,Atic,Atp11a,Atp1b1,Atp9a,Atxn10,Avpr1a,Avpr1b,BC005537,Bahcc1,Bcl10,Bcl…
MGI Expression: Detected	6443	TS22_cerebellum	226	2.34425e-37	2.19938e-33	9.73175e-36	1.4325	909.598	1303	0.0661382	0.094743	207	3.12391e-28	2.93085e-24	1.41587e-26	1.49996	349.342	524	1217	0.0833466	0.430567	39,40,41,55,56,57,145,150,151,152,153,154,155,244,245,258,333,373,385,386,387,388,389,443,539,540,555,556,582,625,656,664,665,666,668,669,670,673,674,735,754,755,765,766,767,768,769,770,771,773,774,798,799,800,801,802,836,837,838,840,849,850,880,881,882,892,893,894,895,898,935,936,1004,1005,1009,1010,1026,1045,1054,1055,1056,1082,1125,1126,1154,1168,1187,1188,1189,1190,1191,1192,1193,1195,1209,12…	1110004E09Rik,4932438H23Rik,Aacs,Aatf,Abca1,Abcb9,Abcc4,Abcc5,Abcd2,Acaa2,Acaca,Acadm,Acadsb,Aco1,Acox1,Acsl1,Adamts1,Adamts5,Adar,Adarb2,Adcy1,Adcy2,Adcy3,Adcy5,Adcy8,Adcy9,Adcyap1r1,Adk,Adra2c,Aff2,Aff3,Agpat5,Ak4,Akna,Akr1b3,Aldh18a1,Aldh1a3,Aldh1l1,Aldh7a1,Anp32a,App,Arhgap5,Arid1b,Arx,Asb4,Ascl1,Ass1,Atf6b,Atoh1,Atp1a1,Atp1b1,Atp2b1,Atp5j,Atp5o,Atp6v0e2,Atp8a1,Atxn1,Auts2,B3galnt1,B3gnt2,Bac…
Mouse Phenotype	MP:0001259	abnormal body weight	100	3.14726e-25	2.49546e-21	2.49546e-23	1.28979	1248.27	1610	0.0907634	0.117065	39	7.4241e-29	5.88657e-25	1.50938e-26	1.4014	530.184	743	1847	0.11818	0.402274	6,15,32,39,40,41,49,50,54,115,119,125,153,154,155,173,177,207,208,209,224,227,228,244,245,280,301,341,357,391,392,393,449,450,458,459,474,475,476,477,479,480,481,527,534,539,540,547,549,550,552,554,565,571,574,576,629,655,670,681,682,721,724,725,739,754,755,761,794,798,799,800,801,802,815,819,896,897,906,907,914,915,946,958,976,977,978,979,980,981,982,1004,1005,1006,1008,1022,1053,1058,1059,1062,…	Abca1,Abca2,Abcc4,Acacb,Ace,Acot11,Acox1,Acsl4,Acvrl1,Adam22,Adamts1,Adcy3,Adcyap1r1,Adipor2,Adk,Adra1b,Adra2b,Adrb1,Adrb2,Aga,Agt,Agtr1a,Agtr2,Ahi1,Ahr,Akap6,Akr1b3,Akt1,Akt3,Alpl,Angptl2,Ank,Ank2,Ankrd11,Anxa2,Apba1,Apc,Apln,App,Aqp7,Ar,Arid5b,Arntl,Arrdc3,Atg7,Atn1,Atp1a3,Atp2b2,Atp6v0a4,Atp8a1,Atp8a2,Atp8b1,Atxn1,Atxn2,Bace2,Bag3,Bambi,Barhl2,Barx2,Basp1,Bcl2,Bcl2l11,Bcl6,Bcmo1,Bcr,Bdnf,Bloc1…
Mouse Phenotype	MP:0005076	abnormal cell differentiation	13	1.04609e-56	8.29442e-53	6.38032e-54	1.54784	901.903	1396	0.0655787	0.101505	40	8.07475e-29	6.40247e-25	1.60062e-26	1.48954	370.583	552	1291	0.0878002	0.427575	10,11,54,96,97,98,100,101,102,104,111,139,150,151,152,153,154,155,177,197,198,207,218,224,227,228,239,240,241,244,245,264,265,270,285,286,302,303,304,305,363,385,386,387,388,389,391,392,406,438,446,447,496,552,554,565,570,571,581,586,607,608,609,610,618,619,644,650,664,665,666,668,669,670,718,719,724,739,748,754,755,773,774,778,781,809,810,815,840,867,868,869,870,894,895,896,897,914,915,938,947,9…	Abhd5,Abr,Acvr1b,Adrb2,Aff1,Aicda,Akap13,Akt1,Akt3,Amer1,Ank,Apaf1,Apbb2,Apc,Ar,Arhgef12,Arid5b,Arntl,Ascl1,Atp2b2,Avpr1a,B3gnt2,Bach2,Bak1,Bank1,Basp1,Batf,Bcl10,Bcl11a,Bcl11b,Bcl2,Bcl2l11,Bcl3,Bcl6,Bcr,Bdnf,Bhlhe40,Bhlhe41,Blk,Blm,Bmi1,Bmp8b,Bmpr1b,Braf,Bst1,Cacnb4,Cacng2,Cadm1,Camk4,Card11,Cbfa2t3,Cblb,Cbx4,Cckar,Ccl5,Ccnb2,Ccnd1,Ccnd2,Ccnd3,Ccr6,Ccr7,Cd180,Cd1d1,Cd2ap,Cd44,Cd47,Cd7,Cd83,Cdh17…
Mouse Phenotype	MP:0005621	abnormal cell physiology	7	8.68563e-66	6.88684e-62	9.83834e-63	1.38599	1865.81	2586	0.135666	0.188032	41	8.43382e-29	6.68717e-25	1.63102e-26	1.30276	862.015	1123	3003	0.178623	0.373959	6,10,11,15,20,39,40,41,44,45,50,54,96,97,98,100,101,102,104,111,112,113,114,119,122,123,124,128,136,137,138,139,145,150,151,152,153,154,155,177,178,197,198,207,218,224,227,228,239,240,241,244,245,262,264,265,270,285,286,301,302,303,304,305,316,317,318,319,348,356,359,363,385,386,387,388,389,391,392,406,436,438,446,447,449,450,458,459,464,465,466,479,480,481,496,498,517,521,524,539,540,549,550,552…	A1cf,Aatf,Abca1,Abca12,Abhd5,Abr,Acacb,Ace,Acot11,Acvr1b,Acvr2a,Acvr2b,Adamts20,Adamts5,Adar,Adm,Adora2b,Adra1b,Adra2b,Adrb2,Aff1,Agtr2,Ahctf1,Ahi1,Aicda,Akap13,Akt1,Akt3,Aldh1a2,Alpl,Alx3,Ambra1,Amer1,Amot,Amotl1,Angptl2,Ank,Antxr1,Antxr2,Ap3b1,Apaf1,Apbb2,Apc,App,Aptx,Aqp7,Ar,Arhgef11,Arhgef12,Arid3b,Arid5b,Arl6,Arnt2,Arntl,Arx,Ascl1,Ass1,Astn1,Atf6b,Atg16l1,Atg7,Atoh1,Atp2b2,Avpr1a,B3gnt2,B4ga…
Disease Ontology	DOID:3094	neuroepithelial neoplasm	19	1.55189e-40	3.42812e-37	1.80427e-38	1.44248	946.289	1365	0.068806	0.0992511	7	5.35638e-29	1.18322e-25	1.69032e-26	1.47387	395.557	583	1378	0.092731	0.423077	20,59,96,97,98,100,101,102,104,112,113,114,122,123,124,128,139,150,151,152,153,154,155,164,165,166,195,196,224,226,227,228,239,240,241,242,264,265,266,267,301,313,332,335,346,347,349,359,458,459,479,480,481,569,581,582,607,608,609,610,628,633,635,636,637,644,664,665,666,668,669,670,673,674,685,714,715,716,717,738,739,748,773,774,778,839,840,852,858,859,868,869,881,882,914,915,958,978,979,980,981,…	Aatf,Abca12,Abca5,Abcc1,Abcc4,Aco1,Acsl5,Actn1,Acvr2a,Adam9,Adamts1,Adamts18,Adamts5,Adcyap1r1,Ahr,Akap12,Akt1,Akt3,Alcam,Alk,Alox12,Angpt1,Angpt2,Angptl1,Anp32a,Anxa2,Apaf1,Apc,Apitd1,App,Ar,Arhgef17,Ascl1,Asph,Atf3,Atp1a1,Atp1a3,Atp1b1,Atxn2,Axin2,B3gat1,B4galt5,Bag3,Bai1,Bak1,Bcl2,Bcl2l11,Bdnf,Bex2,Bid,Bin1,Blm,Bmp2,Bmp5,Bmp7,Bmpr1b,Braf,Bsg,Btrc,Cacna1c,Cacybp,Cadm1,Camta1,Capn3,Car12,Car2,Ca…
Mouse Phenotype	MP:0000438	abnormal cranium morphology	124	3.44232e-22	2.72942e-18	2.20114e-20	1.48305	440.308	653	0.0320154	0.0474806	42	9.34858e-29	7.41249e-25	1.76488e-26	1.82787	139.507	255	486	0.0405599	0.524691	6,10,11,91,92,153,154,155,173,207,208,209,224,239,240,241,301,357,363,373,385,386,387,388,389,391,392,393,458,459,493,494,495,496,593,594,650,670,724,725,748,870,877,880,894,895,896,897,947,958,993,995,996,1070,1071,1089,1100,1125,1126,1164,1165,1166,1191,1221,1224,1225,1226,1253,1328,1411,1452,1470,1477,1499,1521,1537,1540,1541,1594,1621,1622,1623,1655,1656,1657,1908,2012,2017,2018,2087,2210,221…	Acvr2a,Aldh1a3,Alpl,Alx3,Alx4,Amer1,Ank,Ankrd11,Antxr1,Apaf1,Apc,Arid5b,Arl6,Axin2,Bmi1,Bmp2,Bmp5,Bmp7,Bmper,Bnc2,Braf,Casp3,Ccnd1,Cdk5rap2,Cenpj,Cer1,Chd7,Chst11,Cited2,Col11a1,Col18a1,Col2a1,Crebbp,Csf1,Csf1r,Csrp2bp,Ctgf,Ctnnb1,Ctnnbip1,Cyp26b1,Daam2,Disp1,Dkk1,Dlg1,Dlx1,Dlx2,Dmrt2,Dmrt3,Dnahc5,Dnmt3b,Dpcd,Dscam,Dusp6,Dym,Dync2h1,Ece1,Ednra,Ednrb,Efnb1,Efnb2,Egfr,Egr2,Erf,Evc,Evc2,Eya1,Fam20c,…
Disease Ontology	DOID:3195	neural neoplasm	20	1.76716e-40	3.90365e-37	1.95183e-38	1.44161	948.244	1367	0.0689481	0.0993965	8	7.09632e-29	1.56758e-25	1.95947e-26	1.47145	397.566	585	1385	0.0930491	0.422383	20,59,96,97,98,100,101,102,104,112,113,114,122,123,124,128,139,150,151,152,153,154,155,164,165,166,195,196,224,226,227,228,239,240,241,242,264,265,266,267,301,313,332,335,346,347,349,359,458,459,479,480,481,569,581,582,607,608,609,610,628,633,635,636,637,644,664,665,666,668,669,670,673,674,685,714,715,716,717,738,739,748,773,774,778,839,840,852,858,859,868,869,881,882,914,915,958,978,979,980,981,…	Aatf,Abca12,Abca5,Abcc1,Abcc4,Aco1,Acsl5,Actn1,Acvr2a,Adam9,Adamts1,Adamts18,Adamts5,Adcyap1r1,Ahr,Akap12,Akt1,Akt3,Alcam,Alk,Alox12,Angpt1,Angpt2,Angptl1,Anp32a,Anxa2,Apaf1,Apc,Apitd1,App,Ar,Arhgef17,Ascl1,Asph,Atf3,Atp1a1,Atp1a3,Atp1b1,Atxn2,Axin2,B3gat1,B4galt5,Bag3,Bai1,Bak1,Bcl2,Bcl2l11,Bdnf,Bex2,Bid,Bin1,Blm,Bmp2,Bmp5,Bmp7,Bmpr1b,Braf,Bsg,Btrc,Cacna1c,Cacybp,Cadm1,Camta1,Capn3,Car12,Car2,Ca…
MGI Expression: Detected	429	TS13_future brain	232	3.09025e-37	2.89927e-33	1.24969e-35	1.84361	277.174	511	0.0201537	0.0371555	208	6.31404e-28	5.92383e-24	2.84799e-26	2.10821	77.7909	164	271	0.0260856	0.605166	115,150,151,152,153,154,155,239,240,241,244,245,280,446,447,498,570,604,605,664,665,666,668,669,670,748,754,755,797,938,1082,1164,1165,1166,1235,1238,1248,1349,1411,1460,1461,1462,1537,1540,1541,1562,1599,1600,1601,1603,1655,1656,1657,1804,1852,1853,1854,1855,1856,1857,1858,2062,2085,2086,2087,2126,2238,2239,2364,2393,2394,2395,2403,2404,2405,2406,2407,2408,2409,2410,2633,2634,2635,2636,2639,2760…	Arhgef16,Arid5b,Ascl1,Bhlhe41,Bmp2,Bmp5,Bmp7,Bmpr1b,Ccnd1,Ccnd2,Cdh4,Cdh6,Chrdl1,Chst15,Cited2,Cobl,Col2a1,Cyp26b1,Cyp26c1,Daam2,Dach1,Ddah1,Dkk1,Dlg1,Dll1,Dlx1,Dlx2,Dmbx1,Dnmt1,Dusp6,Efna5,Efna5,Efnb1,Efnb2,Egr2,Emb,Emx2,En1,Enah,Epha2,Epha4,Epha7,Ephb2,Ephb3,Erg,Fat1,Fgf18,Fgf8,Fgfr1,Fgfr2,Fgfr3,Flrt2,Flrt3,Foxa1,Foxa2,Foxb2,Foxg1,Foxi2,Fyn,Fzd10,Fzd3,Fzd5,Fzd7,Fzd8,Gbx1,Gdnf,Gli2,Gli3,Glis3,Gl…
Mouse Phenotype	MP:0005371	limbs/digits/tail phenotype	103	1.60688e-24	1.2741e-20	1.23699e-22	1.4286	606.188	866	0.0440768	0.0629681	43	1.76329e-28	1.39811e-24	3.25142e-26	1.64445	220.743	363	769	0.0577382	0.472042	6,32,39,40,41,91,92,128,153,154,155,173,177,207,224,239,240,241,244,245,285,286,315,335,357,385,386,387,388,389,391,392,422,458,459,493,494,495,496,517,534,539,540,564,581,593,594,604,605,635,636,637,650,670,724,748,754,755,794,821,839,877,894,895,896,897,913,947,958,993,995,996,1004,1005,1022,1070,1071,1110,1111,1112,1123,1124,1125,1126,1131,1134,1224,1225,1226,1253,1254,1273,1283,1284,1337,1338…	Adam22,Adamts20,Adamts5,Adamts9,Aldh1a2,Alpl,Alx3,Alx4,Amer1,Ank,Ap3b1,Apaf1,Apc,Asph,Atg7,Axin2,Bak1,Bcl2l11,Bloc1s3,Bloc1s6,Bmi1,Bmp2,Bmp5,Bmp7,Bmper,Bmpr1b,Ccnf,Cd44,Cd47,Cdc7,Cdkn1c,Cdx4,Cenpj,Cer1,Chd7,Chst11,Chsy1,Cited2,Clec16a,Col11a1,Col12a1,Col1a2,Col2a1,Coro1c,Creb3l2,Crebbp,Crim1,Csf1,Csf1r,Csgalnact1,Cst10,Ctgf,Ctnna1,Ctnnb1,Cyld,Cyp26a1,Cyp26b1,Cyp26c1,D630037F22Rik,Dact1,Dad1,Dgat2…
MGI Expression: Detected	7521	TS23_hindlimb	398	5.28067e-26	4.95432e-22	1.2448e-24	1.4018	722.642	1013	0.0525443	0.0736567	209	2.66447e-27	2.49981e-23	1.19608e-25	1.59499	245.142	391	854	0.0621918	0.457845	39,40,41,91,92,100,101,102,104,108,119,142,165,166,168,169,172,204,205,207,212,213,214,270,290,349,353,354,355,429,430,431,432,433,517,527,539,540,560,593,594,596,597,598,610,614,615,650,675,685,724,726,752,781,794,849,850,858,859,867,877,906,907,919,920,921,947,986,1022,1023,1058,1059,1070,1071,1116,1136,1163,1229,1299,1300,1312,1324,1344,1345,1346,1347,1373,1404,1431,1524,1530,1531,1535,1536,15…	1190005I06Rik,1700001C02Rik,Acsl4,Actrt2,Adam12,Adamts15,Adamts8,Adarb2,Aldh1a3,Alk,Alpl,Angpt2,Angptl1,Angptl2,Ank,Anxa3,Apitd1,Appl2,Arhgap12,Arhgap27,Arpp21,Arx,Asb4,Atf3,Atp6v1b1,BC034902,Bambi,Barx2,Bex2,Bhlhe40,Bin1,Bmp5,Bmp7,Btbd3,C77370,Cacna1g,Cacna1h,Cadm2,Calb2,Ccdc88c,Cck,Ccz1,Cd44,Cd82,Cdh12,Cdh13,Cdh2,Cdkn1c,Cdkn3,Chrna1,Chst15,Chst2,Cldn11,Clmn,Col11a1,Col19a1,Col24a1,Col2a1,Col4a6…
MGI Expression: Detected	1477	TS16_embryo	224	1.3933e-37	1.30719e-33	5.83569e-36	1.51081	682.416	1031	0.0496194	0.0749655	210	2.74513e-27	2.57549e-23	1.22642e-25	1.58278	254.615	403	887	0.0641005	0.45434	21,39,40,41,60,61,91,92,109,115,117,119,122,123,124,136,137,138,150,151,152,153,154,155,165,166,195,196,212,213,214,239,240,241,244,245,307,308,310,311,332,356,379,380,385,386,387,388,389,419,446,447,458,459,464,465,466,479,480,481,496,498,539,540,557,593,594,617,624,628,647,664,665,666,668,669,670,685,714,715,716,717,726,748,753,754,755,797,811,812,813,815,864,877,893,894,895,904,938,958,963,964…	3632451O06Rik,Ablim1,Acsl4,Adam23,Adam9,Adamts1,Adamts10,Adnp,Ahr,Aldh1a1,Aldh1a2,Aldh1a3,Alx4,Ankfy1,Arhgef16,Arid5b,Arvcf,Arx,Astn1,Atf3,Atf6b,Atoh1,Atp1a1,Atxn2,Bach1,Bach2,Barx1,Barx2,Bcl6,Bcr,Bicc1,Bin1,Bmp2,Bmp7,Bmper,C1ql1,C1ql2,Cap2,Casd1,Ccdc64,Cd44,Cdh11,Cdh15,Cdh2,Cdh3,Cdkn1c,Cdx4,Chrdl1,Chst11,Cited2,Cnot2,Col1a2,Col2a1,Cpne6,Creg1,Crim1,Cryaa,Cryge,Crygf,Ctnnd2,Cux1,Cxcr7,Cyp26a1,Cyp…
Mouse Phenotype	MP:0001392	abnormal locomotor behavior	164	3.94488e-19	3.1279e-15	1.90726e-17	1.29744	904.09	1173	0.0657376	0.0852905	44	7.08291e-28	5.61604e-24	1.27637e-25	1.49382	352.786	527	1229	0.0838238	0.428804	32,49,109,112,113,114,119,122,123,124,142,145,150,151,152,153,154,155,177,207,208,209,216,239,240,241,244,245,301,315,363,371,372,385,386,387,388,389,393,438,446,447,479,480,481,490,491,498,501,527,534,547,565,570,581,617,628,656,664,665,666,668,669,670,681,682,724,725,728,748,754,755,794,798,799,800,801,802,819,821,870,894,895,906,907,938,978,979,980,981,982,1004,1005,1008,1022,1072,1089,1098,10…	Aadat,Abca2,Abcd2,Abr,Adam22,Adam23,Adcy5,Adcyap1r1,Adipor2,Adm,Adra1d,Aff1,Aga,Agt,Agtpbp1,Agtr2,Akt1,Ank,Ank2,Ank3,Ap3b2,Apaf1,Apba1,Apc,Aplp2,App,Arntl,Arrdc3,Arsa,Arvcf,Arx,Ass1,Atg7,Atox1,Atp1a1,Atp1a3,Atp2b2,Atp8a1,Atp8a2,Atxn1,Atxn2,B4galt2,Bahcc1,Barx2,Basp1,Bcr,Bdnf,Bicc1,Bid,Bloc1s6,Bmi1,Braf,Bre,Bsn,Bsx,Btbd9,Cacna1a,Cacna1c,Cacna1g,Cacna2d2,Cacna2d3,Cacnb4,Cacng2,Cacng3,Camk2a,Camk2b,…
MGI Expression: Detected	15613	TS23_ganglionic eminence	236	5.30213e-37	4.97446e-33	2.10782e-35	1.40409	1014.89	1425	0.0737943	0.103614	211	2.9128e-27	2.73279e-23	1.29516e-25	1.45424	401.585	584	1399	0.0928901	0.417441	2,55,56,57,100,101,102,104,107,117,150,151,152,172,178,182,186,187,188,189,195,196,239,240,241,244,245,246,266,267,268,269,342,356,436,446,447,456,458,459,479,480,481,497,500,555,556,570,599,610,634,652,654,664,665,666,668,669,673,674,701,702,706,707,714,715,716,717,735,748,754,755,756,773,774,780,794,819,832,840,845,846,847,864,881,882,914,915,929,938,954,958,978,979,980,981,982,997,998,1003,104…	1700001C02Rik,6430573F11Rik,9930013L23Rik,AB041806,Aatf,Abhd5,Abr,Acadm,Acvr1b,Acvr2a,Acvr2b,Acvrl1,Adar,Adcy2,Adnp,Adora2b,Adra1b,Adra2a,Adra2b,Adra2c,Adrb2,Aff2,Aff3,Agap1,Agbl1,Agt,Agtpbp1,Agtr1a,Ahctf1,Ak4,Akap12,Akap6,Akna,Akt1,Akt3,Aldh1a3,Aldh7a1,Alk,Angpt2,Ank2,Apc,Arg1,Arhgap5,Arl4c,Arpp21,Artn,Arvcf,Ascl1,Astn1,Atg16l1,Atg7,Atic,Atp11a,Atp1b1,Atp9a,Atxn10,Avpr1a,Avpr1b,BC005537,Bahcc1,B…
MGI Expression: Detected	5785	TS22_cardiovascular system	254	6.21358e-36	5.82958e-32	2.29511e-34	1.40651	976.172	1373	0.0709788	0.0998328	212	3.91478e-27	3.67285e-23	1.73248e-25	1.46074	389.529	569	1357	0.0905042	0.419307	6,39,40,41,42,55,56,57,128,139,142,150,151,152,297,348,360,361,373,446,447,458,459,479,480,481,539,540,555,556,569,582,604,605,625,635,636,637,664,665,666,668,669,673,674,735,749,773,774,798,799,800,801,802,840,849,850,855,866,877,880,881,882,892,893,898,938,950,951,958,978,979,980,981,982,1002,1009,1010,1045,1050,1051,1052,1070,1071,1082,1121,1125,1126,1168,1189,1190,1191,1192,1193,1195,1198,122…	1110004E09Rik,AI836003,Abcc5,Ablim1,Acaa2,Acadm,Acadsb,Aco1,Acsl1,Actn2,Adamts1,Adamts5,Adamts9,Adar,Adarb2,Adcy1,Adcy2,Adcy3,Adcy5,Adcy8,Adcy9,Adk,Aff3,Agl,Agpat3,Ak4,Akr1b3,Akr1d1,Aldh18a1,Aldh1a2,Aldh7a1,Alk,Alx3,Angpt2,Ank2,Ano5,Anp32a,Anxa11,Anxa3,App,Arap3,Arhgap5,Arid1b,Arid5a,Art4,Asb4,Asph,Ass1,Atf6b,Atf7ip,Atp1a1,Atp1b1,Atp2b1,Atp5g3,Atp5j,Atp5o,Auts2,B4galt5,Bace2,Bach1,Bambi,Bckdhb,Bc…
MGI Expression: Detected	4209	TS20_alimentary system	284	3.67155e-34	3.44465e-30	1.21291e-32	1.57767	498.203	786	0.036225	0.0571512	213	4.06102e-27	3.81005e-23	1.78876e-25	1.74185	161.323	281	562	0.0446954	0.5	6,10,11,100,101,102,104,128,150,151,152,153,154,155,227,228,239,240,241,242,285,286,307,308,310,311,391,392,458,459,479,480,481,493,494,495,498,610,635,636,637,638,639,640,650,655,664,665,666,668,669,670,739,748,749,811,812,813,815,840,877,893,896,897,958,978,979,980,981,982,993,995,996,1022,1054,1055,1056,1061,1062,1063,1070,1071,1125,1126,1131,1175,1209,1283,1284,1381,1382,1429,1437,1438,1439,1…	Acvr1b,Acvr2a,Acvr2b,Acvrl1,Adam9,Adipor2,Ahr,Alcam,Aldh1a1,Aldh1a2,Aldh1a3,Alk,Alx3,Ano3,Bach1,Barx1,Bcl2,Bicc1,Bmp2,Bmp5,Bmp7,Bmpr1b,Car12,Ccnd1,Cdh17,Cdh2,Cdh4,Chrna2,Chrna7,Clec11a,Col2a1,Crispld2,Ctgf,Cux2,Cyp26a1,Cyp26b1,Cyp26c1,Daam1,Daam2,Dab1,Dkk1,Dkk2,Dlg1,Dll1,Dlx2,Dlx3,Dmd,Dtx1,E2f3,Edar,Efna1,Efna5,Efna5,Efnb1,Efnb2,Efnb3,Egf,Egfr,Enpp2,Epha2,Epha3,Epha4,Epha5,Epha7,Ephb1,Ephb2,Ephb3…
MSigDB Perturbation	GOZGIT_ESR1_TARGETS_DN	Genes down-regulated in TMX2-28 cells (breast cancer) which do not express ESR1 [GeneID=2099]) compared to the parental MCF7 cells which do.	131	7.37e-13	2.47927e-09	1.89257e-11	1.28839	627.139	808	0.0456001	0.0587508	13	7.4652e-28	2.51129e-24	1.93176e-25	1.70363	183.139	312	638	0.0496262	0.489028	6,55,56,57,111,122,123,124,150,151,152,195,196,218,253,254,255,256,257,264,265,307,308,310,311,373,378,446,447,458,459,462,463,555,556,581,618,619,628,633,664,665,666,668,669,697,714,715,716,717,763,764,773,774,778,811,812,813,817,822,823,880,881,882,938,943,944,950,951,958,961,962,1004,1005,1022,1053,1058,1059,1072,1128,1164,1165,1166,1191,1235,1236,1362,1363,1387,1417,1427,1428,1431,1456,1540,1…	Abca12,Abca5,Abcc1,Ablim1,Adcy1,Adcy9,Aff3,Ahi1,Ahr,Ak4,Alcam,Ank3,Ankrd50,Apbb2,Ar,Arid5b,Arrdc3,Asap1,Atp11b,Atp1b1,Atp2c2,Atp9a,Atrnl1,B3galnt1,Bag3,Bambi,Batf,Bcas1,Bcl6,Bex4,Bmp5,Bmpr1b,C2cd4a,Cacnb4,Cacng4,Cap2,Cav2,Cblb,Ccdc169,Ccdc83,Ccl28,Ccl5,Ccpg1,Cd44,Cdca7l,Cdk6,Cdkn2b,Cers6,Chst15,Ckap4,Cldn3,Clnk,Cobll1,Col18a1,Cpe,Cpeb2,Cpne4,Cpt1a,Creb3l2,Ctnnd2,Cuedc1,Cxcl12,Cxcr4,Cxcr7,Cyp1b1,D…
MGI Expression: Detected	7490	TS24_visceral organ	237	5.69937e-37	5.34714e-33	2.25618e-35	1.46342	797.447	1167	0.0579835	0.0848542	214	4.56356e-27	4.28153e-23	2.00072e-25	1.49681	338.721	507	1180	0.0806426	0.429661	44,45,100,101,102,104,115,128,142,227,228,239,240,241,242,332,335,374,391,392,458,459,610,626,627,635,636,637,655,739,748,749,816,839,840,883,893,896,897,934,958,975,987,1004,1005,1048,1058,1059,1093,1094,1095,1110,1111,1112,1142,1143,1144,1189,1190,1191,1221,1254,1260,1261,1263,1264,1265,1269,1270,1273,1283,1284,1294,1307,1387,1422,1431,1452,1473,1483,1484,1485,1486,1496,1562,1566,1615,1624,1625…	2310067B10Rik,2810474O19Rik,Abtb1,Acvr1b,Acvr2a,Acvr2b,Acvrl1,Adam19,Adam9,Adamts1,Adamts5,Adar,Adcy7,Adipor2,Adm,Adra2a,Aff1,Agpat5,Agt,Agtr1a,Akr1b3,Akt1,Alas1,Alcam,Aldh1a2,Alk,Alox12b,Ano3,Anxa11,Aoah,Apoa4,Aqp8,Ar,Arrdc3,Atf7ip,Atp1a1,Atp6ap2,Atp6v0a4,Atp6v1b1,Atp6v1b2,Atp6v1c1,Atp6v1g3,Axin2,Bambi,Barx1,Bcl2,Bdnf,Bhlhe41,Bin3,Bmi1,Bmp2,Bmp5,Bmp7,Bmpr1b,Bpifb1,Braf,Brd7,Btbd9,Btc,Cacng4,Camk…
MGI Expression: Detected	1476	Theiler_stage_16	220	8.54124e-38	8.01339e-34	3.64245e-36	1.51074	686.419	1037	0.0499105	0.0754017	215	4.76633e-27	4.47177e-23	2.07989e-25	1.5754	258.346	407	900	0.0647368	0.452222	21,39,40,41,60,61,91,92,109,115,117,119,122,123,124,136,137,138,150,151,152,153,154,155,165,166,195,196,212,213,214,239,240,241,244,245,307,308,310,311,332,356,379,380,385,386,387,388,389,419,446,447,458,459,464,465,466,479,480,481,496,498,539,540,557,593,594,617,624,628,647,664,665,666,668,669,670,685,714,715,716,717,726,748,753,754,755,797,811,812,813,815,864,877,893,894,895,904,938,958,963,964…	3632451O06Rik,Ablim1,Acsl4,Adam23,Adam9,Adamts1,Adamts10,Adnp,Ahr,Aldh1a1,Aldh1a2,Aldh1a3,Alx4,Ankfy1,Arhgef16,Arid5b,Arvcf,Arx,Astn1,Atf3,Atf6b,Atoh1,Atp1a1,Atxn2,Bach1,Bach2,Barx1,Barx2,Bcl6,Bcr,Bicc1,Bin1,Bmp2,Bmp7,Bmper,C1ql1,C1ql2,Cap2,Casd1,Ccdc64,Cd44,Cdh11,Cdh15,Cdh2,Cdh3,Cdkn1c,Cdx4,Chrdl1,Chst11,Cited2,Cnot2,Col18a1,Col1a2,Col2a1,Cpne6,Creg1,Crim1,Cryaa,Cryge,Crygf,Ctnnd2,Cux1,Cxcr7,Cyp…
MGI Expression: Detected	6489	TS22_midbrain tegmentum	258	1.03441e-35	9.70482e-32	3.76156e-34	1.40852	962.004	1355	0.0699486	0.098524	219	6.66216e-27	6.25044e-23	2.85408e-25	1.46082	386.084	564	1345	0.0897089	0.419331	39,40,41,55,56,57,89,90,145,150,151,152,173,244,245,258,333,385,386,387,388,389,443,539,540,555,556,582,583,590,604,605,625,656,664,665,666,668,669,673,674,735,754,755,765,766,767,768,769,770,771,798,799,800,801,802,836,837,838,840,849,850,877,881,882,892,893,894,895,898,935,936,950,951,975,1004,1005,1006,1009,1010,1026,1045,1054,1055,1056,1082,1125,1126,1154,1168,1187,1188,1189,1190,1191,1192,11…	4932438H23Rik,AI593442,Aacs,Aatf,Abca1,Abcb9,Abcc4,Abcc5,Abcd2,Acaa2,Acaca,Acadm,Acadsb,Aco1,Acox1,Acsl1,Acsl4,Adamts1,Adamts5,Adar,Adarb2,Adcy1,Adcy2,Adcy3,Adcy5,Adcy7,Adcy8,Adcy9,Aff1,Aff2,Aff3,Agl,Agpat3,Agpat5,Agps,Ak4,Akr1b3,Aldh1a1,Aldh1a3,Aldh1l1,Aldh7a1,Alk,Anp32a,App,Arhgap5,Arid1b,Arx,Asb4,Ass1,Atf6b,Atp1a1,Atp1b1,Atp2b1,Atp5j,Atp6v0e2,Atp6v1b2,Atp8a1,Auts2,B3galnt1,B3gat1,Bace2,Bach1,B…
GO Biological Process	GO:0000904	cell morphogenesis involved in differentiation	149	1.4939e-23	1.50406e-19	1.00943e-21	1.51859	412.224	626	0.0299734	0.0455173	30	9.60598e-28	9.6713e-24	3.22377e-25	1.89164	116.83	221	407	0.0351519	0.542998	32,100,101,102,104,111,112,113,114,115,150,151,152,227,228,239,240,241,385,386,387,388,389,446,447,458,459,479,480,481,534,604,605,610,618,619,650,664,665,666,668,669,739,748,773,774,840,849,850,894,895,938,958,978,979,980,981,982,1019,1082,1125,1126,1141,1142,1143,1144,1191,1344,1345,1346,1398,1452,1460,1461,1462,1499,1516,1537,1544,1545,1546,1547,1722,1794,1795,1804,1823,1824,1852,1853,1854,185…	Ablim1,Adcy1,Alcam,Ank3,Antxr1,Apbb2,Apc,App,Arhgef28,Artn,Arx,Atg7,Atoh1,Atp2b2,Atp8a2,B3gnt2,Bcl11b,Bcl2,Bdnf,Bmp2,Bmp7,Bmpr1b,C230081A13Rik,Cacna1a,Cck,Cckar,Cdh11,Cdh23,Cdh4,Cdk5r1,Chl1,Chn1,Clic4,Clic5,Cobl,Col18a1,Creb1,Cryaa,Ctnnb1,Cxcl12,Cxcr4,Dact1,Dact2,Dcc,Dcdc2a,Dclk1,Dcx,Dkk1,Dpysl5,Dscam,Dst,Efna1,Efna5,Efna5,Efnb1,Efnb3,Egr2,Elp4,Enah,Eomes,Epha2,Epha4,Epha5,Epha7,Ephb1,Ephb2,Ephb3…
MGI Expression: Detected	14796	TS22_genital tubercle	257	7.6234e-36	7.15228e-32	2.78299e-34	1.42538	899.411	1282	0.0653975	0.093216	220	8.12705e-27	7.62479e-23	3.46582e-25	1.49176	341.878	510	1191	0.0811198	0.428212	26,39,40,41,50,55,56,57,150,151,152,239,240,241,273,373,443,539,540,549,550,555,556,582,604,605,625,664,665,666,668,669,748,784,798,799,800,801,802,840,849,850,877,880,893,898,935,936,950,951,975,1002,1004,1005,1006,1009,1010,1045,1054,1055,1056,1058,1059,1082,1093,1094,1095,1121,1125,1126,1168,1187,1188,1189,1190,1191,1192,1193,1195,1198,1225,1226,1248,1254,1260,1261,1282,1283,1284,1349,1373,138…	2610018G03Rik,Abcc4,Acaa2,Acadm,Acadsb,Aco1,Acox1,Acsl5,Adamts1,Adamts9,Adar,Adarb2,Adcy1,Adcy2,Adcy3,Adcy5,Adcy7,Adcy9,Adk,Adra2a,Aff3,Agpat3,Agpat5,Ak4,Akr1b3,Aldh1a1,Aldh1a2,Aldh1a3,Aldh7a1,Alx3,Alx4,Anp32a,App,Ar,Arhgap5,Arid1b,Art4,Ascl1,Ass1,Atf6b,Atp1a1,Atp5g3,Atp5j,Atp6v1b2,Atp8a1,Auts2,B3gat2,Bach1,Bambi,Bckdhb,Bcmo1,Bdnf,Bmi1,Bmp2,Brwd1,C1galt1,Calb2,Calm1,Calm2,Car10,Car12,Car15,Car2,C…
MSigDB Perturbation	MIKKELSEN_MCV6_HCP_WITH_H3K27ME3	Genes with high-CpG-density promoters (HCP) bearing the tri-methylation mark at H3K27 (H3K27me3) in MCV6 cells (embryonic fibroblasts trapped in a differentiated state).	4	4.33083e-45	1.45689e-41	3.64223e-42	1.92693	285.429	550	0.0207539	0.0399913	14	1.50837e-27	5.07417e-24	3.62441e-25	1.887	117.117	221	408	0.0351519	0.541667	55,56,57,66,204,205,248,249,346,347,385,386,387,388,389,456,490,491,555,556,566,650,753,759,798,799,800,801,802,852,853,894,895,954,1122,1173,1209,1309,1310,1311,1337,1338,1339,1340,1400,1500,1525,1582,1682,1683,1684,1692,1713,1714,1715,1716,1717,1777,1790,1893,1902,1903,1987,1998,1999,2000,2014,2038,2039,2040,2087,2103,2104,2105,2127,2128,2129,2182,2202,2252,2253,2254,2255,2256,2257,2293,2294,22…	Abcc8,Ablim3,Ace,Acvrl1,Adamts18,Adamts2,Adcy7,Adra2c,Aff3,Aldh1a3,Alox12,Alox12b,Apln,Arx,Atp2b2,Atp8a2,Bai1,Bai2,Barx1,Bex2,Bhlha9,Bmp2,Bsn,C1ql1,C1ql2,C1qtnf4,Cabp7,Cacna1g,Cacna1i,Cacna2d2,Cacna2d3,Cacng4,Camk2b,Cartpt,Cbln1,Cck,Cdh22,Celf4,Chat,Chd5,Chrdl2,Clmp,Clstn2,Cnnm1,Col13a1,Col9a2,Coro2b,Cpne5,Crhr1,Cyp24a1,Cyp46a1,Dio3,Dlgap2,Dmrt3,Doc2b,Dock3,Dpp10,Dpysl4,Drd5,Dscam,Dysf,Elfn2,Ephb…
MGI Expression: Detected	3494	TS19_sensory organ	195	2.86443e-40	2.6874e-36	1.37816e-38	1.66157	462.213	768	0.0336081	0.0558424	222	9.62555e-27	9.03069e-23	4.06788e-25	1.78759	142.09	254	495	0.0404008	0.513131	10,11,35,81,82,115,150,151,152,153,154,155,385,386,387,388,389,391,392,479,480,481,496,537,577,604,605,664,665,666,668,669,670,749,877,893,894,895,896,897,978,979,980,981,982,1045,1054,1055,1056,1062,1063,1125,1126,1164,1165,1166,1248,1277,1307,1344,1345,1346,1349,1429,1440,1441,1491,1492,1499,1540,1541,1562,1651,1652,1653,1655,1656,1657,1722,1813,1814,1847,1852,1853,1854,1855,1856,1857,1858,1900…	Aldh1a1,Aldh1a2,Aldh1a3,Alk,Alx3,Amer1,Amer2,Amer3,Ank2,Arid5b,Arnt2,Ascl1,Atf7ip,Axin2,Barhl2,Barx1,Barx2,Bhlhe41,Btg1,Casz1,Cdh11,Cdkn1c,Col2a1,Creb5,Crim1,Cryaa,Crybb3,Cyp26a1,Cyp26b1,Dach1,Dct,Dgcr6,Dkk2,Dlx2,Dscam,Dusp6,Dusp7,Efnb1,Efnb2,Efnb3,Egr1,Ell2,Enpp2,Epha4,Ephb1,Erg,Eri1,Etl4,Ets2,Etv1,Etv5,Eya1,Eya4,Ezh2,Fam198b,Fem1c,Fgf10,Fgf16,Fgf8,Fgf9,Fgfr2,Figf,Fli1,Flrt2,Flrt3,Foxg1,Foxn2,Fo…
MGI Expression: Detected	3372	TS19_trunk mesenchyme	292	4.41252e-33	4.13983e-29	1.41775e-31	1.69101	350.087	592	0.0254553	0.0430451	223	9.95732e-27	9.34196e-23	4.18922e-25	1.91463	107.07	205	373	0.032607	0.549598	81,82,111,119,128,142,153,154,155,207,244,245,302,303,304,305,349,385,386,387,388,389,391,392,458,459,498,577,618,619,635,636,637,670,724,754,755,809,810,858,859,877,893,894,895,896,897,958,1028,1029,1045,1061,1062,1063,1110,1111,1112,1125,1126,1164,1165,1166,1277,1344,1345,1346,1408,1409,1437,1438,1439,1440,1441,1452,1471,1483,1484,1485,1486,1491,1492,1499,1540,1541,1651,1652,1653,1655,1656,1657…	2810474O19Rik,Adam12,Adam19,Adamts20,Adamts9,Adra2a,Ago2,Alx3,Angptl1,Ankrd2,Arid5b,Asap1,Atf7ip,Atoh1,Bcor,Bhlhe41,Bnc1,Btg1,Chd4,Col5a1,Creb3l2,Creb5,Cyp26a1,Dct,Des,Dgkz,Dicer1,Dmrt2,Dnmt1,Dusp6,Dync1i1,Ebf1,Ebf2,Ednrb,Egfl6,Egr1,Elavl2,Emx2,En1,Ets2,Etv5,Etv6,Eya2,Eya4,Ezh2,Fat1,Fgf4,Fgf5,Fli1,Fn1,Foxd1,Foxf1,Foxk1,Foxn2,Foxo1,Foxp4,Fzd8,Gata3,Gja1,Gli3,Glis1,Gnas,Heyl,Hivep2,Hmga2,Hoxa1,Hoxd…
GO Biological Process	GO:0051094	positive regulation of developmental process	117	2.42744e-30	2.44394e-26	2.08884e-28	1.49467	582.736	871	0.0423716	0.0633316	31	1.39039e-27	1.39984e-23	4.51561e-25	1.6589	204.955	340	714	0.0540798	0.476191	66,112,113,114,122,123,124,127,173,177,212,213,214,227,228,239,240,241,363,438,452,453,458,459,479,480,481,566,628,644,650,726,739,748,773,774,815,863,867,870,952,958,978,979,980,981,982,985,1008,1053,1070,1071,1093,1094,1095,1110,1111,1112,1125,1126,1168,1248,1273,1277,1283,1284,1328,1344,1345,1346,1349,1411,1427,1428,1473,1483,1484,1485,1486,1499,1615,1651,1652,1653,1660,1661,1662,1722,1790,179…	Acin1,Acvr2a,Acvr2b,Acvrl1,Adam9,Adamts20,Adamts9,Adm,Adra2b,Adra2c,Adrb2,Agt,Agtr1a,Agtr2,Ahi1,Akt1,Alox12,Amot,Angpt2,Angpt4,Anxa3,Ap3b1,Apc,Apob,Asb4,Ascl1,Asic2,Atoh1,Bambi,Bcl11a,Bcl2,Bdnf,Bloc1s6,Bmp2,Bmp5,Bmp7,Bmpr1b,Braf,Btg1,Camk2b,Capn3,Car2,Cbln1,Ccl11,Ccr7,Cd1d1,Cd83,Cdh4,Cdk1,Cdkn2a,Cdkn2b,Cebpa,Cebpb,Cited2,Clcf1,Cmklr1,Cobl,Creb1,Csf1,Csf2,Ctgf,Ctnnb1,Ctnnbip1,Ctsh,Cxcr4,Cyp26b1,Cy…
MSigDB Perturbation	MIKKELSEN_MEF_HCP_WITH_H3K27ME3	Genes with high-CpG-density promoters (HCP) bearing histone H3 trimethylation mark at K27 (H3K27me3) in MEF cells (embryonic fibroblast).	48	4.63415e-19	1.55893e-15	3.24776e-17	1.44866	428.672	621	0.0311693	0.0451538	15	2.0726e-27	6.97223e-24	4.64815e-25	1.75126	159.314	279	555	0.0443773	0.502703	8,142,248,249,300,335,341,346,347,356,385,386,387,388,389,490,491,496,509,521,528,650,735,753,759,839,852,853,864,894,895,1040,1041,1061,1209,1238,1400,1418,1419,1437,1438,1439,1582,1603,1777,1790,1847,1902,1903,1931,1932,1933,1934,1946,1987,1998,1999,2000,2011,2014,2038,2039,2040,2126,2127,2128,2129,2138,2145,2182,2272,2293,2294,2295,2323,2396,2397,2454,2464,2465,2466,2467,2526,2543,2546,2547,25…	Abcc8,Actn2,Adra1a,Adra2c,Alk,Alox12,Alox12b,Astn1,Atp1a3,Atp2b2,Atp8a2,Bai1,Bai3,Barhl2,Barx1,Bmp8b,Bsn,C1ql1,C1ql2,C1qtnf4,Cabp7,Cacna1e,Cacna2d2,Calb2,Camk2b,Cartpt,Cbln4,Ccdc64,Cd164l2,Cdcp1,Cdh20,Celf4,Chat,Chd5,Chga,Chgb,Cnnm1,Cntn4,Cplx1,Cplx2,Cpne7,Cpxm2,Crhbp,Crhr1,Csmd1,Cspg5,Cyp24a1,Dbx1,Dcc,Dclk3,Des,Dleu7,Dlgap2,Dmbx1,Dmrt1,Dmrt3,Doc2b,Dok7,Dpp10,Dscam,Dscaml1,Eef1a2,Elavl2,Elfn2,Fam…
GO Biological Process	GO:0040011	locomotion	105	2.21364e-33	2.2287e-29	2.12257e-31	1.51262	602.266	911	0.0437916	0.0662401	32	1.92186e-27	1.93493e-23	6.04666e-25	1.6327	219.881	359	766	0.057102	0.468668	44,45,78,91,92,100,101,102,104,111,122,123,124,131,132,133,136,137,138,139,150,151,152,153,154,155,164,195,196,239,240,241,266,267,341,356,358,375,385,386,387,388,389,446,447,458,459,479,480,481,498,570,593,594,610,618,619,628,645,646,647,664,665,666,668,669,670,673,674,714,715,716,717,748,773,774,815,840,849,850,864,865,884,894,895,938,958,978,979,980,981,982,1040,1041,1070,1071,1082,1125,1126,1…	1600029D21Rik,2610034B18Rik,Ablim1,Acvrl1,Akap4,Alcam,Amica1,Amot,Amotl1,Angpt1,Ank3,Anks1,Apbb2,Apc,Apob,App,Arhgap24,Arhgef16,Arid5b,Artn,Arx,Ascl1,Astn1,Atn1,Atoh1,Atp2b2,B3gnt2,Bambi,Barhl2,Bcl11b,Bdnf,Bmp7,Bmpr1b,C230081A13Rik,Cabyr,Cacna1e,Cap1,Catsper1,Cck,Cckar,Ccl1,Ccl11,Ccl2,Ccl20,Ccl22,Ccl25,Ccl28,Ccl5,Ccr4,Ccr6,Ccr7,Ccrl2,Cdc42bpb,Cdh2,Cdh4,Cdk5r1,Cer1,Cerkl,Chl1,Chn1,Chrna7,Cmklr1,Cm…
MGI Expression: Detected	6527	TS22_peripheral nervous system	200	4.56373e-40	4.28169e-36	2.14085e-38	1.41181	1060.34	1497	0.0770987	0.108849	224	1.62502e-26	1.52459e-22	6.80622e-25	1.42219	445.791	634	1553	0.100843	0.408242	26,35,39,40,41,42,49,50,55,56,57,109,177,273,333,357,360,361,373,384,443,498,537,539,540,547,549,550,555,556,582,583,617,625,634,673,674,749,784,798,799,800,801,802,836,837,838,840,849,850,866,880,881,882,892,893,898,935,936,950,951,989,1004,1005,1006,1009,1010,1026,1045,1073,1082,1093,1094,1095,1125,1126,1168,1187,1189,1190,1191,1192,1193,1195,1198,1209,1221,1260,1261,1267,1268,1279,1280,1282,12…	1110004E09Rik,AI593442,Aacs,Abcb9,Abcc1,Abcc4,Abcc5,Abcd2,Acaa2,Acaca,Acadm,Acadsb,Aco1,Acox1,Acsl1,Acsl4,Acsl5,Adam22,Adam23,Adamts1,Adamts5,Adar,Adarb2,Adcy1,Adcy2,Adcy3,Adcy5,Adcy8,Adcy9,Aff3,Agpat3,Agpat5,Agps,Ak4,Akr1b3,Akr1d1,Aldh1a1,Aldh1a2,Aldh1a3,Aldh1l1,Aldh3a2,Aldh7a1,Aldh9a1,Alg10b,Alg13,Alk,Amer1,Amer2,Amer3,Ano2,Ano3,Anp32a,App,Arg1,Arhgap5,Arid1b,Arid5a,Ass1,Atf6b,Atf7ip,Atic,Atp1a…
Mouse Phenotype	MP:0005384	cellular phenotype	6	1.01661e-66	8.06068e-63	1.34345e-63	1.3849	1897.62	2628	0.137978	0.191086	45	4.38654e-27	3.47808e-23	7.72908e-25	1.28804	885.841	1141	3086	0.181486	0.369734	6,10,11,15,20,39,40,41,44,45,50,54,96,97,98,100,101,102,104,111,112,113,114,119,122,123,124,128,136,137,138,139,145,150,151,152,153,154,155,177,178,197,198,207,218,224,227,228,239,240,241,244,245,262,264,265,270,285,286,301,302,303,304,305,316,317,318,319,348,356,359,363,385,386,387,388,389,391,392,406,436,438,446,447,449,450,458,459,464,465,466,479,480,481,496,498,517,521,524,539,540,549,550,552…	A1cf,Aatf,Abca1,Abca12,Abhd5,Abr,Acacb,Ace,Acot11,Acvr1b,Acvr2a,Acvr2b,Adamts20,Adamts5,Adar,Adm,Adora2b,Adra1b,Adra2b,Adrb2,Aff1,Aga,Agtr2,Ahctf1,Ahi1,Aicda,Akap13,Akt1,Akt3,Aldh1a2,Alpl,Alx3,Ambra1,Amer1,Amot,Amotl1,Angptl2,Ank,Antxr1,Antxr2,Ap3b1,Apaf1,Apbb2,Apc,Apoa4,App,Aptx,Aqp7,Ar,Arhgef11,Arhgef12,Arid3b,Arid5b,Arl6,Arnt2,Arntl,Arx,Ascl1,Ass1,Astn1,Atf6b,Atg16l1,Atg7,Atoh1,Atp2b2,Atp2c1,A…
GO Biological Process	GO:0031325	positive regulation of cellular metabolic process	76	6.20731e-46	6.24952e-42	8.22305e-44	1.41853	1174.45	1666	0.0853962	0.121137	33	2.54854e-27	2.56587e-23	7.77536e-25	1.40268	499.757	701	1741	0.1115	0.402642	10,11,42,60,61,81,82,91,92,111,112,113,114,115,122,123,124,125,150,151,152,153,154,155,167,173,183,184,185,204,205,208,209,224,227,228,239,240,241,244,245,264,265,291,302,303,304,305,307,308,310,311,320,321,322,348,359,376,391,392,436,458,459,464,465,466,479,480,481,496,505,521,557,570,577,581,593,594,604,605,618,619,628,629,650,664,665,666,668,669,670,686,687,703,704,705,739,748,754,755,756,778,…	Aatf,Abca1,Abcd2,Abhd5,Ablim1,Ablim2,Ablim3,Abra,Acsl1,Acvr2a,Acvr2b,Acvrl1,Adam9,Adcy1,Adcy2,Adcy3,Adcy7,Adcy9,Adcyap1r1,Adm,Adora1,Adora2b,Adra1b,Adra2a,Adra2b,Adra2c,Adrb1,Adrb2,Afap1l2,Aff1,Ago2,Agt,Agtr1a,Agtr2,Ahctf1,Ahi1,Ahr,Aicda,Akap12,Akirin2,Akt1,Alk,Alx4,Angpt1,Angpt4,Apln,App,Ar,Arfgef1,Arid2,Arid5a,Arnt2,Arntl,Ascl1,Asph,Atf7ip,Atg14,Atg7,Atoh1,Atxn1,Avpr1a,Aym1,B230120H23Rik,Bak1,B…
Disease Ontology	DOID:155	glandular and epithelial neoplasm	22	1.05949e-39	2.34042e-36	1.06383e-37	1.37033	1262.47	1730	0.0917959	0.125791	9	3.34867e-27	7.3972e-24	8.21911e-25	1.38109	548.842	758	1912	0.120566	0.396444	20,59,96,97,98,100,101,102,104,112,113,114,122,123,124,128,139,150,151,152,153,154,155,164,165,166,195,196,224,226,227,228,239,240,241,242,264,265,266,267,270,301,313,320,321,322,332,335,345,346,347,349,359,391,392,402,458,459,478,479,480,481,490,491,569,576,581,582,607,608,609,610,628,633,635,636,637,644,655,664,665,666,668,669,670,673,674,685,714,715,716,717,738,739,748,761,773,774,778,781,827,…	Aatf,Abca12,Abca5,Abcc1,Abcc4,Aco1,Acsl5,Actn1,Acvr2a,Adam12,Adam9,Adamts1,Adamts18,Adamts5,Adcyap1r1,Adm,Agtr1a,Ahr,Akap12,Akap13,Akt1,Akt3,Alcam,Aldh1a1,Alk,Alox12,Alox12b,Alx4,Angpt1,Angpt2,Angptl1,Ankrd2,Anp32a,Anxa2,Apaf1,Apc,Apitd1,App,Ar,Arhgef12,Arhgef17,Ascl1,Asph,Atf3,Atp1a1,Atp1a3,Atp1b1,Atxn2,Axin2,B3gat1,B4galt5,Bag3,Bai1,Bak1,Bcl2,Bcl2l11,Bcl2l14,Bcl6,Bdnf,Bex2,Bid,Bin1,Blm,Bmp2,Bmp…
GO Biological Process	GO:0035295	tube development	119	7.56879e-30	7.62026e-26	6.40358e-28	1.5829	427.065	676	0.0310525	0.0491529	35	3.308e-27	3.33049e-23	9.51569e-25	1.82479	132.618	242	462	0.0384921	0.52381	10,11,39,40,41,44,45,112,113,114,153,154,155,227,228,239,240,241,391,392,422,429,430,431,432,433,446,447,479,480,481,510,511,517,539,540,581,633,650,670,739,748,773,774,896,897,913,919,920,921,938,978,979,980,981,982,1004,1005,1053,1061,1070,1071,1073,1125,1126,1131,1178,1179,1248,1253,1387,1411,1427,1428,1437,1438,1439,1447,1491,1492,1499,1615,1621,1622,1623,1804,1893,1931,1932,1933,1934,1941,19…	Abca12,Acvr2b,Acvrl1,Adamts2,Adm,Agt,Ahi1,Ahr,Aldh1a2,Angpt1,Apaf1,Ar,Arg1,Ascl1,Bak1,Bcl10,Bcl2,Bcl2l11,Bdnf,Bmp2,Bmp7,Bmper,Btrc,Ccl11,Ccm2,Cd44,Cebpa,Cecr2,Cer1,Chd7,Cited2,Clic4,Cobl,Creb1,Csf1,Ctgf,Ctnnb1,Ctnnbip1,Ctsh,Cux1,Cxcl12,Cxcr4,Dab2ip,Dicer1,Dlc1,Dlg1,Dll1,Dppa4,Edar,Ednra,Egf,Eif4e,Eif4ebp1,Enah,Epas1,Epcam,Epha2,Errfi1,Esr1,Eya1,Fat4,Fbxw7,Fgf1,Fgf10,Fgf18,Fgf8,Fgf9,Fgfr1,Fgfr2,Fg…
GO Biological Process	GO:0048583	regulation of response to stimulus	59	5.68571e-51	5.72437e-47	9.70232e-49	1.38662	1480.58	2053	0.107655	0.149277	34	3.23681e-27	3.25882e-23	9.58477e-25	1.34173	664.811	892	2316	0.14188	0.385147	6,10,11,44,45,66,115,122,123,124,127,150,151,152,162,163,177,183,184,185,186,187,188,189,195,196,204,205,208,209,212,213,214,224,227,228,239,240,241,242,262,266,267,291,297,313,316,317,318,319,329,330,341,358,360,361,375,393,438,443,449,450,452,453,458,459,478,485,505,560,564,565,566,581,628,650,664,665,666,668,669,673,674,675,703,704,705,706,707,714,715,716,717,726,739,748,752,761,815,824,825,82…	1110008J03Rik,4930474N05Rik,4933421I07Rik,Abca1,Abcb9,Abr,Abra,Acaa2,Acap2,Acsl5,Acvr1b,Acvr2a,Acvr2b,Acvrl1,Adam9,Adamts20,Adm,Adora1,Adora2b,Adra1a,Adra1b,Adra2a,Adra2b,Adra2c,Adrb1,Adrb2,Afap1l2,Agap1,Agfg1,Agpat9,Agt,Agtr1a,Agtr2,Ahi1,Akap12,Akap13,Akt1,Aldh1a3,Alk,Alox12,Alox12b,Alox5ap,Als2cl,Amer1,Amer2,Amot,Angpt1,Angpt2,Anxa2,Aoah,Apaf1,Apc,Aplp2,App,Ar,Arap3,Arfgef1,Arhgap10,Arhgap15,Ar…
MSigDB Perturbation	DACOSTA_UV_RESPONSE_VIA_ERCC3_COMMON_DN	Common down-regulated transcripts in fibroblasts expressing either XP/CS or TDD mutant forms of ERCC3 [GeneID=2071], after UVC irradiation.	105	3.73373e-14	1.25603e-10	1.19622e-12	1.36889	444.155	608	0.0322951	0.0442085	16	5.04004e-27	1.69547e-23	1.05967e-24	1.82552	131.47	240	458	0.038174	0.524018	32,91,92,111,112,113,114,150,151,152,186,187,188,189,226,258,266,267,301,458,459,505,534,574,593,594,618,619,664,665,666,668,669,706,707,738,746,757,765,766,767,768,769,770,771,840,906,907,912,958,975,1009,1010,1028,1029,1070,1071,1082,1093,1094,1095,1164,1165,1166,1235,1272,1279,1280,1291,1292,1293,1296,1297,1390,1391,1407,1408,1409,1460,1461,1462,1473,1540,1541,1599,1600,1601,1632,1643,1644,165…	Afap1,Aff1,Agap1,Ankmy2,Arfgef1,Arhgap12,Arid5b,Atad2b,Atp11b,Atp13a3,Atp2b1,Atxn2,Auh,Baz1a,Bbx,Bcar3,Bdnf,Bhlhe40,Blm,Cap2,Cblb,Ccdc93,Cd2ap,Cdk17,Cdyl,Cenpf,Cep170,Cers6,Chd9,Chsy1,Clasp1,Clec16a,Cnot2,Col5a2,Cradd,Creb1,Creb3l2,Crebbp,Crim1,Ctbp2,Ctgf,Cul1,Cux1,Cxcl12,Cyr61,Dapk1,Dhx15,Dlc1,Dnmbp,Dst,Dyrk1a,E2f3,Egfr,Ehbp1,Eif4e,Eif4g3,Enc1,Epha4,Ext1,F3,Fam171a1,Fars2,Fat1,Fbxl7,Fbxw11,Fchsd…
GO Biological Process	GO:0042127	regulation of cell proliferation	92	4.10394e-40	4.13185e-36	4.49114e-38	1.50244	749.448	1126	0.0544934	0.0818731	37	4.30724e-27	4.33652e-23	1.17203e-24	1.53056	300.543	460	1047	0.0731669	0.43935	6,10,11,115,122,123,124,139,153,154,155,173,177,183,184,185,207,208,209,227,228,239,240,241,264,265,291,307,308,310,311,315,362,374,375,376,391,392,452,453,458,459,474,475,476,477,478,479,480,481,496,570,581,604,605,628,650,655,670,673,674,675,694,703,704,705,724,725,739,748,778,811,812,813,815,821,867,868,869,877,883,884,896,897,952,958,975,976,977,978,979,980,981,982,985,986,1004,1005,1070,1071…	Acvrl1,Adm,Adora1,Agt,Agtr1a,Ahr,Akirin2,Aldh1a2,Aldh3a1,Alox12,Ambra1,Ang4,Angpt1,Apc,Apln,Ar,Arg1,Arhgap5,Arnt2,Arx,Ascl1,Asph,Atf3,Avpr1a,Axin2,Bambi,Bcl11b,Bcl2,Bcl6,Bdnf,Bid,Blm,Bmi1,Bmp2,Bmp5,Bmp7,Bnc1,Braf,Brd7,Btc,Btg1,Card11,Casp3,Cav2,Cblb,Cck,Ccl11,Ccl2,Ccl5,Ccnd1,Ccr7,Cd38,Cd47,Cd9,Cdc7,Cdca7l,Cdh5,Cdk1,Cdk6,Cdkn1c,Cdkn2a,Cdkn2b,Cebpa,Cenpf,Cer1,Chp2,Chst11,Clcf1,Clec11a,Clmn,Cnot6,Co…
GO Biological Process	GO:0010604	positive regulation of macromolecule metabolic process	63	1.89711e-49	1.91001e-45	3.03176e-47	1.43738	1167.4	1678	0.0848835	0.12201	36	4.22504e-27	4.25377e-23	1.1816e-24	1.40403	492.867	692	1717	0.110068	0.403029	10,11,42,60,61,81,82,91,92,111,112,113,114,115,122,123,124,125,150,151,152,153,154,155,161,204,205,208,209,224,227,228,239,240,241,244,245,264,265,291,302,303,304,305,307,308,310,311,320,321,322,348,359,363,376,391,392,436,458,459,464,465,466,479,480,481,496,505,521,557,570,577,581,593,594,604,605,618,619,628,629,650,664,665,666,668,669,670,680,739,748,754,755,756,778,809,810,811,812,813,815,827,…	Aatf,Ablim1,Ablim2,Ablim3,Abra,Acsl1,Acvr2a,Acvr2b,Acvrl1,Adam9,Adora1,Adra1b,Adra2a,Adra2b,Adra2c,Adrb2,Afap1l2,Aff1,Ago2,Agt,Agtr1a,Agtr2,Ahctf1,Ahi1,Ahr,Aicda,Akirin2,Akt1,Aldh1a2,Alk,Alox12b,Alx4,Angpt1,Angpt4,Ank2,Apc,App,Ar,Arfgef1,Arid2,Arid5a,Arnt2,Arntl,Ascl1,Asph,Atf7ip,Atg7,Atoh1,Atxn1,Aym1,B230120H23Rik,Bak1,Bambi,Barhl2,Barx2,Bcl10,Bcl11b,Bcl2,Bcl3,Blm,Bmi1,Bmp2,Bmp5,Bmp7,Bmp8b,Braf,…
Mouse Phenotype	MP:0011087	complete neonatal lethality	119	1.81687e-22	1.4406e-18	1.21059e-20	1.4272	557.033	795	0.0405027	0.0578056	46	7.48034e-27	5.93116e-23	1.28938e-24	1.69477	180.555	306	629	0.0486719	0.486486	10,11,24,25,44,45,153,154,155,178,195,196,207,244,245,333,363,371,372,391,392,422,458,459,493,494,495,526,582,633,650,670,697,714,715,716,717,724,754,755,773,774,836,837,838,840,870,877,896,897,913,947,958,993,995,996,1006,1040,1041,1061,1062,1063,1070,1071,1125,1126,1164,1165,1166,1224,1225,1226,1238,1248,1307,1373,1388,1418,1419,1437,1438,1439,1440,1441,1491,1492,1499,1540,1541,1594,1603,1615,1…	Abca12,Acvr2a,Adamts20,Adamts9,Ago2,Aldh1a1,Aldh1a3,Alox12b,Alx3,Alx4,Amer1,Arid5b,Arx,Ascl1,Ass1,Atg16l1,Atg7,Atoh1,Atp1a3,Barx1,Bcl11a,Bcl11b,Bdnf,Bin1,Bmper,Bnc2,Cacna1c,Cadps,Cbx4,Cdh2,Cdk6,Cebpa,Cebpb,Cers3,Chat,Chd7,Chrna7,Chst11,Col11a1,Cplx1,Cplx2,Creb3l2,Creb5,Ctgf,Ctnnb1,Ctnnbip1,Cxcl12,Cxcr4,Cxcr7,Cyld,Cyp11a1,Cyp26b1,Cyr61,Dach1,Dbx1,Dcc,Dgat2,Dgkd,Disp1,Dkk1,Dlg1,Dlx2,Dnmt3b,Dok7,Dsc…
MGI Expression: Detected	6186	TS22_palatal shelf	366	2.52616e-28	2.37004e-24	6.47553e-27	1.45913	620.916	906	0.0451477	0.0658765	225	3.65e-26	3.42443e-22	1.52197e-24	1.60854	225.048	362	784	0.0575791	0.461735	26,39,40,41,55,56,57,239,240,241,373,438,443,458,459,539,540,555,556,604,605,625,650,673,674,735,748,840,877,880,892,935,936,947,958,1006,1009,1010,1045,1054,1055,1056,1073,1082,1121,1125,1126,1134,1168,1187,1189,1190,1191,1192,1193,1195,1198,1260,1261,1282,1349,1388,1390,1391,1411,1429,1447,1460,1461,1462,1497,1499,1503,1504,1521,1562,1564,1566,1567,1572,1615,1633,1655,1656,1657,1779,1785,1794,1…	Abcc5,Acaa2,Acaca,Acadm,Aco1,Acsl1,Acsl5,Adamts1,Adcy1,Adcy2,Adcy7,Adcy8,Aff3,Agpat3,Ahr,Akr1b3,Aldh18a1,Aldh1a1,Aldh1a2,Aldh1a3,Aldh3a2,Alx4,Anp32a,App,Arg1,Arhgap5,Asb4,Ass1,Atp5g3,Atp5j,Auts2,B3gat2,Bace2,Bach1,Bambi,Bcmo1,Bdh1,Bmi1,Brwd1,Calm1,Calm2,Car12,Car15,Car2,Ccnd2,Cd38,Cdca7,Cdh10,Cdh11,Cdh13,Cdh2,Cdh20,Cdh3,Cdh5,Cdh6,Cdk1,Cdk14,Cdkn1c,Chodl,Chst15,Chst2,Cited2,Cnih3,Col18a1,Col6a1,Co…
GO Biological Process	GO:0007417	central nervous system development	124	2.83285e-27	2.85211e-23	2.30009e-25	1.47046	571.93	841	0.0415859	0.0611503	38	5.83169e-27	5.87135e-23	1.54509e-24	1.68307	187.157	315	652	0.0501034	0.483129	44,45,112,113,114,115,122,123,124,150,151,152,153,154,155,168,169,227,228,239,240,241,244,245,266,267,358,373,376,385,386,387,388,389,479,480,481,498,521,604,605,628,634,664,665,666,668,669,670,675,739,748,754,755,773,774,849,850,865,880,894,895,934,978,979,980,981,982,1040,1041,1053,1082,1184,1187,1238,1248,1253,1344,1345,1346,1411,1418,1419,1427,1428,1460,1461,1462,1507,1508,1537,1556,1564,1603…	Abr,Agt,Agtpbp1,Ahi1,Ak8,Aldh1a2,Aldh1a3,Apaf1,Aplp2,App,Arhgef28,Arnt2,Arx,Ascl1,Atg7,Atic,Atoh1,Atp2b2,Atxn2,Avpr1a,Bcl11b,Bcl2,Bcl2l11,Bcr,Bdh1,Bid,Bmi1,Bmp2,Bsx,Cacna1a,Cadm2,Ccdc85c,Cckar,Cd9,Cdh11,Cdk5r1,Cdk5rap2,Chd7,Cited2,Cntn1,Cntn4,Cntnap2,Col2a1,Creb1,Crhr1,Ctnnb1,Cxcl12,Cxcr4,Cyp11a1,Cyp26a1,Cyp26c1,Dab1,Dab2ip,Dbx1,Dcc,Dclk1,Dct,Dcx,Ddit4,Dicer1,Disc1,Dkk1,Dlc1,Dlx1,Dlx2,Dmbx1,Dmrt3…
Mouse Phenotype	MP:0002133	abnormal respiratory system physiology	102	1.24272e-24	9.85353e-21	9.66032e-23	1.42633	614.865	877	0.0447077	0.0637679	47	1.02072e-26	8.09331e-23	1.72198e-24	1.60293	233.947	375	815	0.0596469	0.460123	6,111,122,123,124,139,145,153,154,155,177,195,196,207,291,316,317,318,319,333,335,363,373,449,450,458,459,479,480,481,524,565,574,582,618,619,628,633,644,650,656,670,697,714,715,716,717,724,773,774,815,819,824,825,826,836,837,838,839,849,850,868,869,870,877,880,946,947,958,978,979,980,981,982,986,1006,1022,1040,1041,1061,1070,1071,1083,1093,1094,1095,1100,1118,1125,1126,1224,1225,1226,1244,1248,1…	Abca1,Abca12,Acvrl1,Adamts2,Adk,Adm,Adora1,Adra2b,Ahr,Akt1,Aldh1a1,Aldh1a3,Alpl,Ap3b1,Arhgap5,Armc4,Ascl1,Atf3,Atoh1,Atox1,Bag3,Bcl6,Bdnf,Bin3,Bloc1s6,Bmi1,Bmper,Braf,Bsg,Cacna1a,Cacna2d2,Cadps,Card11,Casp3,Ccl11,Ccnd1,Ccnd3,Ccr4,Cd1d1,Cd44,Cd47,Cdc73,Cdkn1c,Cdkn2a,Cebpa,Chrm1,Chrm2,Chrm3,Chst11,Cited2,Clca3,Cmklr1,Col11a1,Col2a1,Col5a2,Cox4i2,Crhr1,Crocc,Csf1,Csf2,Csf2rb,Ctgf,Ctnnb1,Ctsh,Cttn,Cu…
GO Biological Process	GO:0006928	cellular component movement	104	1.73261e-33	1.7444e-29	1.6773e-31	1.48676	662.517	985	0.0481725	0.0716207	39	8.79462e-27	8.85442e-23	2.27036e-24	1.59021	243.994	388	850	0.0617147	0.456471	32,44,45,78,79,91,92,100,101,102,104,111,122,123,124,131,132,133,136,137,138,139,150,151,152,153,154,155,216,239,240,241,266,267,301,341,356,358,373,375,385,386,387,388,389,419,429,430,431,432,433,446,447,458,459,479,480,481,498,534,570,593,594,610,618,619,628,645,646,647,664,665,666,668,669,670,673,674,728,748,750,773,774,815,840,849,850,864,865,880,884,894,895,904,919,920,921,937,938,958,978,97…	1600029D21Rik,Ablim1,Acvrl1,Akap4,Alcam,Alox12,Amica1,Amot,Amotl1,Ank3,Anks1,Ap3b1,Ap3b2,Ap3m1,Apbb2,Apc,Apob,App,Arhgap24,Arhgef16,Arid5b,Artn,Arx,Ascl1,Astn1,Atn1,Atoh1,B3gnt2,Bambi,Barhl2,Bcl11b,Bdnf,Bloc1s3,Bloc1s6,Bmp7,Bmpr1b,C230081A13Rik,Cabyr,Cacna1e,Camk2d,Cap1,Catsper1,Cck,Cckar,Ccl11,Ccl2,Ccl25,Ccl5,Ccr4,Ccr7,Cd9,Cdc42bpb,Cdh2,Cdh4,Cdk5r1,Cer1,Cerkl,Chl1,Chn1,Chrna7,Col5a1,Csf3r,Ctgf,C…
Mouse Phenotype	MP:0000783	abnormal forebrain morphology	86	5.80658e-27	4.60404e-23	5.35353e-25	1.40854	727.704	1025	0.0529124	0.0745292	48	1.5469e-26	1.22654e-22	2.55529e-24	1.57455	254.041	400	885	0.0636233	0.451977	10,11,21,24,25,49,100,101,102,104,111,115,150,151,152,153,154,155,218,239,240,241,244,245,301,358,373,376,385,386,387,388,389,393,446,447,479,480,481,493,494,495,498,517,526,546,547,610,618,619,664,665,666,668,669,670,748,754,755,773,774,840,849,850,865,880,893,894,895,914,915,938,947,978,979,980,981,982,993,995,996,1004,1005,1040,1041,1082,1088,1089,1125,1126,1191,1215,1224,1238,1248,1253,1304,1…	Acvr1b,Acvr2a,Adcy1,Adcy3,Aga,Ago2,Agt,Agtpbp1,Agtr1a,Agtr2,Ak8,Akap13,Akt3,Ambra1,Ank2,Ap3b1,Apaf1,Apbb2,Apc,App,Arhgap5,Arl6,Arnt2,Arx,Ascl1,Atg7,Atp1a3,Atp2b2,Atxn1,B4galt2,Basp1,Bcl2l11,Bcor,Bdnf,Bid,Bmi1,Braf,Brd7,Cacna2d2,Cacnb4,Cacng2,Cadm1,Casp3,Cckar,Ccnf,Cdk5r1,Cdk5rap2,Cdkn2a,Cenpj,Chd7,Chl1,Chn1,Chn2,Chrm1,Chrna7,Cnga3,Cnr1,Cntnap2,Col18a1,Col2a1,Cox10,Cplx2,Crebbp,Crmp1,Cryab,Csf1,Ct…
MSigDB miRNA Motifs	CAGTATT,MIR-200B,MIR-200C,MIR-429	Targets of MicroRNA CAGTATT,MIR-200B,MIR-200C,MIR-429	16	1.45189e-10	3.20869e-08	2.00543e-09	1.32266	409.025	541	0.0297408	0.0393369	1	1.1756e-26	2.59809e-24	2.59809e-24	1.84195	124.867	230	435	0.0365834	0.528736	6,17,54,55,56,57,89,90,100,101,102,104,128,162,163,197,198,307,308,310,311,329,330,342,464,465,466,472,473,517,552,554,555,556,564,576,590,610,635,636,637,718,719,746,811,812,813,833,834,840,845,846,847,918,963,964,965,966,1040,1041,1054,1055,1056,1110,1111,1112,1256,1325,1330,1411,1418,1419,1429,1483,1484,1485,1486,1530,1531,1544,1545,1546,1547,1632,1646,1670,1686,1707,1708,1844,1892,1898,1899,2…	Acaca,Acvr2a,Adamts3,Adcy2,Adipor2,Aff3,Agfg1,Akap2,Ambra1,Amotl2,Ank3,Ankrd28,Ap1s2,Arhgap20,Arhgef17,Arid2,Arpp21,Asap1,Atxn1,Basp1,Bcl11b,Bhlhe41,Bmi1,Brwd1,Cacna1c,Calu,Cbx4,Cdh11,Cdk17,Cdyl,Cep41,Cers6,Chd9,Cited2,Clasp1,Clic4,Cnot6,Cntn4,Cops8,Coro1c,Creb5,Csmd3,Csnk1g3,Ctnnd2,Cyp1b1,Dach1,Dact1,Dcaf7,Dlc1,Dmrt2,Dnajb5,Dnajb6,Dnmt3a,Dyrk2,E2f3,Efna1,Efnb2,Egr3,Elavl2,Elf2,Errfi1,Esrrg,Ets1,…
MGI Expression: Detected	7164	TS22_head	348	2.4908e-29	2.33687e-25	6.71514e-28	1.41091	783.89	1106	0.0569977	0.0804188	227	7.36014e-26	6.90528e-22	3.04197e-24	1.54107	276.43	426	963	0.0677589	0.442368	39,40,41,44,45,55,56,57,150,151,152,239,240,241,273,373,443,446,447,539,540,555,556,582,604,605,625,664,665,666,668,669,673,674,735,748,784,798,799,800,801,802,840,849,850,877,880,893,898,935,936,938,950,951,1004,1005,1009,1010,1045,1054,1055,1056,1082,1121,1125,1126,1168,1187,1189,1190,1191,1192,1193,1195,1198,1254,1260,1261,1282,1283,1284,1349,1373,1387,1390,1391,1411,1429,1460,1461,1462,1497,1…	2610018G03Rik,Abcc5,Abcd2,Acadm,Aco1,Acox1,Acsl1,Actn2,Adamts1,Adamts5,Adarb2,Adcy1,Adcy2,Adcy3,Adcy5,Adcy7,Adcy8,Adcy9,Adk,Aff3,Agpat3,Ak4,Akr1b3,Aldh1a2,Aldh1a3,Aldh7a1,Alx3,Alx4,Anp32a,Anxa11,App,Arhgap5,Arid1b,Arx,Asb4,Atp5j,Atp9a,Auts2,Bace2,Bach1,Bag3,Bambi,Bcat1,Bcmo1,Bdh1,Bdnf,Bmi1,Brwd1,Cacng2,Cacng4,Calb2,Calm1,Calm2,Car10,Car12,Car15,Car2,Ccnd2,Cdca7,Cdh10,Cdh11,Cdh13,Cdh2,Cdh20,Cdh3,C…
Mouse Phenotype	MP:0003743	abnormal facial morphology	105	3.01313e-24	2.38911e-20	2.27534e-22	1.4675	512.435	752	0.0372599	0.054679	49	2.28554e-26	1.8122e-22	3.69838e-24	1.70161	173.953	296	606	0.0470813	0.488449	6,10,11,15,91,92,100,101,102,104,153,154,155,207,224,227,228,239,240,241,242,280,335,391,392,422,458,459,493,494,495,496,517,565,593,594,604,605,610,633,650,670,724,739,748,773,774,839,877,896,897,913,947,958,993,995,996,1061,1062,1063,1070,1071,1083,1100,1125,1126,1131,1164,1165,1166,1221,1224,1235,1248,1253,1307,1364,1365,1366,1437,1438,1439,1440,1441,1465,1477,1499,1521,1540,1541,1599,1600,160…	Abca12,Acvr1b,Acvr2a,Adamts2,Aldh1a1,Aldh1a3,Alpl,Alx3,Alx4,Ank,Ankrd11,Antxr1,Apaf1,Apc,Arid5b,Ascl1,Asph,B3gnt2,Barx1,Bbx,Bcl11b,Bcl2,Bdnf,Bmi1,Bmp2,Bmp5,Bmp7,Bmpr1b,Bnc2,Braf,Casp3,Cckar,Ccl2,Ccnd1,Cdkn1c,Cecr2,Cenpj,Chd7,Chl1,Clcn5,Col11a1,Col2a1,Cox6a1,Creb3l2,Crebbp,Cryab,Csf1,Csf1r,Csf2,Csrp2bp,Ctgf,Ctnna1,Ctnnb1,Ctnnbip1,Cxcr4,Cyp26a1,Cyp26c1,Cyp2c44,Daam2,Disp1,Dlg1,Dlx1,Dlx2,Dnmt3b,Dpcd…
MSigDB Perturbation	DUTERTRE_ESTRADIOL_RESPONSE_24HR_DN	Genes down-regulated in MCF7 cells (breast cancer) at 24 h of estradiol [PubChemID=5757] treatment.	141	3.24782e-12	1.09257e-08	7.7487e-11	1.34672	422.509	569	0.0307212	0.0413728	17	2.08404e-26	7.01072e-23	4.12395e-24	1.80942	133.192	241	464	0.0383331	0.519397	50,60,61,128,150,151,152,175,182,183,184,185,195,196,218,280,297,329,330,332,342,402,458,459,478,482,496,549,550,557,564,565,569,604,605,635,636,637,664,665,666,668,669,695,701,702,703,704,705,714,715,716,717,797,833,834,845,846,847,881,882,950,951,958,983,984,1014,1015,1016,1024,1028,1029,1042,1043,1045,1070,1071,1164,1165,1166,1229,1235,1263,1264,1265,1273,1279,1280,1291,1292,1293,1347,1393,139…	Abca1,Abcc5,Ablim3,Acaa2,Adam9,Ahnak2,Ahr,Akirin2,Alcam,Aldh1a3,Ank3,Ankrd50,Anxa2,Anxa3,Appl2,Arhgap12,Arhgap5,Arid5b,Arl15,Arl4c,Atp1b1,Atp2b1,Atp6v0a4,Atp8a1,Bak1,Basp1,Bcas1,Bckdhb,Bex4,Bmp7,Calcoco1,Cald1,Camk2n1,Capn13,Cblb,Cd47,Cdh2,Cdh3,Cdk6,Cdkl5,Cdkn2a,Cdkn2b,Cited2,Cmya5,Cobll1,Coro2a,Cpeb2,Cpeb4,Creb3l2,Crim1,Crispld2,Ctgf,Ctnnd2,Ctsh,Cxcr7,Dclk1,Ddit4,Dkk1,Dmrta1,Dock11,Dusp10,Dusp4,…
MGI Expression: Detected	2298	TS17_alimentary system	352	3.00091e-29	2.81545e-25	7.99844e-28	1.66047	334.244	555	0.0243033	0.0403548	228	1.03985e-25	9.75585e-22	4.27888e-24	1.91073	103.626	198	361	0.0314936	0.548477	10,11,39,40,41,153,154,155,207,227,228,244,245,285,286,458,459,479,480,481,524,527,539,540,670,724,739,754,755,773,774,849,850,958,978,979,980,981,982,1004,1005,1045,1061,1125,1126,1164,1165,1166,1189,1190,1192,1193,1195,1198,1387,1437,1438,1439,1499,1540,1541,1566,1567,1570,1572,1615,1655,1656,1657,1804,1852,1853,1854,1855,1856,1857,1858,1931,1932,1933,1934,1958,1959,1960,1961,1962,2062,2238,223…	1110004E09Rik,1600029D21Rik,4932438H23Rik,Adam12,Adamts5,Agpat3,Aldh1a2,Alpl,App,Arid5b,Atp5j,Atp5o,Bace2,Bach1,Barx1,Bcl2,Bmp2,Bmp7,Bmpr1b,Brwd1,Cbr3,Cd44,Chodl,Clic6,Cobl,Col19a1,Col2a1,Col6a1,Cpa1,Ctxn3,Cxadr,Cxcr4,Cyp26a1,D130062J21Rik,D16Ertd472e,Daam1,Daam2,Dscam,Dusp6,Dync1i1,Dyrk1a,Emx2,En1,Erg,Esr1,Esrp1,Etl4,Ets2,Eva1c,Eya1,Fam198b,Fgf10,Fgf8,Fgfr1,Fgfr2,Fli1,Flrt1,Flrt2,Foxa1,Foxa2,Fox…
MGI Expression: Detected	15152	TS24_cortical plate	464	8.94206e-23	8.38944e-19	1.80807e-21	1.58197	323.014	511	0.0234868	0.0371555	229	1.24343e-25	1.16658e-21	5.09425e-24	2.004	85.8284	172	299	0.027358	0.575251	128,223,227,228,376,391,392,479,480,481,635,636,637,736,739,896,897,978,979,980,981,982,1269,1270,1298,1349,1402,1491,1492,1637,1638,1675,1893,2038,2039,2040,2066,2067,2068,2069,2070,2422,2423,2424,2456,2577,2616,2618,2619,2620,2664,2853,2854,2920,2931,2960,2975,3038,3039,3040,3146,3147,3148,3149,3207,3208,3214,3215,3281,3295,3322,3331,3332,3424,3425,3426,3494,3585,3586,3603,3604,3754,3756,3757,3…	4921524J17Rik,Acin1,Adamts2,Aff1,Aff2,Alk,Arx,Auts2,Bcl2,Bcl6,Bcor,Bdnf,Bmper,C77370,Cacna2d1,Ccnd1,Ccnd2,Cdh12,Cdh6,Chd4,Chn1,Col22a1,Ctnnb1,Cux1,Cux2,Dab1,Dbx1,Dcx,Dlk1,Dlx1,Dlx2,Dmbx1,Dpysl5,Dusp4,Ebf3,Efnb1,Eif1b,Emx2,Endod1,Epha3,Epha5,Ephb2,Fam210b,Fem1b,Fezf2,Fgfr1,Fn1,Foxb1,Foxd1,Foxg1,Foxp1,Fzd3,G2e3,Gad1,Gdf10,Gfra1,Gli3,Gnao1,Gpr98,Gsc,Hbegf,Hs3st1,Hs3st2,Hs3st4,Id4,Igdcc3,Igf2,Igf2bp1…
MGI Expression: Detected	5297	TS21_diencephalon	262	2.31154e-35	2.16869e-31	8.27744e-34	1.62171	452.609	734	0.0329098	0.0533702	230	1.30426e-25	1.22366e-21	5.32026e-24	1.77391	140.368	249	489	0.0396055	0.509203	91,92,100,101,102,104,111,139,150,151,152,153,154,155,376,385,386,387,388,389,391,392,393,464,465,466,478,479,480,481,593,594,610,618,619,664,665,666,668,669,670,773,774,797,849,850,877,893,894,895,896,897,963,964,965,966,978,979,980,981,982,1004,1005,1040,1041,1125,1126,1238,1248,1283,1284,1307,1387,1411,1418,1419,1491,1492,1499,1603,1639,1640,1641,1642,1660,1661,1662,1672,1673,1794,1795,1813,18…	Adamts9,Adcy1,Adcy8,Adra1b,Adra1d,Aldh1a2,Alk,Ankfy1,Arnt2,Arx,Ascl1,Atoh8,Atxn1,Bach1,Bbx,Bcl11a,Bcl11b,Bhlhe40,Bmp5,Bmp7,Brd7,Cdkn1c,Chd4,Cited2,Col2a1,Cpne5,Crim1,Csrp2,Cux1,Cux2,Cxcr2,Cxcr4,Dbx1,Dbx2,Dcc,Dlx1,Dlx2,Dmbx1,Dpf3,Ebf1,Ebf2,Ebf3,Efna5,Efna5,Efnb1,Emx2,Epha4,Epha5,Epha7,Esr1,Esrrg,Esx1,Etv1,Etv3,Etv5,Evx2,Fbln1,Fgf16,Fos,Foxa1,Foxa2,Foxb1,Foxg1,Foxn3,Foxo1,Foxp2,Foxp4,Gata3,Gja1,Gpr…
MGI Expression: Detected	6568	TS22_integumental system	194	1.38934e-40	1.30348e-36	6.71897e-39	1.41078	1078.12	1521	0.078392	0.110594	231	1.68648e-25	1.58226e-21	6.84959e-24	1.41273	446.652	631	1556	0.100366	0.405527	39,40,41,49,50,128,150,151,152,177,227,228,239,240,241,244,245,258,273,373,391,392,443,458,459,539,540,547,549,550,582,604,605,625,635,636,637,664,665,666,668,669,739,748,749,754,755,765,766,767,768,769,770,771,773,774,784,798,799,800,801,802,840,849,850,877,880,892,893,896,897,898,934,935,936,950,951,958,975,1002,1004,1005,1006,1009,1010,1045,1050,1051,1052,1054,1055,1056,1072,1073,1082,1093,109…	1110004E09Rik,2610018G03Rik,Abcc4,Acaa2,Acaca,Acadm,Acadsb,Aco1,Acox1,Acsl1,Acsl4,Acsl5,Acsm3,Adamts1,Adamts20,Adamts5,Adar,Adarb2,Adcy1,Adcy2,Adcy3,Adcy5,Adcy7,Adcy8,Adcy9,Adi1,Adk,Ago2,Agpat3,Agpat5,Agps,Ak4,Akr1b3,Alcam,Aldh18a1,Aldh1a2,Aldh1a3,Aldh7a1,Alk,Alx3,Alx4,Angpt2,Anp32a,Anxa11,Apaf1,App,Ar,Arg1,Arhgap5,Arid1b,Art4,Arx,Ascl1,Ass1,Atf6b,Atp1a1,Atp2b1,Atp5g3,Atp5j,Atp5o,Atp6v0a4,Atp6v1b…
MGI Expression: Detected	4521	TS20_spinal cord	324	1.49826e-30	1.40566e-26	4.33847e-29	1.58018	441.088	697	0.0320721	0.0506798	232	1.81312e-25	1.70107e-21	7.33221e-24	1.78613	135.488	242	472	0.0384921	0.512712	6,35,81,82,100,101,102,104,122,123,124,139,150,151,152,153,154,155,173,186,187,188,189,218,242,244,245,307,308,310,311,378,446,447,452,453,458,459,479,480,481,498,520,537,577,610,628,664,665,666,668,669,670,706,707,754,755,773,774,811,812,813,840,893,938,952,958,978,979,980,981,982,1022,1082,1125,1126,1184,1248,1260,1261,1283,1284,1349,1354,1355,1402,1444,1460,1461,1462,1491,1492,1499,1556,1633,1…	1700106J16Rik,Acvr1b,Acvr2a,Acvr2b,Agap1,Alcam,Aldh1a2,Alk,Amer1,Amer2,Amer3,Ascl1,Atoh1,Axin2,B3gat1,Barhl2,Bcr,Bmper,Bmpr1b,Cacna1h,Cacng4,Casp3,Cdh4,Cdh6,Cobl,Cux2,Cxcr2,Cxcr4,Daam1,Daam2,Dach1,Dbx1,Dbx2,Dcc,Dcx,Dkk1,Dll1,Dmbx1,Dmd,Dscam,Dscaml1,Dtx1,Ebf1,Efna5,Efna5,Efnb1,Elavl4,Elk3,En1,Enah,Enpp2,Epha4,Erbb4,Fat1,Fat2,Fgf12,Fgfr1,Fgfr2,Fgfr3,Flt4,Foxa1,Foxa2,Foxb1,Foxn2,Foxp1,Foxp2,Fry,Fstl…
MSigDB Perturbation	GOBERT_OLIGODENDROCYTE_DIFFERENTIATION_DN	Genes down-regulated during differentiation of Oli-Neu cells (oligodendroglial precursor) in response to PD174265 [PubChemID=4709].	26	5.50723e-24	1.85263e-20	7.12552e-22	1.39451	687.695	959	0.0500032	0.0697302	18	4.44636e-26	1.49576e-22	8.30975e-24	1.53997	279.875	431	975	0.0685542	0.442051	2,15,32,88,116,125,136,137,138,158,168,169,175,183,184,185,229,230,285,286,342,348,353,354,355,356,358,360,361,378,419,437,500,534,560,571,576,581,596,597,598,599,621,622,629,647,695,703,704,705,721,735,788,797,845,846,847,855,864,865,866,904,914,915,950,951,953,986,989,1001,1006,1011,1012,1014,1015,1016,1035,1036,1037,1045,1082,1134,1142,1143,1144,1163,1173,1187,1189,1190,1215,1221,1227,1228,122…	Abca2,Abcc5,Abhd3,Ablim1,Abtb1,Acaa2,Acox1,Adck3,Adcy9,Afap1,Ahr,Akt3,Alcam,Amotl2,Ank3,Ankrd12,Ankrd28,Ankrd44,Antxr2,Ap1s2,Apba1,Appl2,Arhgap23,Arhgap28,Arhgap42,Arhgap5,Arl5b,Arrdc3,Astn1,Atf3,Atg13,Atp8a1,Atxn10,B4galt5,Bak1,Bcas1,Bcdin3d,Bche,Bfsp2,Bhlhe40,Bin3,Btg1,Btrc,C1ql3,Cacna2d1,Cadm1,Cadm2,Calcoco1,Camk2d,Cbx7,Ccl5,Ccnf,Cd82,Cd9,Cdc42ep5,Cdca2,Cdh10,Cdh20,Cdv3,Cep128,Cers6,Chd4,Chn2,…
Disease Ontology	DOID:150	disease of mental health	84	6.07992e-19	1.34305e-15	1.59887e-17	1.28008	996.028	1275	0.0724226	0.092707	10	3.94695e-26	8.7188e-23	8.7188e-24	1.44009	407.613	587	1420	0.0933673	0.41338	1,100,101,102,104,112,113,114,122,123,124,128,139,173,186,187,188,189,208,209,212,213,214,227,228,232,242,244,245,268,269,291,348,378,385,386,387,388,389,393,396,397,490,491,498,501,565,569,582,583,610,628,635,636,637,655,706,707,726,739,754,755,773,774,780,855,894,895,918,1004,1005,1008,1053,1070,1071,1077,1082,1116,1125,1126,1158,1163,1168,1187,1191,1238,1291,1292,1293,1304,1312,1328,1337,1338,…	Abca1,Abca13,Abca2,Abcc1,Ace,Acn9,Acsl4,Adam12,Adcy8,Adcy9,Adcyap1r1,Adm,Adnp,Adnp2,Adora1,Adra1a,Adra2a,Adrb1,Adrb2,Agap1,Agt,Agtr2,Ahi1,Akt1,Alas1,Aldh1a1,Aldh1a2,Alox12,Amigo2,Angpt4,Ank3,Ankrd11,Anxa2,Ap3m1,Apba1,Apc,Apln,Apob,Apol8,App,Ar,Arhgap18,Arhgef11,Arsa,Arvcf,Arx,Atox1,Atp10a,Atp1a1,Atp6v1b2,Atxn2,Auts2,Avpr1a,Avpr1b,B3gat1,Bace2,Bach1,Basp1,Bche,Bcl2,Bdnf,Bhlhe40,Bin1,Bsg,Bsn,Bsx,C1…
MGI Expression: Detected	2054	TS17_trunk mesenchyme	230	2.89386e-37	2.71502e-33	1.18044e-35	1.71935	368.163	633	0.0267696	0.0460263	233	2.20065e-25	2.06466e-21	8.86118e-24	1.84332	118.265	218	412	0.0346747	0.529126	81,82,111,128,142,153,154,155,207,244,245,458,459,570,577,618,619,635,636,637,670,724,754,755,877,958,1028,1029,1045,1062,1063,1110,1111,1112,1125,1126,1164,1165,1166,1176,1177,1277,1283,1284,1344,1345,1346,1364,1365,1366,1408,1409,1440,1441,1483,1484,1485,1486,1491,1492,1499,1540,1541,1552,1651,1652,1653,1655,1656,1657,1660,1661,1662,1722,1748,1749,1750,1751,1785,1804,1813,1814,1847,1877,1878,19…	Actn2,Adam12,Aldh1a2,Alx3,Alx4,Amer1,Ankrd2,Arid5b,Asap1,Barx2,Bhlhe41,Bmper,Bnc1,Btg1,Ccbe1,Chd4,Cobl,Col2a1,Creb3l2,Cux2,Daam1,Daam2,Dact1,Dct,Des,Dkk2,Dll1,Dmrt2,Dnmt1,Dusp22,Dusp6,Ebf1,Ebf2,Egfl6,Egln3,Egr1,Elavl2,Elf2,Emx2,En1,Ephb2,Ephb3,Ets2,Etv5,Etv6,Eya2,Eya4,Fat1,Fgf10,Fgf18,Fgf4,Fgf5,Fgf8,Figf,Fli1,Flrt1,Flrt2,Flrt3,Fn1,Foxd1,Foxf1,Foxk1,Foxp1,Foxp4,Fzd3,Gal,Gbx1,Gja1,Gli3,Gnas,Gpc4,Gr…
MGI Expression: Detected	521	TS13_organ system	296	1.50144e-32	1.40865e-28	4.75897e-31	1.70898	328.85	562	0.0239112	0.0408638	235	2.85312e-25	2.6768e-21	1.13906e-23	1.91554	100.755	193	351	0.0306983	0.549857	39,40,41,115,119,128,150,151,152,360,361,458,459,464,465,466,479,480,481,539,540,570,635,636,637,664,665,666,668,669,773,774,866,958,963,964,965,966,978,979,980,981,982,1045,1058,1059,1061,1125,1126,1164,1165,1166,1235,1260,1261,1324,1349,1431,1437,1438,1439,1468,1499,1540,1541,1544,1545,1546,1547,1599,1600,1601,1633,1701,1702,1804,1891,1931,1932,1933,1934,1969,2062,2066,2067,2068,2069,2070,2085,…	2010111I01Rik,3632451O06Rik,Adam12,Alcam,Aldh1a2,Ank3,Arhgef16,Arid5b,Atp9a,Bhlhe41,Bmp2,Bmp5,Bmp7,Bmpr1b,Cap2,Ccbe1,Cdh5,Cdkn1c,Cdx4,Cgnl1,Chst15,Cobl,Col2a1,Cpm,Cxcl12,Cxcr4,Cyp26a1,Cyp26c1,Dach1,Ddah1,Ddo,Dkk1,Dkk2,Dlg1,Dmbx1,Dok4,Ednra,Efhd2,Efna1,Efnb2,Egfl7,Elk3,Emb,Emx2,Epha2,Epha4,Epha7,Ephb2,Ephb3,Erg,Esrp1,Esrrg,Fgf16,Fgf4,Fgf8,Fgfr2,Flrt2,Flt4,Fn1,Foxa1,Foxa2,Foxg1,Foxo1,Fzd5,Fzd6,Gal,…
GO Biological Process	GO:0060284	regulation of cell development	135	4.29757e-25	4.32679e-21	3.20503e-23	1.47971	506.855	750	0.0368542	0.0545336	40	4.52813e-26	4.55892e-22	1.13973e-23	1.7451	153.572	268	535	0.0426276	0.500935	10,11,127,150,151,152,208,209,227,228,239,240,241,266,267,358,385,386,387,388,389,391,392,458,459,479,480,481,581,644,664,665,666,668,669,725,739,748,773,774,863,865,894,895,896,897,950,951,958,978,979,980,981,982,1008,1082,1192,1193,1195,1248,1273,1328,1344,1345,1346,1460,1461,1462,1567,1694,1722,1790,1797,1804,1813,1814,1831,1847,1898,1899,1953,1957,1969,1979,1980,1981,1982,1983,2031,2045,2062,…	Adra2b,Adra2c,Akt1,Ap1ar,App,Ascl1,Atoh1,Axin2,Bambi,Barhl2,Bcl11a,Bcl11b,Bcl2,Bdnf,Bmp2,Bmp5,Bmp7,Braf,Cacna1a,Camk1d,Camk2b,Capn3,Cdh4,Cdk5r1,Cdk5rap2,Cdkn2a,Chd7,Chn1,Clcf1,Cnot2,Cnr1,Cntn1,Cntn4,Cobl,Col14a1,Ctnna1,Ctnnb1,Cxcr4,Dab1,Dab2ip,Dct,Dicer1,Disc1,Dll1,Dlx1,Dlx2,Dpysl3,Drd3,Dscam,Dtx1,Dusp10,Dynlt1b,Ect2,Ednrb,Efna1,Elp4,Eomes,Epha3,Epha4,Ephb2,Ephb3,Eya1,Ezh2,Fam5b,Ferd3l,Fezf2,Fgfr…
MGI Expression: Detected	4455	TS20_thalamus	472	2.52955e-22	2.37322e-18	5.02801e-21	1.62763	275.862	449	0.0200583	0.0326474	236	3.2173e-25	3.01847e-21	1.27901e-23	2.10444	70.3276	148	245	0.0235406	0.604082	100,101,102,104,223,376,391,392,479,480,481,610,736,773,774,896,897,978,979,980,981,982,1131,1235,1248,1269,1270,1298,1349,1402,1491,1492,1599,1600,1601,1637,1638,1675,1877,1878,1893,2066,2067,2068,2069,2070,2422,2423,2424,2434,2435,2436,2456,2577,2616,2618,2619,2620,2664,2731,2732,2853,2854,2920,2960,2975,2977,3038,3039,3040,3146,3147,3148,3149,3197,3198,3199,3207,3208,3214,3215,3281,3322,3331,3…	4921524J17Rik,Acvr1b,Adamts2,Arx,Ascl1,Bcat1,Bcor,Bmper,Bmpr1b,C77370,Ccnd1,Ccnd2,Cdh4,Cdh6,Col22a1,Cpne5,Ctnnb1,Cxcr4,Dbx1,Dcx,Dlk1,Dlx1,Dlx2,Dmbx1,Dscam,Dscaml1,Dusp4,Ebf1,Ebf3,Edar,Efnb1,Emx2,Epha3,Epha5,Ephb2,Fem1b,Fezf2,Fgfr1,Foxa1,Foxa2,Foxb1,Foxd1,Foxg1,Fzd10,Fzd3,G2e3,Gad1,Gdf10,Gfra1,Gli3,Gnao1,Gpr98,Gsc,Gtf2ird1,Id4,Igdcc3,Igf2,Igf2bp1,Insm1,Irs4,Irx5,Isl1,Islr2,Lcor,Lef1,Lhx1,Lhx2,Lhx5…
[truncated: 7,188 more rows]

## Sheet: P0 tsLMRs GREAT
# GREAT version 3.0.0	Species assembly: mm10	Association rule: Single nearest gene: 350000 bp max extension, curated regulatory domains included
# Ontology summary statistics are provided in the footer.
# Ontology	ID	Desc	BinomRank	BinomP	BinomBonfP	BinomFdrQ	RegionFoldEnrich	ExpRegions	ObsRegions	GenomeFrac	SetCov	HyperRank	HyperP	HyperBonfP	HyperFdrQ	GeneFoldEnrich	ExpGenes	ObsGenes	TotalGenes	GeneSetCov	TermCov	Regions	Genes
[truncated: 2,539 more rows]

## Sheet: P22 tsLMRs GREAT 
# GREAT version 3.0.0	Species assembly: mm10	Association rule: Single nearest gene: 350000 bp max extension, curated regulatory domains included
# Ontology summary statistics are provided in the footer.
[truncated: 3,920 more rows]
