# Supplementary material for: DNA methylation dynamics during embryonic development and postnatal maturation of the mouse auditory sensory epithelium
Source: Sci Rep. 2018 Nov 26;8:17348. doi: 10.1038/s41598-018-35587-x (PMC6255903; doi:10.1038/s41598-018-35587-x)
Supplement: Supplementary file 11 — Supplementary Table S10 [file 41598_2018_35587_MOESM11_ESM.xlsx]

## Sheet: Gene lists for GO analysis
Table S10. GO enrichment analysis of genes with an expected inverse correlation between DNA methylation and gene expression												DNA methylation dynamics during embryonic development and postnatal maturation of the mouse auditory sensory epithelium
												Yizhar-Barnea O*, Valensisi C*, Doni- Jayavelu N, Kishore K, Andrus C, Koffler-Brill T, Ushakov K, Perl K, Noy Y, Bhonker Y, Pelizzola M, Hawkins RD, Avraham KB.
1
2	Promoter DMR gene expression anticorrelated	Distal DMR gene expression anticorrelated		Combined list unique genes			HyperMeth Downregulated #PromoterDMR #DistalDMR			HypoMeth Upregulated #PromoterDMR #DistalDMR
3	Araf	Icosl		Icosl			Araf	PROMOTER		Htra1	PROMOTER
4	Htra1	Bcl11a		Bcl11a			Ptprs	PROMOTER		Pmp22	PROMOTER
5	Ptprs	Pcbp3		Pcbp3			Dhx58	PROMOTER		Rnf130	PROMOTER
6	Dhx58	Ddx18		Ddx18			Stxbp5	PROMOTER		Gna13	PROMOTER
7	Pmp22	Ubl3		Ubl3			Cacna1g	PROMOTER		Cmpk2	PROMOTER
8	Stxbp5	Chordc1		Chordc1			Trio	PROMOTER		Higd1b	PROMOTER
9	Rnf130	Chmp2b		Chmp2b			Igf2r	PROMOTER		Glud1	PROMOTER
10	Gna13	Klf5		Klf5			Map4k2	PROMOTER		Itm2b	PROMOTER
11	Cmpk2	Mid1ip1		Mid1ip1			Huwe1	PROMOTER		Pabpc1	PROMOTER
12	Cacna1g	Elavl2		Elavl2			Apex2	PROMOTER		Ndufa6	PROMOTER
13	Higd1b	Rbm25		Rbm25			Mib2	PROMOTER		Chodl	PROMOTER
14	Glud1	Tsen15		Tsen15			Cit	PROMOTER		Dyrk1a	PROMOTER
15	Itm2b	Actn1		Actn1			Otud5	PROMOTER		Akirin1	PROMOTER
16	Trio	Cnksr3		Cnksr3			Pim2	PROMOTER		Mbd2	PROMOTER
17	Pabpc1	Sash1		Sash1			Wdr13	PROMOTER		Pcgf5	PROMOTER
18	Ndufa6	Cox7c		Cox7c			Gtf3c1	PROMOTER		Maged1	PROMOTER
19	Chodl	LOC102642884		LOC102642884			Scn11a	PROMOTER		Csnk1d	PROMOTER
20	Dyrk1a	Rgs17		Rgs17			Ska1	PROMOTER		Vim	PROMOTER
21	Akirin1	Stx7		Stx7			Asap3	PROMOTER		Cst3	PROMOTER
22	Igf2r	Lrig3		Lrig3			Jade3	PROMOTER		Glrb	PROMOTER
23	Mbd2	Lrig3		Tbk1			Ankrd13b	PROMOTER		Ctsk	PROMOTER
24	Pcgf5	Tbk1		Mdm1			Pik3cd	PROMOTER		Mkrn1	PROMOTER
25	Map4k2	Mdm1		Wif1			Dxo	PROMOTER		Sspn	PROMOTER
26	Maged1	Wif1		Tns3			Rfx3	PROMOTER		Itm2a	PROMOTER
27	Csnk1d	Tns3		Cfap36			Mapk1ip1	PROMOTER		Acsl4	PROMOTER
28	Huwe1	Cfap36		Fam114a2			Zfp536	PROMOTER		Morf4l2	PROMOTER
29	Apex2	Fam114a2		Mboat2			Rltpr	PROMOTER		Slc7a2	PROMOTER
30	Vim	Fam114a2		Hif1a			Mest	PROMOTER		Wwp2	PROMOTER
31	Cst3	Mboat2		Gadd45g			Mest	PROMOTER		Afap1l1	PROMOTER
32	Glrb	Hif1a		Btf3			Mast1	PROMOTER		Arl6ip5	PROMOTER
33	Ctsk	Gadd45g		Tsc22d1			Msto1	PROMOTER		Pdk3	PROMOTER
34	Mib2	Btf3		Ank			Bcl11a	DISTAL		Rap2b	PROMOTER
35	Cit	Tsc22d1		Zfat			Pcbp3	DISTAL		Tbcel	PROMOTER
36	Mkrn1	Ank		Ebag9			Ddx18	DISTAL		Chmp4b	PROMOTER
37	Sspn	Zfat		Derl1			Chordc1	DISTAL		Mcl1	PROMOTER
38	Otud5	Ebag9		Parvb			Elavl2	DISTAL		Fem1a	PROMOTER
39	Pim2	Derl1		Rabl2			Rbm25	DISTAL		Arf6	PROMOTER
40	Wdr13	Parvb		Rttn			Actn1	DISTAL		Arl4c	PROMOTER
41	Itm2a	Rabl2		Thbs2			Rgs17	DISTAL		Rnf7	PROMOTER
42	Acsl4	Rttn		Grm8			Tbk1	DISTAL		Spcs3	PROMOTER
43	Morf4l2	Thbs2		Map4k3			Mdm1	DISTAL		Emcn	PROMOTER
44	Slc7a2	Grm8		Celf4			Fam114a2	DISTAL		Tug1	PROMOTER
45	Wwp2	Map4k3		Arap3			Fam114a2	DISTAL		H2-K1	PROMOTER
46	Gtf3c1	Celf4		Mbd2			Gadd45g	DISTAL		Gpx1	PROMOTER
47	Afap1l1	Arap3		Slc27a6			Zfat	DISTAL		Cenpb	PROMOTER
48	Scn11a	Mbd2		Timm21			Parvb	DISTAL		Atxn1l	PROMOTER
49	Arl6ip5	Slc27a6		Ighmbp2			Rabl2	DISTAL		H2-D1	PROMOTER
50	Pdk3	Timm21		Gpam			Rttn	DISTAL		H2-L	PROMOTER
51	Ska1	Ighmbp2		Add3			Grm8	DISTAL		Ier5l	PROMOTER
52	Rap2b	Gpam		Rps24			Celf4	DISTAL		Icosl	DISTAL
53	Asap3	Add3		LOC102642752			Arap3	DISTAL		Ubl3	DISTAL
54	Tbcel	Rps24		Atp10a			Timm21	DISTAL		Chmp2b	DISTAL
55	Jade3	Rps24		Unc5a			Ighmbp2	DISTAL		Klf5	DISTAL
56	Ankrd13b	LOC102642752		Creb1			Atp10a	DISTAL		Mid1ip1	DISTAL
57	Chmp4b	LOC102642752		Inpp5d			Creb1	DISTAL		Tsen15	DISTAL
58	Mcl1	Atp10a		Kif26b			Inpp5d	DISTAL		Cnksr3	DISTAL
59	Pik3cd	Unc5a		Cenpf			Cenpf	DISTAL		Sash1	DISTAL
60	Dxo	Creb1		Arl6ip6			Mgme1	DISTAL		Cox7c	DISTAL
61	Rfx3	Inpp5d		Dapl1			Snx16	DISTAL		LOC102642884	DISTAL
62	Mapk1ip1	Kif26b		Api5			Mmp16	DISTAL		Stx7	DISTAL
63	Zfp536	Cenpf		Mgme1			Sema3a	DISTAL		Lrig3	DISTAL
64	Fem1a	Arl6ip6		Snx16			Slc30a9	DISTAL		Lrig3	DISTAL
65	Arf6	Dapl1		Slc2a10			Zfp326	DISTAL		Wif1	DISTAL
66	Arl4c	Dapl1		Mmp16			Chl1	DISTAL		Tns3	DISTAL
67	Rltpr	Api5		Akirin2			Plekha5	DISTAL		Cfap36	DISTAL
68	Rnf7	Mgme1		Aco1			Asprv1	DISTAL		Mboat2	DISTAL
69	Mest	Snx16		Pdpn			B3galt1	DISTAL		Hif1a	DISTAL
70	Mest	Slc2a10		Sema3a			Sstr1	DISTAL		Btf3	DISTAL
71	Mast1	Mmp16		Sesn2			Gxylt1	DISTAL		Tsc22d1	DISTAL
72	Spcs3	Akirin2		Rab28			Cdh8	DISTAL		Ank	DISTAL
73	Emcn	Aco1		Slc30a9			Cdh8	DISTAL		Ebag9	DISTAL
74	Tug1	Pdpn		Zfp326			Kcnmb2	DISTAL		Derl1	DISTAL
75	H2-K1	Sema3a		Col1a2			Morc3	DISTAL		Thbs2	DISTAL
76	Gpx1	Sesn2		Cntn3			Mcph1	DISTAL		Map4k3	DISTAL
77	Cenpb	Rab28		Chl1			Cacng5	DISTAL		Mbd2	DISTAL
78	Msto1	Slc30a9		Plekha5			Tet2	DISTAL		Slc27a6	DISTAL
79	Atxn1l	Zfp326		Akip1			Dicer1	DISTAL		Gpam	DISTAL
80	H2-D1	Col1a2		Slc6a14			BC006965	DISTAL		Add3	DISTAL
81	H2-L	Cntn3		Got2			Zc3h12a	DISTAL		Rps24	DISTAL
82	Ier5l	Chl1		Irx3			Cnr1	DISTAL		Rps24	DISTAL
83		Plekha5		Cntnap4			Gphn	DISTAL		LOC102642752	DISTAL
84		Akip1		Bmper			Phf3	DISTAL		LOC102642752	DISTAL
85		Slc6a14		Irak1bp1			Phf3	DISTAL		Unc5a	DISTAL
86		Got2		Nt5e			Scn3b	DISTAL		Kif26b	DISTAL
87		Irx3		Tgfbr2			Arhgap42	DISTAL		Arl6ip6	DISTAL
88		Cntnap4		Card10			Zfp608	DISTAL		Dapl1	DISTAL
89		Bmper		Asprv1			Ppfia2	DISTAL		Dapl1	DISTAL
90		Irak1bp1		B3galt1			Lipg	DISTAL		Api5	DISTAL
91		Nt5e		Myl12b			Cebpg	DISTAL		Slc2a10	DISTAL
92		Tgfbr2		Rps29			Tac1	DISTAL		Akirin2	DISTAL
93		Card10		Cobll1			Zfp954	DISTAL		Aco1	DISTAL
94		Asprv1		Dpp4			Zfp619	DISTAL		Pdpn	DISTAL
95		B3galt1		Nkx6-1			Tspear	DISTAL		Sesn2	DISTAL
96		Myl12b		Sstr1			Zfp804a	DISTAL		Rab28	DISTAL
97		Rps29		Gxylt1			2410018L13Rik	DISTAL		Col1a2	DISTAL
98		Cobll1		Cdh8						Cntn3	DISTAL
99		Dpp4		Rap2b						Akip1	DISTAL
100		Nkx6-1		Ttc29						Slc6a14	DISTAL
101		Sstr1		Tbcel						Got2	DISTAL
102		Gxylt1		Kcnmb2						Irx3	DISTAL
103		Cdh8		Tgm2						Cntnap4	DISTAL
104		Cdh8		Psmd7						Bmper	DISTAL
105		Rap2b		Morc3						Irak1bp1	DISTAL
106		Ttc29		Mtmr12						Nt5e	DISTAL
107		Tbcel		Lonrf1						Tgfbr2	DISTAL
108		Kcnmb2		Mcph1						Card10	DISTAL
109		Tgm2		Cited2						Myl12b	DISTAL
110		Psmd7		Spsb1						Rps29	DISTAL
111		Morc3		Cacng5						Cobll1	DISTAL
112		Mtmr12		Pex2						Dpp4	DISTAL
113		Lonrf1		Tet2						Nkx6-1	DISTAL
114		Mcph1		Tox						Rap2b	DISTAL
115		Cited2		Dicer1						Ttc29	DISTAL
116		Spsb1		Pik3r1						Tbcel	DISTAL
117		Cacng5		Fmod						Tgm2	DISTAL
118		Pex2		BC006965						Psmd7	DISTAL
119		Pex2		Mvk						Mtmr12	DISTAL
120		Tet2		Snx18						Lonrf1	DISTAL
121		Tox		Zc3h12a						Cited2	DISTAL
122		Dicer1		Commd10						Spsb1	DISTAL
123		Pik3r1		Tox3						Pex2	DISTAL
124		Fmod		Ptpn11						Pex2	DISTAL
125		BC006965		Cnr1						Tox	DISTAL
126		Mvk		Ackr3						Pik3r1	DISTAL
127		Snx18		Pard6b						Fmod	DISTAL
128		Zc3h12a		1190002N15Rik						Mvk	DISTAL
129		Commd10		Spred2						Snx18	DISTAL
130		Tox3		Slitrk6						Commd10	DISTAL
131		Ptpn11		Abhd17b						Tox3	DISTAL
132		Cnr1		Gphn						Ptpn11	DISTAL
133		Ackr3		Rnf152						Ackr3	DISTAL
134		Pard6b		Phf3						Pard6b	DISTAL
135		1190002N15Rik		Scn3b						1190002N15Rik	DISTAL
136		Spred2		Rarres1						Spred2	DISTAL
137		Slitrk6		Lrrc4c						Slitrk6	DISTAL
138		Abhd17b		Arhgap42						Abhd17b	DISTAL
139		Gphn		Rnf7						Rnf152	DISTAL
140		Rnf152		Zfp608						Rarres1	DISTAL
141		Phf3		Gas1						Lrrc4c	DISTAL
142		Phf3		Ppfia2						Rnf7	DISTAL
143		Scn3b		Lipg						Gas1	DISTAL
144		Rarres1		Atrnl1						Atrnl1	DISTAL
145		Lrrc4c		Klhl25						Klhl25	DISTAL
146		Arhgap42		Triqk						Triqk	DISTAL
147		Rnf7		Cebpg						Pla2g4a	DISTAL
148		Zfp608		Pla2g4a						Pou3f4	DISTAL
149		Gas1		Pou3f4						Nptx2	DISTAL
150		Ppfia2		Nptx2						Pwwp2b	DISTAL
151		Lipg		Pwwp2b						Irx1	DISTAL
152		Atrnl1		Irx1						Cxcl12	DISTAL
153		Klhl25		Cxcl12						Gm4705	DISTAL
154		Triqk		Tac1						Rpl34	DISTAL
155		Cebpg		Gm4705						Rpl34-ps1	DISTAL
156		Pla2g4a		Rpl34						Zfp706	DISTAL
157		Pou3f4		Rpl34-ps1						Zfp706	DISTAL
158		Nptx2		Zfp954						Numbl	DISTAL
159		Pwwp2b		Zfp706						Mfhas1	DISTAL
160		Irx1		Numbl						Hs3st3b1	DISTAL
161		Cxcl12		Zfp619						Hpcal1	DISTAL
162		Tac1		Tspear						Rprm	DISTAL
163		Gm4705		Mfhas1
164		Rpl34		Hs3st3b1
165		Rpl34-ps1		Zfp804a
166		Zfp954		Hpcal1
167		Zfp706		2410018L13Rik
168		Zfp706		Rprm
169		Numbl		Araf
170		Zfp619		Htra1
171		Tspear		Ptprs
172		Mfhas1		Dhx58
173		Hs3st3b1		Pmp22
174		Zfp804a		Stxbp5
175		Hpcal1		Rnf130
		2410018L13Rik		Gna13
		Rprm		Cmpk2
				Cacna1g
				Higd1b
				Glud1
				Itm2b
				Trio
				Pabpc1
				Ndufa6
				Chodl
				Dyrk1a
				Akirin1
				Igf2r
				Pcgf5
				Map4k2
				Maged1
				Csnk1d
				Huwe1
				Apex2
				Vim
				Cst3
				Glrb
				Ctsk
				Mib2
				Cit
				Mkrn1
				Sspn
				Otud5
				Pim2
				Wdr13
				Itm2a
				Acsl4
				Morf4l2
				Slc7a2
				Wwp2
				Gtf3c1
				Afap1l1
				Scn11a
				Arl6ip5
				Pdk3
				Ska1
				Asap3
				Jade3
				Ankrd13b
				Chmp4b
				Mcl1
				Pik3cd
				Dxo
				Rfx3
				Mapk1ip1
				Zfp536
				Fem1a
				Arf6
				Arl4c
				Rltpr
				Mest
				Mast1
				Spcs3
				Emcn
				Tug1
				H2-K1
				Gpx1
				Cenpb
				Msto1
				Atxn1l
				H2-D1
				H2-L
				Ier5l

## Sheet: HyperMeth + DownRegulated
Category	Term	Count	%	PValue	Genes	List Total	Pop Hits	Pop Total	Fold Enrichment	Bonferroni	Benjamini	FDR
UP_KEYWORDS	Phosphoprotein	49	0.357978	2.78071e-05	TBK1, DICER1, ATP10A, IGHMBP2, JADE3, DXO, ZFP326, PIK3CD, ACTN1, PIM2, RTTN, FAM114A2, MAST1, HUWE1, STXBP5, MIB2, IGF2R, CHORDC1, PARVB, CHL1, MDM1, PPFIA2, OTUD5, SNX16, MAP4K2, CDH8, GPHN, MORC3, CNR1, BCL11A, ARHGAP42, WDR13, ZC3H12A, INPP5D, GTF3C1, RBM25, MSTO1, CREB1, TRIO, ELAVL2, RGS17, TET2, ZFP608, MAPK1IP1, ARAF, MCPH1, ARAP3, CIT, ZFP536	88	7617	22680	1.65795	0.00419013	0.00419013	0.0332394
UP_KEYWORDS	Zinc	22	0.160725	3.35316e-05	ZFP804A, ZFP326, MMP16, ASAP3, ZFP619, TET2, ZFP608, IGHMBP2, PHF3, JADE3, MORC3, MIB2, ARAF, BCL11A, ZFP954, ZC3H12A, ZFAT, CIT, CHORDC1, SLC30A9, ZFP536, DHX58	88	2099	22680	2.70129	0.00505056	0.00252848	0.0400809
UP_KEYWORDS	Metal-binding	29	0.211864	4.15141e-05	APEX2, ATP10A, DICER1, ASAP3, ZFP619, IGHMBP2, CDH8, GPHN, JADE3, MORC3, BCL11A, ZFP954, ZC3H12A, ZFAT, DXO, DHX58, ZFP804A, ZFP326, ACTN1, MMP16, TET2, ZFP608, MAST1, PHF3, MIB2, ARAF, CIT, CHORDC1, ZFP536	88	3395	22680	2.2015	0.00624916	0.00208741	0.0496205
GOTERM_CC_DIRECT	GO:0005737~cytoplasm	45	0.328755	7.27692e-05	PPFIA2, APEX2, TBK1, SNX16, DICER1, MAP4K2, ASAP3, IGHMBP2, GPHN, PCBP3, BCL11A, WDR13, ZC3H12A, ZFAT, INPP5D, SKA1, DXO, SLC30A9, DHX58, RBM25, MSTO1, PIK3CD, CENPF, TRIO, ACTN1, RGS17, PIM2, RTTN, MAST1, PLEKHA5, ANKRD13B, HUWE1, SSTR1, STXBP5, IGF2R, MIB2, MAPK1IP1, CELF4, GADD45G, MCPH1, CACNA1G, ARAP3, CIT, MDM1, PARVB	81	6631	19662	1.64731	0.0100643	0.0100643	0.0857188
UP_KEYWORDS	RNA-binding	11	0.0803624	0.000101425	IGHMBP2, DDX18, PCBP3, MORC3, CELF4, DICER1, ZC3H12A, ELAVL2, DXO, RBM25, DHX58	88	601	22680	4.71714	0.0151993	0.00382168	0.121191
UP_KEYWORDS	Cytoplasm	33	0.241087	0.000116605	PPFIA2, APEX2, TBK1, SNX16, DICER1, MAP4K2, ASAP3, IGHMBP2, GPHN, PCBP3, BCL11A, ZC3H12A, ZFAT, INPP5D, SKA1, DHX58, RBM25, PIK3CD, ACTN1, TRIO, RGS17, RTTN, MAST1, HUWE1, STXBP5, MIB2, MAPK1IP1, MCPH1, CELF4, ARAP3, CIT, PARVB, MDM1	88	4404	22680	1.9312	0.0174543	0.00351549	0.139317
UP_KEYWORDS	Alternative splicing	34	0.248393	0.000235583	OTUD5, APEX2, TSPEAR, TAC1, PCBP3, BCL11A, GXYLT1, ZFAT, INPP5D, GTF3C1, SLC30A9, MEST, RABL2, MSTO1, ZFP326, CREB1, PIK3CD, PTPRS, TRIO, TET2, ZFP608, TIMM21, RTTN, FAM114A2, ANKRD13B, HUWE1, STXBP5, MIB2, CELF4, RFX3, ARAP3, CIT, MDM1, CHL1	88	4779	22680	1.83359	0.0349518	0.00591199	0.281285
UP_KEYWORDS	Zinc-finger	17	0.124196	0.00027051	ZFP804A, ZFP326, ASAP3, ZFP619, ZFP608, IGHMBP2, PHF3, JADE3, MORC3, MIB2, ARAF, BCL11A, ZFP954, ZC3H12A, ZFAT, CIT, ZFP536	88	1565	22680	2.79959	0.0400294	0.00581909	0.322927
GOTERM_BP_DIRECT	GO:0007268~chemical synaptic transmission	6	0.043834	0.00111041	CDH8, SSTR1, GRM8, CACNA1G, TAC1, KCNMB2	83	172	18082	7.59961	0.506689	0.506689	1.64039
UP_KEYWORDS	Nuclease	5	0.0365283	0.00137522	APEX2, DICER1, ZC3H12A, MGME1, DXO	88	125	22680	10.3091	0.187631	0.0256407	1.6318
UP_KEYWORDS	Hydrolase	16	0.116891	0.00140165	OTUD5, APEX2, ATP10A, DICER1, PTPRS, MMP16, IGHMBP2, DDX18, LIPG, ZC3H12A, MGME1, INPP5D, DXO, DHX58, ASPRV1, MEST	88	1646	22680	2.50525	0.190871	0.0232583	1.66292
UP_SEQ_FEATURE	mutagenesis site	11	0.0803624	0.00161166	GRM8, MIB2, CREB1, DICER1, ZC3H12A, TRIO, INPP5D, ARAP3, CIT, CHL1, ASPRV1	78	772	18012	3.29035	0.436853	0.436853	2.18731
GOTERM_CC_DIRECT	GO:0005856~cytoskeleton	13	0.0949737	0.00173647	MAST1, GPHN, MAPK1IP1, MCPH1, ZC3H12A, ACTN1, INPP5D, SKA1, ARAP3, SLC30A9, MDM1, PARVB, RTTN	81	1113	19662	2.83525	0.214613	0.113779	2.02723
UP_KEYWORDS	ATP-binding	14	0.102279	0.00201879	IGHMBP2, MAST1, GPHN, DDX18, TBK1, ATP10A, PIK3CD, ARAF, DICER1, MAP4K2, TRIO, PIM2, CIT, DHX58	88	1363	22680	2.64724	0.262984	0.0300537	2.38703
UP_SEQ_FEATURE	splice variant	33	0.241087	0.00213794	OTUD5, APEX2, TAC1, PCBP3, BCL11A, GXYLT1, ZFAT, INPP5D, GTF3C1, SLC30A9, RBM25, MEST, MSTO1, ZFP326, CREB1, PTPRS, TRIO, PIM2, TET2, ZFP608, TIMM21, RTTN, FAM114A2, ANKRD13B, HUWE1, STXBP5, MIB2, CELF4, RFX3, ARAP3, CIT, MDM1, CHL1	78	4691	18012	1.62449	0.533232	0.316796	2.89191
GOTERM_MF_DIRECT	GO:0004518~nuclease activity	5	0.0365283	0.00220589	APEX2, DICER1, ZC3H12A, MGME1, DXO	84	115	17446	9.03002	0.365498	0.365498	2.74298
UP_KEYWORDS	Coiled coil	23	0.16803	0.00243864	PPFIA2, TBK1, ZFP326, CEBPG, CREB1, SNX16, ACTN1, CENPF, ASAP3, ZFP608, HUWE1, MORC3, STXBP5, ARHGAP42, MCPH1, BCL11A, CACNA1G, SCN11A, SKA1, CIT, RBM25, DHX58, MDM1	88	3076	22680	1.92709	0.308356	0.0329612	2.87685
UP_KEYWORDS	Nucleotide-binding	16	0.116891	0.00260925	RABL2, TBK1, ATP10A, DICER1, PIK3CD, MAP4K2, TRIO, PIM2, IGHMBP2, GPHN, MAST1, DDX18, ARAF, CIT, DXO, DHX58	88	1754	22680	2.35099	0.325991	0.0323414	3.07526
GOTERM_MF_DIRECT	GO:0046872~metal ion binding	28	0.204559	0.00273422	APEX2, ATP10A, DICER1, ASAP3, ZFP619, IGHMBP2, CDH8, GPHN, JADE3, MORC3, BCL11A, ZFP954, ZC3H12A, ZFAT, DXO, DHX58, ZFP804A, ZFP326, ACTN1, MMP16, TET2, ZFP608, MAST1, MIB2, ARAF, CIT, CHORDC1, ZFP536	84	3355	17446	1.73333	0.431083	0.245734	3.38958
UP_KEYWORDS	Differentiation	9	0.065751	0.0033641	HUWE1, CREB1, PIK3CD, GADD45G, ZC3H12A, RFX3, SEMA3A, CIT, CHL1	88	646	22680	3.59063	0.398805	0.0383851	3.94862
GOTERM_MF_DIRECT	GO:0003723~RNA binding	11	0.0803624	0.00383496	IGHMBP2, DDX18, PCBP3, MORC3, CELF4, DICER1, ZC3H12A, ELAVL2, DXO, RBM25, DHX58	84	780	17446	2.92897	0.546845	0.231904	4.72405
GOTERM_MF_DIRECT	GO:0000166~nucleotide binding	19	0.138808	0.00385788	RABL2, TBK1, ATP10A, DICER1, PIK3CD, MAP4K2, TRIO, ELAVL2, PIM2, IGHMBP2, MAST1, GPHN, DDX18, ARAF, CELF4, CIT, DXO, RBM25, DHX58	84	1936	17446	2.03828	0.548987	0.180503	4.75165
GOTERM_CC_DIRECT	GO:0030424~axon	7	0.0511397	0.00397872	IGHMBP2, CNR1, CREB1, DICER1, TAC1, SCN11A, SEMA3A	81	370	19662	4.59239	0.425437	0.168659	4.58929
GOTERM_BP_DIRECT	GO:0006468~protein phosphorylation	9	0.065751	0.00455273	MAST1, TBK1, MORC3, CREB1, ARAF, MAP4K2, TRIO, PIM2, CIT	83	576	18082	3.40399	0.945095	0.765681	6.56752
UP_KEYWORDS	Serine/threonine-protein kinase	7	0.0511397	0.00468013	MAST1, TBK1, ARAF, MAP4K2, TRIO, PIM2, CIT	88	405	22680	4.45455	0.507548	0.0493383	5.45404
INTERPRO	IPR001849:Pleckstrin homology domain	6	0.043834	0.00483638	PLEKHA5, ARHGAP42, TRIO, ASAP3, ARAP3, CIT	87	262	20594	5.4209	0.695105	0.695105	6.08512
UP_SEQ_FEATURE	compositionally biased region:Glu-rich	6	0.043834	0.00528602	PPFIA2, HUWE1, ZFP326, BCL11A, CIT, RBM25	78	262	18012	5.28831	0.848446	0.466842	7.0093
GOTERM_MF_DIRECT	GO:0016787~hydrolase activity	16	0.116891	0.00542225	OTUD5, APEX2, ATP10A, DICER1, PTPRS, MMP16, IGHMBP2, DDX18, LIPG, ZC3H12A, MGME1, INPP5D, DXO, DHX58, ASPRV1, MEST	84	1533	17446	2.16768	0.673727	0.200688	6.6185
GOTERM_CC_DIRECT	GO:0001726~ruffle	4	0.0292227	0.0068627	ACTN1, ASAP3, ARAP3, CIT	81	95	19662	10.2207	0.616035	0.212822	7.79446
UP_SEQ_FEATURE	nucleotide phosphate-binding region:ATP	11	0.0803624	0.00772803	IGHMBP2, MAST1, DDX18, TBK1, ARAF, DICER1, MAP4K2, TRIO, PIM2, CIT, DHX58	78	963	18012	2.63775	0.936826	0.498657	10.0911
UP_KEYWORDS	Cytoskeleton	11	0.0803624	0.0079449	MAST1, GPHN, MAPK1IP1, MCPH1, ACTN1, INPP5D, SKA1, ARAP3, MDM1, PARVB, RTTN	88	1073	22680	2.64212	0.700149	0.0771588	9.09577
INTERPRO	IPR011009:Protein kinase-like domain	8	0.0584454	0.00862368	MAST1, TBK1, PIK3CD, ARAF, MAP4K2, TRIO, PIM2, CIT	87	556	20594	3.40594	0.880204	0.653884	10.6097
SMART	SM00233:PH	6	0.043834	0.0104854	PLEKHA5, ARHGAP42, TRIO, ASAP3, ARAP3, CIT	56	253	10425	4.41488	0.521862	0.521862	10.3349
GOTERM_MF_DIRECT	GO:0005524~ATP binding	15	0.109585	0.0112312	TBK1, ATP10A, DICER1, PIK3CD, MAP4K2, TRIO, PIM2, IGHMBP2, GPHN, MAST1, DDX18, ARAF, CHORDC1, CIT, DHX58	84	1507	17446	2.06726	0.902384	0.321442	13.2598
INTERPRO	IPR014001:Helicase, superfamily 1/2, ATP-binding domain	4	0.0292227	0.0112799	IGHMBP2, DDX18, DICER1, DHX58	87	111	20594	8.53019	0.937917	0.604034	13.6621
UP_SEQ_FEATURE	short sequence motif:DECH box	2	0.0146113	0.0127707	DICER1, DHX58	78	3	18012	153.949	0.989701	0.599537	16.1576
COG_ONTOLOGY	Cell division and chromosome partitioning	4	0.0292227	0.0133525	PPFIA2, PLEKHA5, CENPF, CIT	12	102	2126	6.94771	0.0650031	0.0650031	5.67859
GOTERM_CC_DIRECT	GO:0005769~early endosome	5	0.0365283	0.013616	ANKRD13B, MIB2, IGF2R, SNX16, LIPG	81	226	19662	5.37037	0.85127	0.316907	14.918
UP_KEYWORDS	Helicase	4	0.0292227	0.0137477	IGHMBP2, DDX18, DICER1, DHX58	88	130	22680	7.93007	0.87635	0.12247	15.2529
GOTERM_MF_DIRECT	GO:0003676~nucleic acid binding	13	0.0949737	0.0137797	2410018L13RIK, IGHMBP2, DDX18, PCBP3, TBK1, ZFP954, BCL11A, CELF4, ELAVL2, ZFAT, ZFP619, ZFP536, RBM25	84	1237	17446	2.18268	0.942637	0.335245	16.0339
SMART	SM00220:S_TKc	7	0.0511397	0.014499	MAST1, TBK1, ARAF, MAP4K2, TRIO, PIM2, CIT	56	380	10425	3.42928	0.640256	0.400213	14.0282
UP_KEYWORDS	Exonuclease	3	0.021917	0.0146352	APEX2, MGME1, DXO	88	48	22680	16.108	0.892066	0.122743	16.1602
GOTERM_BP_DIRECT	GO:0009791~post-embryonic development	4	0.0292227	0.0150701	MORC3, IGF2R, DICER1, TET2	83	114	18082	7.64405	0.999936	0.960012	20.2327
UP_KEYWORDS	Magnesium	7	0.0511397	0.0150768	MAST1, GPHN, APEX2, ATP10A, DICER1, ZC3H12A, DXO	88	521	22680	3.46275	0.899131	0.119654	16.6083
UP_KEYWORDS	Voltage-gated channel	4	0.0292227	0.0155012	SCN3B, CACNG5, CACNA1G, SCN11A	88	136	22680	7.58021	0.905486	0.11676	17.0369
GOTERM_MF_DIRECT	GO:0004674~protein serine/threonine kinase activity	7	0.0511397	0.0162711	MAST1, TBK1, ARAF, MAP4K2, TRIO, PIM2, CIT	84	428	17446	3.39681	0.965933	0.344546	18.6666
GOTERM_CC_DIRECT	GO:0016020~membrane	39	0.284921	0.0186409	SCN3B, ATP10A, SNX16, MAP4K2, KCNMB2, CDH8, IGHMBP2, GPHN, DDX18, CNR1, ZC3H12A, GXYLT1, INPP5D, GTF3C1, SLC30A9, MEST, MSTO1, B3GALT1, CACNG5, PTPRS, ACTN1, MMP16, RGS17, TIMM21, MAST1, PLEKHA5, ANKRD13B, HUWE1, GRM8, STXBP5, SSTR1, IGF2R, CACNA1G, SCN11A, ARAP3, CIT, CHL1, PARVB, ASPRV1	81	6998	19662	1.3528	0.926871	0.353332	19.8877
UP_KEYWORDS	Kinase	8	0.0584454	0.0189125	MAST1, TBK1, PIK3CD, ARAF, MAP4K2, TRIO, PIM2, CIT	88	707	22680	2.91629	0.944041	0.134248	20.4092
UP_KEYWORDS	Immunity	6	0.043834	0.0191128	TBK1, PIK3CD, MAP4K2, ZC3H12A, INPP5D, DHX58	88	401	22680	3.85627	0.94574	0.129563	20.6032
UP_KEYWORDS	DNA-binding	13	0.0949737	0.0192177	APEX2, ZFP326, CREB1, CEBPG, TET2, IGHMBP2, HUWE1, PCBP3, ZC3H12A, RFX3, ZFAT, ZFP536, GTF3C1	88	1604	22680	2.08881	0.946609	0.124699	20.7047
SMART	SM00487:DEXDc	4	0.0292227	0.0201607	IGHMBP2, DDX18, DICER1, DHX58	56	110	10425	6.76948	0.759652	0.378253	19.0046
UP_SEQ_FEATURE	domain:Protein kinase	7	0.0511397	0.0204052	MAST1, TBK1, ARAF, MAP4K2, TRIO, PIM2, CIT	78	502	18012	3.22004	0.999351	0.705723	24.6237
INTERPRO	IPR000719:Protein kinase, catalytic domain	7	0.0511397	0.020788	MAST1, TBK1, ARAF, MAP4K2, TRIO, PIM2, CIT	87	515	20594	3.21745	0.994182	0.723814	23.8172
GOTERM_BP_DIRECT	GO:0016310~phosphorylation	8	0.0584454	0.0209902	MAST1, TBK1, PIK3CD, ARAF, MAP4K2, TRIO, PIM2, CIT	83	612	18082	2.84778	0.999999	0.965712	27.08
KEGG_PATHWAY	mmu05221:Acute myeloid leukemia	3	0.021917	0.0210064	PIK3CD, ARAF, PIM2	32	56	7720	12.9241	0.924986	0.924986	21.6855
GOTERM_MF_DIRECT	GO:0004386~helicase activity	4	0.0292227	0.0236347	IGHMBP2, DDX18, DICER1, DHX58	84	129	17446	6.44001	0.992753	0.421587	26.0103
GOTERM_MF_DIRECT	GO:0004527~exonuclease activity	3	0.021917	0.0236353	APEX2, MGME1, DXO	84	50	17446	12.4614	0.992754	0.389046	26.0109
GOTERM_BP_DIRECT	GO:0030154~cell differentiation	9	0.065751	0.0249115	HUWE1, CREB1, PIK3CD, GADD45G, ZC3H12A, RFX3, SEMA3A, CIT, CHL1	83	780	18082	2.51372	1	0.959598	31.3092
GOTERM_MF_DIRECT	GO:0005096~GTPase activator activity	5	0.0365283	0.025789	STXBP5, ARHGAP42, ASAP3, RGS17, ARAP3	84	235	17446	4.41895	0.995403	0.386942	28.0403
GOTERM_BP_DIRECT	GO:0086015~SA node cell action potential	2	0.0146113	0.0269064	SCN3B, CACNA1G	83	6	18082	72.6185	1	0.944488	33.3719
GOTERM_CC_DIRECT	GO:0005622~intracellular	13	0.0949737	0.027726	RABL2, APEX2, PIK3CD, SNX16, MAP4K2, ACTN1, ZFP619, 2410018L13RIK, GPHN, MAST1, ZFP954, ARAF, CIT	81	1599	19662	1.9735	0.979926	0.42784	28.2041
INTERPRO	IPR011993:Pleckstrin homology-like domain	6	0.043834	0.0283546	PLEKHA5, ARHGAP42, TRIO, ASAP3, ARAP3, CIT	87	409	20594	3.47256	0.99913	0.755724	31.0983
UP_KEYWORDS	Ubl conjugation	12	0.087668	0.0287142	TBK1, GRM8, MORC3, MIB2, CREB1, BCL11A, MAP4K2, ZC3H12A, RGS17, GTF3C1, RBM25, ZFP608	88	1505	22680	2.05497	0.987714	0.174094	29.4123
GOTERM_BP_DIRECT	GO:0002376~immune system process	6	0.043834	0.0300733	TBK1, PIK3CD, MAP4K2, ZC3H12A, INPP5D, DHX58	83	383	18082	3.41288	1	0.937607	36.528
KEGG_PATHWAY	mmu04622:RIG-I-like receptor signaling pathway	3	0.021917	0.030164	OTUD5, TBK1, DHX58	32	68	7720	10.6434	0.976166	0.845618	29.7173
GOTERM_MF_DIRECT	GO:0003729~mRNA binding	4	0.0292227	0.0302441	CELF4, ZC3H12A, DXO, RBM25	84	142	17446	5.85044	0.998212	0.409747	32.0767
GOTERM_MF_DIRECT	GO:0008270~zinc ion binding	11	0.0803624	0.031043	IGHMBP2, PHF3, APEX2, JADE3, MORC3, ZFP326, MIB2, MMP16, TET2, CHORDC1, DHX58	84	1075	17446	2.1252	0.998491	0.393293	32.7782
INTERPRO	IPR006935:Helicase/UvrB domain	2	0.0146113	0.0329291	DICER1, DHX58	87	8	20594	59.1782	0.999726	0.745191	35.1828
UP_KEYWORDS	Stress response	3	0.021917	0.0336907	MAP4K2, ZC3H12A, CHORDC1	88	75	22680	10.3091	0.994344	0.193961	33.6168
GOTERM_BP_DIRECT	GO:0060371~regulation of atrial cardiac muscle cell membrane depolarization	2	0.0146113	0.0357153	SCN3B, CACNA1G	83	8	18082	54.4639	1	0.944497	41.8079
GOTERM_CC_DIRECT	GO:0000940~condensed chromosome outer kinetochore	2	0.0146113	0.0360357	CENPF, SKA1	81	9	19662	53.9424	0.993912	0.471483	35.1109
UP_KEYWORDS	Endonuclease	3	0.021917	0.0378982	APEX2, DICER1, ZC3H12A	88	80	22680	9.66477	0.997073	0.208128	36.9912
GOTERM_BP_DIRECT	GO:0021987~cerebral cortex development	3	0.021917	0.0381617	MCPH1, DICER1, PTPRS	83	68	18082	9.61127	1	0.936044	43.9674
UP_SEQ_FEATURE	binding site:ATP	7	0.0511397	0.0384435	MAST1, TBK1, ARAF, MAP4K2, TRIO, PIM2, CIT	78	583	18012	2.77266	0.999999	0.863809	41.58
UP_KEYWORDS	Ion channel	5	0.0365283	0.0404189	SCN3B, CACNG5, CACNA1G, SCN11A, KCNMB2	88	336	22680	3.83523	0.998031	0.21307	38.9368
GOTERM_MF_DIRECT	GO:0004672~protein kinase activity	7	0.0511397	0.0407953	MAST1, TBK1, ARAF, MAP4K2, TRIO, PIM2, CIT	84	531	17446	2.73792	0.999812	0.458202	40.8194
GOTERM_MF_DIRECT	GO:0016301~kinase activity	8	0.0584454	0.0412871	MAST1, TBK1, PIK3CD, ARAF, MAP4K2, TRIO, PIM2, CIT	84	674	17446	2.46517	0.999831	0.439568	41.2004
KEGG_PATHWAY	mmu04024:cAMP signaling pathway	4	0.0292227	0.0435734	SSTR1, CREB1, PIK3CD, ARAP3	32	197	7720	4.89848	0.99564	0.836632	40.1272
GOTERM_MF_DIRECT	GO:0003725~double-stranded RNA binding	3	0.021917	0.0438493	DICER1, ACTN1, DHX58	84	70	17446	8.90102	0.999903	0.438594	43.1491
KEGG_PATHWAY	mmu04666:Fc gamma R-mediated phagocytosis	3	0.021917	0.0443737	PIK3CD, ASAP3, INPP5D	32	84	7720	8.61607	0.996063	0.749512	40.7015
UP_KEYWORDS	Cell projection	7	0.0511397	0.0460924	IGHMBP2, GPHN, TSPEAR, ACTN1, ARAP3, PARVB, RTTN	88	678	22680	2.6609	0.999196	0.231954	43.116
GOTERM_BP_DIRECT	GO:0019233~sensory perception of pain	3	0.021917	0.0477612	SCN3B, CNR1, TAC1	83	77	18082	8.48787	1	0.955512	51.7397
KEGG_PATHWAY	mmu05215:Prostate cancer	3	0.021917	0.0482499	CREB1, PIK3CD, ARAF	32	88	7720	8.22443	0.997602	0.700801	43.4125
GOTERM_BP_DIRECT	GO:0090502~RNA phosphodiester bond hydrolysis, endonucleolytic	2	0.0146113	0.0487812	DICER1, ZC3H12A	83	11	18082	39.6101	1	0.94451	52.5036
INTERPRO	IPR008271:Serine/threonine-protein kinase, active site	5	0.0365283	0.0508316	MAST1, ARAF, TRIO, PIM2, CIT	87	333	20594	3.55424	0.999997	0.83893	49.1135
UP_KEYWORDS	Transferase	12	0.087668	0.051209	MAST1, GPHN, HUWE1, TBK1, B3GALT1, PIK3CD, ARAF, MAP4K2, TRIO, GXYLT1, PIM2, CIT	88	1654	22680	1.86985	0.999643	0.246846	46.6585
GOTERM_MF_DIRECT	GO:0003677~DNA binding	15	0.109585	0.0526593	APEX2, ZFP326, CREB1, CEBPG, DICER1, TET2, IGHMBP2, PCBP3, HUWE1, ZC3H12A, RFX3, ZFAT, ZFP536, GTF3C1, DHX58	84	1847	17446	1.68671	0.999986	0.480829	49.4054
GOTERM_CC_DIRECT	GO:0001518~voltage-gated sodium channel complex	2	0.0146113	0.0554983	SCN3B, SCN11A	81	14	19662	34.6772	0.999643	0.585981	48.9748
BIOCARTA	m_mapkPathway:MAPKinase Signaling Pathway	3	0.021917	0.0565386	CREB1, ARAF, MAP4K2	7	87	1289	6.34975	0.669053	0.669053	35.3495
GOTERM_BP_DIRECT	GO:0021675~nerve development	2	0.0146113	0.0573945	DICER1, SEMA3A	83	13	18082	33.5162	1	0.9564	58.5189
UP_SEQ_FEATURE	repeat:Spectrin 4	2	0.0146113	0.0582345	ACTN1, TRIO	78	14	18012	32.989	1	0.930745	56.0741
GOTERM_CC_DIRECT	GO:0016363~nuclear matrix	3	0.021917	0.059398	MORC3, ZFP326, CENPF	81	97	19662	7.50745	0.999799	0.573084	51.4029
GOTERM_MF_DIRECT	GO:0004519~endonuclease activity	3	0.021917	0.0594108	APEX2, DICER1, ZC3H12A	84	83	17446	7.50688	0.999997	0.50389	53.7637
UP_SEQ_FEATURE	domain:CNH	2	0.0146113	0.0622636	MAP4K2, CIT	78	15	18012	30.7897	1	0.921361	58.5819
UP_SEQ_FEATURE	domain:Helicase C-terminal	3	0.021917	0.0624259	DDX18, DICER1, DHX58	78	95	18012	7.29231	1	0.899214	58.6801
INTERPRO	IPR001180:Citron-like	2	0.0146113	0.064786	MAP4K2, CIT	87	16	20594	29.5891	1	0.871427	57.9944
UP_KEYWORDS	Innate immunity	4	0.0292227	0.0656168	TBK1, PIK3CD, MAP4K2, DHX58	88	241	22680	4.27763	0.999965	0.297693	55.5762
GOTERM_BP_DIRECT	GO:0043065~positive regulation of apoptotic process	5	0.0365283	0.0658665	CNR1, IGF2R, CREB1, GADD45G, INPP5D	83	335	18082	3.25157	1	0.964329	63.7358
UP_SEQ_FEATURE	domain:Helicase ATP-binding	3	0.021917	0.065917	DDX18, DICER1, DHX58	78	98	18012	7.06907	1	0.889956	60.7405
SMART	SM00036:CNH	2	0.0146113	0.0664926	MAP4K2, CIT	56	13	10425	28.6401	0.991905	0.700042	50.9381
GOTERM_CC_DIRECT	GO:0043025~neuronal cell body	6	0.043834	0.0665198	IGHMBP2, GPHN, GRM8, CACNA1G, TAC1, CIT	81	534	19662	2.72742	0.99993	0.580977	55.5662
UP_KEYWORDS	Neurogenesis	4	0.0292227	0.0695394	ZC3H12A, SEMA3A, CIT, CHL1	88	247	22680	4.17372	0.999981	0.304261	57.7553
GOTERM_CC_DIRECT	GO:0042995~cell projection	7	0.0511397	0.0698412	IGHMBP2, GPHN, TSPEAR, ACTN1, ARAP3, PARVB, RTTN	81	712	19662	2.3865	0.999957	0.567699	57.3939
UP_SEQ_FEATURE	repeat:Spectrin 3	2	0.0146113	0.0702709	ACTN1, TRIO	78	17	18012	27.1674	1	0.884856	63.1766
UP_SEQ_FEATURE	compositionally biased region:Gly-rich	4	0.0292227	0.0718665	OTUD5, ZFP326, TRIO, ZFP608	78	225	18012	4.1053	1	0.870275	64.0337
UP_SEQ_FEATURE	domain:Ig-like C2-type	3	0.021917	0.0718768	SCN3B, TRIO, SEMA3A	78	103	18012	6.72591	1	0.849943	64.0392
UP_KEYWORDS	Isopeptide bond	8	0.0584454	0.0732587	TBK1, GRM8, MORC3, CREB1, BCL11A, GTF3C1, RBM25, ZFP608	88	953	22680	2.1635	0.99999	0.309671	59.7305
GOTERM_MF_DIRECT	GO:0035198~miRNA binding	2	0.0146113	0.0734944	DICER1, ZC3H12A	84	16	17446	25.9613	1	0.562918	61.7647
GOTERM_BP_DIRECT	GO:1900745~positive regulation of p38MAPK cascade	2	0.0146113	0.0743905	GADD45G, ZC3H12A	83	17	18082	25.63	1	0.970156	68.3619
GOTERM_BP_DIRECT	GO:0035024~negative regulation of Rho protein signal transduction	2	0.0146113	0.0743905	ARHGAP42, ARAP3	83	17	18082	25.63	1	0.970156	68.3619
INTERPRO	IPR001650:Helicase, C-terminal	3	0.021917	0.0761784	DDX18, DICER1, DHX58	87	109	20594	6.51503	1	0.884327	64.1592
UP_SEQ_FEATURE	repeat:Spectrin 1	2	0.0146113	0.0782106	ACTN1, TRIO	78	19	18012	24.3077	1	0.855259	67.2619
UP_SEQ_FEATURE	repeat:Spectrin 2	2	0.0146113	0.0782106	ACTN1, TRIO	78	19	18012	24.3077	1	0.855259	67.2619
GOTERM_BP_DIRECT	GO:0007413~axonal fasciculation	2	0.0146113	0.078592	CNR1, SEMA3A	83	18	18082	24.2062	1	0.9689	70.4337
KEGG_PATHWAY	mmu04010:MAPK signaling pathway	4	0.0292227	0.079772	GADD45G, MAP4K2, CACNG5, CACNA1G	32	253	7720	3.81423	0.999961	0.815552	61.6024
UP_KEYWORDS	Developmental protein	8	0.0584454	0.0808352	MAPK1IP1, GADD45G, ZC3H12A, RFX3, SEMA3A, CIT, CHL1, RTTN	88	976	22680	2.11252	0.999997	0.328165	63.4949
GOTERM_MF_DIRECT	GO:0004521~endoribonuclease activity	2	0.0146113	0.0822975	DICER1, ZC3H12A	84	18	17446	23.0767	1	0.587114	66.0964
GOTERM_BP_DIRECT	GO:0001508~action potential	2	0.0146113	0.0827747	CACNA1G, KCNMB2	83	19	18082	22.9321	1	0.967758	72.37
INTERPRO	IPR017441:Protein kinase, ATP binding site	5	0.0365283	0.0828929	TBK1, ARAF, MAP4K2, PIM2, CIT	87	394	20594	3.00397	1	0.87997	67.3899
UP_SEQ_FEATURE	active site:Proton acceptor	7	0.0511397	0.0829778	MAST1, TBK1, ARAF, MAP4K2, TRIO, PIM2, CIT	78	710	18012	2.27671	1	0.85447	69.5086
INTERPRO	IPR007087:Zinc finger, C2H2	7	0.0511397	0.0852031	ZFP804A, ZFP954, BCL11A, ZFAT, ZFP619, ZFP536, ZFP608	87	731	20594	2.26674	1	0.862407	68.4378
UP_SEQ_FEATURE	domain:CH 2	2	0.0146113	0.0860834	ACTN1, PARVB	78	21	18012	21.9927	1	0.848177	70.8944
UP_SEQ_FEATURE	domain:CH 1	2	0.0146113	0.0860834	ACTN1, PARVB	78	21	18012	21.9927	1	0.848177	70.8944
GOTERM_MF_DIRECT	GO:0016740~transferase activity	12	0.087668	0.0888224	MAST1, GPHN, HUWE1, TBK1, B3GALT1, PIK3CD, ARAF, MAP4K2, TRIO, GXYLT1, PIM2, CIT	84	1472	17446	1.69313	1	0.598464	69.0104
UP_KEYWORDS	Ion transport	6	0.043834	0.0895196	SCN3B, CACNG5, CACNA1G, SCN11A, SLC30A9, KCNMB2	88	619	22680	2.49816	0.999999	0.348923	67.4115
UP_SEQ_FEATURE	domain:Arf-GAP	2	0.0146113	0.0899949	ASAP3, ARAP3	78	22	18012	20.993	1	0.845126	72.5568
GOTERM_CC_DIRECT	GO:0030018~Z disc	3	0.021917	0.0907875	SCN3B, ACTN1, PARVB	81	124	19662	5.87276	0.999998	0.638559	67.4234
INTERPRO	IPR001164:Arf GTPase activating protein	2	0.0146113	0.0918085	ASAP3, ARAP3	87	23	20594	20.5837	1	0.860002	71.265
GOTERM_MF_DIRECT	GO:0000978~RNA polymerase II core promoter proximal region sequence-specific DNA binding	5	0.0365283	0.0918814	CEBPG, CREB1, BCL11A, RFX3, ZFP536	84	359	17446	2.89263	1	0.594433	70.2955
GOTERM_BP_DIRECT	GO:0007399~nervous system development	5	0.0365283	0.0921321	SCN3B, ZC3H12A, SEMA3A, CIT, CHL1	83	377	18082	2.88933	1	0.973112	76.2817
UP_SEQ_FEATURE	compositionally biased region:Pro-rich	7	0.0511397	0.0923319	OTUD5, ANKRD13B, MAPK1IP1, BCL11A, ZC3H12A, INPP5D, ARAP3	78	731	18012	2.2113	1	0.837188	73.5075
INTERPRO	IPR002017:Spectrin repeat	2	0.0146113	0.0993865	ACTN1, TRIO	87	25	20594	18.937	1	0.860933	74.2197
GOTERM_CC_DIRECT	GO:0005770~late endosome	3	0.021917	0.09958	ANKRD13B, IGF2R, SNX16	81	131	19662	5.55895	1	0.647057	70.9482

## Sheet: HypoMeth + DownRegulated
Category	Term	Count	%	PValue	Genes	List Total	Pop Hits	Pop Total	Fold Enrichment	Bonferroni	Benjamini	FDR
GOTERM_CC_DIRECT	GO:0070062~extracellular exosome	41	0.176656	3.08236e-06	GNA13, SNX18, STX7, RARRES1, CHMP4B, VIM, H2-D1, ARF6, ITM2B, CXCL12, CHMP2B, ITM2A, GOT2, GPX1, RPS29, WWP2, HTRA1, RPL34, RPL34-PS1, TGM2, PABPC1, ACSL4, PSMD7, NT5E, ARL6IP5, DPP4, H2-K1, COBLL1, RAP2B, GM4705, PARD6B, ICOSL, HPCAL1, ACO1, SLC6A14, CST3, MYL12B, UBL3, NKX6-1, COL1A2, MVK	142	2674	19662	2.12306	0.000647086	0.000647086	0.0038942
UP_KEYWORDS	Phosphoprotein	75	0.323151	1.04274e-05	GNA13, CHMP4B, MORF4L2, H2-D1, RPRM, LRRC4C, CFAP36, GOT2, GPX1, UNC5A, WWP2, RAB28, RPL34-PS1, SPRED2, LONRF1, AKIRIN1, TSEN15, API5, AKIRIN2, EBAG9, H2-K1, ACKR3, MID1IP1, TBCEL, MBD2, NUMBL, CARD10, MAP4K3, MTMR12, TNS3, ABHD17B, HIF1A, ATXN1L, GPAM, ADD3, IRAK1BP1, KIF26B, IRX3, EMCN, STX7, DERL1, MCL1, GLUD1, IRX1, VIM, AFAP1L1, SESN2, CHMP2B, COMMD10, TSC22D1, RPS29, RPL34, CENPB, POU3F4, B…	146	7617	22680	1.52956	0.00202089	0.00202089	0.0130037
GOTERM_CC_DIRECT	GO:0016020~membrane	74	0.318842	5.76751e-05	GNA13, CHMP4B, H2-D1, RPRM, LRRC4C, GOT2, MAGED1, ANK, UNC5A, RAB28, HTRA1, WWP2, PEX2, SPRED2, PSMD7, NT5E, DPP4, API5, HIGD1B, EBAG9, RAP2B, H2-K1, ICOSL, H2-L, CNTNAP4, ATRNL1, PDPN, CHODL, ACKR3, SSPN, TRIQK, RNF130, ABHD17B, CNTN3, SLITRK6, PMP22, GPAM, ARL4C, ADD3, HS3ST3B1, SNX18, SLC2A10, EMCN, STX7, DERL1, MCL1, COX7C, ARF6, LRIG3, ITM2B, CHMP2B, ITM2A, TGM2, ARL6IP6, PABPC1, ACSL4, ARL6…	142	6998	19662	1.46419	0.0120391	0.00603776	0.0728426
INTERPRO	IPR018065:Ribosomal protein L34e, conserved site	3	0.012926	0.000142988	GM4705, RPL34, RPL34-PS1	144	3	20594	143.014	0.0471838	0.0471838	0.194371
GOTERM_MF_DIRECT	GO:0005515~protein binding	47	0.202508	0.000282463	SNX18, STX7, DERL1, MCL1, CHMP4B, GLUD1, VIM, H2-D1, ARF6, LRRC4C, AFAP1L1, ITM2B, SESN2, CITED2, MAGED1, CFAP36, GPX1, WWP2, HTRA1, SPRED2, ARL6IP6, PABPC1, THBS2, ARL6IP5, PIK3R1, KLF5, PARD6B, GLRB, ICOSL, HPCAL1, CNTNAP4, ATRNL1, AKIP1, TGFBR2, GAS1, MID1IP1, MBD2, PTPN11, RNF7, BMPER, HIF1A, CSNK1D, DYRK1A, COL1A2, ATXN1L, IRAK1BP1, KIF26B	123	4092	17446	1.62912	0.0807396	0.0807396	0.376414
INTERPRO	IPR008195:Ribosomal protein L34Ae	3	0.012926	0.00028467	GM4705, RPL34, RPL34-PS1	144	4	20594	107.26	0.091747	0.0469769	0.386624
GOTERM_CC_DIRECT	GO:0005737~cytoplasm	66	0.284372	0.00149121	GNA13, CHMP4B, RPRM, LRRC4C, CXCL12, CITED2, CFAP36, MAGED1, GPX1, KLHL25, HTRA1, WWP2, RAB28, SPRED2, NT5E, API5, ACO1, CST3, CHODL, ACKR3, MID1IP1, TBCEL, MBD2, NUMBL, MAP4K3, MTMR12, TNS3, RNF130, CTSK, HIF1A, MVK, ADD3, ARL4C, IRAK1BP1, KIF26B, IRX3, SLC2A10, MCL1, GLUD1, VIM, ARF6, AFAP1L1, SESN2, FEM1A, CHMP2B, COMMD10, TSC22D1, RPS29, TGM2, BTF3, PABPC1, ACSL4, ARL6IP5, PIK3R1, RPS24, KLF5…	142	6631	19662	1.37817	0.269034	0.0991917	1.86775
UP_KEYWORDS	Cytoplasm	44	0.189582	0.00196791	GNA13, SLC2A10, MCL1, CHMP4B, VIM, RPRM, ARF6, AFAP1L1, SESN2, FEM1A, COMMD10, CHMP2B, MAGED1, CFAP36, TSC22D1, GPX1, RAB28, HTRA1, SPRED2, BTF3, PABPC1, ARL6IP5, API5, PARD6B, GLRB, SPSB1, ACO1, ZFP706, ACKR3, TBCEL, MID1IP1, PTPN11, NUMBL, MTMR12, RNF130, PLA2G4A, RNF7, HIF1A, CSNK1D, MVK, ADD3, ARL4C, IRAK1BP1, KIF26B	146	4404	22680	1.55201	0.317608	0.17393	2.42675
GOTERM_BP_DIRECT	GO:0006641~triglyceride metabolic process	4	0.0172347	0.00268748	GPX1, ACSL4, GPAM, PTPN11	130	39	18082	14.2659	0.923875	0.923875	4.1399
GOTERM_BP_DIRECT	GO:0097192~extrinsic apoptotic signaling pathway in absence of ligand	4	0.0172347	0.00332384	MAGED1, MCL1, UNC5A, ITM2B	130	42	18082	13.2469	0.958672	0.796707	5.09639
GOTERM_BP_DIRECT	GO:0008631~intrinsic apoptotic signaling pathway in response to oxidative stress	3	0.012926	0.00567642	GPX1, RNF7, ARL6IP5	130	16	18082	26.0798	0.995694	0.837315	8.55545
GOTERM_CC_DIRECT	GO:0042612~MHC class I protein complex	3	0.012926	0.00573684	H2-K1, H2-L, H2-D1	142	16	19662	25.9621	0.701267	0.2607	7.01094
GOTERM_BP_DIRECT	GO:0015908~fatty acid transport	3	0.012926	0.00717035	GOT2, SLC27A6, ACSL4	130	18	18082	23.1821	0.998979	0.821236	10.6903
KEGG_PATHWAY	mmu03010:Ribosome	6	0.025852	0.00729817	GM4705, LOC102642752, RPS29, RPL34, RPL34-PS1, RPS24	66	145	7720	4.84013	0.699194	0.699194	8.49904
UP_KEYWORDS	Ubl conjugation pathway	11	0.0473954	0.00745705	MKRN1, MAGED1, RNF130, RNF7, SPSB1, KLHL25, RNF152, WWP2, FEM1A, COMMD10, NUMBL	146	631	22680	2.70803	0.765919	0.383705	8.91241
GOTERM_BP_DIRECT	GO:0006915~apoptotic process	11	0.0473954	0.00772498	RNF130, GPX1, DAPL1, MCL1, UNC5A, RNF152, TGFBR2, CST3, TOX3, API5, EBAG9	130	570	18082	2.68424	0.999402	0.773339	11.471
GOTERM_BP_DIRECT	GO:0001916~positive regulation of T cell mediated cytotoxicity	3	0.012926	0.00797673	H2-K1, STX7, H2-D1	130	19	18082	21.9619	0.999531	0.721236	11.8232
GOTERM_MF_DIRECT	GO:0004842~ubiquitin-protein transferase activity	8	0.0344694	0.00802078	MKRN1, RNF130, RNF7, SPSB1, RNF152, WWP2, LONRF1, FEM1A	123	326	17446	3.48067	0.909266	0.69878	10.1927
UP_SEQ_FEATURE	region of interest:Alpha-3	3	0.012926	0.00834289	H2-K1, H2-L, H2-D1	140	18	18012	21.4429	0.983922	0.983922	11.3439
UP_SEQ_FEATURE	region of interest:Alpha-1	3	0.012926	0.0102567	H2-K1, H2-L, H2-D1	140	20	18012	19.2986	0.993797	0.921238	13.7714
UP_SEQ_FEATURE	region of interest:Alpha-2	3	0.012926	0.0102567	H2-K1, H2-L, H2-D1	140	20	18012	19.2986	0.993797	0.921238	13.7714
GOTERM_BP_DIRECT	GO:0009612~response to mechanical stimulus	4	0.0172347	0.0103171	TGFBR2, MBD2, CXCL12, CITED2	130	63	18082	8.83126	0.999951	0.75776	15.0355
GOTERM_BP_DIRECT	GO:0010977~negative regulation of neuron projection development	4	0.0172347	0.010769	H2-K1, VIM, H2-D1, PMP22	130	64	18082	8.69327	0.999968	0.726166	15.643
GOTERM_BP_DIRECT	GO:0048839~inner ear development	4	0.0172347	0.0117068	H2-K1, BMPER, POU3F4, PTPN11	130	66	18082	8.42984	0.999987	0.714117	16.8907
GOTERM_BP_DIRECT	GO:0001666~response to hypoxia	6	0.025852	0.0122338	HIF1A, TGFBR2, CST3, CXCL12, DPP4, CITED2	130	192	18082	4.34663	0.999992	0.692104	17.5842
GOTERM_BP_DIRECT	GO:0006520~cellular amino acid metabolic process	3	0.012926	0.0125792	GOT2, GLUD1, SLC6A14	130	24	18082	17.3865	0.999995	0.667571	18.0358
UP_KEYWORDS	Apoptosis	9	0.0387781	0.0135169	RNF130, DAPL1, MCL1, UNC5A, RNF152, TGFBR2, TOX3, API5, EBAG9	146	489	22680	2.85906	0.928651	0.48317	15.6103
GOTERM_CC_DIRECT	GO:0042995~cell projection	12	0.0517041	0.0136318	CFAP36, GLRB, UNC5A, PDPN, RAB28, VIM, CST3, ARF6, ATXN1L, AFAP1L1, ARL4C, DPP4	142	712	19662	2.33368	0.943998	0.438123	15.9207
GOTERM_CC_DIRECT	GO:0005886~plasma membrane	48	0.206816	0.0137494	GNA13, SNX18, EMCN, STX7, MORF4L2, VIM, H2-D1, ARF6, LRRC4C, LRIG3, AFAP1L1, ITM2B, CXCL12, ITM2A, CHMP2B, MAGED1, GOT2, ANK, RAB28, HTRA1, UNC5A, TGM2, SPRED2, NT5E, ARL6IP5, DPP4, PIK3R1, KLF5, RAP2B, PARD6B, GLRB, H2-L, CNTNAP4, ATRNL1, PDPN, TGFBR2, ACKR3, GAS1, SSPN, UBL3, CSNK1D, SLC7A2, CNTN3, PMP22, SLITRK6, GPAM, ARL4C, ADD3	142	4874	19662	1.36363	0.945383	0.384038	16.0473
INTERPRO	IPR024132:Akirin	2	0.00861735	0.0138397	AKIRIN1, AKIRIN2	144	2	20594	143.014	0.991	0.791988	17.2723
UP_KEYWORDS	Acetylation	31	0.133569	0.0138769	STX7, DERL1, CHMP4B, GLUD1, VIM, COX7C, SESN2, COMMD10, CHMP2B, GOT2, GPX1, RPS29, MFHAS1, RAB28, RPL34, RPL34-PS1, TGM2, PABPC1, PSMD7, ARL6IP5, PIK3R1, API5, RPS24, GM4705, MID1IP1, PTPN11, MAP4K3, RNF7, HIF1A, ADD3, GPAM	146	3125	22680	1.541	0.933528	0.41853	15.9936
UP_SEQ_FEATURE	zinc finger region:RING-type	6	0.025852	0.0147326	MKRN1, RNF130, PCGF5, RNF7, RNF152, PEX2	140	186	18012	4.15023	0.999336	0.912758	19.2095
INTERPRO	IPR001841:Zinc finger, RING-type	7	0.0301607	0.014965	MKRN1, RNF130, PCGF5, RNF7, RNF152, PEX2, LONRF1	144	286	20594	3.50034	0.993881	0.720316	18.5475
UP_SEQ_FEATURE	repeat:LRR 9	5	0.0215434	0.015214	FMOD, MFHAS1, LRRC4C, LRIG3, SLITRK6	140	123	18012	5.22997	0.999478	0.848859	19.7749
UP_SEQ_FEATURE	chain:H-2 class I histocompatibility antigen, L-D alpha chain	2	0.00861735	0.015375	H2-L, H2-D1	140	2	18012	128.657	0.999519	0.782977	19.9632
UP_SEQ_FEATURE	chain:H-2 class I histocompatibility antigen, D-P alpha chain	2	0.00861735	0.015375	H2-L, H2-D1	140	2	18012	128.657	0.999519	0.782977	19.9632
UP_SEQ_FEATURE	chain:H-2 class I histocompatibility antigen, D-D alpha chain	2	0.00861735	0.015375	H2-L, H2-D1	140	2	18012	128.657	0.999519	0.782977	19.9632
UP_SEQ_FEATURE	chain:H-2 class I histocompatibility antigen, alpha chain	2	0.00861735	0.015375	H2-L, H2-D1	140	2	18012	128.657	0.999519	0.782977	19.9632
UP_SEQ_FEATURE	chain:MHC class I heavy chain	2	0.00861735	0.015375	H2-L, H2-D1	140	2	18012	128.657	0.999519	0.782977	19.9632
UP_SEQ_FEATURE	chain:mat. Dq antigen	2	0.00861735	0.015375	H2-L, H2-D1	140	2	18012	128.657	0.999519	0.782977	19.9632
UP_SEQ_FEATURE	chain:H-2 class I histocompatibility antigen, D-K alpha chain	2	0.00861735	0.015375	H2-L, H2-D1	140	2	18012	128.657	0.999519	0.782977	19.9632
UP_SEQ_FEATURE	chain:H-2 class I histocompatibility antigen, D-B alpha chain	2	0.00861735	0.015375	H2-L, H2-D1	140	2	18012	128.657	0.999519	0.782977	19.9632
GOTERM_BP_DIRECT	GO:0008284~positive regulation of cell proliferation	10	0.0430867	0.0156988	TSC22D1, KLF5, TNS3, PLA2G4A, HIF1A, CST3, GAS1, CXCL12, AKIRIN2, DPP4	130	542	18082	2.56628	1	0.716886	22.011
GOTERM_MF_DIRECT	GO:0008022~protein C-terminus binding	6	0.025852	0.0157725	SASH1, VIM, PABPC1, MID1IP1, ARL6IP5, PIK3R1	123	209	17446	4.07189	0.991241	0.793864	19.1222
UP_SEQ_FEATURE	repeat:LRR 6	6	0.025852	0.0163449	FMOD, MFHAS1, LRRC4C, LRIG3, TBCEL, SLITRK6	140	191	18012	4.04159	0.999704	0.741822	21.0889
GOTERM_MF_DIRECT	GO:0005525~GTP binding	8	0.0344694	0.0181229	RAP2B, GNA13, MFHAS1, RAB28, GLUD1, TGM2, ARF6, ARL4C	123	383	17446	2.96266	0.995704	0.74399	21.6629
GOTERM_MF_DIRECT	GO:0001540~beta-amyloid binding	3	0.012926	0.0197595	CST3, ITM2B, ITM2A	123	31	17446	13.7262	0.997387	0.695614	23.3881
UP_SEQ_FEATURE	repeat:LRR 8	5	0.0215434	0.0200816	FMOD, MFHAS1, LRRC4C, LRIG3, SLITRK6	140	134	18012	4.80064	0.999955	0.760382	25.2893
GOTERM_BP_DIRECT	GO:0010716~negative regulation of extracellular matrix disassembly	2	0.00861735	0.0212513	CST3, DPP4	130	3	18082	92.7282	1	0.79429	28.6436
GOTERM_MF_DIRECT	GO:0035035~histone acetyltransferase binding	3	0.012926	0.0222346	PLA2G4A, HIF1A, CITED2	123	33	17446	12.8943	0.99877	0.672667	25.9306
GOTERM_CC_DIRECT	GO:0005925~focal adhesion	8	0.0344694	0.0228176	GNA13, TNS3, RPS29, VIM, TGM2, ARF6, PABPC1, DPP4	142	391	19662	2.83304	0.99215	0.499656	25.2947
UP_SEQ_FEATURE	chain:60S ribosomal protein L34	2	0.00861735	0.0229743	GM4705, RPL34	140	3	18012	85.7714	0.999989	0.761243	28.3972
UP_SEQ_FEATURE	repeat:LRR 12	4	0.0172347	0.0232301	FMOD, MFHAS1, LRIG3, SLITRK6	140	79	18012	6.51429	0.999991	0.724041	28.6661
GOTERM_MF_DIRECT	GO:0015171~amino acid transmembrane transporter activity	3	0.012926	0.0235177	PDPN, SLC7A2, SLC6A14	123	34	17446	12.5151	0.999168	0.636924	27.2177
UP_SEQ_FEATURE	repeat:LRR 5	6	0.025852	0.0235321	FMOD, MFHAS1, LRRC4C, LRIG3, TBCEL, SLITRK6	140	210	18012	3.67592	0.999992	0.690872	28.9824
UP_KEYWORDS	Endosome	8	0.0344694	0.0240248	RAP2B, SNX18, STX7, CHMP4B, ARF6, ACKR3, ITM2B, CHMP2B	146	443	22680	2.80528	0.991064	0.544466	26.1608
KEGG_PATHWAY	mmu04611:Platelet activation	5	0.0215434	0.0241827	GNA13, PLA2G4A, COL1A2, MYL12B, PIK3R1	66	131	7720	4.46449	0.981952	0.865656	25.6836
GOTERM_CC_DIRECT	GO:0009897~external side of plasma membrane	7	0.0301607	0.0269143	H2-K1, GLRB, ICOSL, PDPN, TGFBR2, H2-D1, CXCL12	142	317	19662	3.05758	0.996751	0.511386	29.1565
GOTERM_BP_DIRECT	GO:0007264~small GTPase mediated signal transduction	6	0.025852	0.0271398	RAP2B, GNA13, MFHAS1, RAB28, ARF6, ARL4C	130	236	18082	3.53625	1	0.847538	35.098
GOTERM_BP_DIRECT	GO:0002474~antigen processing and presentation of peptide antigen via MHC class I	3	0.012926	0.0271641	H2-K1, H2-L, H2-D1	130	36	18082	11.591	1	0.827446	35.1235
BIOCARTA	m_nkcellsPathway:Ras-Independent pathway in NK cell-mediated cytotoxicity	3	0.012926	0.0273742	H2-K1, H2-D1, PIK3R1	19	19	1289	10.7119	0.835383	0.835383	24.6395
GOTERM_MF_DIRECT	GO:0042277~peptide binding	4	0.0172347	0.0274631	H2-K1, CSNK1D, H2-D1, DPP4	123	93	17446	6.10053	0.999751	0.645593	31.0469
GOTERM_BP_DIRECT	GO:0072086~specification of loop of Henle identity	2	0.00861735	0.0282351	IRX3, IRX1	130	4	18082	69.5462	1	0.819696	36.2365
GOTERM_BP_DIRECT	GO:0097411~hypoxia-inducible factor-1alpha signaling pathway	2	0.00861735	0.0282351	HIF1A, PDK3	130	4	18082	69.5462	1	0.819696	36.2365
KEGG_PATHWAY	mmu04144:Endocytosis	7	0.0301607	0.0288935	H2-K1, PARD6B, CHMP4B, TGFBR2, H2-D1, ARF6, CHMP2B	66	278	7720	2.94528	0.991839	0.798664	29.9189
GOTERM_CC_DIRECT	GO:0005829~cytosol	21	0.0904821	0.0298658	RAP2B, MCL1, CHMP4B, ACO1, TGFBR2, VIM, MID1IP1, NKX6-1, CMPK2, PTPN11, CHMP2B, MAGED1, GPX1, PLA2G4A, HIF1A, CSNK1D, UNC5A, HTRA1, TGM2, MVK, PIK3R1	142	1784	19662	1.62991	0.998283	0.507119	31.8239
UP_KEYWORDS	Cell projection	10	0.0430867	0.0303972	CFAP36, GLRB, UNC5A, PDPN, RAB28, ARF6, ATXN1L, AFAP1L1, ARL4C, DPP4	146	678	22680	2.29119	0.997493	0.574932	31.9535
SMART	SM00184:RING	6	0.025852	0.0306703	MKRN1, RNF130, PCGF5, RNF152, PEX2, LONRF1	79	234	10425	3.38364	0.944811	0.944811	28.8955
UP_SEQ_FEATURE	repeat:LRR 11	4	0.0172347	0.0306743	FMOD, MFHAS1, LRIG3, SLITRK6	140	88	18012	5.84805	1	0.752487	36.0935
UP_SEQ_FEATURE	domain:Ig-like C1-type	3	0.012926	0.0313915	H2-K1, H2-L, H2-D1	140	36	18012	10.7214	1	0.730272	36.7697
UP_SEQ_FEATURE	repeat:LRR 4	6	0.025852	0.0319848	FMOD, MFHAS1, LRRC4C, LRIG3, TBCEL, SLITRK6	140	228	18012	3.38571	1	0.70852	37.3241
UP_KEYWORDS	Leucine-rich repeat	6	0.025852	0.0320365	FMOD, MFHAS1, LRRC4C, LRIG3, TBCEL, SLITRK6	146	275	22680	3.38929	0.998194	0.545975	33.3744
GOTERM_BP_DIRECT	GO:0001569~patterning of blood vessels	3	0.012926	0.0330185	GNA13, TGFBR2, CXCL12	130	40	18082	10.4319	1	0.848948	40.9932
GOTERM_BP_DIRECT	GO:0043065~positive regulation of apoptotic process	7	0.0301607	0.0330805	TSC22D1, MAGED1, PLA2G4A, HIF1A, RPS29, TGM2, ARL6IP5	130	335	18082	2.90641	1	0.832794	41.0526
INTERPRO	IPR003591:Leucine-rich repeat, typical subtype	5	0.0215434	0.0338753	FMOD, MFHAS1, LRRC4C, LRIG3, SLITRK6	144	175	20594	4.08611	0.999991	0.902671	37.4303
UP_SEQ_FEATURE	repeat:LRR 7	5	0.0215434	0.0341603	FMOD, MFHAS1, LRRC4C, LRIG3, SLITRK6	140	158	18012	4.07143	1	0.705936	39.3184
INTERPRO	IPR010579:MHC class I, alpha chain, C-terminal	2	0.00861735	0.0342433	H2-K1, H2-D1	144	5	20594	57.2056	0.999992	0.859541	37.7538
GOTERM_MF_DIRECT	GO:0070728~leucine binding	2	0.00861735	0.0344833	GLUD1, SESN2	123	5	17446	56.735	0.999971	0.687119	37.4032
UP_SEQ_FEATURE	region of interest:Connecting peptide	3	0.012926	0.0346819	H2-K1, H2-L, H2-D1	140	38	18012	10.1571	1	0.68655	39.7877
GOTERM_BP_DIRECT	GO:0006865~amino acid transport	3	0.012926	0.0361141	PDPN, SLC7A2, SLC6A14	130	42	18082	9.93516	1	0.843182	43.8922
INTERPRO	IPR001039:MHC class I, alpha chain, alpha1/alpha2	3	0.012926	0.0390245	H2-K1, H2-L, H2-D1	144	45	20594	9.53426	0.999999	0.853697	41.8183
GOTERM_MF_DIRECT	GO:0042605~peptide antigen binding	3	0.012926	0.0394958	H2-K1, H2-L, H2-D1	123	45	17446	9.45583	0.999994	0.699062	41.605
INTERPRO	IPR003893:Iroquois-class homeodomain protein	2	0.00861735	0.0409509	IRX3, IRX1	144	6	20594	47.6713	0.999999	0.829087	43.3853
GOTERM_BP_DIRECT	GO:0007409~axonogenesis	4	0.0172347	0.0412002	FMOD, SLITRK6, PTPN11, NUMBL	130	107	18082	5.19971	1	0.866438	48.3674
UP_KEYWORDS	Ribosomal protein	5	0.0215434	0.0415801	GM4705, RPS29, RPL34, RPL34-PS1, RPS24	146	203	22680	3.82617	0.999736	0.599664	41.1191
SMART	SM00369:LRR_TYP	5	0.0215434	0.0419543	FMOD, MFHAS1, LRRC4C, LRIG3, SLITRK6	79	175	10425	3.77034	0.981425	0.863711	37.4502
GOTERM_BP_DIRECT	GO:2001054~negative regulation of mesenchymal cell apoptotic process	2	0.00861735	0.0420545	HIF1A, POU3F4	130	6	18082	46.3641	1	0.858852	49.0855
GOTERM_BP_DIRECT	GO:0042985~negative regulation of amyloid precursor protein biosynthetic process	2	0.00861735	0.0420545	ITM2B, ITM2A	130	6	18082	46.3641	1	0.858852	49.0855
SMART	SM00548:IRO	2	0.00861735	0.0440711	IRX3, IRX1	79	6	10425	43.9873	0.984879	0.752717	38.9466
UP_SEQ_FEATURE	repeat:LRR 10	4	0.0172347	0.0455265	FMOD, MFHAS1, LRIG3, SLITRK6	140	103	18012	4.99639	1	0.762056	48.8119
GOTERM_BP_DIRECT	GO:0048286~lung alveolus development	3	0.012926	0.0460303	TNS3, PDPN, ATXN1L	130	48	18082	8.69327	1	0.871248	52.306
GOTERM_BP_DIRECT	GO:0006629~lipid metabolic process	8	0.0344694	0.0464203	GPX1, PLA2G4A, MBOAT2, MVK, MID1IP1, ACSL4, GPAM, PTPN11	130	459	18082	2.42427	1	0.861621	52.6114
UP_SEQ_FEATURE	repeat:LRR 3	6	0.025852	0.0465434	FMOD, MFHAS1, LRRC4C, LRIG3, TBCEL, SLITRK6	140	253	18012	3.05116	1	0.748969	49.5901
UP_KEYWORDS	Developmental protein	12	0.0517041	0.048833	IRX3, MCL1, UNC5A, PDPN, WIF1, ACKR3, LRIG3, AKIRIN2, NKX6-1, CITED2, NUMBL, KIF26B	146	976	22680	1.90995	0.999939	0.621399	46.4412
GOTERM_BP_DIRECT	GO:0043066~negative regulation of apoptotic process	9	0.0387781	0.0499183	TSC22D1, GPX1, HIF1A, RNF7, MCL1, GAS1, API5, PIK3R1, CITED2	130	566	18082	2.21172	1	0.870217	55.2701
GOTERM_CC_DIRECT	GO:0055037~recycling endosome	4	0.0172347	0.0509571	RAP2B, STX7, ARF6, ACKR3	142	116	19662	4.77465	0.999983	0.666572	48.355
GOTERM_MF_DIRECT	GO:0019904~protein domain specific binding	6	0.025852	0.0524084	RAP2B, TGM2, MBD2, PIK3R1, PTPN11, CHMP2B	123	289	17446	2.94472	1	0.76738	51.2576
UP_SEQ_FEATURE	repeat:LRR 15	3	0.012926	0.0529571	MFHAS1, LRIG3, SLITRK6	140	48	18012	8.04107	1	0.774684	54.2503
GOTERM_MF_DIRECT	GO:0046332~SMAD binding	3	0.012926	0.0530399	TGFBR2, COL1A2, CITED2	123	53	17446	8.02853	1	0.741633	51.6894
GOTERM_BP_DIRECT	GO:0007399~nervous system development	7	0.0301607	0.0533101	GLRB, PEX2, ARF6, CNTN3, ITM2B, ITM2A, NUMBL	130	377	18082	2.58262	1	0.87719	57.7141
GOTERM_MF_DIRECT	GO:0031957~very long-chain fatty acid-CoA ligase activity	2	0.00861735	0.0546045	SLC27A6, ACSL4	123	8	17446	35.4593	1	0.72395	52.7441
GOTERM_MF_DIRECT	GO:0046977~TAP binding	2	0.00861735	0.0546045	H2-K1, H2-D1	123	8	17446	35.4593	1	0.72395	52.7441
UP_SEQ_FEATURE	domain:EGF-like 1	4	0.0172347	0.0546588	CNTNAP4, ATRNL1, WIF1, THBS2	140	111	18012	4.63629	1	0.767412	55.4177
GOTERM_BP_DIRECT	GO:0060136~embryonic process involved in female pregnancy	2	0.00861735	0.0556789	ACSL4, CITED2	130	8	18082	34.7731	1	0.878601	59.3462
GOTERM_BP_DIRECT	GO:0019882~antigen processing and presentation	3	0.012926	0.0568169	H2-K1, H2-L, H2-D1	130	54	18082	7.72735	1	0.874232	60.1092
GOTERM_BP_DIRECT	GO:0003151~outflow tract morphogenesis	3	0.012926	0.0568169	HIF1A, TGFBR2, CITED2	130	54	18082	7.72735	1	0.874232	60.1092
GOTERM_CC_DIRECT	GO:0030139~endocytic vesicle	3	0.012926	0.0592505	STX7, ARF6, DPP4	142	55	19662	7.55262	0.999997	0.688402	53.7759
UP_SEQ_FEATURE	domain:BRICHOS	2	0.00861735	0.060106	ITM2B, ITM2A	140	8	18012	32.1643	1	0.783033	58.9708
UP_KEYWORDS	Glycoprotein	33	0.142186	0.0602911	FMOD, EMCN, VIM, RPRM, H2-D1, LRIG3, ITM2B, ITM2A, UNC5A, NPTX2, THBS2, NT5E, DPP4, H2-K1, ICOSL, GLRB, CNTNAP4, ATRNL1, PDPN, TGFBR2, SLC6A14, CHODL, ACKR3, GAS1, RNF130, CTSK, BMPER, SLC7A2, COL1A2, WIF1, CNTN3, PMP22, HS3ST3B1	146	3815	22680	1.34372	0.999994	0.666035	53.9544
GOTERM_CC_DIRECT	GO:0031012~extracellular matrix	6	0.025852	0.0608521	FMOD, HTRA1, VIM, COL1A2, TGM2, THBS2	142	294	19662	2.82581	0.999998	0.666693	54.7603
UP_SEQ_FEATURE	repeat:LRR 2	6	0.025852	0.0613866	FMOD, MFHAS1, LRRC4C, LRIG3, TBCEL, SLITRK6	140	274	18012	2.81731	1	0.774008	59.7669
UP_SEQ_FEATURE	repeat:LRR 1	6	0.025852	0.0613866	FMOD, MFHAS1, LRRC4C, LRIG3, TBCEL, SLITRK6	140	274	18012	2.81731	1	0.774008	59.7669
INTERPRO	IPR011161:MHC class I-like antigen recognition	3	0.012926	0.0614954	H2-K1, H2-L, H2-D1	144	58	20594	7.39727	1	0.907778	57.8329
UP_KEYWORDS	GTP-binding	6	0.025852	0.0623785	RAP2B, GNA13, RAB28, GLUD1, ARF6, ARL4C	146	332	22680	2.80739	0.999996	0.646996	55.2138
GOTERM_BP_DIRECT	GO:0002485~antigen processing and presentation of endogenous peptide antigen via MHC class I via ER pathway, TAP-dependent	2	0.00861735	0.0624188	H2-K1, H2-D1	130	9	18082	30.9094	1	0.889515	63.6733
GOTERM_BP_DIRECT	GO:0039702~viral budding via host ESCRT complex	2	0.00861735	0.0624188	CHMP4B, CHMP2B	130	9	18082	30.9094	1	0.889515	63.6733
GOTERM_CC_DIRECT	GO:0000815~ESCRT III complex	2	0.00861735	0.0627324	CHMP4B, CHMP2B	142	9	19662	30.77	0.999999	0.648853	55.8914
GOTERM_CC_DIRECT	GO:0031301~integral component of organelle membrane	2	0.00861735	0.0627324	RNF152, ITM2B	142	9	19662	30.77	0.999999	0.648853	55.8914
UP_KEYWORDS	Lipoprotein	10	0.0430867	0.0632115	RAP2B, GNA13, HPCAL1, RAB28, ARF6, CNTN3, GAS1, ARL4C, UBL3, NT5E	146	780	22680	1.99157	0.999997	0.622598	55.7076
GOTERM_BP_DIRECT	GO:0007275~multicellular organism development	13	0.0560128	0.0638197	IRX3, MCL1, PDPN, ACKR3, LRIG3, NKX6-1, CITED2, NUMBL, UNC5A, SPRED2, WIF1, AKIRIN2, KIF26B	130	1029	18082	1.75724	1	0.886535	64.5167
UP_SEQ_FEATURE	compositionally biased region:Poly-Ala	6	0.025852	0.0668682	IRX3, ICOSL, IRX1, PABPC1, GAS1, NKX6-1	140	281	18012	2.74713	1	0.787944	63.0151
INTERPRO	IPR007084:BRICHOS domain	2	0.00861735	0.0673219	ITM2B, ITM2A	144	10	20594	28.6028	1	0.905173	61.2586
UP_SEQ_FEATURE	repeat:LRR 14	3	0.012926	0.0673521	MFHAS1, LRIG3, SLITRK6	140	55	18012	7.01766	1	0.775661	63.2898
UP_SEQ_FEATURE	domain:SH2 2	2	0.00861735	0.0673624	PIK3R1, PTPN11	140	9	18012	28.5905	1	0.7613	63.2956
UP_SEQ_FEATURE	domain:SH2 1	2	0.00861735	0.0673624	PIK3R1, PTPN11	140	9	18012	28.5905	1	0.7613	63.2956
GOTERM_CC_DIRECT	GO:0005777~peroxisome	4	0.0172347	0.0682357	PEX2, VIM, MVK, ACSL4	142	131	19662	4.22793	1	0.65359	59.054
GOTERM_BP_DIRECT	GO:0007420~brain development	5	0.0215434	0.0690597	TGFBR2, CST3, POU3F4, CXCL12, PTPN11	130	216	18082	3.21973	1	0.897999	67.5119
GOTERM_BP_DIRECT	GO:1904262~negative regulation of TORC1 signaling	2	0.00861735	0.069111	RNF152, SESN2	130	10	18082	27.8185	1	0.890391	67.54
GOTERM_BP_DIRECT	GO:1902188~positive regulation of viral release from host cell	2	0.00861735	0.069111	CHMP4B, CHMP2B	130	10	18082	27.8185	1	0.890391	67.54
GOTERM_BP_DIRECT	GO:0060020~Bergmann glial cell differentiation	2	0.00861735	0.069111	VIM, PTPN11	130	10	18082	27.8185	1	0.890391	67.54
GOTERM_BP_DIRECT	GO:0018105~peptidyl-serine phosphorylation	4	0.0172347	0.0697956	CSNK1D, PDK3, TGFBR2, DYRK1A	130	133	18082	4.18323	1	0.885106	67.913
SMART	SM01039:SM01039	2	0.00861735	0.0723808	ITM2B, ITM2A	79	10	10425	26.3924	0.999077	0.825681	56.0681
GOTERM_BP_DIRECT	GO:0001947~heart looping	3	0.012926	0.0723991	HIF1A, TGFBR2, CITED2	130	62	18082	6.73027	1	0.886897	69.2953
INTERPRO	IPR005024:Snf7	2	0.00861735	0.0738014	CHMP4B, CHMP2B	144	11	20594	26.0025	1	0.905178	64.7644
GOTERM_MF_DIRECT	GO:0043560~insulin receptor substrate binding	2	0.00861735	0.0743097	PIK3R1, PTPN11	123	11	17446	25.7886	1	0.806715	64.3271
UP_SEQ_FEATURE	topological domain:Cytoplasmic	30	0.12926	0.0759022	SLC2A10, EMCN, STX7, DERL1, H2-D1, ITM2B, ANK, UNC5A, ACSL4, ARL6IP5, DPP4, HIGD1B, EBAG9, H2-K1, ICOSL, GLRB, H2-L, CNTNAP4, ATRNL1, PDPN, TGFBR2, SLC6A14, CHODL, ACKR3, SSPN, RNF130, SLC7A2, SLITRK6, GPAM, HS3ST3B1	140	2880	18012	1.34018	1	0.789158	67.841
GOTERM_BP_DIRECT	GO:0008360~regulation of cell shape	4	0.0172347	0.0773973	GNA13, CSNK1D, PDPN, MYL12B	130	139	18082	4.00266	1	0.896422	71.7941
UP_KEYWORDS	MHC I	2	0.00861735	0.0800186	H2-K1, H2-D1	146	13	22680	23.8988	1	0.685166	64.6595
UP_SEQ_FEATURE	lipid moiety-binding region:GPI-anchor amidated serine	3	0.012926	0.0805901	CNTN3, GAS1, NT5E	140	61	18012	6.3274	1	0.796728	70.1077
UP_SEQ_FEATURE	compositionally biased region:Gln-rich	4	0.0172347	0.0809323	TSC22D1, IER5L, TOX3, NUMBL	140	131	18012	3.92846	1	0.785833	70.2673
KEGG_PATHWAY	mmu04670:Leukocyte transendothelial migration	4	0.0172347	0.0815401	MYL12B, CXCL12, PIK3R1, PTPN11	66	121	7720	3.86677	0.999999	0.969418	64.3487
GOTERM_BP_DIRECT	GO:0046323~glucose import	2	0.00861735	0.0823535	SLC2A10, SESN2	130	12	18082	23.1821	1	0.904624	74.0829
GOTERM_BP_DIRECT	GO:1901673~regulation of mitotic spindle assembly	2	0.00861735	0.0823535	CHMP4B, CHMP2B	130	12	18082	23.1821	1	0.904624	74.0829
INTERPRO	IPR011162:MHC classes I/II-like antigen recognition protein	3	0.012926	0.0831347	H2-K1, H2-L, H2-D1	144	69	20594	6.218	1	0.913249	69.3002
INTERPRO	IPR013098:Immunoglobulin I-set	4	0.0172347	0.0831785	UNC5A, CNTN3, LRRC4C, LRIG3	144	147	20594	3.89153	1	0.895431	69.3202
UP_KEYWORDS	Lipid biosynthesis	4	0.0172347	0.083497	MBOAT2, MVK, MID1IP1, GPAM	146	160	22680	3.88356	1	0.676209	66.2903
UP_KEYWORDS	Kinase	9	0.0387781	0.0843113	MAP4K3, CSNK1D, PDK3, TGFBR2, DYRK1A, MVK, IRAK1BP1, PIK3R1, CMPK2	146	707	22680	1.97749	1	0.65629	66.6619
GOTERM_BP_DIRECT	GO:0001570~vasculogenesis	3	0.012926	0.0848786	TGFBR2, ACKR3, CITED2	130	68	18082	6.13643	1	0.905382	75.181
UP_KEYWORDS	Membrane	65	0.280064	0.0862817	GNA13, CHMP4B, H2-D1, RPRM, LRRC4C, GOT2, MAGED1, ANK, KLHL25, UNC5A, HTRA1, PEX2, RAB28, SPRED2, NT5E, DPP4, HIGD1B, EBAG9, RAP2B, H2-K1, ICOSL, CNTNAP4, ATRNL1, PDPN, CHODL, ACKR3, SSPN, TRIQK, RNF130, CNTN3, SLITRK6, PMP22, GPAM, ADD3, ARL4C, HS3ST3B1, SNX18, EMCN, SLC2A10, STX7, DERL1, MCL1, COX7C, ARF6, LRIG3, ITM2B, CHMP2B, ITM2A, ARL6IP6, ACSL4, ARL6IP5, PIK3R1, PARD6B, GLRB, HPCAL1, NDUFA…	146	8683	22680	1.16288	1	0.642892	67.5456
GOTERM_MF_DIRECT	GO:0030881~beta-2-microglobulin binding	2	0.00861735	0.0872196	H2-K1, H2-D1	123	13	17446	21.8211	1	0.836841	70.4257
GOTERM_MF_DIRECT	GO:0004467~long-chain fatty acid-CoA ligase activity	2	0.00861735	0.0872196	SLC27A6, ACSL4	123	13	17446	21.8211	1	0.836841	70.4257
GOTERM_BP_DIRECT	GO:2001275~positive regulation of glucose import in response to insulin stimulus	2	0.00861735	0.0889045	PIK3R1, PTPN11	130	13	18082	21.3988	1	0.910024	76.842
UP_SEQ_FEATURE	repeat:LRR 13	3	0.012926	0.0898241	MFHAS1, LRIG3, SLITRK6	140	65	18012	5.93802	1	0.809316	74.1444
INTERPRO	IPR013083:Zinc finger, RING/FYVE/PHD-type	7	0.0301607	0.0903115	MKRN1, RNF130, PCGF5, RNF7, RNF152, PEX2, LONRF1	144	445	20594	2.24966	1	0.898246	72.4133
GOTERM_BP_DIRECT	GO:0001568~blood vessel development	3	0.012926	0.0913458	HIF1A, COL1A2, CITED2	130	71	18082	5.87714	1	0.910401	77.798
GOTERM_BP_DIRECT	GO:0001525~angiogenesis	5	0.0215434	0.0919489	GNA13, KLF5, EMCN, HIF1A, ACKR3	130	239	18082	2.90988	1	0.906224	78.0284
GOTERM_CC_DIRECT	GO:0005783~endoplasmic reticulum	15	0.0646301	0.0928033	H2-K1, GLRB, DERL1, ACO1, CST3, H2-D1, TRIQK, PLA2G4A, TGM2, SPCS3, MBOAT2, SLC27A6, ACSL4, ARL6IP5, DPP4	142	1323	19662	1.5699	1	0.744247	70.7855
GOTERM_BP_DIRECT	GO:0050680~negative regulation of epithelial cell proliferation	3	0.012926	0.093533	MAGED1, PEX2, GAS1	130	72	18082	5.79551	1	0.904578	78.6229
GOTERM_MF_DIRECT	GO:0042608~T cell receptor binding	2	0.00861735	0.0936074	H2-K1, H2-D1	123	14	17446	20.2625	1	0.839669	73.0723
GOTERM_BP_DIRECT	GO:1902230~negative regulation of intrinsic apoptotic signaling pathway in response to DNA damage	2	0.00861735	0.0954091	ACKR3, CXCL12	130	14	18082	19.8703	1	0.903721	79.3075
GOTERM_CC_DIRECT	GO:0005768~endosome	8	0.0344694	0.0969528	RAP2B, SNX18, STX7, CHMP4B, ARF6, ACKR3, ITM2B, CHMP2B	142	544	19662	2.03625	1	0.737759	72.4296

## Sheet: Combined GO DAVID 
Category	Term	Count	%	PValue	Genes	List Total	Pop Hits	Pop Total	Fold Enrichment	Bonferroni	Benjamini	FDR
UP_KEYWORDS	Phosphoprotein	124	0.336071	1.07784e-09	GNA13, TBK1, CHMP4B, MORF4L2, LRRC4C, IGHMBP2, GOT2, UNC5A, RAB28, WWP2, SPRED2, LONRF1, AKIRIN1, API5, AKIRIN2, ZFP326, PIK3CD, ACTN1, PIM2, NUMBL, MAP4K3, TNS3, ABHD17B, HIF1A, HUWE1, MIB2, ATXN1L, CHORDC1, ADD3, IRAK1BP1, KIF26B, EMCN, STX7, DERL1, MCL1, GLUD1, MAP4K2, AFAP1L1, SESN2, CHMP2B, COMMD10, RPS29, CNR1, BTF3, ARL6IP6, PABPC1, RPS24, SASH1, PARD6B, MSTO1, CNKSR3, TGFBR2, TRIO, MYL12B…	234	7617	22680	1.57785	2.58681e-07	2.58681e-07	1.39122e-06
GOTERM_CC_DIRECT	GO:0005737~cytoplasm	111	0.300837	7.27242e-07	GNA13, TBK1, CHMP4B, LRRC4C, CXCL12, CITED2, MAGED1, IGHMBP2, WWP2, HTRA1, RAB28, SPRED2, API5, PIK3CD, CST3, ACTN1, CHODL, PIM2, NUMBL, MAP4K3, TNS3, RNF130, ANKRD13B, HIF1A, HUWE1, SSTR1, MIB2, CELF4, MVK, ADD3, IRAK1BP1, KIF26B, SLC2A10, MCL1, GLUD1, MAP4K2, ARF6, ASAP3, AFAP1L1, SESN2, CHMP2B, COMMD10, RPS29, BTF3, PABPC1, SKA1, ARL6IP5, SLC30A9, DHX58, RPS24, KLF5, PARD6B, MSTO1, TGFBR2, CNK…	223	6631	19662	1.47593	0.000197063	0.000197063	0.000956733
UP_KEYWORDS	Cytoplasm	77	0.208689	1.12781e-06	GNA13, CHMP4B, TBK1, DICER1, RPRM, CFAP36, IGHMBP2, MAGED1, GPX1, PCBP3, HTRA1, RAB28, SPRED2, ZFAT, API5, ACO1, PIK3CD, ACTN1, ACKR3, MID1IP1, TBCEL, RTTN, NUMBL, MTMR12, RNF130, MAST1, HIF1A, HUWE1, STXBP5, MIB2, CELF4, MVK, ADD3, ARL4C, MDM1, IRAK1BP1, PARVB, KIF26B, PPFIA2, SLC2A10, APEX2, MCL1, VIM, SNX16, MAP4K2, ARF6, ASAP3, AFAP1L1, SESN2, FEM1A, CHMP2B, COMMD10, TSC22D1, GPHN, BCL11A, BT…	234	4404	22680	1.69461	0.000270637	0.000135328	0.0014557
GOTERM_CC_DIRECT	GO:0016020~membrane	113	0.306258	3.62855e-06	GNA13, CHMP4B, SCN3B, LRRC4C, IGHMBP2, GOT2, MAGED1, DDX18, UNC5A, RAB28, WWP2, HTRA1, SPRED2, GXYLT1, API5, HIGD1B, ICOSL, H2-L, ATRNL1, PDPN, ACTN1, PTPRS, CHODL, SSPN, TRIQK, RNF130, ABHD17B, ANKRD13B, HUWE1, SSTR1, SLITRK6, PMP22, ADD3, HS3ST3B1, ASPRV1, SLC2A10, EMCN, STX7, DERL1, MCL1, COX7C, MAP4K2, ARF6, LRIG3, KCNMB2, CHMP2B, CNR1, ARL6IP6, PABPC1, SLC30A9, ARL6IP5, RPS24, MEST, SASH1, P…	223	6998	19662	1.42373	0.000982854	0.000491548	0.0047735
GOTERM_CC_DIRECT	GO:0070062~extracellular exosome	50	0.135512	0.000356784	GNA13, RARRES1, CHMP4B, H2-D1, CXCL12, GOT2, GPX1, PCBP3, HTRA1, WWP2, RPL34-PS1, NT5E, PSMD7, DPP4, RAP2B, H2-K1, ICOSL, ACO1, CST3, ACTN1, PTPRS, HUWE1, IGF2R, COL1A2, SCN11A, MVK, CHL1, PPFIA2, SNX18, STX7, VIM, ARF6, ITM2B, CHMP2B, ITM2A, RPS29, RPL34, TGM2, PABPC1, ACSL4, ARL6IP5, MEST, COBLL1, PARD6B, GM4705, HPCAL1, SLC6A14, MYL12B, UBL3, NKX6-1	223	2674	19662	1.64866	0.092177	0.0317213	0.468358
INTERPRO	IPR018065:Ribosomal protein L34e, conserved site	3	0.00813074	0.000369834	GM4705, RPL34, RPL34-PS1	231	3	20594	89.1515	0.176506	0.176506	0.534892
GOTERM_MF_DIRECT	GO:0005515~protein binding	70	0.189717	0.000641606	CHMP4B, TBK1, DICER1, H2-D1, LRRC4C, CITED2, CFAP36, MAGED1, GPX1, HTRA1, WWP2, SPRED2, RABL2, ICOSL, CNTNAP4, ATRNL1, PTPRS, ACTN1, MID1IP1, PIM2, MBD2, MAST1, HIF1A, STXBP5, GADD45G, COL1A2, SCN11A, ATXN1L, CHORDC1, IRAK1BP1, KIF26B, PPFIA2, OTUD5, SNX18, STX7, DERL1, MCL1, GLUD1, VIM, ARF6, AFAP1L1, SESN2, ITM2B, GPHN, BCL11A, ZC3H12A, ARL6IP6, PABPC1, INPP5D, THBS2, ARL6IP5, PIK3R1, KLF5, PAR…	207	4092	17446	1.44174	0.237265	0.237265	0.898118
INTERPRO	IPR008195:Ribosomal protein L34Ae	3	0.00813074	0.000734213	GM4705, RPL34, RPL34-PS1	231	4	20594	66.8636	0.31996	0.175354	1.05929
GOTERM_BP_DIRECT	GO:0006915~apoptotic process	17	0.0460742	0.00114298	MCL1, TGFBR2, CST3, PIM2, TOX3, GPX1, RNF130, DAPL1, UNC5A, RNF152, GADD45G, ZC3H12A, INPP5D, SEMA3A, API5, RBM25, EBAG9	213	570	18082	2.53187	0.799244	0.799244	1.86733
GOTERM_CC_DIRECT	GO:0042995~cell projection	19	0.0514947	0.00124376	GLRB, TSPEAR, PDPN, VIM, CST3, ACTN1, ARF6, AFAP1L1, RTTN, CFAP36, IGHMBP2, GPHN, UNC5A, RAB28, ATXN1L, ARAP3, ARL4C, PARVB, DPP4	223	712	19662	2.35286	0.286283	0.0808604	1.62394
UP_KEYWORDS	Apoptosis	14	0.0379435	0.00172838	MCL1, TGFBR2, PIM2, TOX3, RNF130, DAPL1, UNC5A, RNF152, GADD45G, ZC3H12A, INPP5D, API5, RBM25, EBAG9	234	489	22680	2.77489	0.339772	0.129241	2.2081
UP_KEYWORDS	Cell projection	17	0.0460742	0.00180447	GLRB, TSPEAR, PDPN, ACTN1, ARF6, AFAP1L1, RTTN, CFAP36, IGHMBP2, GPHN, UNC5A, RAB28, ATXN1L, ARAP3, ARL4C, PARVB, DPP4	234	678	22680	2.43022	0.351741	0.102701	2.30426
GOTERM_BP_DIRECT	GO:0043065~positive regulation of apoptotic process	12	0.032523	0.00206745	TSC22D1, MAGED1, PLA2G4A, HIF1A, RPS29, CNR1, IGF2R, CREB1, GADD45G, TGM2, INPP5D, ARL6IP5	213	335	18082	3.04091	0.94529	0.766098	3.35366
UP_KEYWORDS	Nucleotide-binding	32	0.0867279	0.00215229	GNA13, TBK1, GLUD1, ATP10A, DICER1, MAP4K2, ARF6, CMPK2, IGHMBP2, GPHN, DDX18, RAB28, ACSL4, NT5E, DXO, DHX58, RAP2B, RABL2, PDK3, PIK3CD, TGFBR2, TRIO, PIM2, MAP4K3, MAST1, CSNK1D, DYRK1A, ARAF, MVK, CIT, ARL4C, KIF26B	234	1754	22680	1.76827	0.403756	0.0982528	2.74274
UP_KEYWORDS	Kinase	17	0.0460742	0.0027537	TBK1, PDK3, TGFBR2, PIK3CD, MAP4K2, TRIO, PIM2, CMPK2, MAP4K3, MAST1, CSNK1D, ARAF, DYRK1A, MVK, CIT, IRAK1BP1, PIK3R1	234	707	22680	2.33054	0.484078	0.104434	3.49664
UP_KEYWORDS	Alternative splicing	68	0.184297	0.00325255	MKRN1, TTC29, H2-D1, CXCL12, CITED2, PCGF5, PCBP3, UNC5A, GXYLT1, ZFAT, RABL2, H2-K1, ICOSL, ATRNL1, ZFP326, PIK3CD, PTPRS, TBCEL, MBD2, TIMM21, RTTN, MTMR12, TNS3, FAM114A2, ANKRD13B, HIF1A, HUWE1, STXBP5, MIB2, CELF4, ADD3, MDM1, CHL1, IRX3, OTUD5, EMCN, APEX2, TSPEAR, MCL1, TAC1, AFAP1L1, TSC22D1, BCL11A, BTF3, INPP5D, ACSL4, SLC30A9, GTF3C1, RPS24, MEST, COBLL1, PARD6B, MSTO1, SPSB1, CREB1, T…	234	4779	22680	1.37911	0.542457	0.105685	4.11788
GOTERM_MF_DIRECT	GO:0000166~nucleotide binding	37	0.100279	0.00387009	GNA13, TBK1, GLUD1, ATP10A, DICER1, MAP4K2, ARF6, CMPK2, IGHMBP2, GPHN, DDX18, RAB28, PABPC1, ACSL4, NT5E, DXO, DHX58, RBM25, RPS24, RABL2, RAP2B, PDK3, PIK3CD, TGFBR2, TRIO, ELAVL2, PIM2, MAP4K3, MAST1, CSNK1D, DYRK1A, ARAF, CELF4, MVK, CIT, ARL4C, KIF26B	207	1936	17446	1.61073	0.80531	0.558763	5.30474
COG_ONTOLOGY	Cell division and chromosome partitioning	6	0.0162615	0.00388433	PPFIA2, PLEKHA5, CENPF, CIT, PIK3R1, CARD10	24	102	2126	5.21078	0.0381713	0.0381713	2.30987
GOTERM_CC_DIRECT	GO:0005886~plasma membrane	74	0.200558	0.00390375	GNA13, SCN3B, ATP10A, MORF4L2, H2-D1, LRRC4C, CXCL12, GOT2, MAGED1, ANK, UNC5A, RAB28, HTRA1, SPRED2, NT5E, DXO, DPP4, RAP2B, H2-L, CNTNAP4, ATRNL1, PDPN, PIK3CD, CACNG5, ACTN1, MMP16, ACKR3, SSPN, MAST1, ANKRD13B, SSTR1, STXBP5, GRM8, IGF2R, SCN11A, CNTN3, SLITRK6, PMP22, GPAM, ARL4C, ADD3, CHL1, PARVB, SNX18, EMCN, STX7, VIM, MAP4K2, TAC1, ARF6, AFAP1L1, LRIG3, ITM2B, CHMP2B, ITM2A, CDH8, GPHN,…	223	4874	19662	1.33866	0.653539	0.191033	5.01555
GOTERM_CC_DIRECT	GO:0005769~early endosome	9	0.0243922	0.00425314	STX7, DERL1, ANKRD13B, MIB2, IGF2R, SNX16, LIPG, ARF6, ACKR3	223	226	19662	3.51121	0.684961	0.175114	5.45293
GOTERM_CC_DIRECT	GO:0001726~ruffle	6	0.0162615	0.00446423	PDPN, ACTN1, ARF6, ASAP3, ARAP3, CIT	223	95	19662	5.56866	0.702551	0.159044	5.71626
GOTERM_BP_DIRECT	GO:0018105~peptidyl-serine phosphorylation	7	0.0189717	0.00483743	MAST1, CSNK1D, TBK1, MORC3, PDK3, TGFBR2, DYRK1A	213	133	18082	4.468	0.998895	0.896627	7.68154
GOTERM_CC_DIRECT	GO:0005925~focal adhesion	12	0.032523	0.00503443	GNA13, TNS3, RPS29, IGF2R, VIM, TGM2, ACTN1, ARF6, PABPC1, ASAP3, DPP4, PARVB	223	391	19662	2.706	0.745327	0.157155	6.42422
GOTERM_BP_DIRECT	GO:0007399~nervous system development	12	0.032523	0.0050535	GLRB, SCN3B, PEX2, ZC3H12A, ARF6, CNTN3, SEMA3A, CIT, ITM2B, CHL1, ITM2A, NUMBL	213	377	18082	2.70213	0.999186	0.831071	8.01136
UP_KEYWORDS	Developmental protein	20	0.0542049	0.00591052	IRX3, MCL1, PDPN, ACKR3, LRIG3, NKX6-1, RTTN, NUMBL, CITED2, UNC5A, MAPK1IP1, GADD45G, ZC3H12A, RFX3, WIF1, SEMA3A, CIT, CHL1, AKIRIN2, KIF26B	234	976	22680	1.98613	0.758946	0.162925	7.36622
INTERPRO	IPR013098:Immunoglobulin I-set	7	0.0189717	0.00623149	UNC5A, PTPRS, TRIO, CNTN3, LRRC4C, LRIG3, CHL1	231	147	20594	4.24531	0.962438	0.6651	8.66482
GOTERM_MF_DIRECT	GO:0016301~kinase activity	17	0.0460742	0.00639428	TBK1, PDK3, TGFBR2, PIK3CD, MAP4K2, TRIO, PIM2, CMPK2, MAP4K3, MAST1, CSNK1D, ARAF, DYRK1A, MVK, CIT, IRAK1BP1, PIK3R1	207	674	17446	2.12576	0.933267	0.594384	8.62251
UP_KEYWORDS	Ubl conjugation	27	0.0731767	0.00657298	MKRN1, MCL1, TBK1, CHMP4B, VIM, MAP4K2, H2-D1, MORC3, WWP2, BCL11A, SPRED2, ZC3H12A, PSMD7, GTF3C1, PIK3R1, RBM25, KLF5, CREB1, ACKR3, RGS17, ZFP608, HIF1A, GRM8, RNF152, MIB2, ADD3, KIF26B	234	1505	22680	1.73882	0.794585	0.161263	8.15987
GOTERM_BP_DIRECT	GO:0010977~negative regulation of neuron projection development	5	0.0135512	0.0067417	H2-K1, VIM, H2-D1, SEMA3A, PMP22	213	64	18082	6.63219	0.999925	0.850353	10.5505
GOTERM_MF_DIRECT	GO:0035035~histone acetyltransferase binding	4	0.010841	0.00682044	PLA2G4A, HIF1A, CREB1, CITED2	207	33	17446	10.2158	0.944317	0.514231	9.17189
GOTERM_MF_DIRECT	GO:0003729~mRNA binding	7	0.0189717	0.00683873	CELF4, ZC3H12A, MVK, PABPC1, MBD2, DXO, RBM25	207	142	17446	4.15466	0.944748	0.439638	9.1954
GOTERM_CC_DIRECT	GO:0005622~intracellular	30	0.0813074	0.00757983	GNA13, FMOD, STX7, APEX2, SNX16, MAP4K2, ARF6, ZFP619, CHMP2B, GPHN, RPS29, MFHAS1, RAB28, ZFP954, POU3F4, RPS24, RABL2, PIK3CD, ACTN1, UBL3, CARD10, 2410018L13RIK, MAP4K3, TNS3, MAST1, ARAF, COL1A2, CIT, ARL4C, IRAK1BP1	223	1599	19662	1.65423	0.872795	0.204756	9.5251
UP_KEYWORDS	Metal-binding	50	0.135512	0.00776724	MKRN1, GNA13, ATP10A, DICER1, IGHMBP2, PCGF5, JADE3, PEX2, ZFAT, LONRF1, DXO, NT5E, ACO1, ZFP326, ACTN1, MMP16, RNF130, TNS3, MAST1, MIB2, COL1A2, CHORDC1, APEX2, ASAP3, ZFP619, CDH8, GPHN, RPS29, MORC3, NPTX2, BCL11A, ZFP954, TGM2, ZC3H12A, DHX58, KLF5, ZFP804A, HPCAL1, TGFBR2, ZFP706, MYL12B, TET2, ZFP608, PHF3, PLA2G4A, RNF7, RNF152, ARAF, CIT, ZFP536	234	3395	22680	1.42744	0.846094	0.170674	9.57478
KEGG_PATHWAY	mmu04144:Endocytosis	10	0.0271025	0.00800524	H2-K1, PARD6B, CHMP4B, IGF2R, TGFBR2, H2-D1, ARF6, ASAP3, ARAP3, CHMP2B	98	278	7720	2.83365	0.788012	0.788012	9.53012
UP_SEQ_FEATURE	domain:Ig-like C2-type	6	0.0162615	0.00817352	ICOSL, UNC5A, SCN3B, TRIO, LRRC4C, SEMA3A	218	103	18012	4.81304	0.997807	0.997807	11.7346
GOTERM_BP_DIRECT	GO:0007409~axonogenesis	6	0.0162615	0.00855534	FMOD, STXBP5, CREB1, SLITRK6, PTPN11, NUMBL	213	107	18082	4.7603	0.999994	0.866087	13.2048
UP_KEYWORDS	Zinc	34	0.0921484	0.00918241	MKRN1, ASAP3, ZFP619, IGHMBP2, PCGF5, JADE3, RPS29, MORC3, PEX2, ZFP954, BCL11A, ZC3H12A, ZFAT, LONRF1, NT5E, SLC30A9, DHX58, KLF5, ZFP804A, ZFP326, ZFP706, MMP16, TET2, ZFP608, RNF130, TNS3, PHF3, RNF7, RNF152, MIB2, ARAF, CHORDC1, CIT, ZFP536	234	2099	22680	1.56998	0.890733	0.182308	11.2254
UP_KEYWORDS	Serine/threonine-protein kinase	11	0.0298127	0.00941249	MAP4K3, MAST1, CSNK1D, TBK1, TGFBR2, DYRK1A, ARAF, MAP4K2, TRIO, PIM2, CIT	234	405	22680	2.63248	0.896656	0.172331	11.4911
KEGG_PATHWAY	mmu05211:Renal cell carcinoma	5	0.0135512	0.00981308	HIF1A, PIK3CD, ARAF, PIK3R1, PTPN11	98	67	7720	5.87877	0.850921	0.613892	11.5633
GOTERM_BP_DIRECT	GO:0030154~cell differentiation	18	0.0487845	0.0105743	GNA13, MCL1, CREB1, TGFBR2, PIK3CD, ARF6, NKX6-1, CITED2, DAPL1, HIF1A, HUWE1, GADD45G, ZC3H12A, RFX3, SEMA3A, CIT, PMP22, CHL1	213	780	18082	1.95905	1	0.881424	16.0726
GOTERM_BP_DIRECT	GO:0006641~triglyceride metabolic process	4	0.010841	0.0106474	GPX1, ACSL4, GPAM, PTPN11	213	39	18082	8.70687	1	0.847203	16.1748
SMART	SM00036:CNH	3	0.00813074	0.0116584	MAP4K3, MAP4K2, CIT	135	13	10425	17.8205	0.801767	0.801767	12.8916
GOTERM_BP_DIRECT	GO:0010508~positive regulation of autophagy	4	0.010841	0.0122094	HIF1A, RNF152, ZC3H12A, PIM2	213	41	18082	8.28215	1	0.852864	18.3297
KEGG_PATHWAY	mmu05220:Chronic myeloid leukemia	5	0.0135512	0.0125617	TGFBR2, PIK3CD, ARAF, PIK3R1, PTPN11	98	72	7720	5.47052	0.912819	0.556588	14.5741
GOTERM_MF_DIRECT	GO:0004674~protein serine/threonine kinase activity	12	0.032523	0.0129072	MAP4K3, MAST1, CSNK1D, TBK1, PDK3, TGFBR2, DYRK1A, ARAF, MAP4K2, TRIO, PIM2, CIT	207	428	17446	2.363	0.99584	0.598968	16.691
GOTERM_BP_DIRECT	GO:0097192~extrinsic apoptotic signaling pathway in absence of ligand	4	0.010841	0.0130371	MAGED1, MCL1, UNC5A, ITM2B	213	42	18082	8.08495	1	0.841569	19.4503
GOTERM_BP_DIRECT	GO:0016310~phosphorylation	15	0.0406537	0.0133392	MAP4K3, MAST1, CSNK1D, TBK1, PDK3, TGFBR2, DYRK1A, PIK3CD, ARAF, MAP4K2, TRIO, MVK, PIM2, CIT, CMPK2	213	612	18082	2.08069	1	0.81986	19.8557
INTERPRO	IPR001180:Citron-like	3	0.00813074	0.0134432	MAP4K3, MAP4K2, CIT	231	16	20594	16.7159	0.999179	0.830751	17.8182
UP_KEYWORDS	ATP-binding	24	0.0650459	0.0134475	TBK1, PDK3, GLUD1, ATP10A, PIK3CD, DICER1, TGFBR2, MAP4K2, TRIO, PIM2, CMPK2, MAP4K3, IGHMBP2, MAST1, GPHN, DDX18, CSNK1D, ARAF, DYRK1A, MVK, CIT, ACSL4, DHX58, KIF26B	234	1363	22680	1.70664	0.961198	0.221157	16.0334
UP_SEQ_FEATURE	domain:CNH	3	0.00813074	0.0136821	MAP4K3, MAP4K2, CIT	218	15	18012	16.5248	0.999966	0.994135	18.9034
GOTERM_CC_DIRECT	GO:0042612~MHC class I protein complex	3	0.00813074	0.0137225	H2-K1, H2-L, H2-D1	223	16	19662	16.532	0.976354	0.312337	16.6215
UP_KEYWORDS	Ubl conjugation pathway	14	0.0379435	0.0139003	MKRN1, OTUD5, SPSB1, FEM1A, COMMD10, NUMBL, MAGED1, RNF130, RNF7, HUWE1, KLHL25, WWP2, RNF152, MIB2	234	631	22680	2.15043	0.965247	0.213343	16.5295
GOTERM_BP_DIRECT	GO:0008631~intrinsic apoptotic signaling pathway in response to oxidative stress	3	0.00813074	0.0147352	GPX1, RNF7, ARL6IP5	213	16	18082	15.9173	1	0.823926	21.7045
GOTERM_BP_DIRECT	GO:0002376~immune system process	11	0.0298127	0.0151974	H2-K1, ICOSL, H2-L, TBK1, PIK3CD, MAP4K2, H2-D1, ZC3H12A, INPP5D, AKIRIN2, DHX58	213	383	18082	2.43815	1	0.8087	22.3076
GOTERM_MF_DIRECT	GO:0004842~ubiquitin-protein transferase activity	10	0.0271025	0.0156138	MKRN1, RNF130, RNF7, SPSB1, HUWE1, RNF152, WWP2, MIB2, LONRF1, FEM1A	207	326	17446	2.58528	0.998694	0.612761	19.8451
GOTERM_BP_DIRECT	GO:0007268~chemical synaptic transmission	7	0.0189717	0.0159968	CDH8, GLRB, SSTR1, GRM8, CACNA1G, TAC1, KCNMB2	213	172	18082	3.45491	1	0.80155	23.3406
UP_KEYWORDS	Differentiation	14	0.0379435	0.0163937	MCL1, CREB1, PIK3CD, TGFBR2, ARF6, CITED2, DAPL1, HUWE1, GADD45G, ZC3H12A, RFX3, SEMA3A, CIT, CHL1	234	646	22680	2.1005	0.981071	0.232389	19.2131
GOTERM_BP_DIRECT	GO:1900745~positive regulation of p38MAPK cascade	3	0.00813074	0.0165723	SASH1, GADD45G, ZC3H12A	213	17	18082	14.9809	1	0.790738	24.0763
GOTERM_CC_DIRECT	GO:0005770~late endosome	6	0.0162615	0.0165903	STX7, DERL1, ANKRD13B, IGF2R, SNX16, CHMP2B	223	131	19662	4.03834	0.989259	0.337777	19.7552
UP_KEYWORDS	Endosome	11	0.0298127	0.0166452	RAP2B, SNX18, STX7, ANKRD13B, CHMP4B, MIB2, SNX16, ARF6, ACKR3, ITM2B, CHMP2B	234	443	22680	2.40667	0.982199	0.222584	19.4793
INTERPRO	IPR011993:Pleckstrin homology-like domain	11	0.0298127	0.0170441	MTMR12, TNS3, PLEKHA5, ARHGAP42, SPRED2, TRIO, ASAP3, AFAP1L1, ARAP3, CIT, NUMBL	231	409	20594	2.39772	0.99988	0.835535	22.0619
UP_KEYWORDS	Glycoprotein	53	0.143643	0.0176065	SCN3B, H2-D1, RPRM, UNC5A, GXYLT1, SEMA3A, NT5E, DPP4, H2-K1, ICOSL, CNTNAP4, ATRNL1, PDPN, PTPRS, CHODL, ACKR3, MMP16, RNF130, CTSK, GRM8, SSTR1, IGF2R, COL1A2, SCN11A, CNTN3, PMP22, CHL1, HS3ST3B1, ASPRV1, FMOD, EMCN, TSPEAR, VIM, LRIG3, ITM2B, ITM2A, KCNMB2, CDH8, NPTX2, CNR1, THBS2, MEST, GLRB, B3GALT1, TGFBR2, SLC6A14, RGS17, GAS1, TET2, BMPER, SLC7A2, LIPG, WIF1	234	3815	22680	1.34651	0.985923	0.221804	20.4894
KEGG_PATHWAY	mmu04670:Leukocyte transendothelial migration	6	0.0162615	0.0178682	PIK3CD, ACTN1, MYL12B, CXCL12, PIK3R1, PTPN11	98	121	7720	3.90622	0.969185	0.581022	20.1217
GOTERM_BP_DIRECT	GO:0007275~multicellular organism development	21	0.0569152	0.0184553	IRX3, MCL1, PDPN, ACKR3, LRIG3, NKX6-1, RTTN, NUMBL, CITED2, UNC5A, MAPK1IP1, GADD45G, SPRED2, ZC3H12A, RFX3, WIF1, SEMA3A, CIT, CHL1, AKIRIN2, KIF26B	213	1029	18082	1.73249	1	0.804966	26.4372
GOTERM_BP_DIRECT	GO:0015908~fatty acid transport	3	0.00813074	0.0185016	GOT2, SLC27A6, ACSL4	213	18	18082	14.1487	1	0.786116	26.4943
GOTERM_BP_DIRECT	GO:0010824~regulation of centrosome duplication	3	0.00813074	0.0185016	CHMP4B, CHORDC1, CHMP2B	213	18	18082	14.1487	1	0.786116	26.4943
GOTERM_BP_DIRECT	GO:0006468~protein phosphorylation	14	0.0379435	0.0186413	MAP4K3, MAST1, CSNK1D, TBK1, MORC3, CREB1, TGFBR2, DYRK1A, ARAF, MAP4K2, TRIO, PIM2, CIT, PIK3R1	213	576	18082	2.06335	1	0.769555	26.6665
UP_KEYWORDS	Zinc-finger	26	0.0704664	0.0188886	MKRN1, KLF5, ZFP804A, ZFP326, ZFP706, ASAP3, ZFP619, ZFP608, IGHMBP2, PCGF5, RNF130, PHF3, JADE3, RNF7, MORC3, PEX2, RNF152, MIB2, ZFP954, BCL11A, ARAF, ZC3H12A, ZFAT, CIT, LONRF1, ZFP536	234	1565	22680	1.61022	0.98971	0.224508	21.8185
UP_SEQ_FEATURE	region of interest:Alpha-3	3	0.00813074	0.019471	H2-K1, H2-L, H2-D1	218	18	18012	13.7706	1	0.992475	25.8482
GOTERM_BP_DIRECT	GO:0045600~positive regulation of fat cell differentiation	4	0.010841	0.0197142	KLF5, CREB1, ZC3H12A, WIF1	213	49	18082	6.92996	1	0.770379	27.9769
UP_KEYWORDS	Transferase	27	0.0731767	0.0201374	TBK1, MAP4K2, CMPK2, GOT2, GPHN, WWP2, TGM2, GXYLT1, PIK3R1, B3GALT1, PDK3, PIK3CD, TGFBR2, TRIO, PIM2, MAP4K3, MAST1, CSNK1D, HUWE1, DYRK1A, ARAF, MBOAT2, MVK, CIT, GPAM, HS3ST3B1, IRAK1BP1	234	1654	22680	1.58218	0.992421	0.226604	23.0933
GOTERM_BP_DIRECT	GO:0001916~positive regulation of T cell mediated cytotoxicity	3	0.00813074	0.0205205	H2-K1, STX7, H2-D1	213	19	18082	13.404	1	0.766722	28.9472
KEGG_PATHWAY	mmu04666:Fc gamma R-mediated phagocytosis	5	0.0135512	0.0210344	PIK3CD, ARF6, ASAP3, INPP5D, PIK3R1	98	84	7720	4.68902	0.983476	0.559828	23.2719
UP_KEYWORDS	RNA-binding	13	0.0352332	0.0220383	IGHMBP2, DDX18, PCBP3, ACO1, MORC3, CELF4, DICER1, ZC3H12A, ELAVL2, PABPC1, DXO, RBM25, DHX58	234	601	22680	2.09651	0.995244	0.234646	24.9969
INTERPRO	IPR024132:Akirin	2	0.00542049	0.0222124	AKIRIN1, AKIRIN2	231	2	20594	89.1515	0.999992	0.859914	27.7973
GOTERM_MF_DIRECT	GO:0003723~RNA binding	17	0.0460742	0.0228332	GM4705, ACO1, DICER1, ELAVL2, IGHMBP2, DDX18, PCBP3, MORC3, RPL34, CELF4, RPL34-PS1, ZC3H12A, ATXN1L, PABPC1, DXO, RBM25, DHX58	207	780	17446	1.83688	0.999942	0.704302	27.7242
UP_KEYWORDS	Immunity	10	0.0271025	0.0232271	H2-K1, ICOSL, TBK1, PIK3CD, MAP4K2, H2-D1, ZC3H12A, INPP5D, AKIRIN2, DHX58	234	401	22680	2.41703	0.996448	0.235539	26.1652
GOTERM_BP_DIRECT	GO:0006366~transcription from RNA polymerase II promoter	6	0.0162615	0.0233882	HIF1A, CREB1, BCL11A, POU3F4, ZFP536, NKX6-1	213	138	18082	3.69096	1	0.794487	32.2993
GOTERM_MF_DIRECT	GO:0051219~phosphoprotein binding	4	0.010841	0.0234744	TBK1, IGF2R, TOX3, PIK3R1	207	52	17446	6.48309	0.999956	0.671695	28.388
UP_SEQ_FEATURE	region of interest:Alpha-1	3	0.00813074	0.0238024	H2-K1, H2-L, H2-D1	218	20	18012	12.3936	1	0.988811	30.6768
UP_SEQ_FEATURE	region of interest:Alpha-2	3	0.00813074	0.0238024	H2-K1, H2-L, H2-D1	218	20	18012	12.3936	1	0.988811	30.6768
UP_SEQ_FEATURE	chain:H-2 class I histocompatibility antigen, alpha chain	2	0.00542049	0.0239506	H2-L, H2-D1	218	2	18012	82.6239	1	0.973135	30.8366
UP_SEQ_FEATURE	chain:mat. Dq antigen	2	0.00542049	0.0239506	H2-L, H2-D1	218	2	18012	82.6239	1	0.973135	30.8366
UP_SEQ_FEATURE	chain:MHC class I heavy chain	2	0.00542049	0.0239506	H2-L, H2-D1	218	2	18012	82.6239	1	0.973135	30.8366
UP_SEQ_FEATURE	chain:H-2 class I histocompatibility antigen, L-D alpha chain	2	0.00542049	0.0239506	H2-L, H2-D1	218	2	18012	82.6239	1	0.973135	30.8366
UP_SEQ_FEATURE	chain:H-2 class I histocompatibility antigen, D-K alpha chain	2	0.00542049	0.0239506	H2-L, H2-D1	218	2	18012	82.6239	1	0.973135	30.8366
UP_SEQ_FEATURE	chain:H-2 class I histocompatibility antigen, D-D alpha chain	2	0.00542049	0.0239506	H2-L, H2-D1	218	2	18012	82.6239	1	0.973135	30.8366
UP_SEQ_FEATURE	chain:H-2 class I histocompatibility antigen, D-B alpha chain	2	0.00542049	0.0239506	H2-L, H2-D1	218	2	18012	82.6239	1	0.973135	30.8366
UP_SEQ_FEATURE	chain:H-2 class I histocompatibility antigen, D-P alpha chain	2	0.00542049	0.0239506	H2-L, H2-D1	218	2	18012	82.6239	1	0.973135	30.8366
GOTERM_CC_DIRECT	GO:0030139~endocytic vesicle	4	0.010841	0.0242314	STX7, IGF2R, ARF6, DPP4	223	55	19662	6.41239	0.998703	0.425334	27.5814
KEGG_PATHWAY	mmu04611:Platelet activation	6	0.0162615	0.0242725	GNA13, PLA2G4A, PIK3CD, COL1A2, MYL12B, PIK3R1	98	131	7720	3.60804	0.991282	0.546335	26.375
SMART	SM00220:S_TKc	11	0.0298127	0.0245272	MAP4K3, MAST1, CSNK1D, TBK1, TGFBR2, DYRK1A, ARAF, MAP4K2, TRIO, PIM2, CIT	135	380	10425	2.23538	0.967514	0.819762	25.3429
GOTERM_CC_DIRECT	GO:0030424~axon	10	0.0271025	0.0251235	IGHMBP2, IRX3, CNR1, CREB1, VIM, DICER1, CST3, TAC1, SCN11A, SEMA3A	223	370	19662	2.38298	0.998988	0.411642	28.4476
GOTERM_BP_DIRECT	GO:0001666~response to hypoxia	7	0.0189717	0.0258492	HIF1A, CREB1, TGFBR2, CST3, CXCL12, DPP4, CITED2	213	192	18082	3.09502	1	0.812005	35.057
GOTERM_CC_DIRECT	GO:0005856~cytoskeleton	21	0.0569152	0.0272942	VIM, ACTN1, MID1IP1, TBCEL, RTTN, MAST1, GPHN, CSNK1D, RAB28, MAPK1IP1, MCPH1, ZC3H12A, SKA1, INPP5D, ARAP3, ADD3, SLC30A9, ARL6IP5, PARVB, MDM1, KIF26B	223	1113	19662	1.66359	0.999447	0.41473	30.5154
UP_KEYWORDS	Immunoglobulin domain	11	0.0298127	0.0276147	H2-K1, ICOSL, UNC5A, SCN3B, PTPRS, TRIO, CNTN3, LRRC4C, LRIG3, SEMA3A, CHL1	234	481	22680	2.21654	0.998794	0.263237	30.3335
GOTERM_BP_DIRECT	GO:0016239~positive regulation of macroautophagy	3	0.00813074	0.0294474	HIF1A, PIM2, SESN2	213	23	18082	11.0729	1	0.838713	38.8997
GOTERM_MF_DIRECT	GO:0031435~mitogen-activated protein kinase kinase kinase binding	3	0.00813074	0.0298313	SASH1, TGFBR2, MAP4K2	207	23	17446	10.9931	0.999997	0.721418	34.6695
GOTERM_BP_DIRECT	GO:0006520~cellular amino acid metabolic process	3	0.00813074	0.0318806	GOT2, GLUD1, SLC6A14	213	24	18082	10.6115	1	0.849741	41.3761
KEGG_PATHWAY	mmu05221:Acute myeloid leukemia	4	0.010841	0.0330063	PIK3CD, ARAF, PIM2, PIK3R1	98	56	7720	5.62682	0.998463	0.603622	34.1786
GOTERM_BP_DIRECT	GO:0010716~negative regulation of extracellular matrix disassembly	2	0.00542049	0.0347642	CST3, DPP4	213	3	18082	56.5947	1	0.862908	44.1888
GOTERM_BP_DIRECT	GO:0097112~gamma-aminobutyric acid receptor clustering	2	0.00542049	0.0347642	GLRB, GPHN	213	3	18082	56.5947	1	0.862908	44.1888
KEGG_PATHWAY	mmu03010:Ribosome	6	0.0162615	0.0354805	GM4705, LOC102642752, RPS29, RPL34, RPL34-PS1, RPS24	98	145	7720	3.25968	0.999062	0.581685	36.2467
UP_SEQ_FEATURE	short sequence motif:DECH box	2	0.00542049	0.0357109	DICER1, DHX58	218	3	18012	55.0826	1	0.989125	42.4815
UP_SEQ_FEATURE	chain:60S ribosomal protein L34	2	0.00542049	0.0357109	GM4705, RPL34	218	3	18012	55.0826	1	0.989125	42.4815
GOTERM_BP_DIRECT	GO:0009612~response to mechanical stimulus	4	0.010841	0.0377533	TGFBR2, MBD2, CXCL12, CITED2	213	63	18082	5.38997	1	0.87484	46.9702
GOTERM_MF_DIRECT	GO:0008022~protein C-terminus binding	7	0.0189717	0.0379756	SASH1, VIM, CENPF, PABPC1, MID1IP1, ARL6IP5, PIK3R1	207	209	17446	2.82278	1	0.773558	41.9701
GOTERM_BP_DIRECT	GO:0008637~apoptotic mitochondrial changes	3	0.00813074	0.0396296	RNF7, MCL1, PIM2	213	27	18082	9.43245	1	0.877872	48.6491
UP_KEYWORDS	Nuclease	5	0.0135512	0.0402066	APEX2, DICER1, ZC3H12A, MGME1, DXO	234	125	22680	3.87692	0.999947	0.348328	41.1211
UP_KEYWORDS	Cell junction	13	0.0352332	0.0410381	TNS3, PARD6B, GLRB, GPHN, CNTNAP4, CACNG5, ACTN1, LRRC4C, RGS17, AFAP1L1, SSPN, DPP4, PARVB	234	661	22680	1.9062	0.999957	0.342322	41.7762
INTERPRO	IPR001841:Zinc finger, RING-type	8	0.021682	0.0421019	MKRN1, RNF130, PCGF5, RNF7, RNF152, PEX2, MIB2, LONRF1	231	286	20594	2.49375	1	0.960286	46.4024
UP_KEYWORDS	Stress response	4	0.010841	0.0421229	MAP4K2, ZC3H12A, CHORDC1, PIK3R1	234	75	22680	5.16923	0.999967	0.338433	42.6206
GOTERM_BP_DIRECT	GO:0048839~inner ear development	4	0.010841	0.0424215	H2-K1, BMPER, POU3F4, PTPN11	213	66	18082	5.14497	1	0.886229	51.055
GOTERM_CC_DIRECT	GO:0055037~recycling endosome	5	0.0135512	0.0426012	RAP2B, STX7, CENPF, ARF6, ACKR3	223	116	19662	3.80045	0.999992	0.544581	43.602
UP_SEQ_FEATURE	nucleotide phosphate-binding region:ATP	19	0.0514947	0.0432581	TBK1, PDK3, DICER1, TGFBR2, MAP4K2, TRIO, PIM2, CMPK2, MAP4K3, IGHMBP2, MAST1, DDX18, CSNK1D, ARAF, DYRK1A, MVK, CIT, DHX58, KIF26B	218	963	18012	1.63017	1	0.99102	48.9604
INTERPRO	IPR021160:Mitogen-activated protein (MAP) kinase kinase kinase kinase	2	0.00542049	0.0439335	MAP4K3, MAP4K2	231	4	20594	44.5758	1	0.947576	47.8693
GOTERM_BP_DIRECT	GO:0009791~post-embryonic development	5	0.0135512	0.0452602	ACO1, MORC3, IGF2R, DICER1, TET2	213	114	18082	3.72333	1	0.893792	53.3924
GOTERM_CC_DIRECT	GO:0005768~endosome	12	0.032523	0.0452855	RAP2B, SNX18, STX7, ANKRD13B, CHMP4B, MIB2, IGF2R, SNX16, ARF6, ACKR3, ITM2B, CHMP2B	223	544	19662	1.94494	0.999996	0.54385	45.6471
KEGG_PATHWAY	mmu04510:Focal adhesion	7	0.0189717	0.0456173	PIK3CD, COL1A2, ACTN1, MYL12B, THBS2, PIK3R1, PARVB	98	207	7720	2.66391	0.999878	0.632581	44.111
GOTERM_BP_DIRECT	GO:0021987~cerebral cortex development	4	0.010841	0.0456869	HIF1A, MCPH1, DICER1, PTPRS	213	68	18082	4.99365	1	0.887918	53.7345
GOTERM_BP_DIRECT	GO:0072086~specification of loop of Henle identity	2	0.00542049	0.0460829	IRX3, IRX1	213	4	18082	42.446	1	0.88196	54.05
GOTERM_BP_DIRECT	GO:0097411~hypoxia-inducible factor-1alpha signaling pathway	2	0.00542049	0.0460829	HIF1A, PDK3	213	4	18082	42.446	1	0.88196	54.05
KEGG_PATHWAY	mmu05210:Colorectal cancer	4	0.010841	0.0462043	TGFBR2, PIK3CD, ARAF, PIK3R1	98	64	7720	4.92347	0.999892	0.598682	44.5378
GOTERM_MF_DIRECT	GO:0008349~MAP kinase kinase kinase kinase activity	2	0.00542049	0.0464054	MAP4K3, MAP4K2	207	4	17446	42.1401	1	0.811941	48.723
GOTERM_CC_DIRECT	GO:0005829~cytosol	29	0.0785972	0.046776	MCL1, TBK1, CHMP4B, SNX16, VIM, CHMP2B, CMPK2, MAGED1, GPX1, PCBP3, HTRA1, UNC5A, TGM2, ZFAT, INPP5D, PIK3R1, RAP2B, ACO1, TGFBR2, MID1IP1, NKX6-1, PTPN11, PLA2G4A, HIF1A, PLEKHA5, CSNK1D, ARAF, MVK, CIT	223	1784	19662	1.43326	0.999998	0.534046	46.753
GOTERM_MF_DIRECT	GO:0004518~nuclease activity	5	0.0135512	0.0474652	APEX2, DICER1, ZC3H12A, MGME1, DXO	207	115	17446	3.66436	1	0.793728	49.5182
PIR_SUPERFAMILY	PIRSF038172:mitogen-activated protein kinase kinase kinase kinase	2	0.00542049	0.0478563	MAP4K3, MAP4K2	23	4	1807	39.2826	0.676289	0.676289	32.2065
KEGG_PATHWAY	mmu05212:Pancreatic cancer	4	0.010841	0.0480125	TGFBR2, PIK3CD, ARAF, PIK3R1	98	65	7720	4.84772	0.999925	0.57823	45.8339
INTERPRO	IPR011009:Protein kinase-like domain	12	0.032523	0.0484867	MAP4K3, MAST1, CSNK1D, TBK1, TGFBR2, DYRK1A, PIK3CD, ARAF, MAP4K2, TRIO, PIM2, CIT	231	556	20594	1.92413	1	0.944936	51.3556
KEGG_PATHWAY	mmu04931:Insulin resistance	5	0.0135512	0.049322	CREB1, PIK3CD, SLC27A6, PIK3R1, PTPN11	98	110	7720	3.58071	0.999942	0.556693	46.755
GOTERM_MF_DIRECT	GO:0003725~double-stranded RNA binding	4	0.010841	0.0499185	VIM, DICER1, ACTN1, DHX58	207	70	17446	4.81601	1	0.786376	51.3154
BIOCARTA	m_nkcellsPathway:Ras-Independent pathway in NK cell-mediated cytotoxicity	3	0.00813074	0.0504865	H2-K1, H2-D1, PIK3R1	26	19	1289	7.82794	0.982417	0.982417	42.1888
UP_SEQ_FEATURE	binding site:ATP	13	0.0352332	0.0505397	MAP4K3, MAST1, CSNK1D, TBK1, PDK3, TGFBR2, DYRK1A, ARAF, MAP4K2, TRIO, MVK, PIM2, CIT	218	583	18012	1.84238	1	0.992062	54.5595
GOTERM_MF_DIRECT	GO:0008134~transcription factor binding	9	0.0243922	0.0506037	IGHMBP2, KLF5, HIF1A, WWP2, CEBPG, CREB1, CENPF, FEM1A, PIK3R1	207	342	17446	2.2179	1	0.767981	51.8067
GOTERM_BP_DIRECT	GO:1990090~cellular response to nerve growth factor stimulus	3	0.00813074	0.0509336	CSNK1D, CREB1, TAC1	213	31	18082	8.21536	1	0.899101	57.7533
GOTERM_MF_DIRECT	GO:0004672~protein kinase activity	12	0.032523	0.051018	MAP4K3, MAST1, CSNK1D, TBK1, PDK3, TGFBR2, DYRK1A, ARAF, MAP4K2, TRIO, PIM2, CIT	207	531	17446	1.90464	1	0.748708	52.1015
UP_KEYWORDS	Cytoskeleton	18	0.0487845	0.0514507	ACTN1, MID1IP1, TBCEL, RTTN, MAST1, GPHN, CSNK1D, RAB28, MAPK1IP1, MCPH1, SKA1, INPP5D, ARAP3, ADD3, ARL6IP5, PARVB, MDM1, KIF26B	234	1073	22680	1.62592	0.999997	0.385891	49.4291
GOTERM_MF_DIRECT	GO:0001540~beta-amyloid binding	3	0.00813074	0.0515767	CST3, ITM2B, ITM2A	207	31	17446	8.15615	1	0.731395	52.4963
GOTERM_MF_DIRECT	GO:0005524~ATP binding	26	0.0704664	0.052283	TBK1, GLUD1, ATP10A, DICER1, MAP4K2, ITM2B, CMPK2, IGHMBP2, GPHN, DDX18, ACSL4, DHX58, PDK3, PIK3CD, TGFBR2, TRIO, PIM2, MAP4K3, MAST1, CSNK1D, DYRK1A, ARAF, MVK, CIT, CHORDC1, KIF26B	207	1507	17446	1.45407	1	0.716048	52.9912
KEGG_PATHWAY	mmu05169:Epstein-Barr virus infection	7	0.0189717	0.0530861	H2-K1, TBK1, VIM, PIK3CD, H2-D1, PSMD7, PIK3R1	98	215	7720	2.56478	0.999973	0.55506	49.3232
KEGG_PATHWAY	mmu04664:Fc epsilon RI signaling pathway	4	0.010841	0.0536432	PLA2G4A, PIK3CD, INPP5D, PIK3R1	98	68	7720	4.63385	0.999976	0.532373	49.6934
GOTERM_BP_DIRECT	GO:0007584~response to nutrient	4	0.010841	0.0543759	CNR1, TGFBR2, LIPG, ACSL4	213	73	18082	4.65162	1	0.907331	60.2092
INTERPRO	IPR010579:MHC class I, alpha chain, C-terminal	2	0.00542049	0.0546132	H2-K1, H2-D1	231	5	20594	35.6606	1	0.94758	55.7047
UP_SEQ_FEATURE	compositionally biased region:Gly-rich	7	0.0189717	0.0552575	OTUD5, ZFP326, TRIO, MBD2, ZFP608, CITED2, KIF26B	218	225	18012	2.57052	1	0.99101	57.875
GOTERM_MF_DIRECT	GO:0019904~protein domain specific binding	8	0.021682	0.055514	RAP2B, DICER1, TGM2, ACTN1, MBD2, PIK3R1, PTPN11, CHMP2B	207	289	17446	2.33302	1	0.718758	55.1945
GOTERM_MF_DIRECT	GO:0070728~leucine binding	2	0.00542049	0.0576679	GLUD1, SESN2	207	5	17446	33.7121	1	0.714435	56.6096
UP_KEYWORDS	Acetylation	42	0.11383	0.0578339	STX7, DERL1, CHMP4B, GLUD1, VIM, COX7C, SESN2, COMMD10, CHMP2B, IGHMBP2, GOT2, GPX1, JADE3, RPS29, MFHAS1, RAB28, RPL34, RPL34-PS1, TGM2, PABPC1, PSMD7, ARL6IP5, API5, PIK3R1, RBM25, RPS24, GM4705, ZFP326, ACTN1, MID1IP1, RTTN, PTPN11, MAP4K3, RNF7, ANKRD13B, HIF1A, HUWE1, IGF2R, CHORDC1, CIT, GPAM, ADD3	234	3125	22680	1.30265	0.999999	0.411127	53.6499
GOTERM_BP_DIRECT	GO:0007179~transforming growth factor beta receptor signaling pathway	4	0.010841	0.0580573	CREB1, TGFBR2, COL1A2, CITED2	213	75	18082	4.52757	1	0.915401	62.687
GOTERM_BP_DIRECT	GO:0001764~neuron migration	5	0.0135512	0.0582525	PEX2, SEMA3A, CXCL12, CHL1, NKX6-1	213	124	18082	3.42307	1	0.909968	62.8142
GOTERM_BP_DIRECT	GO:0007264~small GTPase mediated signal transduction	7	0.0189717	0.0597681	RAP2B, RABL2, GNA13, MFHAS1, RAB28, ARF6, ARL4C	213	236	18082	2.51798	1	0.909601	63.7884
UP_KEYWORDS	Cell membrane	49	0.132802	0.0608129	SNX18, ATP10A, H2-D1, MAP4K2, ARF6, LRRC4C, LRIG3, ITM2B, MAGED1, CDH8, GOT2, GPHN, UNC5A, RAB28, HTRA1, CNR1, INPP5D, NT5E, ARL6IP5, DPP4, PARD6B, GLRB, CNTNAP4, ATRNL1, PDPN, TGFBR2, CACNG5, ACTN1, MMP16, ACKR3, GAS1, SSPN, UBL3, MAST1, ANKRD13B, CSNK1D, SLC7A2, SSTR1, GRM8, STXBP5, SCN11A, CNTN3, PMP22, ARAP3, SLITRK6, ARL4C, ADD3, CHL1, PARVB	234	3759	22680	1.26343	1	0.415954	55.5063
GOTERM_MF_DIRECT	GO:0015171~amino acid transmembrane transporter activity	3	0.00813074	0.0608221	PDPN, SLC7A2, SLC6A14	207	34	17446	7.43649	1	0.716625	58.6072
UP_SEQ_FEATURE	repeat:LRR 9	5	0.0135512	0.0616082	FMOD, MFHAS1, LRRC4C, LRIG3, SLITRK6	218	123	18012	3.35869	1	0.991293	61.982
UP_SEQ_FEATURE	splice variant	68	0.184297	0.0619585	MKRN1, TTC29, H2-D1, CXCL12, CITED2, PCGF5, PCBP3, UNC5A, PEX2, GXYLT1, ZFAT, H2-K1, ICOSL, H2-L, ATRNL1, ZFP326, PTPRS, TBCEL, PIM2, MBD2, TIMM21, RTTN, MTMR12, TNS3, FAM114A2, ANKRD13B, HIF1A, HUWE1, STXBP5, MIB2, CELF4, ADD3, MDM1, CHL1, IRX3, OTUD5, EMCN, APEX2, TAC1, AFAP1L1, TSC22D1, BCL11A, BTF3, INPP5D, ACSL4, SLC30A9, GTF3C1, RBM25, RPS24, MEST, COBLL1, PARD6B, MSTO1, SPSB1, CREB1, TGFBR…	218	4691	18012	1.1977	1	0.986934	62.1972
UP_SEQ_FEATURE	domain:PH 2	3	0.00813074	0.0630119	TRIO, AFAP1L1, ARAP3	218	34	18012	7.29034	1	0.982509	62.8378
INTERPRO	IPR013083:Zinc finger, RING/FYVE/PHD-type	10	0.0271025	0.0630506	MKRN1, RNF130, PCGF5, PHF3, RNF7, JADE3, RNF152, PEX2, MIB2, LONRF1	231	445	20594	2.0034	1	0.955323	61.1038
GOTERM_BP_DIRECT	GO:0001525~angiogenesis	7	0.0189717	0.0636389	GNA13, KLF5, EMCN, HIF1A, DICER1, ZC3H12A, ACKR3	213	239	18082	2.48638	1	0.917512	66.1688
UP_KEYWORDS	Membrane	102	0.276445	0.0637191	GNA13, SCN3B, CHMP4B, LRRC4C, GOT2, MAGED1, HTRA1, RAB28, UNC5A, SPRED2, GXYLT1, HIGD1B, ICOSL, ATRNL1, PDPN, PTPRS, ACTN1, CHODL, SSPN, TRIQK, RNF130, ANKRD13B, HUWE1, SSTR1, SLITRK6, PMP22, ADD3, HS3ST3B1, ASPRV1, SLC2A10, EMCN, STX7, DERL1, MCL1, COX7C, MAP4K2, ARF6, LRIG3, KCNMB2, CHMP2B, CNR1, ARL6IP6, ARL6IP5, SLC30A9, MEST, PARD6B, MSTO1, HPCAL1, TGFBR2, SLC6A14, GAS1, PLEKHA5, SLC7A2, RNF…	234	8683	22680	1.13856	1	0.420089	57.2511
INTERPRO	IPR000719:Protein kinase, catalytic domain	11	0.0298127	0.0641292	MAP4K3, MAST1, CSNK1D, TBK1, TGFBR2, DYRK1A, ARAF, MAP4K2, TRIO, PIM2, CIT	231	515	20594	1.90421	1	0.944958	61.748
GOTERM_CC_DIRECT	GO:0030054~cell junction	14	0.0379435	0.0642729	PARD6B, GLRB, CNTNAP4, CACNG5, ACTN1, LRRC4C, RGS17, AFAP1L1, SSPN, PTPN11, TNS3, GPHN, PARVB, DPP4	223	718	19662	1.7192	1	0.63218	58.2701
INTERPRO	IPR003893:Iroquois-class homeodomain protein	2	0.00542049	0.0651742	IRX3, IRX1	231	6	20594	29.7172	1	0.934239	62.3626
UP_SEQ_FEATURE	metal ion-binding site:Zinc 2	4	0.010841	0.0659845	RNF7, ARAF, CHORDC1, NT5E	218	77	18012	4.29215	1	0.980103	64.591
UP_KEYWORDS	DNA-binding	24	0.0650459	0.0660667	KLF5, IRX3, APEX2, ZFP326, CEBPG, CREB1, IRX1, MBD2, TET2, TOX3, NKX6-1, IGHMBP2, TOX, HIF1A, PCBP3, HUWE1, CENPB, POU3F4, ZC3H12A, RFX3, ZFAT, ATXN1L, GTF3C1, ZFP536	234	1604	22680	1.45022	1	0.421202	58.6141
GOTERM_MF_DIRECT	GO:0016740~transferase activity	25	0.0677562	0.0662683	TBK1, MAP4K2, CMPK2, GOT2, GPHN, WWP2, TGM2, GXYLT1, B3GALT1, PDK3, PIK3CD, TGFBR2, TRIO, PIM2, MAP4K3, MAST1, CSNK1D, HUWE1, DYRK1A, ARAF, MBOAT2, MVK, CIT, GPAM, HS3ST3B1	207	1472	17446	1.43139	1	0.731586	61.8565
UP_SEQ_FEATURE	domain:PH 1	3	0.00813074	0.0663157	TRIO, AFAP1L1, ARAP3	218	35	18012	7.08204	1	0.974172	64.7815
GOTERM_BP_DIRECT	GO:0010634~positive regulation of epithelial cell migration	3	0.00813074	0.0664532	HIF1A, TGFBR2, TAC1	213	36	18082	7.07433	1	0.921185	67.8063
GOTERM_BP_DIRECT	GO:0002474~antigen processing and presentation of peptide antigen via MHC class I	3	0.00813074	0.0664532	H2-K1, H2-L, H2-D1	213	36	18082	7.07433	1	0.921185	67.8063
GOTERM_BP_DIRECT	GO:0042985~negative regulation of amyloid precursor protein biosynthetic process	2	0.00542049	0.0683254	ITM2B, ITM2A	213	6	18082	28.2973	1	0.921745	68.8541
GOTERM_BP_DIRECT	GO:0086015~SA node cell action potential	2	0.00542049	0.0683254	SCN3B, CACNA1G	213	6	18082	28.2973	1	0.921745	68.8541
GOTERM_BP_DIRECT	GO:2001054~negative regulation of mesenchymal cell apoptotic process	2	0.00542049	0.0683254	HIF1A, POU3F4	213	6	18082	28.2973	1	0.921745	68.8541
UP_SEQ_FEATURE	domain:Ig-like C1-type	3	0.00813074	0.0696761	H2-K1, H2-L, H2-D1	218	36	18012	6.88532	1	0.972453	66.6608
UP_SEQ_FEATURE	repeat:LRR 12	4	0.010841	0.0701236	FMOD, MFHAS1, LRIG3, SLITRK6	218	79	18012	4.18349	1	0.966285	66.9039
GOTERM_BP_DIRECT	GO:0043066~negative regulation of apoptotic process	12	0.032523	0.070322	TSC22D1, GPX1, HIF1A, RNF7, MCL1, ARAF, CENPF, PIM2, GAS1, API5, PIK3R1, CITED2	213	566	18082	1.79983	1	0.922648	69.9362
UP_SEQ_FEATURE	metal ion-binding site:Zinc 1	4	0.010841	0.0722363	RNF7, ARAF, CHORDC1, NT5E	218	80	18012	4.13119	1	0.962754	68.0292
KEGG_PATHWAY	mmu04380:Osteoclast differentiation	5	0.0135512	0.0736994	CTSK, CREB1, TGFBR2, PIK3CD, PIK3R1	98	126	7720	3.12601	1	0.626571	61.4786
UP_SEQ_FEATURE	compositionally biased region:Gln-rich	5	0.0135512	0.0739697	TSC22D1, IER5L, TET2, TOX3, NUMBL	218	131	18012	3.15358	1	0.958619	68.9257
INTERPRO	IPR001849:Pleckstrin homology domain	7	0.0189717	0.0742872	PLEKHA5, ARHGAP42, TRIO, ASAP3, AFAP1L1, ARAP3, CIT	231	262	20594	2.38191	1	0.944683	67.3462
SMART	SM00548:IRO	2	0.00542049	0.0747034	IRX3, IRX1	135	6	10425	25.7407	0.999978	0.971886	59.8992
UP_SEQ_FEATURE	zinc finger region:RING-type	6	0.0162615	0.0747676	MKRN1, RNF130, PCGF5, RNF7, RNF152, PEX2	218	186	18012	2.66529	1	0.952696	69.3305
INTERPRO	IPR017441:Protein kinase, ATP binding site	9	0.0243922	0.0754141	MAP4K3, CSNK1D, TBK1, TGFBR2, DYRK1A, ARAF, MAP4K2, PIM2, CIT	231	394	20594	2.03646	1	0.935708	67.9179
GOTERM_BP_DIRECT	GO:0000381~regulation of alternative mRNA splicing, via spliceosome	3	0.00813074	0.0764202	DYRK1A, CELF4, RBM25	213	39	18082	6.53016	1	0.934278	73.0266
GOTERM_BP_DIRECT	GO:0048701~embryonic cranial skeleton morphogenesis	3	0.00813074	0.0764202	TGFBR2, MMP16, GAS1	213	39	18082	6.53016	1	0.934278	73.0266
UP_SEQ_FEATURE	region of interest:Connecting peptide	3	0.00813074	0.076559	H2-K1, H2-L, H2-D1	218	38	18012	6.52294	1	0.948742	70.2213
GOTERM_CC_DIRECT	GO:0031902~late endosome membrane	4	0.010841	0.0776619	STX7, CHMP4B, SNX16, CHMP2B	223	88	19662	4.00775	1	0.684338	65.4772
GOTERM_CC_DIRECT	GO:0045121~membrane raft	7	0.0189717	0.0777499	RAP2B, UNC5A, CNR1, TGFBR2, H2-D1, INPP5D, DPP4	223	262	19662	2.3557	1	0.666035	65.5205
UP_SEQ_FEATURE	repeat:LRR 8	5	0.0135512	0.0789061	FMOD, MFHAS1, LRRC4C, LRIG3, SLITRK6	218	134	18012	3.08298	1	0.946056	71.3519
GOTERM_BP_DIRECT	GO:2000020~positive regulation of male gonad development	2	0.00542049	0.0792523	SEMA3A, CITED2	213	7	18082	24.2549	1	0.936719	74.3581
GOTERM_BP_DIRECT	GO:0001569~patterning of blood vessels	3	0.00813074	0.0798416	GNA13, TGFBR2, CXCL12	213	40	18082	6.3669	1	0.93392	74.6272
INTERPRO	IPR008271:Serine/threonine-protein kinase, active site	8	0.021682	0.0798549	MAST1, CSNK1D, TGFBR2, DYRK1A, ARAF, TRIO, PIM2, CIT	231	333	20594	2.14178	1	0.934832	70.081
GOTERM_BP_DIRECT	GO:0008360~regulation of cell shape	5	0.0135512	0.0810614	GNA13, CSNK1D, PDPN, MYL12B, ARAP3	213	139	18082	3.05367	1	0.932624	75.176
SMART	SM00184:RING	7	0.0189717	0.0810989	MKRN1, RNF130, PCGF5, RNF152, PEX2, MIB2, LONRF1	135	234	10425	2.31007	0.999991	0.945953	63.0426
UP_SEQ_FEATURE	repeat:LRR 6	6	0.0162615	0.0816394	FMOD, MFHAS1, LRRC4C, LRIG3, TBCEL, SLITRK6	218	191	18012	2.59551	1	0.944305	72.6179
INTERPRO	IPR001660:Sterile alpha motif domain	4	0.010841	0.081879	PPFIA2, SASH1, CNKSR3, ARAP3	231	91	20594	3.91875	1	0.928507	71.0213
UP_SEQ_FEATURE	domain:Protein kinase	11	0.0298127	0.0836304	MAP4K3, MAST1, CSNK1D, TBK1, TGFBR2, DYRK1A, ARAF, MAP4K2, TRIO, PIM2, CIT	218	502	18012	1.81048	1	0.941147	73.5071
GOTERM_MF_DIRECT	GO:0005525~GTP binding	9	0.0243922	0.084413	RAP2B, RABL2, GNA13, MFHAS1, RAB28, GLUD1, TGM2, ARF6, ARL4C	207	383	17446	1.98047	1	0.801724	71.0517
GOTERM_BP_DIRECT	GO:0042981~regulation of apoptotic process	6	0.0162615	0.0852769	MAGED1, MCL1, IGF2R, CREB1, RBM25, CARD10	213	199	18082	2.55956	1	0.938022	76.9877
GOTERM_MF_DIRECT	GO:0008270~zinc ion binding	19	0.0514947	0.0854258	MKRN1, APEX2, ZFP326, MMP16, TET2, IGHMBP2, PCGF5, RNF130, PHF3, JADE3, RNF7, RPS29, PEX2, MORC3, RNF152, MIB2, LONRF1, CHORDC1, DHX58	207	1075	17446	1.4896	1	0.791983	71.4986
UP_SEQ_FEATURE	compositionally biased region:Poly-Asp	4	0.010841	0.0854957	PPFIA2, BTF3, GAS1, NKX6-1	218	86	18012	3.84297	1	0.937838	74.3155
INTERPRO	IPR006935:Helicase/UvrB domain	2	0.00542049	0.0859449	DICER1, DHX58	231	8	20594	22.2879	1	0.927273	72.8274
GOTERM_BP_DIRECT	GO:0006865~amino acid transport	3	0.00813074	0.0868236	PDPN, SLC7A2, SLC6A14	213	42	18082	6.06372	1	0.937474	77.6207
UP_KEYWORDS	Exonuclease	3	0.00813074	0.0871652	APEX2, MGME1, DXO	234	48	22680	6.05769	1	0.506419	69.185
UP_SEQ_FEATURE	zinc finger region:C2H2-type	3	0.00813074	0.0872625	ZFP804A, ZFP706, ZFP608	218	41	18012	6.04565	1	0.934428	75.0599
KEGG_PATHWAY	mmu04068:FoxO signaling pathway	5	0.0135512	0.0878123	TGFBR2, PIK3CD, ARAF, GADD45G, PIK3R1	98	134	7720	2.93938	1	0.669998	68.1861
GOTERM_BP_DIRECT	GO:0000122~negative regulation of transcription from RNA polymerase II promoter	14	0.0379435	0.0881667	IGHMBP2, KLF5, HIF1A, PCBP3, PEX2, WWP2, BCL11A, DICER1, ATXN1L, MBD2, ZFP536, NKX6-1, AKIRIN2, CITED2	213	729	18082	1.6303	1	0.936528	78.1571
UP_KEYWORDS	Magnesium	10	0.0271025	0.089941	GNA13, MAST1, GPHN, APEX2, ATP10A, TGFBR2, DICER1, ZC3H12A, ACSL4, DXO	234	521	22680	1.86033	1	0.506802	70.3728
INTERPRO	IPR001039:MHC class I, alpha chain, alpha1/alpha2	3	0.00813074	0.0899589	H2-K1, H2-L, H2-D1	231	45	20594	5.94343	1	0.926075	74.5071
GOTERM_BP_DIRECT	GO:0060371~regulation of atrial cardiac muscle cell membrane depolarization	2	0.00542049	0.0900517	SCN3B, CACNA1G	213	8	18082	21.223	1	0.936724	78.8896
GOTERM_BP_DIRECT	GO:0060136~embryonic process involved in female pregnancy	2	0.00542049	0.0900517	ACSL4, CITED2	213	8	18082	21.223	1	0.936724	78.8896
UP_SEQ_FEATURE	repeat:LRR 11	4	0.010841	0.0901301	FMOD, MFHAS1, LRIG3, SLITRK6	218	88	18012	3.75563	1	0.933469	76.2254
UP_SEQ_FEATURE	domain:Ig-like C2-type 3	4	0.010841	0.0901301	PTPRS, CNTN3, LRIG3, CHL1	218	88	18012	3.75563	1	0.933469	76.2254
GOTERM_MF_DIRECT	GO:0035197~siRNA binding	2	0.00542049	0.0906673	DICER1, MBD2	207	8	17446	21.07	1	0.798979	73.7107
GOTERM_MF_DIRECT	GO:0031957~very long-chain fatty acid-CoA ligase activity	2	0.00542049	0.0906673	SLC27A6, ACSL4	207	8	17446	21.07	1	0.798979	73.7107
GOTERM_MF_DIRECT	GO:0046977~TAP binding	2	0.00542049	0.0906673	H2-K1, H2-D1	207	8	17446	21.07	1	0.798979	73.7107
SMART	SM00454:SAM	4	0.010841	0.0910728	PPFIA2, SASH1, CNKSR3, ARAP3	135	83	10425	3.72155	0.999998	0.928319	67.4973
GOTERM_BP_DIRECT	GO:0010629~negative regulation of gene expression	7	0.0189717	0.0921728	TBK1, WWP2, CREB1, BCL11A, ZC3H12A, AKIRIN2, CITED2	213	265	18082	2.24243	1	0.937387	79.6862
UP_SEQ_FEATURE	domain:BRICHOS	2	0.00542049	0.0924299	ITM2B, ITM2A	218	8	18012	20.656	1	0.931412	77.1231
UP_KEYWORDS	SH2 domain	4	0.010841	0.09396	TNS3, INPP5D, PIK3R1, PTPN11	234	105	22680	3.69231	1	0.512085	72.0179
UP_KEYWORDS	Coiled coil	40	0.10841	0.0947646	PPFIA2, STX7, CHMP4B, TBK1, SNX16, VIM, AFAP1L1, ASAP3, CHMP2B, CMPK2, CFAP36, TSC22D1, NPTX2, MORC3, CENPB, ARHGAP42, BCL11A, SKA1, PSMD7, DHX58, PIK3R1, RBM25, EBAG9, SASH1, ZFP326, CEBPG, CREB1, CENPF, ACTN1, TBCEL, ZFP608, CARD10, NUMBL, HUWE1, STXBP5, MCPH1, CACNA1G, SCN11A, CIT, MDM1	234	3076	22680	1.26038	1	0.504792	72.337
GOTERM_CC_DIRECT	GO:0048471~perinuclear region of cytoplasm	13	0.0352332	0.0951675	SLC2A10, STX7, AKIP1, VIM, CST3, CENPF, CHODL, ACKR3, IGHMBP2, PLA2G4A, CSNK1D, IGF2R, CACNA1G	223	692	19662	1.65638	1	0.724879	73.1697
INTERPRO	IPR013684:Mitochondrial Rho-like	2	0.00542049	0.0961573	RABL2, MFHAS1	231	9	20594	19.8114	1	0.929622	76.9122
UP_SEQ_FEATURE	compositionally biased region:Glu-rich	7	0.0189717	0.0971278	PPFIA2, IRX3, HUWE1, ZFP326, BCL11A, CIT, RBM25	218	262	18012	2.20751	1	0.934271	78.8594
GOTERM_CC_DIRECT	GO:0000940~condensed chromosome outer kinetochore	2	0.00542049	0.0971657	CENPF, SKA1	223	9	19662	19.5934	1	0.716096	73.9389
GOTERM_CC_DIRECT	GO:0000815~ESCRT III complex	2	0.00542049	0.0971657	CHMP4B, CHMP2B	223	9	19662	19.5934	1	0.716096	73.9389
GOTERM_CC_DIRECT	GO:0031301~integral component of organelle membrane	2	0.00542049	0.0971657	RNF152, ITM2B	223	9	19662	19.5934	1	0.716096	73.9389
GOTERM_BP_DIRECT	GO:0035094~response to nicotine	3	0.00813074	0.0976214	CNR1, CREB1, NKX6-1	213	45	18082	5.65947	1	0.944112	81.605
GOTERM_MF_DIRECT	GO:0042277~peptide binding	4	0.010841	0.0976342	H2-K1, CSNK1D, H2-D1, DPP4	207	93	17446	3.62495	1	0.811277	76.4046
UP_KEYWORDS	Nucleus	56	0.151774	0.0978004	GNA13, CHMP4B, MORF4L2, CITED2, CFAP36, MAGED1, IGHMBP2, PCGF5, DDX18, WWP2, ZFAT, DXO, AKIRIN1, AKIRIN2, API5, TSEN15, ZFP326, MID1IP1, MBD2, TOX3, HIF1A, HUWE1, CELF4, ATXN1L, MDM1, IRAK1BP1, IRX3, APEX2, MCL1, IRX1, COMMD10, TSC22D1, MORC3, CENPB, BCL11A, WDR13, POU3F4, BTF3, ZC3H12A, PABPC1, GTF3C1, SLC30A9, RBM25, KLF5, AKIP1, CREB1, CEBPG, ZFP706, RGS17, NKX6-1, TOX, RNF7, CSNK1D, DYRK1A, R…	234	4534	22680	1.19711	1	0.506254	73.5108
GOTERM_BP_DIRECT	GO:0035556~intracellular signal transduction	9	0.0243922	0.0978524	MAP4K3, GNA13, TNS3, MAST1, SPSB1, ARAF, MAP4K2, INPP5D, CIT	213	400	18082	1.91007	1	0.941276	81.6825
KEGG_PATHWAY	mmu04010:MAPK signaling pathway	7	0.0189717	0.0982707	MAP4K3, PLA2G4A, TGFBR2, GADD45G, MAP4K2, CACNG5, CACNA1G	98	253	7720	2.17956	1	0.690983	72.4442
GOTERM_BP_DIRECT	GO:0007411~axon guidance	5	0.0135512	0.0983767	UNC5A, GAS1, SEMA3A, CHL1, KIF26B	213	149	18082	2.84873	1	0.938951	81.8572
KEGG_PATHWAY	mmu05215:Prostate cancer	4	0.010841	0.0985299	CREB1, PIK3CD, ARAF, PIK3R1	98	88	7720	3.58071	1	0.671165	72.5428
GOTERM_MF_DIRECT	GO:0042605~peptide antigen binding	3	0.00813074	0.0987846	H2-K1, H2-L, H2-D1	207	45	17446	5.61868	1	0.803217	76.824
UP_KEYWORDS	Ribonucleoprotein	7	0.0189717	0.098892	IGHMBP2, GM4705, PCBP3, RPS29, RPL34, RPL34-PS1, RPS24	234	308	22680	2.2028	1	0.500527	73.9215

## Sheet: GO HyperHypo 4 plot 
Category	Term	Count	PValue	Type
GOTERM_BP_DIRECT	GO:0007268~chemical synaptic transmission	6	0.00111041	HYPER
GOTERM_BP_DIRECT	GO:0006468~protein phosphorylation	9	0.00455273	HYPER
GOTERM_BP_DIRECT	GO:0009791~post-embryonic development	4	0.0150701	HYPER
GOTERM_BP_DIRECT	GO:0016310~phosphorylation	8	0.0209902	HYPER
KEGG_PATHWAY	mmu05221:Acute myeloid leukemia	3	0.0210064	HYPER
GOTERM_BP_DIRECT	GO:0030154~cell differentiation	9	0.0249115	HYPER
GOTERM_BP_DIRECT	GO:0086015~SA node cell action potential	2	0.0269064	HYPER
GOTERM_BP_DIRECT	GO:0002376~immune system process	6	0.0300733	HYPER
KEGG_PATHWAY	mmu04622:RIG-I-like receptor signaling pathway	3	0.030164	HYPER
GOTERM_BP_DIRECT	GO:0060371~regulation of atrial cardiac muscle cell membrane depolarization	2	0.0357153	HYPER
GOTERM_BP_DIRECT	GO:0021987~cerebral cortex development	3	0.0381617	HYPER
KEGG_PATHWAY	mmu04024:cAMP signaling pathway	4	0.0435734	HYPER
KEGG_PATHWAY	mmu04666:Fc gamma R-mediated phagocytosis	3	0.0443737	HYPER
GOTERM_BP_DIRECT	GO:0019233~sensory perception of pain	3	0.0477612	HYPER
KEGG_PATHWAY	mmu05215:Prostate cancer	3	0.0482499	HYPER
GOTERM_BP_DIRECT	GO:0090502~RNA phosphodiester bond hydrolysis, endonucleolytic	2	0.0487812	HYPER
GOTERM_BP_DIRECT	GO:0006641~triglyceride metabolic process	4	0.00268748	HYPO
GOTERM_BP_DIRECT	GO:0097192~extrinsic apoptotic signaling pathway in absence of ligand	4	0.00332384	HYPO
GOTERM_BP_DIRECT	GO:0008631~intrinsic apoptotic signaling pathway in response to oxidative stress	3	0.00567642	HYPO
GOTERM_BP_DIRECT	GO:0015908~fatty acid transport	3	0.00717035	HYPO
KEGG_PATHWAY	mmu03010:Ribosome	6	0.00729817	HYPO
GOTERM_BP_DIRECT	GO:0006915~apoptotic process	11	0.00772498	HYPO
GOTERM_BP_DIRECT	GO:0001916~positive regulation of T cell mediated cytotoxicity	3	0.00797673	HYPO
GOTERM_BP_DIRECT	GO:0009612~response to mechanical stimulus	4	0.0103171	HYPO
GOTERM_BP_DIRECT	GO:0010977~negative regulation of neuron projection development	4	0.010769	HYPO
GOTERM_BP_DIRECT	GO:0048839~inner ear development	4	0.0117068	HYPO
GOTERM_BP_DIRECT	GO:0001666~response to hypoxia	6	0.0122338	HYPO
GOTERM_BP_DIRECT	GO:0006520~cellular amino acid metabolic process	3	0.0125792	HYPO
GOTERM_BP_DIRECT	GO:0008284~positive regulation of cell proliferation	10	0.0156988	HYPO
GOTERM_BP_DIRECT	GO:0010716~negative regulation of extracellular matrix disassembly	2	0.0212513	HYPO
KEGG_PATHWAY	mmu04611:Platelet activation	5	0.0241827	HYPO
GOTERM_BP_DIRECT	GO:0007264~small GTPase mediated signal transduction	6	0.0271398	HYPO
GOTERM_BP_DIRECT	GO:0002474~antigen processing and presentation of peptide antigen via MHC class I	3	0.0271641	HYPO
GOTERM_BP_DIRECT	GO:0072086~specification of loop of Henle identity	2	0.0282351	HYPO
GOTERM_BP_DIRECT	GO:0097411~hypoxia-inducible factor-1alpha signaling pathway	2	0.0282351	HYPO
KEGG_PATHWAY	mmu04144:Endocytosis	7	0.0288935	HYPO
GOTERM_BP_DIRECT	GO:0001569~patterning of blood vessels	3	0.0330185	HYPO
GOTERM_BP_DIRECT	GO:0043065~positive regulation of apoptotic process	7	0.0330805	HYPO
GOTERM_BP_DIRECT	GO:0006865~amino acid transport	3	0.0361141	HYPO
GOTERM_BP_DIRECT	GO:0007409~axonogenesis	4	0.0412002	HYPO
GOTERM_BP_DIRECT	GO:2001054~negative regulation of mesenchymal cell apoptotic process	2	0.0420545	HYPO
GOTERM_BP_DIRECT	GO:0042985~negative regulation of amyloid precursor protein biosynthetic process	2	0.0420545	HYPO
GOTERM_BP_DIRECT	GO:0048286~lung alveolus development	3	0.0460303	HYPO
GOTERM_BP_DIRECT	GO:0006629~lipid metabolic process	8	0.0464203	HYPO
GOTERM_BP_DIRECT	GO:0043066~negative regulation of apoptotic process	9	0.0499183	HYPO

## Sheet: ProAC only GO DAVID
Category	Term	Count	%	PValue	Genes	List Total	Pop Hits	Pop Total	Fold Enrichment	Bonferroni	Benjamini	FDR
GOTERM_CC_DIRECT	GO:0005737~cytoplasm	45	0.38887	3.00014e-06	GNA13, APEX2, MCL1, CHMP4B, GLUD1, VIM, MAP4K2, ARF6, AFAP1L1, ASAP3, FEM1A, MAGED1, GPX1, WWP2, HTRA1, WDR13, PABPC1, SKA1, ACSL4, ARL6IP5, DXO, DHX58, GLRB, MSTO1, PIK3CD, CST3, TRIO, CHODL, PIM2, TBCEL, MBD2, RNF130, MAST1, CTSK, RNF7, ANKRD13B, CSNK1D, HUWE1, STXBP5, MAPK1IP1, IGF2R, MIB2, CACNA1G, CIT, ARL4C	74	6631	19662	1.80314	0.000452919	0.000452919	0.00358673
UP_KEYWORDS	Nucleotide-binding	19	0.164189	1.20972e-05	RAP2B, GNA13, GLUD1, PDK3, PIK3CD, MAP4K2, TRIO, ARF6, PIM2, CMPK2, MAST1, CSNK1D, ARAF, DYRK1A, CIT, ACSL4, ARL4C, DXO, DHX58	76	1754	22680	3.23261	0.00186124	0.00186124	0.0145108
UP_KEYWORDS	Cytoplasm	31	0.267888	3.06665e-05	GNA13, APEX2, MCL1, CHMP4B, VIM, MAP4K2, ARF6, AFAP1L1, ASAP3, FEM1A, MAGED1, GPX1, HTRA1, PABPC1, SKA1, ARL6IP5, DHX58, GLRB, PIK3CD, TRIO, TBCEL, RNF130, MAST1, RNF7, CSNK1D, HUWE1, STXBP5, MIB2, MAPK1IP1, CIT, ARL4C	76	4404	22680	2.1006	0.00471158	0.00235857	0.0367814
UP_KEYWORDS	Phosphoprotein	43	0.371587	5.42201e-05	GNA13, OTUD5, EMCN, MCL1, CHMP4B, GLUD1, MORF4L2, VIM, H2-D1, MAP4K2, AFAP1L1, GPX1, JADE3, WWP2, CENPB, WDR13, PABPC1, ACSL4, AKIRIN1, GTF3C1, DXO, H2-K1, GLRB, MSTO1, PDK3, PIK3CD, TRIO, TBCEL, PIM2, MBD2, MAST1, CSNK1D, HUWE1, SLC7A2, STXBP5, IGF2R, MIB2, MAPK1IP1, DYRK1A, ARAF, ATXN1L, CIT, ZFP536	76	7617	22680	1.68467	0.00831536	0.0027795	0.0650231
GOTERM_MF_DIRECT	GO:0000166~nucleotide binding	20	0.172831	8.38537e-05	RAP2B, GNA13, GLUD1, PDK3, PIK3CD, MAP4K2, TRIO, ARF6, PIM2, CMPK2, MAST1, CSNK1D, ARAF, DYRK1A, PABPC1, CIT, ACSL4, ARL4C, DXO, DHX58	68	1936	17446	2.6504	0.0159717	0.0159717	0.104349
GOTERM_BP_DIRECT	GO:0016310~phosphorylation	11	0.095057	0.000103048	MAST1, CSNK1D, PDK3, DYRK1A, PIK3CD, ARAF, MAP4K2, TRIO, PIM2, CIT, CMPK2	70	612	18082	4.6429	0.0504175	0.0504175	0.148374
UP_KEYWORDS	Kinase	11	0.095057	0.000108365	MAST1, CSNK1D, PDK3, DYRK1A, PIK3CD, ARAF, MAP4K2, TRIO, PIM2, CIT, CMPK2	76	707	22680	4.64304	0.0165507	0.0041636	0.129918
GOTERM_MF_DIRECT	GO:0004674~protein serine/threonine kinase activity	9	0.0777739	0.0002259	MAST1, CSNK1D, PDK3, DYRK1A, ARAF, MAP4K2, TRIO, PIM2, CIT	68	428	17446	5.39493	0.0424503	0.0214553	0.280885
GOTERM_MF_DIRECT	GO:0016301~kinase activity	11	0.095057	0.000234838	MAST1, CSNK1D, PDK3, DYRK1A, PIK3CD, ARAF, MAP4K2, TRIO, PIM2, CIT, CMPK2	68	674	17446	4.18716	0.0440926	0.014919	0.291984
GOTERM_MF_DIRECT	GO:0005515~protein binding	30	0.259246	0.000260099	OTUD5, MCL1, CHMP4B, GLUD1, VIM, H2-D1, ARF6, AFAP1L1, ITM2B, MAGED1, GPX1, HTRA1, WWP2, PABPC1, ARL6IP5, GLRB, PTPRS, PIM2, MBD2, MAST1, RNF7, CSNK1D, STXBP5, DYRK1A, ARAF, CACNA1G, SCN11A, RFX3, ATXN1L, CIT	68	4092	17446	1.88093	0.0487187	0.0124087	0.323345
UP_KEYWORDS	Serine/threonine-protein kinase	8	0.0691324	0.000384164	MAST1, CSNK1D, DYRK1A, ARAF, MAP4K2, TRIO, PIM2, CIT	76	405	22680	5.89474	0.057456	0.0117648	0.459872
UP_KEYWORDS	ATP-binding	14	0.120982	0.000486349	MAST1, CSNK1D, PDK3, GLUD1, PIK3CD, DYRK1A, ARAF, MAP4K2, TRIO, PIM2, CIT, ACSL4, DHX58, CMPK2	76	1363	22680	3.06522	0.0721786	0.0124084	0.581868
SMART	SM00220:S_TKc	8	0.0691324	0.000838197	MAST1, CSNK1D, DYRK1A, ARAF, MAP4K2, TRIO, PIM2, CIT	44	380	10425	4.98804	0.0466729	0.0466729	0.827741
INTERPRO	IPR011009:Protein kinase-like domain	9	0.0777739	0.000925431	MAST1, CSNK1D, DYRK1A, PIK3CD, ARAF, MAP4K2, TRIO, PIM2, CIT	76	556	20594	4.38626	0.173642	0.173642	1.15931
GOTERM_MF_DIRECT	GO:0004672~protein kinase activity	9	0.0777739	0.000940762	MAST1, CSNK1D, PDK3, DYRK1A, ARAF, MAP4K2, TRIO, PIM2, CIT	68	531	17446	4.34845	0.165324	0.0354969	1.16497
UP_KEYWORDS	Ubl conjugation pathway	9	0.0777739	0.00112505	MKRN1, MAGED1, RNF130, OTUD5, RNF7, HUWE1, WWP2, MIB2, FEM1A	76	631	22680	4.2564	0.159161	0.0244609	1.34129
GOTERM_CC_DIRECT	GO:0016020~membrane	40	0.345662	0.00134707	GNA13, EMCN, MCL1, CHMP4B, MAP4K2, H2-D1, ARF6, ITM2B, ITM2A, MAGED1, WWP2, HTRA1, PABPC1, ACSL4, GTF3C1, ARL6IP5, MEST, HIGD1B, H2-K1, RAP2B, GLRB, MSTO1, H2-L, NDUFA6, PTPRS, CHODL, SSPN, RNF130, MAST1, ANKRD13B, CSNK1D, HUWE1, SLC7A2, STXBP5, IGF2R, CACNA1G, SCN11A, PMP22, CIT, ARL4C	74	6998	19662	1.51874	0.184166	0.0967649	1.59864
INTERPRO	IPR008271:Serine/threonine-protein kinase, active site	7	0.0604908	0.00134828	MAST1, CSNK1D, DYRK1A, ARAF, TRIO, PIM2, CIT	76	333	20594	5.69614	0.242653	0.129743	1.6849
GOTERM_CC_DIRECT	GO:0070062~extracellular exosome	21	0.181473	0.0013794	RAP2B, GNA13, H2-K1, CHMP4B, VIM, CST3, H2-D1, PTPRS, ARF6, ITM2B, ITM2A, GPX1, HUWE1, HTRA1, WWP2, IGF2R, SCN11A, PABPC1, ACSL4, ARL6IP5, MEST	74	2674	19662	2.08667	0.188145	0.0671193	1.63673
GOTERM_MF_DIRECT	GO:0005524~ATP binding	15	0.129623	0.0015137	GLUD1, PDK3, PIK3CD, MAP4K2, TRIO, PIM2, ITM2B, CMPK2, MAST1, CSNK1D, ARAF, DYRK1A, CIT, ACSL4, DHX58	68	1507	17446	2.55367	0.252373	0.0473189	1.86833
GOTERM_MF_DIRECT	GO:0004842~ubiquitin-protein transferase activity	7	0.0604908	0.0015575	MKRN1, RNF130, RNF7, HUWE1, WWP2, MIB2, FEM1A	68	326	17446	5.50893	0.258643	0.0418523	1.92192
GOTERM_CC_DIRECT	GO:0042612~MHC class I protein complex	3	0.0259246	0.00157751	H2-K1, H2-L, H2-D1	74	16	19662	49.8193	0.212106	0.0578569	1.86976
GOTERM_BP_DIRECT	GO:0008631~intrinsic apoptotic signaling pathway in response to oxidative stress	3	0.0259246	0.00166363	GPX1, RNF7, ARL6IP5	70	16	18082	48.4339	0.566489	0.341585	2.37049
GOTERM_BP_DIRECT	GO:0010977~negative regulation of neuron projection development	4	0.0345662	0.00187587	H2-K1, VIM, H2-D1, PMP22	70	64	18082	16.1446	0.610374	0.269619	2.66911
UP_SEQ_FEATURE	region of interest:Alpha-3	3	0.0259246	0.00244142	H2-K1, H2-L, H2-D1	75	18	18012	40.0267	0.549265	0.549265	3.25373
UP_SEQ_FEATURE	binding site:ATP	9	0.0777739	0.00264823	MAST1, CSNK1D, PDK3, DYRK1A, ARAF, MAP4K2, TRIO, PIM2, CIT	75	583	18012	3.70744	0.578724	0.350942	3.52479
INTERPRO	IPR000719:Protein kinase, catalytic domain	8	0.0691324	0.00268939	MAST1, CSNK1D, DYRK1A, ARAF, MAP4K2, TRIO, PIM2, CIT	76	515	20594	4.2093	0.42579	0.168829	3.33487
UP_SEQ_FEATURE	region of interest:Alpha-1	3	0.0259246	0.00301577	H2-K1, H2-L, H2-D1	75	20	18012	36.024	0.626421	0.279787	4.00479
UP_SEQ_FEATURE	region of interest:Alpha-2	3	0.0259246	0.00301577	H2-K1, H2-L, H2-D1	75	20	18012	36.024	0.626421	0.279787	4.00479
GOTERM_CC_DIRECT	GO:0005886~plasma membrane	30	0.259246	0.0034052	GNA13, EMCN, MORF4L2, VIM, MAP4K2, H2-D1, ARF6, AFAP1L1, ITM2B, ITM2A, MAGED1, HTRA1, DXO, ARL6IP5, RAP2B, GLRB, H2-L, PIK3CD, SSPN, MAST1, ANKRD13B, CSNK1D, STXBP5, SLC7A2, IGF2R, CACNA1G, SCN11A, CIT, PMP22, ARL4C	74	4874	19662	1.63543	0.402537	0.0978844	3.99597
UP_SEQ_FEATURE	domain:Protein kinase	8	0.0691324	0.0045077	MAST1, CSNK1D, DYRK1A, ARAF, MAP4K2, TRIO, PIM2, CIT	75	502	18012	3.82725	0.770725	0.308027	5.9306
GOTERM_BP_DIRECT	GO:0008637~apoptotic mitochondrial changes	3	0.0259246	0.00473617	RNF7, MCL1, PIM2	70	27	18082	28.7016	0.907745	0.448879	6.61161
UP_KEYWORDS	Ligase	6	0.0518493	0.0047558	MKRN1, RNF130, HUWE1, WWP2, MIB2, ACSL4	76	330	22680	5.42584	0.520082	0.0876828	5.55823
KEGG_PATHWAY	mmu04144:Endocytosis	6	0.0518493	0.00529373	H2-K1, CHMP4B, IGF2R, H2-D1, ARF6, ASAP3	33	278	7720	5.04905	0.495761	0.495761	5.98603
UP_SEQ_FEATURE	nucleotide phosphate-binding region:ATP	11	0.095057	0.00583995	MAST1, CSNK1D, PDK3, DYRK1A, ARAF, MAP4K2, TRIO, PIM2, CIT, DHX58, CMPK2	75	963	18012	2.74326	0.851832	0.317424	7.61999
GOTERM_BP_DIRECT	GO:0006468~protein phosphorylation	8	0.0691324	0.0062835	MAST1, CSNK1D, DYRK1A, ARAF, MAP4K2, TRIO, PIM2, CIT	70	576	18082	3.5877	0.957755	0.468926	8.68192
GOTERM_MF_DIRECT	GO:0001540~beta-amyloid binding	3	0.0259246	0.00628779	CST3, ITM2B, ITM2A	68	31	17446	24.8283	0.702121	0.140482	7.55266
UP_KEYWORDS	Transferase	13	0.11234	0.0077833	PDK3, PIK3CD, MAP4K2, TRIO, PIM2, CMPK2, MAST1, CSNK1D, HUWE1, WWP2, ARAF, DYRK1A, CIT	76	1654	22680	2.34551	0.699803	0.125149	8.94749
UP_SEQ_FEATURE	chain:H-2 class I histocompatibility antigen, D-K alpha chain	2	0.0172831	0.00820009	H2-L, H2-D1	75	2	18012	240.16	0.931728	0.360696	10.544
UP_SEQ_FEATURE	chain:H-2 class I histocompatibility antigen, D-B alpha chain	2	0.0172831	0.00820009	H2-L, H2-D1	75	2	18012	240.16	0.931728	0.360696	10.544
UP_SEQ_FEATURE	chain:H-2 class I histocompatibility antigen, D-D alpha chain	2	0.0172831	0.00820009	H2-L, H2-D1	75	2	18012	240.16	0.931728	0.360696	10.544
UP_SEQ_FEATURE	chain:H-2 class I histocompatibility antigen, D-P alpha chain	2	0.0172831	0.00820009	H2-L, H2-D1	75	2	18012	240.16	0.931728	0.360696	10.544
UP_SEQ_FEATURE	chain:H-2 class I histocompatibility antigen, L-D alpha chain	2	0.0172831	0.00820009	H2-L, H2-D1	75	2	18012	240.16	0.931728	0.360696	10.544
UP_SEQ_FEATURE	chain:mat. Dq antigen	2	0.0172831	0.00820009	H2-L, H2-D1	75	2	18012	240.16	0.931728	0.360696	10.544
UP_SEQ_FEATURE	chain:H-2 class I histocompatibility antigen, alpha chain	2	0.0172831	0.00820009	H2-L, H2-D1	75	2	18012	240.16	0.931728	0.360696	10.544
UP_SEQ_FEATURE	chain:MHC class I heavy chain	2	0.0172831	0.00820009	H2-L, H2-D1	75	2	18012	240.16	0.931728	0.360696	10.544
GOTERM_BP_DIRECT	GO:0002474~antigen processing and presentation of peptide antigen via MHC class I	3	0.0259246	0.00831511	H2-K1, H2-L, H2-D1	70	36	18082	21.5262	0.984879	0.502722	11.3354
UP_KEYWORDS	Alternative splicing	26	0.22468	0.00915736	MKRN1, OTUD5, EMCN, APEX2, MCL1, H2-D1, AFAP1L1, PCGF5, ACSL4, GTF3C1, MEST, H2-K1, MSTO1, PIK3CD, TRIO, PTPRS, TBCEL, MBD2, ANKRD13B, CSNK1D, HUWE1, SLC7A2, STXBP5, MIB2, RFX3, CIT	76	4779	22680	1.62355	0.757494	0.132095	10.4486
UP_SEQ_FEATURE	domain:Ig-like C1-type	3	0.0259246	0.00958475	H2-K1, H2-L, H2-D1	75	36	18012	20.0133	0.956704	0.361433	12.2194
GOTERM_MF_DIRECT	GO:0016740~transferase activity	13	0.11234	0.00961263	PDK3, PIK3CD, MAP4K2, TRIO, PIM2, CMPK2, MAST1, CSNK1D, HUWE1, WWP2, ARAF, DYRK1A, CIT	68	1472	17446	2.2658	0.843477	0.186217	11.3308
UP_SEQ_FEATURE	region of interest:Connecting peptide	3	0.0259246	0.010639	H2-K1, H2-L, H2-D1	75	38	18012	18.96	0.969404	0.353293	13.4754
GOTERM_BP_DIRECT	GO:0097192~extrinsic apoptotic signaling pathway in absence of ligand	3	0.0259246	0.0111982	MAGED1, MCL1, ITM2B	70	42	18082	18.451	0.996494	0.554074	14.978
INTERPRO	IPR001039:MHC class I, alpha chain, alpha1/alpha2	3	0.0259246	0.0117091	H2-K1, H2-L, H2-D1	76	45	20594	18.0649	0.911638	0.454786	13.7864
GOTERM_MF_DIRECT	GO:0016874~ligase activity	6	0.0518493	0.0126414	MKRN1, RNF130, HUWE1, WWP2, MIB2, ACSL4	68	362	17446	4.25236	0.913067	0.216717	14.6483
GOTERM_MF_DIRECT	GO:0042605~peptide antigen binding	3	0.0259246	0.0129331	H2-K1, H2-L, H2-D1	68	45	17446	17.1039	0.917862	0.20325	14.9618
GOTERM_BP_DIRECT	GO:0018105~peptidyl-serine phosphorylation	4	0.0345662	0.0143209	MAST1, CSNK1D, PDK3, DYRK1A	70	133	18082	7.76885	0.999283	0.595511	18.7658
INTERPRO	IPR017441:Protein kinase, ATP binding site	6	0.0518493	0.0144572	CSNK1D, DYRK1A, ARAF, MAP4K2, PIM2, CIT	76	394	20594	4.1265	0.950209	0.451179	16.7574
GOTERM_CC_DIRECT	GO:0005925~focal adhesion	6	0.0518493	0.0151001	GNA13, IGF2R, VIM, ARF6, PABPC1, ASAP3	74	391	19662	4.07728	0.899491	0.318131	16.6319
GOTERM_BP_DIRECT	GO:0002376~immune system process	6	0.0518493	0.0154346	H2-K1, H2-L, PIK3CD, MAP4K2, H2-D1, DHX58	70	383	18082	4.0467	0.999594	0.580049	20.0783
GOTERM_CC_DIRECT	GO:0005768~endosome	7	0.0604908	0.0155655	RAP2B, ANKRD13B, CHMP4B, MIB2, IGF2R, ARF6, ITM2B	74	544	19662	3.41897	0.906414	0.287097	17.1016
UP_KEYWORDS	Endosome	6	0.0518493	0.015699	RAP2B, ANKRD13B, CHMP4B, MIB2, ARF6, ITM2B	76	443	22680	4.04182	0.912562	0.198708	17.2892
GOTERM_MF_DIRECT	GO:0097110~scaffold protein binding	3	0.0259246	0.0176517	VIM, CACNA1G, CIT	68	53	17446	14.5222	0.967268	0.247948	19.8867
GOTERM_BP_DIRECT	GO:0019882~antigen processing and presentation	3	0.0259246	0.018074	H2-K1, H2-L, H2-D1	70	54	18082	14.3508	0.999894	0.59973	23.1106
INTERPRO	IPR010579:MHC class I, alpha chain, C-terminal	2	0.0172831	0.0180788	H2-K1, H2-D1	76	5	20594	108.389	0.976677	0.465479	20.5291
INTERPRO	IPR011161:MHC class I-like antigen recognition	3	0.0259246	0.018966	H2-K1, H2-L, H2-D1	76	58	20594	14.0159	0.98064	0.430788	21.4287
INTERPRO	IPR001841:Zinc finger, RING-type	5	0.0432077	0.0205055	MKRN1, RNF130, PCGF5, RNF7, MIB2	76	286	20594	4.7373	0.985991	0.413455	22.9676
KEGG_PATHWAY	mmu05221:Acute myeloid leukemia	3	0.0259246	0.0223038	PIK3CD, ARAF, PIM2	33	56	7720	12.5325	0.945511	0.766572	23.0734
GOTERM_BP_DIRECT	GO:0042985~negative regulation of amyloid precursor protein biosynthetic process	2	0.0172831	0.0226815	ITM2B, ITM2A	70	6	18082	86.1048	0.99999	0.649018	28.1486
INTERPRO	IPR013083:Zinc finger, RING/FYVE/PHD-type	6	0.0518493	0.0231324	MKRN1, RNF130, PCGF5, RNF7, JADE3, MIB2	76	445	20594	3.65358	0.991943	0.414737	25.5294
UP_KEYWORDS	GTP-binding	5	0.0432077	0.0243306	RAP2B, GNA13, GLUD1, ARF6, ARL4C	76	332	22680	4.49429	0.977478	0.271016	25.5825
INTERPRO	IPR011162:MHC classes I/II-like antigen recognition protein	3	0.0259246	0.0262368	H2-K1, H2-L, H2-D1	76	69	20594	11.7815	0.995818	0.421718	28.4558
UP_SEQ_FEATURE	active site:Proton acceptor	8	0.0691324	0.0263915	MAST1, CSNK1D, DYRK1A, ARAF, MAP4K2, TRIO, PIM2, CIT	75	710	18012	2.70603	0.999837	0.620462	30.3672
GOTERM_BP_DIRECT	GO:0030154~cell differentiation	8	0.0691324	0.0288339	GNA13, MCL1, HUWE1, PIK3CD, ARF6, RFX3, CIT, PMP22	70	780	18082	2.64938	1	0.705933	34.3977
GOTERM_MF_DIRECT	GO:0046977~TAP binding	2	0.0172831	0.0303196	H2-K1, H2-D1	68	8	17446	64.1397	0.997292	0.365378	31.8408
UP_SEQ_FEATURE	domain:BRICHOS	2	0.0172831	0.0324044	ITM2B, ITM2A	75	8	18012	60.04	0.999978	0.65832	35.9668
GOTERM_BP_DIRECT	GO:0002485~antigen processing and presentation of endogenous peptide antigen via MHC class I via ER pathway, TAP-dependent	2	0.0172831	0.0338313	H2-K1, H2-D1	70	9	18082	57.4032	1	0.735264	39.0975
INTERPRO	IPR007084:BRICHOS domain	2	0.0172831	0.035835	ITM2B, ITM2A	76	10	20594	54.1947	0.999457	0.495108	36.8472
GOTERM_MF_DIRECT	GO:0001948~glycoprotein binding	3	0.0259246	0.0370369	CSNK1D, IGF2R, VIM	68	79	17446	9.74274	0.999287	0.404039	37.4917
INTERPRO	IPR003006:Immunoglobulin/major histocompatibility complex, conserved site	3	0.0259246	0.0384712	H2-K1, H2-L, H2-D1	76	85	20594	9.56378	0.999691	0.49006	38.9878
SMART	SM01039:SM01039	2	0.0172831	0.0405069	ITM2B, ITM2A	44	10	10425	47.3864	0.905292	0.692254	33.6264
UP_SEQ_FEATURE	zinc finger region:RING-type	4	0.0345662	0.0411898	MKRN1, RNF130, PCGF5, RNF7	75	186	18012	5.16473	0.999999	0.71251	43.402
UP_KEYWORDS	MHC I	2	0.0172831	0.0421576	H2-K1, H2-D1	76	13	22680	45.9109	0.998684	0.399648	40.351
UP_KEYWORDS	Immunity	5	0.0432077	0.0439153	H2-K1, PIK3CD, MAP4K2, H2-D1, DHX58	76	401	22680	3.72096	0.999008	0.389817	41.6509
UP_SEQ_FEATURE	repeat:ANK 1	4	0.0345662	0.0451295	ANKRD13B, MIB2, ASAP3, FEM1A	75	193	18012	4.97741	1	0.714794	46.4693
UP_SEQ_FEATURE	repeat:ANK 2	4	0.0345662	0.0451295	ANKRD13B, MIB2, ASAP3, FEM1A	75	193	18012	4.97741	1	0.714794	46.4693
UP_KEYWORDS	ANK repeat	4	0.0345662	0.045314	ANKRD13B, MIB2, ASAP3, FEM1A	76	240	22680	4.97368	0.999208	0.378795	42.6667
KEGG_PATHWAY	mmu04666:Fc gamma R-mediated phagocytosis	3	0.0259246	0.0470046	PIK3CD, ARF6, ASAP3	33	84	7720	8.35498	0.997992	0.873845	42.8736
GOTERM_CC_DIRECT	GO:0001726~ruffle	3	0.0259246	0.0486512	ARF6, ASAP3, CIT	74	95	19662	8.39061	0.999464	0.609911	44.9137
GOTERM_CC_DIRECT	GO:0042995~cell projection	7	0.0604908	0.048656	GLRB, VIM, CST3, ARF6, ATXN1L, AFAP1L1, ARL4C	74	712	19662	2.61225	0.999464	0.566935	44.917
GOTERM_MF_DIRECT	GO:0030881~beta-2-microglobulin binding	2	0.0172831	0.0488075	H2-K1, H2-D1	68	13	17446	39.4706	0.999933	0.47297	46.3662
GOTERM_MF_DIRECT	GO:0042277~peptide binding	3	0.0259246	0.0497063	H2-K1, CSNK1D, H2-D1	68	93	17446	8.27609	0.999944	0.457632	46.9938
GOTERM_CC_DIRECT	GO:0005769~early endosome	4	0.0345662	0.0518527	ANKRD13B, MIB2, IGF2R, ARF6	74	226	19662	4.7027	0.999678	0.552467	47.0895
SMART	SM00036:CNH	2	0.0172831	0.0523433	MAP4K2, CIT	44	13	10425	36.451	0.953322	0.639945	41.3105
INTERPRO	IPR003597:Immunoglobulin C1-set	3	0.0259246	0.0524465	H2-K1, H2-L, H2-D1	76	101	20594	8.04872	0.999985	0.574147	49.262
GOTERM_MF_DIRECT	GO:0042608~T cell receptor binding	2	0.0172831	0.0524632	H2-K1, H2-D1	68	14	17446	36.6513	0.999968	0.455907	48.8768
INTERPRO	IPR002110:Ankyrin repeat	4	0.0345662	0.0527652	ANKRD13B, MIB2, ASAP3, FEM1A	76	232	20594	4.67196	0.999986	0.549607	49.4765
GOTERM_BP_DIRECT	GO:0042391~regulation of membrane potential	3	0.0259246	0.0529867	GLRB, WWP2, CACNA1G	70	97	18082	7.9891	1	0.85803	54.362
GOTERM_CC_DIRECT	GO:0071556~integral component of lumenal side of endoplasmic reticulum membrane	2	0.0172831	0.0542857	H2-K1, H2-D1	74	15	19662	35.427	0.999781	0.535217	48.6901
UP_KEYWORDS	Membrane	37	0.319737	0.0544358	GNA13, EMCN, MCL1, CHMP4B, MAP4K2, H2-D1, ARF6, ITM2B, ITM2A, MAGED1, HTRA1, ACSL4, GTF3C1, ARL6IP5, MEST, HIGD1B, H2-K1, RAP2B, GLRB, MSTO1, NDUFA6, PTPRS, CHODL, SSPN, RNF130, MAST1, ANKRD13B, CSNK1D, HUWE1, STXBP5, SLC7A2, IGF2R, SPCS3, CACNA1G, SCN11A, PMP22, ARL4C	76	8683	22680	1.27163	0.99982	0.41652	48.9037
GOTERM_BP_DIRECT	GO:0007399~nervous system development	5	0.0432077	0.0558842	GLRB, ARF6, CIT, ITM2B, ITM2A	70	377	18082	3.42592	1	0.854059	56.3332
UP_KEYWORDS	Cell cycle	6	0.0518493	0.0562844	APEX2, ARF6, PIM2, SKA1, CIT, PMP22	76	626	22680	2.86027	0.999866	0.408315	50.0892
INTERPRO	IPR001180:Citron-like	2	0.0172831	0.0567247	MAP4K2, CIT	76	16	20594	33.8717	0.999994	0.551563	52.0729
INTERPRO	IPR020683:Ankyrin repeat-containing domain	4	0.0345662	0.0584205	ANKRD13B, MIB2, ASAP3, FEM1A	76	242	20594	4.4789	0.999996	0.53931	53.1468
KEGG_PATHWAY	mmu05169:Epstein-Barr virus infection	4	0.0345662	0.0584633	H2-K1, VIM, PIK3CD, H2-D1	33	215	7720	4.35236	0.999578	0.856698	50.3704
GOTERM_MF_DIRECT	GO:0005525~GTP binding	5	0.0432077	0.0596091	RAP2B, GNA13, GLUD1, ARF6, ARL4C	68	383	17446	3.34933	0.999992	0.480854	53.4751
UP_KEYWORDS	Nucleus	22	0.190114	0.0597868	GNA13, APEX2, MCL1, CHMP4B, MORF4L2, MBD2, MAGED1, PCGF5, RNF7, CSNK1D, HUWE1, WWP2, CENPB, DYRK1A, WDR13, RFX3, ATXN1L, PABPC1, DXO, GTF3C1, ZFP536, AKIRIN1	76	4534	22680	1.44801	0.999925	0.409885	52.2666
UP_SEQ_FEATURE	domain:CNH	2	0.0172831	0.0599071	MAP4K2, CIT	75	15	18012	32.0213	1	0.787575	56.655
UP_KEYWORDS	Mitochondrion	8	0.0691324	0.0602787	APEX2, MSTO1, MCL1, NDUFA6, PDK3, GLUD1, ACSL4, CMPK2	76	1058	22680	2.25649	0.999931	0.395842	52.5653
GOTERM_CC_DIRECT	GO:0005797~Golgi medial cisterna	2	0.0172831	0.0613005	H2-K1, H2-D1	74	17	19662	31.2591	0.999929	0.548879	53.0598
GOTERM_BP_DIRECT	GO:0007264~small GTPase mediated signal transduction	4	0.0345662	0.0614072	RAP2B, GNA13, ARF6, ARL4C	70	236	18082	4.37821	1	0.863078	59.8729
SMART	SM00407:IGc1	3	0.0259246	0.0615856	H2-K1, H2-L, H2-D1	44	98	10425	7.25301	0.973301	0.595774	46.7438
UP_KEYWORDS	Differentiation	6	0.0518493	0.0627017	MCL1, HUWE1, PIK3CD, ARF6, RFX3, CIT	76	646	22680	2.77171	0.999953	0.392622	54.0118
SMART	SM00248:ANK	4	0.0345662	0.0651694	ANKRD13B, MIB2, ASAP3, FEM1A	44	225	10425	4.21212	0.978533	0.536174	48.7258
GOTERM_BP_DIRECT	GO:0035556~intracellular signal transduction	5	0.0432077	0.0665021	GNA13, MAST1, ARAF, MAP4K2, CIT	70	400	18082	3.22893	1	0.868942	62.8996
GOTERM_CC_DIRECT	GO:0070971~endoplasmic reticulum exit site	2	0.0172831	0.0682641	H2-K1, H2-D1	74	19	19662	27.9687	0.999977	0.56013	57.0578
GOTERM_BP_DIRECT	GO:0001916~positive regulation of T cell mediated cytotoxicity	2	0.0172831	0.0700998	H2-K1, H2-D1	70	19	18082	27.191	1	0.868258	64.9074
INTERPRO	IPR001849:Pleckstrin homology domain	4	0.0345662	0.0705501	TRIO, ASAP3, AFAP1L1, CIT	76	262	20594	4.137	1	0.587928	60.2059
SMART	SM00184:RING	4	0.0345662	0.0715239	MKRN1, RNF130, PCGF5, MIB2	44	234	10425	4.05012	0.985448	0.505892	52.0778
GOTERM_BP_DIRECT	GO:0006952~defense response	3	0.0259246	0.0725206	H2-L, CST3, H2-D1	70	116	18082	6.68054	1	0.863182	66.201
UP_KEYWORDS	Zinc-finger	10	0.0864155	0.0725247	MKRN1, RNF130, PCGF5, RNF7, JADE3, MIB2, ARAF, ASAP3, CIT, ZFP536	76	1565	22680	1.90684	0.999991	0.424272	59.4716
GOTERM_MF_DIRECT	GO:0005520~insulin-like growth factor binding	2	0.0172831	0.0847479	HTRA1, IGF2R	68	23	17446	22.3095	1	0.591343	66.7971
GOTERM_BP_DIRECT	GO:0007049~cell cycle	6	0.0518493	0.084999	APEX2, ARF6, PIM2, SKA1, CIT, PMP22	70	614	18082	2.52424	1	0.892432	72.1937
UP_SEQ_FEATURE	splice variant	26	0.22468	0.0851207	MKRN1, OTUD5, EMCN, APEX2, H2-D1, AFAP1L1, PCGF5, ACSL4, GTF3C1, MEST, H2-K1, MSTO1, H2-L, TRIO, PTPRS, TBCEL, PIM2, MBD2, ANKRD13B, CSNK1D, HUWE1, STXBP5, SLC7A2, MIB2, RFX3, CIT	75	4691	18012	1.33109	1	0.874012	69.997
SMART	SM00233:PH	4	0.0345662	0.0858208	TRIO, ASAP3, AFAP1L1, CIT	44	253	10425	3.74596	0.993991	0.518403	58.9102
UP_SEQ_FEATURE	domain:HECT	2	0.0172831	0.0866383	HUWE1, WWP2	75	22	18012	21.8327	1	0.86048	70.6636
GOTERM_BP_DIRECT	GO:0006979~response to oxidative stress	3	0.0259246	0.0916421	GPX1, NDUFA6, CST3	70	133	18082	5.82664	1	0.899505	74.9651
GOTERM_BP_DIRECT	GO:0042787~protein ubiquitination involved in ubiquitin-dependent protein catabolic process	3	0.0259246	0.0928093	RNF7, HUWE1, WWP2	70	134	18082	5.78316	1	0.891667	75.4246
INTERPRO	IPR000569:HECT	2	0.0172831	0.0938691	HUWE1, WWP2	76	27	20594	20.0721	1	0.676351	71.1041
UP_KEYWORDS	Magnesium	5	0.0432077	0.0940429	GNA13, MAST1, APEX2, ACSL4, DXO	76	521	22680	2.86393	1	0.499097	69.4182
UP_KEYWORDS	Methylation	7	0.0604908	0.0977233	RAP2B, CSNK1D, HUWE1, CENPB, IGF2R, WDR13, PABPC1	76	960	22680	2.17599	1	0.497692	70.8757

## Sheet: DistalAC GO DAVID
Category	Term	Count	%	PValue	Genes	List Total	Pop Hits	Pop Total	Fold Enrichment	Bonferroni	Benjamini	FDR
UP_KEYWORDS	Phosphoprotein	83	50	3.95635e-06	TBK1, ATP10A, DICER1, RPRM, LRRC4C, CFAP36, IGHMBP2, GOT2, UNC5A, RAB28, RPL34-PS1, SPRED2, LONRF1, TSEN15, API5, AKIRIN2, EBAG9, ZFP326, ACTN1, ACKR3, MID1IP1, TBCEL, MBD2, RTTN, NUMBL, CARD10, MTMR12, MAP4K3, TNS3, FAM114A2, ABHD17B, HIF1A, CHORDC1, GPAM, ADD3, MDM1, IRAK1BP1, CHL1, PARVB, KIF26B, PPFIA2, IRX3, STX7, DERL1, IRX1, SNX16, SESN2, CHMP2B, COMMD10, CDH8, TSC22D1, GPHN, RPS29, MORC3,…	162	7617	22680	1.52553	0.000794912	0.000794912	0.00496281
INTERPRO	IPR018065:Ribosomal protein L34e, conserved site	3	1.80723	0.00017459	GM4705, RPL34, RPL34-PS1	159	3	20594	129.522	0.0655029	0.0655029	0.242167
INTERPRO	IPR008195:Ribosomal protein L34Ae	3	1.80723	0.000347417	GM4705, RPL34, RPL34-PS1	159	4	20594	97.1415	0.126128	0.0651887	0.481353
GOTERM_CC_DIRECT	GO:0016020~membrane	74	44.5783	0.00104874	SCN3B, ATP10A, RPRM, LRRC4C, IGHMBP2, GOT2, ANK, DDX18, UNC5A, PEX2, RAB28, SPRED2, GXYLT1, PSMD7, NT5E, DPP4, API5, EBAG9, RAP2B, ICOSL, CNTNAP4, ATRNL1, PDPN, CACNG5, ACTN1, MMP16, ACKR3, TRIQK, TIMM21, ABHD17B, SSTR1, GRM8, CNTN3, SLITRK6, GPAM, ADD3, CHL1, PARVB, HS3ST3B1, ASPRV1, SNX18, SLC2A10, STX7, DERL1, SNX16, COX7C, LRIG3, KCNMB2, CHMP2B, CDH8, GPHN, CNR1, TGM2, ZC3H12A, ARL6IP6, INPP5…	153	6998	19662	1.35892	0.201124	0.201124	1.32094
UP_KEYWORDS	Cytoplasm	48	28.9157	0.00179385	PPFIA2, SLC2A10, TBK1, SNX16, DICER1, RPRM, SESN2, COMMD10, CHMP2B, CFAP36, IGHMBP2, TSC22D1, GPHN, PCBP3, RAB28, BCL11A, SPRED2, ZC3H12A, BTF3, ZFAT, INPP5D, API5, RBM25, PARD6B, SPSB1, ACO1, ZFP706, ACTN1, ACKR3, RGS17, TBCEL, MID1IP1, RTTN, PTPN11, NUMBL, MTMR12, PLA2G4A, RNF7, HIF1A, CELF4, MCPH1, MVK, ARAP3, ADD3, MDM1, PARVB, IRAK1BP1, KIF26B	162	4404	22680	1.52589	0.302943	0.165101	2.22709
GOTERM_MF_DIRECT	GO:0035035~histone acetyltransferase binding	4	2.40964	0.00236096	PLA2G4A, HIF1A, CREB1, CITED2	142	33	17446	14.892	0.531755	0.531755	3.14088
UP_KEYWORDS	Apoptosis	11	6.62651	0.00265736	DAPL1, UNC5A, RNF152, TGFBR2, GADD45G, ZC3H12A, INPP5D, TOX3, RBM25, API5, EBAG9	162	489	22680	3.14928	0.414237	0.163292	3.28279
GOTERM_CC_DIRECT	GO:0005737~cytoplasm	69	41.5663	0.00300762	TBK1, DICER1, RPRM, LRRC4C, CXCL12, CITED2, CFAP36, IGHMBP2, PCBP3, KLHL25, RAB28, SPRED2, ZFAT, NT5E, API5, ACO1, ACTN1, ACKR3, TBCEL, MID1IP1, MBD2, RTTN, NUMBL, MAP4K3, MTMR12, TNS3, HIF1A, SSTR1, CELF4, GADD45G, MVK, ADD3, MDM1, IRAK1BP1, PARVB, KIF26B, PPFIA2, IRX3, SLC2A10, SNX16, SESN2, COMMD10, CHMP2B, TSC22D1, GPHN, RPS29, BCL11A, TGM2, BTF3, ZC3H12A, INPP5D, SLC30A9, RBM25, PIK3R1, RPS2…	153	6631	19662	1.33723	0.475128	0.275519	3.74528
COG_ONTOLOGY	Cell division and chromosome partitioning	5	3.01205	0.00344674	PPFIA2, PLEKHA5, CENPF, PIK3R1, CARD10	15	102	2126	6.94771	0.0238791	0.0238791	1.76423
UP_KEYWORDS	Developmental protein	16	9.63855	0.00412408	IRX3, PDPN, ACKR3, LRIG3, NKX6-1, RTTN, CITED2, NUMBL, UNC5A, GADD45G, ZC3H12A, WIF1, SEMA3A, CHL1, AKIRIN2, KIF26B	162	976	22680	2.29508	0.564236	0.18752	5.05195
GOTERM_BP_DIRECT	GO:0043065~positive regulation of apoptotic process	9	5.42169	0.00567642	TSC22D1, PLA2G4A, HIF1A, RPS29, CNR1, CREB1, GADD45G, TGM2, INPP5D	146	335	18082	3.3273	0.998258	0.998258	8.7164
GOTERM_BP_DIRECT	GO:0006915~apoptotic process	12	7.22892	0.00626911	DAPL1, UNC5A, RNF152, TGFBR2, GADD45G, ZC3H12A, INPP5D, SEMA3A, TOX3, RBM25, API5, EBAG9	146	570	18082	2.60735	0.999105	0.970078	9.58422
GOTERM_BP_DIRECT	GO:0045600~positive regulation of fat cell differentiation	4	2.40964	0.00710738	KLF5, CREB1, ZC3H12A, WIF1	146	49	18082	10.1101	0.999651	0.929588	10.7984
KEGG_PATHWAY	mmu03010:Ribosome	6	3.61446	0.00729817	GM4705, LOC102642752, RPS29, RPL34, RPL34-PS1, RPS24	66	145	7720	4.84013	0.712128	0.712128	8.54864
GOTERM_BP_DIRECT	GO:1900745~positive regulation of p38MAPK cascade	3	1.80723	0.00802622	SASH1, GADD45G, ZC3H12A	146	17	18082	21.8558	0.999876	0.894427	12.1118
GOTERM_BP_DIRECT	GO:0007275~multicellular organism development	17	10.241	0.00843123	IRX3, PDPN, ACKR3, LRIG3, NKX6-1, RTTN, NUMBL, CITED2, UNC5A, GADD45G, SPRED2, ZC3H12A, WIF1, SEMA3A, CHL1, AKIRIN2, KIF26B	146	1029	18082	2.0461	0.999921	0.848902	12.6849
GOTERM_MF_DIRECT	GO:0019904~protein domain specific binding	8	4.81928	0.00915624	RAP2B, DICER1, TGM2, ACTN1, MBD2, PIK3R1, PTPN11, CHMP2B	142	289	17446	3.40095	0.947801	0.771529	11.6785
UP_KEYWORDS	Cell projection	12	7.22892	0.00921717	IGHMBP2, CFAP36, GPHN, TSPEAR, UNC5A, PDPN, RAB28, ACTN1, ARAP3, DPP4, PARVB, RTTN	162	678	22680	2.47788	0.844521	0.310817	10.9666
UP_SEQ_FEATURE	domain:Ig-like C2-type	5	3.01205	0.00986014	ICOSL, UNC5A, SCN3B, LRRC4C, SEMA3A	147	103	18012	5.94809	0.993923	0.993923	13.3495
GOTERM_BP_DIRECT	GO:0007409~axonogenesis	5	3.01205	0.0108272	FMOD, CREB1, SLITRK6, PTPN11, NUMBL	146	107	18082	5.78735	0.999995	0.867986	16.0043
UP_KEYWORDS	Metal-binding	36	21.6867	0.0133941	ATP10A, DICER1, ZFP619, IGHMBP2, CDH8, GPHN, RPS29, MORC3, PEX2, NPTX2, ZFP954, BCL11A, TGM2, ZC3H12A, ZFAT, LONRF1, NT5E, KLF5, ZFP804A, HPCAL1, ACO1, ZFP326, TGFBR2, ZFP706, ACTN1, MYL12B, MMP16, TET2, ZFP608, TNS3, PHF3, PLA2G4A, RNF7, RNF152, COL1A2, CHORDC1	162	3395	22680	1.48454	0.933491	0.363478	15.5621
GOTERM_BP_DIRECT	GO:0009612~response to mechanical stimulus	4	2.40964	0.0141256	TGFBR2, MBD2, CXCL12, CITED2	146	63	18082	7.86345	1	0.896489	20.3808
GOTERM_BP_DIRECT	GO:0001764~neuron migration	5	3.01205	0.0177458	PEX2, SEMA3A, CXCL12, CHL1, NKX6-1	146	124	18082	4.99392	1	0.917731	24.9377
UP_SEQ_FEATURE	repeat:LRR 9	5	3.01205	0.0178992	FMOD, MFHAS1, LRRC4C, LRIG3, SLITRK6	147	123	18012	4.98092	0.999909	0.990446	22.9852
KEGG_PATHWAY	mmu04670:Leukocyte transendothelial migration	5	3.01205	0.0186555	ACTN1, MYL12B, CXCL12, PIK3R1, PTPN11	66	121	7720	4.83346	0.959295	0.798244	20.5263
GOTERM_BP_DIRECT	GO:0001666~response to hypoxia	6	3.61446	0.0193624	HIF1A, CREB1, TGFBR2, CXCL12, DPP4, CITED2	146	192	18082	3.87029	1	0.911476	26.8926
UP_SEQ_FEATURE	repeat:LRR 6	6	3.61446	0.0197786	FMOD, MFHAS1, LRRC4C, LRIG3, TBCEL, SLITRK6	147	191	18012	3.84913	0.999966	0.967592	25.0891
GOTERM_CC_DIRECT	GO:0005622~intracellular	21	12.6506	0.0220144	RABL2, FMOD, STX7, SNX16, ACTN1, ZFP619, UBL3, CHMP2B, CARD10, MAP4K3, 2410018L13RIK, TNS3, GPHN, RPS29, RAB28, MFHAS1, ZFP954, POU3F4, COL1A2, IRAK1BP1, RPS24	153	1599	19662	1.68775	0.991466	0.795646	24.5801
GOTERM_BP_DIRECT	GO:0007179~transforming growth factor beta receptor signaling pathway	4	2.40964	0.022414	CREB1, TGFBR2, COL1A2, CITED2	146	75	18082	6.6053	1	0.92033	30.4533
GOTERM_CC_DIRECT	GO:0042995~cell projection	12	7.22892	0.0225774	IGHMBP2, CFAP36, GPHN, TSPEAR, UNC5A, PDPN, RAB28, ACTN1, ARAP3, DPP4, PARVB, RTTN	153	712	19662	2.1659	0.992455	0.705281	25.1285
UP_KEYWORDS	Ribonucleoprotein	7	4.21687	0.0229198	IGHMBP2, GM4705, PCBP3, RPS29, RPL34, RPL34-PS1, RPS24	162	308	22680	3.18182	0.990538	0.486129	25.2377
UP_SEQ_FEATURE	repeat:LRR 8	5	3.01205	0.0236838	FMOD, MFHAS1, LRRC4C, LRIG3, SLITRK6	147	134	18012	4.57204	0.999996	0.954315	29.2908
UP_KEYWORDS	Zinc	24	14.4578	0.023988	KLF5, ZFP804A, ZFP326, ZFP706, MMP16, TET2, ZFP619, ZFP608, IGHMBP2, TNS3, PHF3, RNF7, RPS29, MORC3, PEX2, RNF152, ZFP954, BCL11A, ZC3H12A, ZFAT, LONRF1, CHORDC1, SLC30A9, NT5E	162	2099	22680	1.60076	0.992406	0.456674	26.2566
UP_SEQ_FEATURE	chain:60S ribosomal protein L34	2	1.20482	0.0241219	GM4705, RPL34	147	3	18012	81.6871	0.999997	0.919138	29.7482
GOTERM_MF_DIRECT	GO:0003723~RNA binding	13	7.83133	0.0243392	IGHMBP2, GM4705, DDX18, PCBP3, ACO1, MORC3, RPL34, RPL34-PS1, CELF4, DICER1, ZC3H12A, ELAVL2, RBM25	142	780	17446	2.04765	0.999633	0.928389	28.2989
GOTERM_BP_DIRECT	GO:0006366~transcription from RNA polymerase II promoter	5	3.01205	0.0251307	HIF1A, CREB1, BCL11A, POU3F4, NKX6-1	146	138	18082	4.48729	1	0.924393	33.4858
UP_SEQ_FEATURE	repeat:LRR 12	4	2.40964	0.0263709	FMOD, MFHAS1, LRIG3, SLITRK6	147	79	18012	6.20408	0.999999	0.899126	32.0534
INTERPRO	IPR013098:Immunoglobulin I-set	5	3.01205	0.0267854	UNC5A, CNTN3, LRRC4C, LRIG3, CHL1	159	147	20594	4.40551	0.999973	0.970148	31.4098
UP_KEYWORDS	RNA-binding	10	6.0241	0.0280121	IGHMBP2, DDX18, PCBP3, ACO1, MORC3, CELF4, DICER1, ZC3H12A, ELAVL2, RBM25	162	601	22680	2.32945	0.99669	0.469817	29.9811
GOTERM_MF_DIRECT	GO:0003729~mRNA binding	5	3.01205	0.0282058	CELF4, ZC3H12A, MVK, MBD2, RBM25	142	142	17446	4.32603	0.999897	0.899345	32.0417
UP_SEQ_FEATURE	repeat:LRR 5	6	3.61446	0.0283124	FMOD, MFHAS1, LRRC4C, LRIG3, TBCEL, SLITRK6	147	210	18012	3.50087	1	0.87913	33.9866
KEGG_PATHWAY	mmu04510:Focal adhesion	6	3.61446	0.0297486	COL1A2, ACTN1, MYL12B, THBS2, PIK3R1, PARVB	66	207	7720	3.39043	0.994107	0.819376	30.8184
GOTERM_BP_DIRECT	GO:0008284~positive regulation of cell proliferation	10	6.0241	0.03073	TSC22D1, KLF5, TNS3, PLA2G4A, HIF1A, CENPF, GAS1, CXCL12, AKIRIN2, DPP4	146	542	18082	2.28504	1	0.945126	39.3492
GOTERM_BP_DIRECT	GO:0072086~specification of loop of Henle identity	2	1.20482	0.0316949	IRX3, IRX1	146	4	18082	61.9247	1	0.93702	40.3093
GOTERM_BP_DIRECT	GO:0007411~axon guidance	5	3.01205	0.0321337	UNC5A, SEMA3A, GAS1, CHL1, KIF26B	146	149	18082	4.15602	1	0.925991	40.7412
UP_SEQ_FEATURE	compositionally biased region:Poly-Asp	4	2.40964	0.0327715	PPFIA2, BTF3, GAS1, NKX6-1	147	86	18012	5.6991	1	0.882933	38.2343
INTERPRO	IPR001660:Sterile alpha motif domain	4	2.40964	0.0329628	PPFIA2, SASH1, CNKSR3, ARAP3	159	91	20594	5.69328	0.999998	0.961275	37.2143
GOTERM_BP_DIRECT	GO:0010634~positive regulation of epithelial cell migration	3	1.80723	0.0336783	HIF1A, TGFBR2, TAC1	146	36	18082	10.3208	1	0.921827	42.2383
UP_SEQ_FEATURE	repeat:LRR 11	4	2.40964	0.0347357	FMOD, MFHAS1, LRIG3, SLITRK6	147	88	18012	5.56957	1	0.867742	40.0236
GOTERM_CC_DIRECT	GO:0070062~extracellular exosome	30	18.0723	0.0358173	PPFIA2, SNX18, STX7, RARRES1, CXCL12, CHMP2B, GOT2, PCBP3, RPS29, RPL34, RPL34-PS1, TGM2, PSMD7, NT5E, DPP4, COBLL1, RAP2B, PARD6B, GM4705, ICOSL, HPCAL1, ACO1, SLC6A14, ACTN1, MYL12B, UBL3, NKX6-1, COL1A2, MVK, CHL1	153	2674	19662	1.44177	0.999593	0.790096	37.0123
SMART	SM00454:SAM	4	2.40964	0.0358338	PPFIA2, SASH1, CNKSR3, ARAP3	92	83	10425	5.46097	0.97752	0.97752	33.5036
UP_SEQ_FEATURE	repeat:LRR 4	6	3.61446	0.0382769	FMOD, MFHAS1, LRRC4C, LRIG3, TBCEL, SLITRK6	147	228	18012	3.22449	1	0.866008	43.1279
UP_KEYWORDS	SH2 domain	4	2.40964	0.0389203	TNS3, INPP5D, PIK3R1, PTPN11	162	105	22680	5.33333	0.999658	0.549739	39.2242
UP_KEYWORDS	Ubl conjugation	18	10.8434	0.0389565	KLF5, TBK1, CREB1, ACKR3, RGS17, ZFP608, HIF1A, MORC3, RNF152, GRM8, BCL11A, SPRED2, ZC3H12A, ADD3, PSMD7, RBM25, PIK3R1, KIF26B	162	1505	22680	1.67442	0.99966	0.516197	39.253
GOTERM_BP_DIRECT	GO:0048701~embryonic cranial skeleton morphogenesis	3	1.80723	0.0390026	TGFBR2, MMP16, GAS1	146	39	18082	9.52687	1	0.937645	47.1313
UP_SEQ_FEATURE	repeat:LRR 7	5	3.01205	0.0397818	FMOD, MFHAS1, LRRC4C, LRIG3, SLITRK6	147	158	18012	3.87755	1	0.850517	44.4013
UP_KEYWORDS	Glycoprotein	37	22.2892	0.0411615	FMOD, TSPEAR, SCN3B, RPRM, LRIG3, KCNMB2, CDH8, UNC5A, NPTX2, CNR1, GXYLT1, SEMA3A, THBS2, NT5E, DPP4, ICOSL, CNTNAP4, ATRNL1, PDPN, B3GALT1, TGFBR2, SLC6A14, ACKR3, MMP16, RGS17, GAS1, TET2, BMPER, GRM8, SSTR1, COL1A2, LIPG, WIF1, CNTN3, HS3ST3B1, CHL1, ASPRV1	162	3815	22680	1.3578	0.999786	0.50542	40.9784
GOTERM_BP_DIRECT	GO:0007155~cell adhesion	9	5.42169	0.041846	CDH8, CNTNAP4, PDPN, ACKR3, CNTN3, THBS2, DPP4, CHL1, PARVB	146	485	18082	2.29823	1	0.939566	49.5825
GOTERM_BP_DIRECT	GO:0010508~positive regulation of autophagy	3	1.80723	0.0427176	HIF1A, RNF152, ZC3H12A	146	41	18082	9.06215	1	0.933245	50.3122
UP_SEQ_FEATURE	zinc finger region:C2H2-type	3	1.80723	0.0435524	ZFP804A, ZFP706, ZFP608	147	41	18012	8.96565	1	0.852074	47.4762
INTERPRO	IPR003893:Iroquois-class homeodomain protein	2	1.20482	0.0451643	IRX3, IRX1	159	6	20594	43.174	1	0.972301	47.3637
UP_KEYWORDS	Cell adhesion	8	4.81928	0.0458563	CDH8, CNTNAP4, ACKR3, CNTN3, THBS2, DPP4, CHL1, PARVB	162	459	22680	2.44009	0.99992	0.516053	44.5028
INTERPRO	IPR003591:Leucine-rich repeat, typical subtype	5	3.01205	0.0460174	FMOD, MFHAS1, LRRC4C, LRIG3, SLITRK6	159	175	20594	3.70063	1	0.952472	48.0131
UP_KEYWORDS	Cell junction	10	6.0241	0.04663	TNS3, PARD6B, GPHN, CNTNAP4, CACNG5, ACTN1, LRRC4C, RGS17, DPP4, PARVB	162	661	22680	2.118	0.999932	0.496204	45.0646
UP_KEYWORDS	Leucine-rich repeat	6	3.61446	0.0469194	FMOD, MFHAS1, LRRC4C, LRIG3, TBCEL, SLITRK6	162	275	22680	3.05455	0.999936	0.474785	45.2734
GOTERM_BP_DIRECT	GO:2001054~negative regulation of mesenchymal cell apoptotic process	2	1.20482	0.0471662	HIF1A, POU3F4	146	6	18082	41.2831	1	0.941449	53.8851
GOTERM_CC_DIRECT	GO:0005856~cytoskeleton	15	9.03614	0.0496897	ACTN1, TBCEL, MID1IP1, RTTN, GPHN, RAB28, MCPH1, ZC3H12A, INPP5D, ARAP3, ADD3, SLC30A9, PARVB, MDM1, KIF26B	153	1113	19662	1.73194	0.999982	0.83762	47.5803
GOTERM_BP_DIRECT	GO:0007268~chemical synaptic transmission	5	3.01205	0.0498492	CDH8, SSTR1, GRM8, TAC1, KCNMB2	146	172	18082	3.60027	1	0.942347	55.922
GOTERM_BP_DIRECT	GO:0035094~response to nicotine	3	1.80723	0.0505221	CNR1, CREB1, NKX6-1	146	45	18082	8.25662	1	0.936397	56.4195
UP_KEYWORDS	Acetylation	31	18.6747	0.0508123	STX7, DERL1, COX7C, SESN2, COMMD10, CHMP2B, IGHMBP2, GOT2, RPS29, MFHAS1, RAB28, RPL34, RPL34-PS1, TGM2, PSMD7, PIK3R1, RBM25, API5, RPS24, GM4705, ZFP326, ACTN1, MID1IP1, RTTN, PTPN11, MAP4K3, HIF1A, RNF7, CHORDC1, ADD3, GPAM	162	3125	22680	1.3888	0.999972	0.480619	48.0123
UP_KEYWORDS	Alternative splicing	44	26.506	0.0510466	IRX3, TSPEAR, TTC29, TAC1, CXCL12, CITED2, TSC22D1, PCBP3, UNC5A, BCL11A, BTF3, GXYLT1, ZFAT, INPP5D, SLC30A9, RPS24, RABL2, COBLL1, PARD6B, ICOSL, SPSB1, ATRNL1, ZFP326, CREB1, CNKSR3, TGFBR2, TBCEL, TET2, MBD2, TIMM21, ZFP608, RTTN, PTPN11, MTMR12, TOX, TNS3, FAM114A2, HIF1A, CELF4, MBOAT2, ARAP3, ADD3, MDM1, CHL1	162	4779	22680	1.28897	0.999973	0.461787	48.1731
SMART	SM00548:IRO	2	1.20482	0.0512564	IRX3, IRX1	92	6	10425	37.7717	0.995798	0.935175	44.4742
UP_SEQ_FEATURE	repeat:LRR 10	4	2.40964	0.0513452	FMOD, MFHAS1, LRIG3, SLITRK6	147	103	18012	4.75847	1	0.876082	53.3363
GOTERM_CC_DIRECT	GO:0030054~cell junction	11	6.62651	0.0523315	TNS3, PARD6B, GPHN, CNTNAP4, CACNG5, ACTN1, LRRC4C, RGS17, DPP4, PARVB, PTPN11	153	718	19662	1.96881	0.99999	0.806645	49.3973
GOTERM_BP_DIRECT	GO:0048536~spleen development	3	1.80723	0.0525477	DICER1, TET2, CITED2	146	46	18082	8.07713	1	0.935313	57.8854
GOTERM_CC_DIRECT	GO:0045121~membrane raft	6	3.61446	0.0530466	RAP2B, UNC5A, CNR1, TGFBR2, INPP5D, DPP4	153	262	19662	2.94297	0.999991	0.767303	49.8791
GOTERM_BP_DIRECT	GO:2000020~positive regulation of male gonad development	2	1.20482	0.0548096	SEMA3A, CITED2	146	7	18082	35.3855	1	0.935113	59.4675
UP_SEQ_FEATURE	repeat:LRR 3	6	3.61446	0.0552923	FMOD, MFHAS1, LRRC4C, LRIG3, TBCEL, SLITRK6	147	253	18012	2.90586	1	0.876604	56.0666
UP_KEYWORDS	Immunoglobulin domain	8	4.81928	0.0562351	ICOSL, UNC5A, SCN3B, CNTN3, LRRC4C, LRIG3, SEMA3A, CHL1	162	481	22680	2.32848	0.999991	0.476022	51.6177
INTERPRO	IPR000980:SH2 domain	4	2.40964	0.0563422	TNS3, INPP5D, PIK3R1, PTPN11	159	113	20594	4.58485	1	0.95982	55.304
UP_KEYWORDS	Ribosomal protein	5	3.01205	0.0569784	GM4705, RPS29, RPL34, RPL34-PS1, RPS24	162	203	22680	3.44828	0.999992	0.462392	52.0935
INTERPRO	IPR013761:Sterile alpha motif/pointed domain	4	2.40964	0.0575516	PPFIA2, SASH1, CNKSR3, ARAP3	159	114	20594	4.54463	1	0.943572	56.0929
UP_SEQ_FEATURE	domain:Leucine-zipper	4	2.40964	0.0575965	TSC22D1, CEBPG, CREB1, API5	147	108	18012	4.53817	1	0.869543	57.591
UP_SEQ_FEATURE	repeat:LRR 15	3	1.80723	0.0577697	MFHAS1, LRIG3, SLITRK6	147	48	18012	7.65816	1	0.852708	57.7035
GOTERM_MF_DIRECT	GO:0008134~transcription factor binding	7	4.21687	0.0593827	IGHMBP2, KLF5, HIF1A, CEBPG, CREB1, CENPF, PIK3R1	142	342	17446	2.51466	1	0.980361	56.2424
SMART	SM00252:SH2	4	2.40964	0.061008	TNS3, INPP5D, PIK3R1, PTPN11	92	103	10425	4.40059	0.998565	0.887208	50.5319
GOTERM_CC_DIRECT	GO:0055037~recycling endosome	4	2.40964	0.0610829	RAP2B, STX7, CENPF, ACKR3	153	116	19662	4.43137	0.999999	0.776573	55.0104
UP_SEQ_FEATURE	domain:EGF-like 1	4	2.40964	0.0615125	ATRNL1, CNTNAP4, WIF1, THBS2	147	111	18012	4.41552	1	0.853868	60.0691
GOTERM_BP_DIRECT	GO:0010629~negative regulation of gene expression	6	3.61446	0.0624697	TBK1, CREB1, BCL11A, ZC3H12A, AKIRIN2, CITED2	146	265	18082	2.80414	1	0.95019	64.4216
GOTERM_MF_DIRECT	GO:0035197~siRNA binding	2	1.20482	0.0628692	DICER1, MBD2	142	8	17446	30.7148	1	0.969004	58.3822
GOTERM_BP_DIRECT	GO:0009791~post-embryonic development	4	2.40964	0.0638987	ACO1, MORC3, DICER1, TET2	146	114	18082	4.34559	1	0.947537	65.2805
KEGG_PATHWAY	mmu04931:Insulin resistance	4	2.40964	0.0651424	CREB1, SLC27A6, PIK3R1, PTPN11	66	110	7720	4.25344	0.999989	0.942894	56.0358
GOTERM_MF_DIRECT	GO:0051219~phosphoprotein binding	3	1.80723	0.0661721	TBK1, TOX3, PIK3R1	142	52	17446	7.08803	1	0.956697	60.3194
SMART	SM00369:LRR_TYP	5	3.01205	0.0667058	FMOD, MFHAS1, LRRC4C, LRIG3, SLITRK6	92	175	10425	3.23758	0.999238	0.833857	53.7865
INTERPRO	IPR013684:Mitochondrial Rho-like	2	1.20482	0.0669803	RABL2, MFHAS1	159	9	20594	28.7827	1	0.949655	61.8146
GOTERM_CC_DIRECT	GO:0030424~axon	7	4.21687	0.0678842	IGHMBP2, IRX3, CNR1, CREB1, DICER1, TAC1, SEMA3A	153	370	19662	2.43127	1	0.777845	58.9702
GOTERM_MF_DIRECT	GO:0046332~SMAD binding	3	1.80723	0.0684136	TGFBR2, COL1A2, CITED2	142	53	17446	6.95429	1	0.941779	61.5862
GOTERM_BP_DIRECT	GO:0000122~negative regulation of transcription from RNA polymerase II promoter	11	6.62651	0.0688136	IGHMBP2, KLF5, HIF1A, PCBP3, PEX2, BCL11A, DICER1, MBD2, AKIRIN2, NKX6-1, CITED2	146	729	18082	1.86878	1	0.953123	68.0886
GOTERM_BP_DIRECT	GO:0003151~outflow tract morphogenesis	3	1.80723	0.0697341	HIF1A, TGFBR2, CITED2	146	54	18082	6.88052	1	0.9496	68.5902
UP_SEQ_FEATURE	domain:SH2 2	2	1.20482	0.0706455	PIK3R1, PTPN11	147	9	18012	27.229	1	0.877076	65.3347
UP_SEQ_FEATURE	domain:SH2 1	2	1.20482	0.0706455	PIK3R1, PTPN11	147	9	18012	27.229	1	0.877076	65.3347
UP_KEYWORDS	Calcium	11	6.62651	0.0708648	CDH8, PLA2G4A, HPCAL1, NPTX2, COL1A2, TGM2, CACNG5, ACTN1, MYL12B, MMP16, THBS2	162	827	22680	1.86215	1	0.522258	60.2282
GOTERM_CC_DIRECT	GO:0030018~Z disc	4	2.40964	0.0715489	SCN3B, ACTN1, MYL12B, PARVB	153	124	19662	4.14548	1	0.764079	60.9682
GOTERM_MF_DIRECT	GO:0005515~protein binding	42	25.3012	0.0715549	PPFIA2, SNX18, STX7, DERL1, TBK1, DICER1, LRRC4C, SESN2, CITED2, CFAP36, GPHN, BCL11A, SPRED2, ZC3H12A, ARL6IP6, INPP5D, THBS2, PIK3R1, RABL2, KLF5, PARD6B, ICOSL, HPCAL1, CNTNAP4, AKIP1, ATRNL1, CEBPG, CREB1, TGFBR2, ACTN1, GAS1, MID1IP1, MBD2, PTPN11, RNF7, BMPER, HIF1A, GADD45G, COL1A2, CHORDC1, IRAK1BP1, KIF26B	142	4092	17446	1.26102	1	0.92921	63.2986
UP_SEQ_FEATURE	repeat:LRR 2	6	3.61446	0.072484	FMOD, MFHAS1, LRRC4C, LRIG3, TBCEL, SLITRK6	147	274	18012	2.68315	1	0.869912	66.3132
UP_SEQ_FEATURE	repeat:LRR 1	6	3.61446	0.072484	FMOD, MFHAS1, LRRC4C, LRIG3, TBCEL, SLITRK6	147	274	18012	2.68315	1	0.869912	66.3132
INTERPRO	IPR001791:Laminin G domain	3	1.80723	0.0731649	TSPEAR, CNTNAP4, THBS2	159	58	20594	6.69941	1	0.947556	65.1832
UP_SEQ_FEATURE	repeat:LRR 14	3	1.80723	0.0733478	MFHAS1, LRIG3, SLITRK6	147	55	18012	6.68349	1	0.859361	66.7641
GOTERM_BP_DIRECT	GO:0045766~positive regulation of angiogenesis	4	2.40964	0.0735587	SASH1, HIF1A, TGFBR2, ZC3H12A	146	121	18082	4.09419	1	0.952416	70.5963
UP_KEYWORDS	Activator	9	5.42169	0.0773437	IGHMBP2, KLF5, HIF1A, ZFP326, CEBPG, CREB1, CELF4, TOX3, CITED2	162	624	22680	2.01923	1	0.537212	63.5704
GOTERM_BP_DIRECT	GO:1904262~negative regulation of TORC1 signaling	2	1.20482	0.0773761	RNF152, SESN2	146	10	18082	24.7699	1	0.954913	72.4785
GOTERM_BP_DIRECT	GO:0055091~phospholipid homeostasis	2	1.20482	0.0773761	LIPG, GPAM	146	10	18082	24.7699	1	0.954913	72.4785
GOTERM_BP_DIRECT	GO:0010459~negative regulation of heart rate	2	1.20482	0.0773761	TAC1, PIK3R1	146	10	18082	24.7699	1	0.954913	72.4785
GOTERM_BP_DIRECT	GO:0010656~negative regulation of muscle cell apoptotic process	2	1.20482	0.0773761	ZC3H12A, PIK3R1	146	10	18082	24.7699	1	0.954913	72.4785
UP_SEQ_FEATURE	compositionally biased region:Poly-Ala	6	3.61446	0.0787982	IRX3, ICOSL, IRX1, GAS1, ZFP608, NKX6-1	147	281	18012	2.61631	1	0.866389	69.4816
INTERPRO	IPR013320:Concanavalin A-like lectin/glucanase, subgroup	5	3.01205	0.0796787	SPSB1, TSPEAR, CNTNAP4, NPTX2, THBS2	159	211	20594	3.06924	1	0.946538	68.4314
UP_KEYWORDS	Cytoskeleton	13	7.83133	0.0804845	ACTN1, TBCEL, MID1IP1, RTTN, GPHN, RAB28, MCPH1, INPP5D, ARAP3, ADD3, PARVB, MDM1, KIF26B	162	1073	22680	1.69618	1	0.535418	65.0958
GOTERM_CC_DIRECT	GO:0005770~late endosome	4	2.40964	0.0813202	STX7, DERL1, SNX16, CHMP2B	153	131	19662	3.92396	1	0.779659	65.8658
GOTERM_BP_DIRECT	GO:0007399~nervous system development	7	4.21687	0.0833194	SCN3B, PEX2, ZC3H12A, CNTN3, SEMA3A, CHL1, NUMBL	146	377	18082	2.29959	1	0.960689	75.1854
GOTERM_BP_DIRECT	GO:0051639~actin filament network formation	2	1.20482	0.0847788	COBLL1, ACTN1	146	11	18082	22.5181	1	0.958796	75.8107
GOTERM_BP_DIRECT	GO:0090502~RNA phosphodiester bond hydrolysis, endonucleolytic	2	1.20482	0.0847788	DICER1, ZC3H12A	146	11	18082	22.5181	1	0.958796	75.8107
GOTERM_MF_DIRECT	GO:0043560~insulin receptor substrate binding	2	1.20482	0.0854195	PIK3R1, PTPN11	142	11	17446	22.338	1	0.943085	70.0454
KEGG_PATHWAY	mmu00561:Glycerolipid metabolism	3	1.80723	0.0854465	LIPG, MBOAT2, GPAM	66	58	7720	6.05016	1	0.952015	66.3676
UP_SEQ_FEATURE	metal ion-binding site:Zinc 3	2	1.20482	0.0856584	RNF7, CHORDC1	147	11	18012	22.2783	1	0.877091	72.6083
UP_SEQ_FEATURE	domain:SAM 2	2	1.20482	0.0856584	PPFIA2, SASH1	147	11	18012	22.2783	1	0.877091	72.6083
UP_SEQ_FEATURE	domain:SAM 1	2	1.20482	0.0856584	PPFIA2, SASH1	147	11	18012	22.2783	1	0.877091	72.6083
GOTERM_BP_DIRECT	GO:0001822~kidney development	4	2.40964	0.0868691	IRX3, CENPF, TET2, CITED2	146	130	18082	3.81075	1	0.957967	76.6808
UP_SEQ_FEATURE	lipid moiety-binding region:GPI-anchor amidated serine	3	1.80723	0.0876373	CNTN3, GAS1, NT5E	147	61	18012	6.0261	1	0.871738	73.4532
UP_KEYWORDS	Transcription regulation	19	11.4458	0.0877118	KLF5, IRX3, ZFP326, CREB1, CEBPG, MBD2, TOX3, COMMD10, CITED2, IGHMBP2, TSC22D1, HIF1A, BCL11A, POU3F4, BTF3, ZFAT, SLC30A9, IRAK1BP1, AKIRIN2	162	1799	22680	1.4786	1	0.551679	68.3853
GOTERM_BP_DIRECT	GO:0001947~heart looping	3	1.80723	0.0884679	HIF1A, TGFBR2, CITED2	146	62	18082	5.99271	1	0.956393	77.3264
UP_KEYWORDS	Zinc-finger	17	10.241	0.0900973	KLF5, ZFP804A, ZFP326, ZFP706, ZFP619, ZFP608, IGHMBP2, PHF3, RNF7, PEX2, MORC3, RNF152, BCL11A, ZFP954, ZC3H12A, ZFAT, LONRF1	162	1565	22680	1.52077	1	0.546494	69.4068
UP_SEQ_FEATURE	compositionally biased region:Gln-rich	4	2.40964	0.0906016	TSC22D1, TET2, TOX3, NUMBL	147	131	18012	3.74139	1	0.869703	74.6735
INTERPRO	IPR000198:Rho GTPase-activating protein domain	3	1.80723	0.0913094	ARHGAP42, ARAP3, PIK3R1	159	66	20594	5.88736	1	0.954767	73.5421
GOTERM_BP_DIRECT	GO:0042593~glucose homeostasis	4	2.40964	0.0915166	HIF1A, CNR1, SESN2, PTPN11	146	133	18082	3.72479	1	0.957163	78.5112
GOTERM_BP_DIRECT	GO:0046323~glucose import	2	1.20482	0.0921224	SLC2A10, SESN2	146	12	18082	20.6416	1	0.954115	78.7397
KEGG_PATHWAY	mmu04360:Axon guidance	4	2.40964	0.0944817	UNC5A, LRRC4C, SEMA3A, CXCL12	66	129	7720	3.62697	1	0.939916	70.2043
GOTERM_CC_DIRECT	GO:0001725~stress fiber	3	1.80723	0.0948572	ACTN1, MYL12B, PTPN11	153	67	19662	5.75417	1	0.806136	71.7195
INTERPRO	IPR011993:Pleckstrin homology-like domain	7	4.21687	0.0956024	MTMR12, TNS3, PLEKHA5, ARHGAP42, SPRED2, ARAP3, NUMBL	159	409	20594	2.21676	1	0.950169	75.2259
UP_SEQ_FEATURE	repeat:LRR 13	3	1.80723	0.0975853	MFHAS1, LRIG3, SLITRK6	147	65	18012	5.65526	1	0.879394	77.3451
KEGG_PATHWAY	mmu04611:Platelet activation	4	2.40964	0.0978432	PLA2G4A, COL1A2, MYL12B, PIK3R1	66	131	7720	3.57159	1	0.917966	71.526
GOTERM_MF_DIRECT	GO:0003690~double-stranded DNA binding	4	2.40964	0.098288	PCBP3, CEBPG, CREB1, POU3F4	142	136	17446	3.6135	1	0.951157	75.2612
GOTERM_BP_DIRECT	GO:0048839~inner ear development	3	1.80723	0.0983338	BMPER, POU3F4, PTPN11	146	66	18082	5.62951	1	0.959596	80.954
GOTERM_CC_DIRECT	GO:0005769~early endosome	5	3.01205	0.0984728	STX7, DERL1, SNX16, LIPG, ACKR3	153	226	19662	2.84314	1	0.794969	73.1182
GOTERM_BP_DIRECT	GO:0060576~intestinal epithelial cell development	2	1.20482	0.0994075	KLF5, DICER1	146	13	18082	19.0537	1	0.957492	81.3141
GOTERM_BP_DIRECT	GO:0021675~nerve development	2	1.20482	0.0994075	DICER1, SEMA3A	146	13	18082	19.0537	1	0.957492	81.3141
GOTERM_BP_DIRECT	GO:0032228~regulation of synaptic transmission, GABAergic	2	1.20482	0.0994075	CNTNAP4, CNR1	146	13	18082	19.0537	1	0.957492	81.3141
GOTERM_BP_DIRECT	GO:2001275~positive regulation of glucose import in response to insulin stimulus	2	1.20482	0.0994075	PIK3R1, PTPN11	146	13	18082	19.0537	1	0.957492	81.3141
UP_KEYWORDS	Stress response	3	1.80723	0.099416	ZC3H12A, CHORDC1, PIK3R1	162	75	22680	5.6	1	0.569102	73.113
