# Supplementary material for: DNA methylation dynamics during embryonic development and postnatal maturation of the mouse auditory sensory epithelium
Source: Sci Rep. 2018 Nov 26;8:17348. doi: 10.1038/s41598-018-35587-x (PMC6255903; doi:10.1038/s41598-018-35587-x)
Supplement: Supplementary file 12 — Supplementary Table S11 [file 41598_2018_35587_MOESM12_ESM.xlsx]

## Sheet: Sheet1
Table S11. Hearing-related variants from GWAS at lifted over to human LMRs and their putative target genes											DNA methylation dynamics during embryonic development and postnatal maturation of the mouse auditory sensory epithelium
											Yizhar-Barnea O*, Valensisi C*, Doni- Jayavelu N, Kishore K, Andrus C, Koffler-Brill T, Ushakov K, Perl K, Noy Y, Bhonker Y, Pelizzola M, Hawkins RD, Avraham KB.
SNP chr
chr7
chr6	SNP start	SNP stop	SNP ID	SNP associated traits	SNP proxy or lead	LMR time point	LMR chr	LMR start	LMR stop	LMR target genes
chr6	92616517	92616518	rs1003827	Age-related hearing impairment	proxy	E16.5	chr7	92616380	92616858	CDK6
chr6	128388237	128388238	rs10046162	Hearing impairment	proxy	P0	chr6	128387610	128388814	NA
chr8	128388237	128388238	rs10046162	Hearing impairment	proxy	P22	chr6	128387696	128388696	NA
chr2	128388237	128388238	rs10046162	Hearing impairment	proxy	P22	chr6	128388179	128388752	NA
chr2	102681819	102681820	rs10104930	Age-related hearing impairment	proxy	P22	chr8	102681058	102681890	NA
chr2	109196762	109196763	rs10187016	Ear morphology	proxy	E16.5	chr2	109196174	109196969	ANKRD30BL
chr2	109196762	109196763	rs10187016	Ear morphology	proxy	E16.5	chr2	109196174	109196969	LIMS1
chr2	109196762	109196763	rs10187016	Ear protrusion	proxy	E16.5	chr2	109196174	109196969	ANKRD30BL
chr2	109196762	109196763	rs10187016	Ear protrusion	proxy	E16.5	chr2	109196174	109196969	LIMS1
chr2	226055910	226055911	rs10198071	Age-related hearing impairment	proxy	P0	chr2	226055726	226056049	NA
chr4	171536324	171536325	rs10198822	Ear morphology	proxy	P22	chr2	171536091	171537572	NA
chr2	226054814	226054815	rs10439359	Age-related hearing impairment	proxy	P0	chr2	226054743	226055107	NA
chr2	14520437	14520438	rs10516278	Age-related hearing impairment	proxy	P0	chr4	14520169	14520677	NA
chr2	109511764	109511765	rs10865025	Ear morphology	proxy	E16.5	chr2	109511394	109512100	ANKRD30BL
chr2	109511764	109511765	rs10865025	Ear morphology	proxy	P22	chr2	109511220	109512442	ANKRD30BL
chr2	109511764	109511765	rs10865025	Ear morphology	proxy	P22	chr2	109511458	109512373	ANKRD30BL
chr2	109511764	109511765	rs10865025	Ear protrusion	proxy	E16.5	chr2	109511394	109512100	ANKRD30BL
chr6	109511764	109511765	rs10865025	Ear protrusion	proxy	P22	chr2	109511220	109512442	ANKRD30BL
chr2	109511764	109511765	rs10865025	Ear protrusion	proxy	P22	chr2	109511458	109512373	ANKRD30BL
chr2	29910751	29910752	rs1136683	Age-related hearing impairment	proxy	P22	chr6	29910656	29910958	NA
chr2	226014842	226014843	rs11900861	Age-related hearing impairment	proxy	P0	chr2	226014788	226015060	NA
chr7	109203747	109203748	rs12620438	Ear morphology	proxy	E16.5	chr2	109203550	109204208	ANKRD30BL
chr7	109203747	109203748	rs12620438	Ear protrusion	proxy	E16.5	chr2	109203550	109204208	ANKRD30BL
chr7	92622649	92622650	rs12704645	Age-related hearing impairment	lead	E16.5	chr7	92622213	92622816	CDK6
chr7	92622649	92622650	rs12704645	Age-related hearing impairment	lead	P22	chr7	92622345	92622789	CDK6
chr4	92622649	92622650	rs12704645	Age-related hearing impairment	proxy	E16.5	chr7	92622213	92622816	CDK6
chr4	92622649	92622650	rs12704645	Age-related hearing impairment	proxy	P22	chr7	92622345	92622789	CDK6
chr6	151259763	151259764	rs12711271	Ear morphology	proxy	P22	chr4	151258867	151259816	NA
chr6	151259763	151259764	rs12711271	Ear morphology	proxy	P22	chr4	151258866	151259815	NA
chr6	29895912	29895913	rs13201148	Age-related hearing impairment	proxy	P0	chr6	29895573	29895933	NA
chr6	128387845	128387853	rs138949244	Hearing impairment	proxy	E16.5	chr6	128387696	128388210	NA
chr7	128387845	128387853	rs138949244	Hearing impairment	proxy	P0	chr6	128387610	128388814	NA
chr2	128387845	128387853	rs138949244	Hearing impairment	proxy	P22	chr6	128387696	128388696	NA
chr2	131891105	131891105	rs140211445	Age-related hearing impairment	proxy	P0	chr7	NA	131891123	NA
chr2	109561392	109561393	rs155219	Ear morphology	proxy	P22	chr2	109561070	109561584	ANKRD30BL
chr2	109561392	109561393	rs155219	Ear protrusion	proxy	P22	chr2	109561070	109561584	ANKRD30BL
chr2	85547962	85547963	rs1554110	Ear protrusion	proxy	P22	chr2	85547455	85548176	MAT2A
chr2	85547962	85547963	rs1554110	Ear protrusion	proxy	P22	chr2	85547455	85548176	TGOLN2
chr2	85547962	85547963	rs1554110	Ear protrusion	proxy	P22	chr2	85547455	85548176	ANKRD30BL
chr2	85547962	85547963	rs1554110	Ear protrusion	proxy	P22	chr2	85547455	85548176	TCF7L1
chr2	85547962	85547963	rs1554110	Ear protrusion	proxy	P22	chr2	85547455	85548176	RETSAT
chr2	85547962	85547963	rs1554110	Ear protrusion	proxy	P22	chr2	85547455	85548176	CAPG
chr1	85547962	85547963	rs1554110	Ear protrusion	proxy	P22	chr2	85547455	85548176	GGCX
chr1	85547962	85547963	rs1554110	Ear protrusion	proxy	P22	chr2	85547455	85548176	VAMP5
chr6	119875729	119875730	rs17023457	Ear morphology	lead	E16.5	chr1	119875677	119878013	NA
chr6	119875729	119875730	rs17023457	Ear morphology	proxy	E16.5	chr1	119875677	119878013	NA
chr6	29895603	29895604	rs2471867	Age-related hearing impairment	proxy	P0	chr6	29895573	29895933	NA
chr6	29895001	29895002	rs2517764	Age-related hearing impairment	proxy	E16.5	chr6	29894674	29895030	NA
chr6	29895001	29895002	rs2517764	Age-related hearing impairment	proxy	P22	chr6	29894663	29895191	NA
chr6	29894990	29894991	rs2517765	Age-related hearing impairment	proxy	E16.5	chr6	29894674	29895030	NA
chr6	29894990	29894991	rs2517765	Age-related hearing impairment	proxy	P22	chr6	29894663	29895191	NA
chr2	29894797	29894798	rs2517767	Age-related hearing impairment	proxy	E16.5	chr6	29894674	29895030	NA
chr2	29894797	29894798	rs2517767	Age-related hearing impairment	proxy	P22	chr6	29894663	29895191	NA
chr2	109557098	109557099	rs260711	Ear morphology	proxy	E16.5	chr2	109557058	109557383	ANKRD30BL
chr2	109557098	109557099	rs260711	Ear morphology	proxy	P0	chr2	109557011	109557276	ANKRD30BL
chr2	109557098	109557099	rs260711	Ear morphology	proxy	P22	chr2	109557028	109557277	ANKRD30BL
chr2	109557098	109557099	rs260711	Ear protrusion	proxy	E16.5	chr2	109557058	109557383	ANKRD30BL
chr2	109557098	109557099	rs260711	Ear protrusion	proxy	P0	chr2	109557011	109557276	ANKRD30BL
chr2	109557098	109557099	rs260711	Ear protrusion	proxy	P22	chr2	109557028	109557277	ANKRD30BL
chr6	109561440	109561441	rs260713	Ear morphology	proxy	P22	chr2	109561070	109561584	ANKRD30BL
chr4	109561440	109561441	rs260713	Ear protrusion	proxy	P22	chr2	109561070	109561584	ANKRD30BL
chr4	142953125	142953126	rs263141	Ear morphology	proxy	P0	chr6	142953107	142953238	NA
chr2	151210404	151210405	rs35370115	Ear morphology	proxy	E16.5	chr4	151210365	151211245	NA
chr2	151210766	151210767	rs35766906	Ear morphology	proxy	E16.5	chr4	151210365	151211245	NA
chr2	85548068	85548069	rs3832101	Ear protrusion	proxy	P22	chr2	85547455	85548176	MAT2A
chr2	85548068	85548069	rs3832101	Ear protrusion	proxy	P22	chr2	85547455	85548176	TGOLN2
chr2	85548068	85548069	rs3832101	Ear protrusion	proxy	P22	chr2	85547455	85548176	ANKRD30BL
chr2	85548068	85548069	rs3832101	Ear protrusion	proxy	P22	chr2	85547455	85548176	TCF7L1
chr2	85548068	85548069	rs3832101	Ear protrusion	proxy	P22	chr2	85547455	85548176	RETSAT
chr2	85548068	85548069	rs3832101	Ear protrusion	proxy	P22	chr2	85547455	85548176	CAPG
chr13	85548068	85548069	rs3832101	Ear protrusion	proxy	P22	chr2	85547455	85548176	GGCX
chr6	85548068	85548069	rs3832101	Ear protrusion	proxy	P22	chr2	85547455	85548176	VAMP5
chr2	106110894	106110895	rs3916966	Age-related hearing impairment	proxy	P22	chr13	106110656	106110993	NA
chr2	29895861	29895862	rs413009	Age-related hearing impairment	proxy	P0	chr6	29895573	29895933	NA
chr2	226056021	226056022	rs4281896	Age-related hearing impairment	proxy	P0	chr2	226055726	226056049	NA
chr2	109154435	109154436	rs55728321	Ear morphology	proxy	P0	chr2	109154287	109154536	LIMS1
chr2	109154435	109154436	rs55728321	Ear morphology	proxy	P0	chr2	109154287	109154536	ANKRD30BL
chr4	109154435	109154436	rs55728321	Ear protrusion	proxy	P0	chr2	109154287	109154536	LIMS1
chr4	109154435	109154436	rs55728321	Ear protrusion	proxy	P0	chr2	109154287	109154536	ANKRD30BL
chr4	151259662	151259663	rs58138000	Ear morphology	proxy	P0	chr4	151258684	151259681	NA
chr2	151259662	151259663	rs58138000	Ear morphology	proxy	P22	chr4	151258867	151259816	NA
chr2	151259662	151259663	rs58138000	Ear morphology	proxy	P22	chr4	151258866	151259815	NA
chr4	109270495	109270496	rs62149957	Ear morphology	proxy	P22	chr2	109269190	109271618	ANKRD30BL
chr6	109270495	109270496	rs62149957	Ear protrusion	proxy	P22	chr2	109269190	109271618	ANKRD30BL
chr6	151232231	151232232	rs62344544	Ear morphology	proxy	P0	chr4	151232141	151232268	LRBA
chr6	30063367	30063368	rs6457144	Age-related hearing impairment	proxy	P0	chr6	30063298	30063566	PPP1R11
chr6	30063367	30063368	rs6457144	Age-related hearing impairment	proxy	P0	chr6	30063298	30063566	RNF39
chr2	30063367	30063368	rs6457144	Age-related hearing impairment	proxy	P22	chr6	30063298	30063480	PPP1R11
chr2	30063367	30063368	rs6457144	Age-related hearing impairment	proxy	P22	chr6	30063298	30063480	RNF39
chr2	85560482	85560483	rs6733795	Ear protrusion	proxy	P22	chr2	85559826	85562230	ANKRD30BL
chr2	85560482	85560483	rs6733795	Ear protrusion	proxy	P22	chr2	85559826	85562230	USP39
chr2	85560482	85560483	rs6733795	Ear protrusion	proxy	P22	chr2	85559826	85562230	TGOLN2
chr2	85560482	85560483	rs6733795	Ear protrusion	proxy	P22	chr2	85559826	85562230	TCF7L1
chr2	85560482	85560483	rs6733795	Ear protrusion	proxy	P22	chr2	85559826	85562230	RETSAT
chr15	85560482	85560483	rs6733795	Ear protrusion	proxy	P22	chr2	85559826	85562230	MAT2A
chr4	85560482	85560483	rs6733795	Ear protrusion	proxy	P22	chr2	85559826	85562230	GGCX
chr4	91838635	91838636	rs76527902	Age-related hearing impairment	proxy	P0	chr15	91838485	91838766	SLCO3A1
chr4	151259616	151259617	rs7653994	Ear morphology	proxy	P0	chr4	151258684	151259681	NA
chr12	151259616	151259617	rs7653994	Ear morphology	proxy	P22	chr4	151258867	151259816	NA
chr6	151259616	151259617	rs7653994	Ear morphology	proxy	P22	chr4	151258866	151259815	NA
chr2	52337867	52337868	rs772231	Age-related hearing impairment	proxy	P22	chr12	52337231	52338025	ACVR1B
chr2	110191851	110191852	rs7774523	Age-related hearing impairment	proxy	P22	chr6	110191172	110191967	NA
chr2	109253554	109253555	rs78158161	Ear morphology	proxy	E16.5	chr2	109253155	109254012	RANBP2
chr2	109253554	109253555	rs78158161	Ear morphology	proxy	E16.5	chr2	109253155	109254012	LIMS1
chr2	109253554	109253555	rs78158161	Ear morphology	proxy	E16.5	chr2	109253155	109254012	ANKRD30BL
chr2	109253554	109253555	rs78158161	Ear morphology	proxy	E16.5	chr2	109253155	109254012	GCC2
chr2	109253554	109253555	rs78158161	Ear protrusion	proxy	E16.5	chr2	109253155	109254012	RANBP2
chr2	109253554	109253555	rs78158161	Ear protrusion	proxy	E16.5	chr2	109253155	109254012	LIMS1
chr6	109253554	109253555	rs78158161	Ear protrusion	proxy	E16.5	chr2	109253155	109254012	ANKRD30BL
chr6	109253554	109253555	rs78158161	Ear protrusion	proxy	E16.5	chr2	109253155	109254012	GCC2
chr6	142871877	142871878	rs839556	Ear morphology	proxy	E16.5	chr6	142871701	142872903	NA
chr6	142871877	142871878	rs839556	Ear morphology	proxy	E16.5	chr6	142871617	142872846	NA
chr6	142871877	142871878	rs839556	Ear morphology	proxy	P0	chr6	142871630	142872914	NA
chr6	142871877	142871878	rs839556	Ear morphology	proxy	P22	chr6	142871824	142872848	NA
chr6	142871877	142871878	rs839556	Ear morphology	proxy	P22	chr6	142871822	142873067	NA
chr6	29895928	29895929	rs9259839	Age-related hearing impairment	proxy	P0	chr6	29895573	29895933	NA
chr6	142927251	142927252	rs9390009	Ear morphology	proxy	E16.5	chr6	142927039	142927540	AIG1
chr6	142927251	142927252	rs9390009	Ear morphology	proxy	E16.5	chr6	142927039	142927540	AL031320
	110191622	110191623	rs9400335	Age-related hearing impairment	proxy	E16.5	chr6	110191576	110191738	NA
	110191622	110191623	rs9400335	Age-related hearing impairment	proxy	P22	chr6	110191172	110191967	NA
